# Supplementary material for: Information decomposition in complex systems via machine learning
Source: Proc Natl Acad Sci U S A. 2024 Mar 18;121(13):e2312988121. doi: 10.1073/pnas.2312988121 (PMC10990158; doi:10.1073/pnas.2312988121)
Supplement: Supplementary file 2 — Dataset S01 (GZ) [file pnas.2312988121.sd01.gz]

Archive with 17 entries (17 files):
- g_r_AA_GradualQuench.csv
- g_r_AA_RapidQuench.csv
- g_r_AB_GradualQuench.csv
- g_r_AB_RapidQuench.csv
- GradualQuench_train_is_loci.csv
- GradualQuench_train_particle_positions.csv
- GradualQuench_train_types.csv
- GradualQuench_val_is_loci.csv
- GradualQuench_val_particle_positions.csv
- GradualQuench_val_types.csv
- g_r_bins.csv
- RapidQuench_train_is_loci.csv
- RapidQuench_train_particle_positions.csv
- RapidQuench_train_types.csv
- RapidQuench_val_is_loci.csv
- RapidQuench_val_particle_positions.csv
- RapidQuench_val_types.csv
