# Supplementary material for: Information decomposition in complex systems via machine learning
Source: Proc Natl Acad Sci U S A. 2024 Mar 18;121(13):e2312988121. doi: 10.1073/pnas.2312988121 (PMC10990158; doi:10.1073/pnas.2312988121)
Supplement: Supplementary file 2 — Dataset S01 (GZ) [file pnas.2312988121.sd01.gz › g_r_AA_GradualQuench.csv]

4.963649761270457930e+03
0.000000000000000000e+00
0.000000000000000000e+00
0.000000000000000000e+00
0.000000000000000000e+00
0.000000000000000000e+00
0.000000000000000000e+00
0.000000000000000000e+00
0.000000000000000000e+00
0.000000000000000000e+00
0.000000000000000000e+00
0.000000000000000000e+00
0.000000000000000000e+00
0.000000000000000000e+00
0.000000000000000000e+00
0.000000000000000000e+00
0.000000000000000000e+00
0.000000000000000000e+00
0.000000000000000000e+00
0.000000000000000000e+00
0.000000000000000000e+00
0.000000000000000000e+00
0.000000000000000000e+00
0.000000000000000000e+00
0.000000000000000000e+00
0.000000000000000000e+00
0.000000000000000000e+00
0.000000000000000000e+00
0.000000000000000000e+00
0.000000000000000000e+00
0.000000000000000000e+00
0.000000000000000000e+00
0.000000000000000000e+00
0.000000000000000000e+00
0.000000000000000000e+00
0.000000000000000000e+00
0.000000000000000000e+00
0.000000000000000000e+00
0.000000000000000000e+00
0.000000000000000000e+00
0.000000000000000000e+00
0.000000000000000000e+00
0.000000000000000000e+00
0.000000000000000000e+00
0.000000000000000000e+00
0.000000000000000000e+00
0.000000000000000000e+00
0.000000000000000000e+00
0.000000000000000000e+00
0.000000000000000000e+00
0.000000000000000000e+00
0.000000000000000000e+00
0.000000000000000000e+00
0.000000000000000000e+00
0.000000000000000000e+00
0.000000000000000000e+00
0.000000000000000000e+00
0.000000000000000000e+00
0.000000000000000000e+00
0.000000000000000000e+00
0.000000000000000000e+00
0.000000000000000000e+00
0.000000000000000000e+00
0.000000000000000000e+00
0.000000000000000000e+00
0.000000000000000000e+00
0.000000000000000000e+00
0.000000000000000000e+00
0.000000000000000000e+00
0.000000000000000000e+00
0.000000000000000000e+00
0.000000000000000000e+00
0.000000000000000000e+00
0.000000000000000000e+00
0.000000000000000000e+00
0.000000000000000000e+00
0.000000000000000000e+00
0.000000000000000000e+00
7.288059837476082783e-03
1.830139766488348141e-01
1.284414256601701387e+00
5.045575638829625120e+00
1.031176197457735810e+01
1.132698502521000705e+01
8.716902613667075528e+00
5.642011284667967530e+00
3.500891366212049771e+00
2.172938511048151167e+00
1.429045873203683037e+00
9.550879073245875928e-01
5.804796362655498809e-01
3.716004683038904299e-01
2.313918444806563612e-01
1.486521195098394199e-01
9.069283135030442589e-02
6.084680775511461248e-02
4.824276528606642744e-02
3.509187987104511741e-02
2.721905735857584399e-02
2.356321878481661483e-02
1.718961181840742911e-02
1.602556574907186906e-02
1.597866165419680948e-02
1.549912204330526448e-02
1.449201878743820900e-02
1.584328443249502852e-02
1.674784476874823652e-02
1.847039624474425962e-02
1.943746039242300397e-02
1.946484241668094625e-02
2.070996189110847763e-02
1.971935085894768389e-02
2.253550668002824234e-02
2.223811987206032736e-02
2.733443660081875254e-02
3.409074895711691061e-02
3.033165019459538314e-02
3.055086576844352753e-02
3.133437623679322104e-02
3.135378470404179274e-02
3.416570822354011994e-02
3.591573295038950203e-02
3.672143923073060978e-02
3.233660716330935547e-02
2.973418223321786652e-02
2.574306019930657982e-02
2.509616264736076047e-02
2.243579204870061600e-02
2.295958485917612424e-02
2.295554012704890262e-02
2.002888715458768856e-02
2.038841939026407590e-02
2.158915838648552479e-02
1.815030367984771589e-02
1.826557047831019881e-02
1.821355812071686828e-02
1.923067889888628590e-02
2.235420735034176001e-02
2.227380077037070458e-02
2.959272929721093459e-02
2.930226221307135476e-02
3.852931072674488366e-02
4.778430095986428705e-02
5.503413798705676652e-02
6.303758873198951618e-02
7.547986397140113435e-02
8.936030484926506257e-02
8.046463724584773658e-02
9.714622415700044367e-02
1.077518307088101701e-01
1.251484878729837158e-01
1.649734148003473289e-01
2.476764322228758031e-01
3.684731710408725713e-01
5.733107249726249188e-01
8.753565939515591809e-01
1.266726252666566799e+00
1.657684521084040963e+00
1.948233589036548974e+00
2.087020981984762713e+00
1.996156451435807000e+00
1.784861029360399254e+00
1.467576932810277013e+00
1.102166860765521728e+00
8.271237743425284838e-01
6.153914078856566050e-01
4.791692283794546370e-01
3.962093903287065011e-01
3.314771768857011636e-01
2.867678081033026571e-01
2.379115074724378331e-01
2.097059746592830065e-01
1.814372748286239845e-01
1.395286433461018216e-01
1.196361289473690942e-01
1.072571483125915048e-01
8.815423108087265536e-02
7.647129120824713855e-02
6.655323187555922670e-02
5.305846086169032499e-02
4.561737219874266447e-02
4.097776894845321649e-02
3.811011252108088831e-02
3.282839327016959241e-02
3.058320704741663773e-02
2.775748935405281809e-02
2.718760859520804110e-02
2.417082663380017149e-02
2.160263266227695905e-02
2.296856811318209735e-02
2.243579204870086580e-02
2.126421021848092993e-02
1.981342674430726369e-02
2.220389755724123948e-02
2.122460533141920166e-02
2.300959747194110741e-02
2.283541175440253340e-02
2.607095835532560746e-02
2.605264517493937129e-02
2.997061945352853807e-02
3.121988020741865710e-02
3.290211687538985991e-02
3.528790008647463700e-02
3.798098457384468940e-02
3.960548131824395690e-02
4.667299805751765757e-02
5.530178282222067421e-02
6.600988455774356445e-02
8.242597942112524223e-02
1.010413832837667586e-01
1.339752522813183744e-01
1.654308165482212545e-01
2.176535779218644329e-01
2.771634732011580282e-01
3.809377838758450929e-01
4.733900067073812390e-01
5.874757742452083598e-01
6.987072985833312488e-01
8.253496406748522807e-01
9.369370743253552236e-01
1.053820853734203755e+00
1.123663472199845748e+00
1.193584136990890165e+00
1.206714345491846752e+00
1.222475840693675098e+00
1.171884597098102221e+00
1.126494680237772217e+00
9.938809330408924225e-01
8.591877388278106320e-01
7.179453455584251520e-01
5.803131982401434907e-01
4.769180676961479182e-01
4.019142962702774158e-01
3.655544790119096832e-01
3.596423979149922512e-01
3.625928855089394776e-01
3.951165914707744364e-01
4.175891315843509588e-01
4.327238717988384220e-01
4.460928673733265404e-01
4.463369940000343483e-01
4.269303617383212734e-01
4.048619629076984361e-01
3.660212891723315098e-01
3.424555252586947707e-01
3.099886217075079053e-01
2.852485690897643145e-01
2.634279260344428719e-01
2.554610607718322823e-01
2.578542432851617106e-01
2.812310859597609847e-01
3.235571282729276521e-01
3.918933102209516961e-01
4.928793921862658634e-01
6.217667635343090415e-01
7.949119668135700145e-01
1.011447490663368365e+00
1.237802251416932231e+00
1.446132174527896108e+00
1.626227477996230464e+00
1.748527639818532764e+00
1.861098283443334278e+00
1.864948504771948956e+00
1.834115356816211184e+00
1.732899862604587060e+00
1.628179372121865143e+00
1.502398292311907912e+00
1.373196281560152388e+00
1.281806517791707956e+00
1.219899364696214406e+00
1.178148643829122655e+00
1.170710371837750952e+00
1.156410705394547378e+00
1.126588483001248031e+00
1.073362619597650447e+00
1.001670570595369680e+00
9.266022687165588190e-01
8.261222455986716451e-01
7.371184820309406582e-01
6.406843443173506625e-01
5.543760238486518110e-01
4.780856078299314249e-01
4.068224593609644502e-01
3.512170903426307111e-01
3.083442773652685931e-01
2.702903914238414806e-01
2.411553983035683579e-01
2.124181772402246871e-01
1.930566854797238774e-01
1.832450096689189067e-01
1.777486244409158811e-01
1.745219844611536619e-01
1.788343561078554744e-01
1.915642074073111434e-01
2.116735083440142717e-01
2.203339036390213890e-01
2.511068327609138340e-01
2.880831113480319949e-01
3.272919814943714423e-01
3.677372392890451702e-01
3.938022800694632730e-01
4.260568072133706918e-01
4.530546635685684942e-01
4.872669630609789970e-01
4.971241016505288934e-01
5.247625272798563945e-01
5.358238101027160694e-01
5.361971894826179641e-01
5.434043377241063455e-01
5.587563331547357182e-01
5.704327224749518033e-01
5.714464658567811606e-01
5.814998326350537816e-01
5.810762792325973036e-01
5.851853805262222652e-01
5.865661829277710737e-01
5.845002317142388160e-01
5.638273535640591083e-01
5.542732487761218296e-01
5.369492453846438362e-01
5.188933184430474244e-01
4.897143723227234124e-01
4.550465605908594058e-01
4.135190420104332132e-01
3.823418490888042531e-01
3.652105811675716573e-01
3.495585732059305895e-01
3.495530654305278317e-01
3.637876601138547161e-01
3.801147469252678657e-01
4.216978523646977006e-01
4.892897695809205749e-01
5.563739047746310007e-01
6.420605676545521057e-01
7.285428198295776925e-01
8.287534153787005087e-01
9.187340164489270489e-01
1.009643880402007143e+00
1.077216278497771906e+00
1.162861310117734304e+00
1.201583271072236281e+00
1.239322931791201343e+00
1.229710675136483244e+00
1.236319912063508220e+00
1.198540200198197070e+00
1.160459686848899663e+00
1.103497795064912745e+00
1.024008287160936614e+00
9.426573459772920049e-01
8.641150122105006881e-01
7.797797966826341964e-01
6.875309645877243359e-01
6.237786665909081929e-01
5.494389017414446075e-01
4.932709823062755849e-01
4.397857015228363586e-01
3.968586385949689488e-01
3.551758464325264208e-01
3.354103974477139483e-01
3.101069560222489141e-01
2.901405340666755595e-01
2.807111685650804378e-01
2.697246393054957836e-01
2.619154980980917813e-01
2.633820416361972172e-01
2.708561762377276194e-01
2.883290055917687167e-01
2.982281473684333384e-01
3.068863224463445616e-01
3.221463997682961766e-01
3.307841135385266029e-01
3.434820115127542040e-01
3.638513282313983188e-01
3.757920081838648785e-01
3.888670926251543980e-01
3.970926070723304613e-01
4.069727537758414115e-01
4.049734755492607197e-01
4.177740088751493719e-01
4.172939082365154095e-01
4.188211062336804069e-01
4.218399380480687966e-01
4.208837277005090249e-01
4.120346372855276940e-01
4.157477720338134675e-01
4.173755711472132424e-01
4.224198156232771839e-01
4.321857283807079564e-01
4.406308708663746465e-01
4.478806189337125598e-01
4.682789323762539535e-01
4.889741906910513580e-01
5.172521840730757159e-01
5.399414249077573169e-01
5.527621820465113966e-01
5.758141774723990469e-01
5.818593937876361810e-01
6.017025437362534257e-01
6.061323392630326712e-01
6.061033433932722092e-01
6.055983269474827235e-01
6.142601347331267947e-01
6.135980096201031353e-01
6.003728987505615455e-01
5.912898915578892467e-01
5.896104018914491984e-01
5.948934430428715059e-01
5.847070222262452655e-01
6.000269966513096520e-01
6.036570373445069304e-01
6.225727338045338177e-01
6.414510168966464088e-01
6.490878601434810768e-01
6.809683388324606623e-01
7.107193425704537715e-01
7.375192916899901974e-01
7.735365517871510832e-01
7.946569459165276905e-01
8.285428103050737070e-01
8.561434067117938973e-01
8.645116256007387978e-01
8.798929073809080847e-01
8.860146516746915113e-01
8.808233683535708902e-01
8.823952088317209563e-01
8.699867236370132373e-01
8.539541154105209086e-01
8.288122711791612307e-01
7.931327373482626175e-01
7.552686829712078609e-01
7.232872008081333570e-01
6.900500907863607036e-01
6.516495253544345445e-01
6.011860679070528679e-01
5.650514899630079135e-01
5.273827857693561549e-01
4.963372873270845420e-01
4.662542201298059408e-01
4.356943835592159697e-01
3.954467874977382613e-01
3.663069612128461161e-01
3.454298900363269031e-01
3.282216945248945250e-01
3.095734598467356768e-01
2.969903271418479762e-01
2.887947239130870813e-01
2.738272088900119416e-01
2.679259725324192321e-01
2.706551903667728798e-01
2.680565543883060009e-01
2.629793560780670503e-01
2.676890626054179712e-01
2.717829704197951557e-01
2.704168452882030338e-01
2.822368339679693361e-01
2.785880127935287387e-01
2.868488505854115411e-01
2.938966158423246822e-01
2.997392457891430717e-01
3.169574408795111653e-01
3.317135508438310287e-01
3.413497591981478063e-01
3.617134776457113787e-01
3.736636390937361774e-01
3.911411065885395666e-01
4.132909061602892953e-01
4.271457386506454790e-01
4.504915079383073340e-01
4.692360904785243259e-01
4.899795394491088252e-01
5.124706846915902947e-01
5.336530388678122350e-01
5.541759343923627901e-01
5.684286785897165739e-01
5.936855742117804757e-01
6.094938880948442828e-01
6.118638356198510264e-01
6.346157598026832547e-01
6.446363364295766285e-01
6.555743115627710171e-01
6.599297958799734687e-01
6.738425892258931293e-01
6.750499711233707290e-01
6.842568553260182096e-01
6.936572693364591036e-01
7.007314783326237251e-01
7.061164027824686773e-01
7.082576856071447491e-01
7.180831293376112034e-01
7.191141151135871379e-01
7.213301541447810772e-01
7.384867624900890437e-01
7.472827061256629433e-01
7.534061718967656196e-01
7.566918903705579513e-01
7.586512528273943179e-01
7.576203212256275021e-01
7.597954260030581608e-01
7.591038848332894995e-01
7.612673103851906875e-01
7.517895473501744474e-01
7.424166880322722317e-01
7.331257819695043976e-01
7.144251319103120945e-01
7.009572929069961544e-01
6.803970170259004968e-01
6.644139443918876120e-01
6.442277431127252374e-01
6.279595090130657420e-01
6.066691011872847872e-01
5.896811749528737545e-01
5.778916133756463180e-01
5.685558033805008238e-01
5.520253449645772248e-01
5.473766369121420006e-01
5.420496063444226742e-01
5.316175043330605421e-01
5.314789849759117280e-01
5.372474331276293480e-01
5.331469737077649818e-01
5.410021633107419126e-01
5.385450524748692791e-01
5.329627768583581338e-01
5.443518867365264580e-01
5.453244898624227677e-01
5.427284272561153644e-01
5.457884607022966961e-01
5.419466583593465225e-01
5.341713743591430807e-01
5.310863409601260798e-01
5.297469014175997248e-01
5.308185983300440780e-01
5.215847655716296938e-01
5.137523028359219923e-01
5.038713709122225604e-01
4.950328682566318972e-01
4.828818094806325845e-01
4.722786402511982562e-01
4.794426685244951858e-01
4.768281587217343964e-01
4.667101348743295519e-01
4.747355591763942617e-01
4.683394047106209657e-01
4.749494119895781852e-01
4.764463975373839366e-01
4.865338259213686789e-01
4.972206686145466126e-01
5.105730612434583593e-01
5.141620894296117239e-01
5.305993367950917472e-01
5.417601883803576657e-01
5.565825728273845474e-01
5.608541934491020342e-01
5.764600119612921514e-01
5.848681227483748524e-01
5.956086864846191764e-01
5.955463075353131241e-01
6.038145720156565810e-01
6.152066917274737756e-01
6.205832310021541787e-01
6.334058401046348541e-01
6.353944170230473310e-01
6.408659355422459125e-01
6.446059862793612760e-01
6.541156165412543855e-01
6.542284896252390514e-01
6.503607398548086893e-01
6.467042930971823589e-01
6.593202460186442515e-01
6.590686270039513017e-01
6.567139201073779464e-01
6.524634538047352494e-01
6.522447248254376051e-01
6.424421569725100589e-01
6.394103102060543220e-01
6.343033093456098559e-01
6.227343043665090061e-01
6.292122736290205465e-01
6.201741584282680630e-01
6.061922588482143714e-01
6.070804540998622212e-01
6.002297797104935162e-01
5.976972034536436329e-01
5.924817817967175104e-01
5.845013232191715868e-01
5.800351566886307042e-01
5.803085513704950849e-01
5.852018337945642523e-01
5.718363004833478813e-01
5.722554185653442316e-01
5.753517341126035411e-01
5.743221391469119919e-01
5.709672411921371538e-01
5.737854584855511808e-01
5.653857335199715672e-01
5.607064234505403366e-01
5.645432032774132525e-01
5.669214867804147628e-01
5.545782916765941151e-01
5.517071666087834947e-01
5.450346950981611593e-01
5.417600359291165901e-01
5.366157366270656315e-01
5.397044093901962603e-01
5.307762813705206861e-01
5.318079362163224966e-01
5.202403321960734628e-01
5.235941428319712543e-01
5.211666731444398737e-01
5.099127306884810862e-01
5.069276257490415993e-01
4.986689576940694923e-01
4.939903535816388969e-01
4.892904314842548286e-01
4.857924021220434985e-01
4.861331286068258373e-01
4.801950950245243432e-01
4.766742895269611702e-01
4.767923212419408197e-01
4.751716054479073192e-01
4.769187705437105129e-01
4.824868521752459505e-01
4.788644996868068326e-01
4.842676654232963007e-01
4.912342715418993588e-01
4.940895850852998206e-01
5.013047645550666731e-01
4.988611769871923451e-01
5.109184943469096130e-01
5.151322007560117378e-01
5.297053139365078822e-01
5.353680924495264337e-01
5.443650318977955038e-01
5.470472957857400731e-01
5.618848755711345344e-01
5.725098690130170365e-01
5.769858288219613662e-01
5.922697166863671869e-01
5.975967351170798914e-01
6.099939270535942315e-01
6.182365523240471727e-01
6.262611228683757636e-01
6.338067604356779627e-01
6.365698387337810349e-01
6.419351796339340943e-01
6.491260299016793356e-01
6.434196480726177558e-01
6.431016222762252488e-01
6.495308832973510915e-01
6.498089332165458698e-01
6.503620488337161776e-01
6.485200857423663034e-01
6.410447341914368158e-01
6.368881075676439130e-01
6.314072905134655578e-01
6.310772445369049466e-01
6.252460524402335684e-01
6.214287861519127709e-01
6.163965555794755913e-01
6.147985351086121542e-01
6.106407776828126632e-01
6.085305834282764836e-01
6.017533417559610687e-01
5.995107386999929400e-01
5.890028476893921505e-01
5.860950334585389720e-01
5.808227665481312529e-01
5.823390488984535596e-01
5.826929267756989494e-01
5.781028358956593616e-01
5.828621352667215927e-01
5.766984194439265243e-01
5.751235972156559795e-01
5.733868903314995880e-01
5.811851394676624816e-01
5.750604049314790300e-01
5.782232584908409967e-01
5.777671791493689257e-01
5.767668427553032107e-01
5.766114119830626494e-01
5.762256510377425922e-01
5.759068645692004829e-01
5.787448159903407774e-01
5.688712422823846149e-01
5.725633796972118272e-01
5.593565339289970906e-01
5.639178321927206250e-01
5.560486701349960370e-01
5.619375686039854711e-01
5.552980554127718849e-01
5.484665746300758649e-01
5.430013242618000335e-01
5.431081588568944518e-01
5.375531660868438921e-01
5.342593648688382935e-01
5.270878852333079623e-01
5.193571790397123467e-01
5.182265888123703812e-01
5.086998662438140251e-01
5.148204405628472591e-01
5.141175359967963265e-01
5.019188916838920322e-01
5.054520467740426515e-01
5.019589892687099653e-01
5.026318039810527827e-01
5.009494177847795271e-01
5.088463041646529295e-01
5.035923613136605859e-01
5.089615634477530071e-01
5.049871474584082254e-01
5.147443296071508856e-01
5.145411619882660492e-01
5.151100410226977511e-01
5.229253283390187246e-01
5.289289001600572249e-01
5.285502596406936870e-01
5.316953928637708771e-01
5.375834660644889240e-01
5.437205693082877156e-01
5.492481461373782681e-01
5.543867088675047405e-01
5.583760220685414222e-01
5.656924896210331344e-01
5.740585796897834658e-01
5.770132687970273011e-01
5.845057277912135696e-01
5.807673850899234269e-01
5.852426470215591481e-01
5.855787920576712713e-01
5.886973454423823915e-01
5.930358777116635505e-01
5.916730887374651582e-01
5.969605283674742635e-01
5.959019777679797070e-01
5.861713402512656046e-01
5.946323756646226810e-01
5.951805906958925751e-01
6.028155082590296310e-01
6.032144468828396500e-01
6.035971369965233979e-01
6.073873372049415353e-01
6.029524559008784257e-01
5.992245011687494793e-01
6.021905395075709544e-01
6.090662096659402724e-01
6.044121121529770768e-01
6.044590082832694833e-01
6.018344939993878207e-01
6.101576258428413890e-01
6.047186832179283211e-01
6.018801055462851268e-01
5.984072066855041783e-01
5.990729164579013943e-01
6.015978240848872671e-01
6.009640255854983293e-01
5.962634687621655161e-01
5.944965889124080860e-01
5.913719365549627849e-01
5.863476674771135322e-01
5.903020836197635512e-01
5.779318425167672135e-01
5.767898896092282790e-01
5.731057568899365906e-01
5.734864670890351679e-01
5.716064612538478418e-01
5.677090685608034981e-01
5.599435119265030458e-01
5.618302348924918421e-01
5.574206837760277145e-01
5.493343183750565295e-01
5.496550663299659689e-01
5.463544304795733275e-01
5.433237278330872444e-01
5.390246173717468947e-01
5.402115791093701214e-01
5.386759897495297933e-01
5.351651517399061975e-01
5.296001176460477522e-01
5.334732776024685430e-01
5.326018139386793360e-01
5.302521947806696501e-01
5.279660059777856462e-01
5.307462576530395104e-01
5.331041998349592692e-01
5.342978775651323620e-01
5.370023250255672176e-01
5.321975262003819651e-01
5.372339436982356276e-01
5.395117983962216535e-01
5.450661296898111630e-01
5.524654144515500631e-01
5.492871488562794946e-01
5.492168652931380679e-01
5.551833582511359610e-01
5.534397362699429168e-01
5.527863282897255148e-01
5.629510633889999172e-01
5.617528471830096626e-01
5.639152741608565167e-01
5.658057000399548953e-01
5.724980715586918123e-01
5.758706574197149930e-01
5.818628311696163458e-01
5.761544905200831623e-01
5.783804962013519013e-01
5.861855512860948414e-01
5.864601984807161772e-01
5.904711487541747239e-01
5.931540569461734025e-01
5.974655579911135606e-01
5.965623126977696034e-01
6.016884070929079398e-01
5.993739104112167926e-01
5.993955580706180619e-01
5.983704244001203376e-01
6.018047003915441007e-01
5.991579248278597891e-01
6.006205614505261137e-01
6.031349423868105353e-01
5.999623732168374302e-01
6.033874530684487647e-01
6.047422316913159124e-01
6.002017633356638848e-01
6.040227414884575818e-01
6.037391366700742834e-01
5.998278988671592593e-01
5.988171260717766176e-01
5.976867889034291892e-01
5.916983177599399735e-01
5.925537458744990493e-01
5.903004118677681600e-01
5.849495319588691178e-01
5.876560522738201175e-01
5.823750196396774159e-01
5.736787666089224746e-01
5.765770304891372211e-01
5.701748777852092553e-01
5.703915036428925944e-01
5.693767881936082631e-01
5.663734639571973428e-01
5.596535587067970052e-01
5.541493996865710647e-01
5.609347462478645463e-01
5.545111733672889454e-01
5.500422008007741503e-01
5.479056584524929496e-01
5.510750009174140152e-01
5.487040257149864431e-01
5.425839161335709315e-01
5.442561325998367394e-01
5.429171500932702399e-01
5.386171004809773288e-01
5.392485385077830928e-01
5.369475176131083272e-01
5.341005053886934695e-01
5.391539811025215512e-01
5.376207775920048837e-01
5.386029122082129916e-01
5.277049865386120864e-01
5.293750584614611565e-01
5.267783178988371118e-01
5.319743751350372030e-01
5.319428747824883619e-01
5.272735911294328393e-01
5.330479476972812547e-01
5.292695368623718810e-01
5.349376384606565615e-01
5.357175752124312407e-01
5.356174005039998631e-01
5.323952815881076717e-01
5.381883878977109514e-01
5.343914760148458232e-01
5.407604457170839263e-01
5.436602088137298949e-01
5.422816884315400099e-01
5.437508321934624300e-01
5.541243882148190192e-01
5.512557201891996606e-01
5.552635067988567208e-01
5.582290362725982336e-01
5.622707612068721383e-01
5.615183711610415296e-01
5.651912871736068933e-01
5.714207047875649037e-01
5.704829633367007879e-01
5.747794020562434492e-01
5.770414851736392903e-01
5.802843815007258099e-01
5.857294680490915395e-01
5.884886814887877460e-01
5.927785685815175620e-01
5.879234503037129578e-01
5.937126460573829423e-01
5.932113813704451566e-01
5.936894329711976948e-01
5.935024878187487030e-01
5.952304472753322528e-01
5.896426127562518493e-01
5.992865989635913770e-01
5.930831165469743205e-01
6.021537369561900110e-01
6.001169956365672853e-01
5.989424241876585286e-01
6.031714320563186238e-01
5.990567316397745756e-01
5.981349949770210506e-01
5.949754252120635911e-01
5.937511842839043874e-01
5.988022759502716896e-01
5.915821297591297157e-01
5.916469906483643459e-01
5.882780361645081335e-01
5.862318792517267063e-01
5.854059347309966688e-01
5.861151338867920391e-01
5.815293581864093841e-01
5.791934968601202272e-01
5.768015943812060398e-01
5.764300910845934212e-01
5.723139971705553108e-01
5.678656176498364516e-01
5.653381349656499966e-01
5.625607651799535702e-01
5.634821448592398641e-01
5.609554712879591953e-01
5.565797596349770782e-01
5.554583896525844278e-01
5.510254716693960830e-01
5.465537752822227091e-01
5.533880434691177408e-01
5.536733936747100238e-01
5.538738314030604570e-01
5.505731338835125888e-01
5.497429988494646480e-01
5.574496046857109199e-01
5.524049344241132031e-01
5.531207333907179891e-01
5.513820253888367384e-01
5.480692259014472434e-01
5.528351100877521018e-01
5.487882999259718897e-01
5.465373240966147073e-01
5.531940280315139624e-01
5.500395398818539450e-01
5.443619147528298008e-01
5.447590650006027824e-01
5.468857646609796008e-01
5.519441633341869435e-01
5.495645488281467594e-01
5.541014465950881984e-01
5.552297932304706141e-01
5.532079192334392603e-01
5.508369710812076603e-01
5.536946414200492050e-01
5.532438317970456154e-01
5.518547384872789507e-01
5.562153025100280423e-01
5.625818790529979463e-01
5.613161306456866395e-01
5.620405581850775878e-01
5.667577723827833536e-01
5.644765943319386414e-01
5.702187667441890317e-01
5.713850184649891251e-01
5.677685975372862570e-01
5.713051946280187643e-01
5.720488602753726060e-01
5.757708328445863000e-01
5.717710060361764768e-01
5.748839051818712687e-01
5.740372512738951549e-01
5.732847162295104937e-01
5.786242677361610465e-01
5.772002176268336004e-01
5.808095884131405651e-01
5.791562249865301881e-01
5.800565529519230434e-01
5.828141683852290367e-01
5.808313583829399773e-01
5.810629634420163558e-01
5.814542700148334076e-01
5.818562085620556656e-01
5.805903438556577756e-01
5.833648115561022029e-01
5.796159826984705887e-01
5.792554976023930324e-01
5.806469404920328037e-01
5.766055355989052611e-01
5.761470543857132309e-01
5.753493918502051718e-01
5.729564461099533323e-01
5.724012059141594388e-01
5.721974672370289117e-01
5.722086732018242250e-01
5.698172303329182009e-01
5.662248512622678476e-01
5.697542936119937007e-01
5.663153785445934618e-01
5.694781488015138171e-01
