# Supplementary material for: Information decomposition in complex systems via machine learning
Source: Proc Natl Acad Sci U S A. 2024 Mar 18;121(13):e2312988121. doi: 10.1073/pnas.2312988121 (PMC10990158; doi:10.1073/pnas.2312988121)
Supplement: Supplementary file 2 — Dataset S01 (GZ) [file pnas.2312988121.sd01.gz › g_r_AA_RapidQuench.csv]

4.963649761270457930e+03
0.000000000000000000e+00
0.000000000000000000e+00
0.000000000000000000e+00
0.000000000000000000e+00
0.000000000000000000e+00
0.000000000000000000e+00
0.000000000000000000e+00
0.000000000000000000e+00
0.000000000000000000e+00
0.000000000000000000e+00
0.000000000000000000e+00
0.000000000000000000e+00
0.000000000000000000e+00
0.000000000000000000e+00
0.000000000000000000e+00
0.000000000000000000e+00
0.000000000000000000e+00
0.000000000000000000e+00
0.000000000000000000e+00
0.000000000000000000e+00
0.000000000000000000e+00
0.000000000000000000e+00
0.000000000000000000e+00
0.000000000000000000e+00
0.000000000000000000e+00
0.000000000000000000e+00
0.000000000000000000e+00
0.000000000000000000e+00
0.000000000000000000e+00
0.000000000000000000e+00
0.000000000000000000e+00
0.000000000000000000e+00
0.000000000000000000e+00
0.000000000000000000e+00
0.000000000000000000e+00
0.000000000000000000e+00
0.000000000000000000e+00
0.000000000000000000e+00
0.000000000000000000e+00
0.000000000000000000e+00
0.000000000000000000e+00
0.000000000000000000e+00
0.000000000000000000e+00
0.000000000000000000e+00
0.000000000000000000e+00
0.000000000000000000e+00
0.000000000000000000e+00
0.000000000000000000e+00
0.000000000000000000e+00
0.000000000000000000e+00
0.000000000000000000e+00
0.000000000000000000e+00
0.000000000000000000e+00
0.000000000000000000e+00
0.000000000000000000e+00
0.000000000000000000e+00
0.000000000000000000e+00
0.000000000000000000e+00
0.000000000000000000e+00
0.000000000000000000e+00
0.000000000000000000e+00
0.000000000000000000e+00
0.000000000000000000e+00
0.000000000000000000e+00
0.000000000000000000e+00
0.000000000000000000e+00
0.000000000000000000e+00
0.000000000000000000e+00
0.000000000000000000e+00
0.000000000000000000e+00
0.000000000000000000e+00
0.000000000000000000e+00
0.000000000000000000e+00
0.000000000000000000e+00
0.000000000000000000e+00
0.000000000000000000e+00
0.000000000000000000e+00
2.858062681363170176e-04
5.150354778475305789e-02
8.832177018923276224e-01
4.446829041210921041e+00
1.061403328199712526e+01
1.480547321517985182e+01
1.467579587933559004e+01
1.148109016967013574e+01
8.192306264256904669e+00
5.486769098904225928e+00
3.581994618667986074e+00
2.331191599518373625e+00
1.542987510620022373e+00
9.896268492738380385e-01
6.279596282603976398e-01
4.335986762780950077e-01
3.073347386988719010e-01
2.161353788984766156e-01
1.521681439987010998e-01
1.281716530371942997e-01
1.056873858943865457e-01
9.357641909759707721e-02
9.164072274618505209e-02
8.499075904162942119e-02
8.788263909808245733e-02
9.017671007013972062e-02
8.501984355297083351e-02
9.420906045094358527e-02
1.014350598258147856e-01
1.060221614952552016e-01
1.175552790754518934e-01
1.209893626005273393e-01
1.359345047656581040e-01
1.423616401296478040e-01
1.548568224516985448e-01
1.640679066116450813e-01
1.770370141135465536e-01
1.892959251208571336e-01
2.017295465323089843e-01
2.110873881688395126e-01
2.143233468280962006e-01
2.159092958661560369e-01
2.318054863123021614e-01
2.114319497593623587e-01
2.170319475731459780e-01
2.128221083809938574e-01
2.032736821761803037e-01
2.007601153043145070e-01
1.852504726867018892e-01
1.836215608064242499e-01
1.663915161277174370e-01
1.606021562096176247e-01
1.559330527829272950e-01
1.517614983066100376e-01
1.558652572138033432e-01
1.410849994373347960e-01
1.447900929239566425e-01
1.471986651756117814e-01
1.582832801677563350e-01
1.820970467370905399e-01
2.068628624273701200e-01
2.492865783188964734e-01
3.092306854256821613e-01
4.031307511224233031e-01
5.114573366330119608e-01
6.555628993742302901e-01
8.068345562704027918e-01
9.216407496569246627e-01
1.000421921898584365e+00
1.030449310060483015e+00
1.009610642191532515e+00
9.522830665219428337e-01
8.975062194631310275e-01
8.408609059572460520e-01
7.931971988890019754e-01
7.729751547202120543e-01
8.386920192703635202e-01
9.224645431727861444e-01
1.120356005499006269e+00
1.351489378171765843e+00
1.564206435546799945e+00
1.818424462129003105e+00
1.941359999827765082e+00
2.038045122293877576e+00
2.052978522265620498e+00
2.046734289311272104e+00
1.988193061336995360e+00
1.918836365881160022e+00
1.830706731373247909e+00
1.749322054662916237e+00
1.598333814555515708e+00
1.458194118610677714e+00
1.293380645435061815e+00
1.109427023142887991e+00
9.257202893137856936e-01
7.941106568938010035e-01
6.379093538660630669e-01
5.277205104104620847e-01
4.424872074874083849e-01
3.552439073401299496e-01
2.971328425945647389e-01
2.411691407129128162e-01
2.055267709281225763e-01
1.809696945415852354e-01
1.555753141787995508e-01
1.386495268840682304e-01
1.312706640464662566e-01
1.347961737912499458e-01
1.292614399803143355e-01
1.314438270159875577e-01
1.281280113550476440e-01
1.277478607944509403e-01
1.436832876609714371e-01
1.439288278424452894e-01
1.452207630788638348e-01
1.562968872436615309e-01
1.610301578405500533e-01
1.763877871041071299e-01
1.826832940352202672e-01
1.879494579472166527e-01
1.872851759430565477e-01
2.007412972778553073e-01
2.065659457451428094e-01
2.159514574613151661e-01
2.135555020931863557e-01
2.221529286394689495e-01
2.313245356219317816e-01
2.352755808513463387e-01
2.385364718785569493e-01
2.457665316949240453e-01
2.520663926814437072e-01
2.578241974092935762e-01
2.741323380012337663e-01
2.955902342491943391e-01
3.127813362083547988e-01
3.621777859290203905e-01
3.986144685202760996e-01
4.524638155157859609e-01
5.205829161970019214e-01
5.885913996776390711e-01
6.633190692659299836e-01
7.387457267971968555e-01
8.122163720124825348e-01
8.777307268533611762e-01
9.322701815113012547e-01
9.725689989433290439e-01
1.027299440376916673e+00
1.033389596957120071e+00
1.050470528372967616e+00
1.039837324665922935e+00
1.040932382513345855e+00
9.950933649835524974e-01
9.491654063466553604e-01
9.003391280018723242e-01
8.480246904257378038e-01
7.684859306445666061e-01
7.240207092901579378e-01
6.907461157074528124e-01
6.687099287581006468e-01
6.479929076129070653e-01
6.373270068341587713e-01
6.532141041986994079e-01
6.629986448653452102e-01
6.707512157002893938e-01
6.925026947815636769e-01
6.990108270121820899e-01
7.088609144221375002e-01
7.078469544326363438e-01
7.165345756729960547e-01
7.057076408045896976e-01
7.004752217700161987e-01
6.920924789692231016e-01
6.794775903292122887e-01
6.780694050186166777e-01
6.715188055764295116e-01
6.766139258868741901e-01
6.760269993141710954e-01
6.908116479339801996e-01
7.086736342244659426e-01
7.242186544030929651e-01
7.441565997120501708e-01
7.762611133304528899e-01
7.799990429522482005e-01
7.918590543536905280e-01
7.852527217045041086e-01
7.774193521846902710e-01
7.295661527821069026e-01
7.241563840352056580e-01
7.091899145150460937e-01
7.153872459042490695e-01
7.378743451994573821e-01
7.380501462254265288e-01
7.716087742294575058e-01
7.863683135743656516e-01
7.842235569316197141e-01
7.786081178436921046e-01
7.548887991322215107e-01
7.446565607743138582e-01
6.862593535330178129e-01
6.446146666821500615e-01
6.085054048110066782e-01
5.610152079726823393e-01
5.298606218417825087e-01
4.852586852167271037e-01
4.437918795332492228e-01
4.177726498239628938e-01
3.928432270319912045e-01
3.781079279941310101e-01
3.641802824519385084e-01
3.476572298329173027e-01
3.489796076899338573e-01
3.444417193797885690e-01
3.481602428762324286e-01
3.510066196847150266e-01
3.533733127123697693e-01
3.675342016018962044e-01
3.823607480218130239e-01
4.044896180692234555e-01
4.435325298261553750e-01
4.697564661222228266e-01
4.895662697126164087e-01
5.250499715169927306e-01
5.616414165935230685e-01
5.835166280261367966e-01
6.055438815921384554e-01
6.472374869271639852e-01
6.610269568634534743e-01
6.956564326720929836e-01
6.973761528481661198e-01
7.075482711944056646e-01
7.198725691865721643e-01
7.122910910195164869e-01
7.081545248737429743e-01
7.000111169223663943e-01
6.797506531747254943e-01
6.579376529496746562e-01
6.531704674019372936e-01
6.174642863989617814e-01
5.846065624822420759e-01
5.635800298721836965e-01
5.479334645237419199e-01
5.312261873190127215e-01
5.215184111164523628e-01
4.915985601464089028e-01
4.825260578288030899e-01
4.677186447494107724e-01
4.631314423365922583e-01
4.539543054769513697e-01
4.627339162509802595e-01
4.636159471437721336e-01
4.843330877118934841e-01
4.985920706422344306e-01
5.250857836511487742e-01
5.407262762385731669e-01
5.657530779919827113e-01
5.977944472106402340e-01
6.496318800828001505e-01
6.849436663452221907e-01
7.258795483928638381e-01
7.656754157539056305e-01
7.931731859580272159e-01
8.284061008144152360e-01
8.448508829616260263e-01
8.485525332387169328e-01
8.630410518004083542e-01
8.498168569014082907e-01
8.494666287002573535e-01
8.284359393959227491e-01
7.927313190541132037e-01
7.632688736683328479e-01
7.380957125920881712e-01
7.087977050235676479e-01
6.776505350172966624e-01
6.515315713716006707e-01
6.158227119637093017e-01
5.852980884670905271e-01
5.693121787703492309e-01
5.394687775873150404e-01
5.121213402420805583e-01
4.925519269768855457e-01
4.718400394732791270e-01
4.657221089386259782e-01
4.433636131898319177e-01
4.304072416535115742e-01
4.204622159527043879e-01
4.114360104446517785e-01
4.058139286065547968e-01
4.030462670089335897e-01
4.032320933827984177e-01
4.074767184463886083e-01
4.034789522571025078e-01
4.249745833528046357e-01
4.226467222777385846e-01
4.417103177502038069e-01
4.433854581651115456e-01
4.622013438252475237e-01
4.728590297473953541e-01
4.851628000943911112e-01
4.977289590618222404e-01
5.129327239107565051e-01
5.220396844726788999e-01
5.238565305495165303e-01
5.425864873380721320e-01
5.487212521898098272e-01
5.553518408289902508e-01
5.761347590498192561e-01
5.741403793581343340e-01
5.832432944644492245e-01
5.904705736594716425e-01
5.996291105867508353e-01
5.931769318615947029e-01
6.055935807548822325e-01
6.039278569011710118e-01
6.100357761390262645e-01
6.262015334866332106e-01
6.198778428296871645e-01
6.108563812296494699e-01
6.124035222800142675e-01
6.017488790464472492e-01
6.067541245874699118e-01
5.986725087825987002e-01
5.868124934089693490e-01
5.851512255797540751e-01
5.892538658868157198e-01
5.733250661289580608e-01
5.687904207241369914e-01
5.751494330012225653e-01
5.668149732254446072e-01
5.719609175908778598e-01
5.731174903826836697e-01
5.795409490768529404e-01
5.936855742117512769e-01
6.042360511435365122e-01
6.164799530854553344e-01
6.275494997767290251e-01
6.405188032283335442e-01
6.491494669241424376e-01
6.808493428208870490e-01
6.887222550748341998e-01
7.089710287389179300e-01
7.197680861310851164e-01
7.388301531746673811e-01
7.483577152796371257e-01
7.546995908956296573e-01
7.479482390673078962e-01
7.550292993579582612e-01
7.488110759622547130e-01
7.336846732353841105e-01
7.285714416752834266e-01
7.140092416902003025e-01
7.012428539282599127e-01
6.810921411571113637e-01
6.738294385451425450e-01
6.517298619569482643e-01
6.255306321832866390e-01
6.044207553419865819e-01
5.929865037681789630e-01
5.766591005674795989e-01
5.509747373792452940e-01
5.337923644226957309e-01
5.178139872950555667e-01
5.074981266260588653e-01
4.878065796740870264e-01
4.748866969311474895e-01
4.615942391217486285e-01
4.587575652618878230e-01
4.410437591035805127e-01
4.376112570307385541e-01
4.368321571676885284e-01
4.284860262440721157e-01
4.282559993956090438e-01
4.269788277655271469e-01
4.295918806039970561e-01
4.384048180501763370e-01
4.349072927186414805e-01
4.427791374550708592e-01
4.486171136162492856e-01
4.541831799803975334e-01
4.618873464921953165e-01
4.613681564900034560e-01
4.764608662556339969e-01
4.808925264148972700e-01
4.887153746808355348e-01
4.957264821681283129e-01
4.956976022695234740e-01
5.114005242600326850e-01
5.152262514176280117e-01
5.205537530010734271e-01
5.206402289886351564e-01
5.274690703898941013e-01
5.280432465848291512e-01
5.398209262580443424e-01
5.489020239587696359e-01
5.539713489522131162e-01
5.556716538622761270e-01
5.698501648863607549e-01
5.661432162173267724e-01
5.669814829720686289e-01
5.651324114680463806e-01
5.801355485346855190e-01
5.729918426983047208e-01
5.753529028714307048e-01
5.854317600554077572e-01
5.846352706854254233e-01
5.876550049979100132e-01
5.804768162010595089e-01
5.961808147182645623e-01
5.893612232607984280e-01
6.054205097951375070e-01
6.069859719596238934e-01
6.070753312174316241e-01
6.219229056360153773e-01
6.270815312776077954e-01
6.336114171556237462e-01
6.387025835914933447e-01
6.414772559415496955e-01
6.502523187906725788e-01
6.516341095234523539e-01
6.601952101339865209e-01
6.613485234054395923e-01
6.632848251107583692e-01
6.620916770648083149e-01
6.593343603362973315e-01
6.593841256346888446e-01
6.554823145611629043e-01
6.501255332483910632e-01
6.432779623080636666e-01
6.392980191285760894e-01
6.342042500637256053e-01
6.230297878667102607e-01
6.080386435066966744e-01
5.973997503997459102e-01
5.934387855702369929e-01
5.764880056619445803e-01
5.657759540242227603e-01
5.571591435346304744e-01
5.543319504821468957e-01
5.507540843458587076e-01
5.412390492290669597e-01
5.328879960707577634e-01
5.275980953709072940e-01
5.225876837060194902e-01
5.175965243435095564e-01
5.148401216621473209e-01
5.208324203918348605e-01
5.119089171455686316e-01
5.167717897813804973e-01
5.119245757563287702e-01
5.145317589592349750e-01
5.138328032992673933e-01
5.197589781424277744e-01
5.168494644193089016e-01
5.132531051895250496e-01
5.079606841355535085e-01
5.243234068545697957e-01
5.171797012463609233e-01
5.233479050761071782e-01
5.200034229924409557e-01
5.225887704316900528e-01
5.276689584811986578e-01
5.300846466771368393e-01
5.303496867415209426e-01
5.319212899317024013e-01
5.293023885912407911e-01
5.326898054991525688e-01
5.375921248394487373e-01
5.436095583075937210e-01
5.434150365599631494e-01
5.553730921039992108e-01
5.531703321742802437e-01
5.603425984961217798e-01
5.571793197317701507e-01
5.652556182006598373e-01
5.691124439987352845e-01
5.709046161315516343e-01
5.743927574093795618e-01
5.797902293270728036e-01
5.776762082314712554e-01
5.864349166943315650e-01
5.880793349016788518e-01
5.960850498023519961e-01
5.889445537431272637e-01
5.983811870402039323e-01
5.938392545463796468e-01
5.966125821590734235e-01
6.014265426647863455e-01
6.035009466138459011e-01
6.063019877776169020e-01
6.045980607510585969e-01
6.021292172647412233e-01
6.017015012673666563e-01
6.090953131957375088e-01
6.118226727391181674e-01
6.094173540997477323e-01
6.125265147968631529e-01
6.025780382321015427e-01
6.101402908144072379e-01
6.118480248624611484e-01
6.157097415481384006e-01
6.093405721001711184e-01
6.063675171675300124e-01
6.052437223422727497e-01
6.047808337262227107e-01
6.026411933012826294e-01
6.004511247094069804e-01
6.012292414215311132e-01
5.962661996313649571e-01
5.924122033696392897e-01
5.913447423441527961e-01
5.883142032447246095e-01
5.853892725705395206e-01
5.726930972906369988e-01
5.716852583586666814e-01
5.677222611816138409e-01
5.633182454219469726e-01
5.579651063838149128e-01
5.454407106474083999e-01
5.534350416446640608e-01
5.423330855829321395e-01
5.499303639318163794e-01
5.367721075109606055e-01
5.421265781776447579e-01
5.367777258346093650e-01
5.394474522100484171e-01
5.330595239454872791e-01
5.299456763118476355e-01
5.366589497571530032e-01
5.312150829169348665e-01
5.202218360773194217e-01
5.247944115423954781e-01
5.235817008834537933e-01
5.196122076447282634e-01
5.214070722145426329e-01
5.251773137941294634e-01
5.250158488718397187e-01
5.239223712888506634e-01
5.242746231461788975e-01
5.232770312837167204e-01
5.255943660395371309e-01
5.259421988679086057e-01
5.222080231739941736e-01
5.273769230236977634e-01
5.250987752252491703e-01
5.291092583392001947e-01
5.366569375182744794e-01
5.348786381843206872e-01
5.358364105786688203e-01
5.377237034342121635e-01
5.411269525170079309e-01
5.498288607567851649e-01
5.456520276219869459e-01
5.463890548095642341e-01
5.498993059866871258e-01
5.575729539387397349e-01
5.667121449265388744e-01
5.611604183293983361e-01
5.667998875408263304e-01
5.707623132200810856e-01
5.707644347974591970e-01
5.701858586305887933e-01
5.758285703963749169e-01
5.803835932160584798e-01
5.842938786391268513e-01
5.883843297448480003e-01
5.917811172751953341e-01
5.934066521661164328e-01
5.950097371488309861e-01
5.980329016110672580e-01
5.954074001230766910e-01
6.049001385176293599e-01
6.069253660915299164e-01
6.058009284897628577e-01
6.017482918888366061e-01
5.923014663724420759e-01
5.944539323125301866e-01
5.977499240396878522e-01
5.949855501746639241e-01
5.990750087389873357e-01
6.034083203471337642e-01
5.969285600059570651e-01
5.915757894329621847e-01
5.969383519007757100e-01
5.949985638471929628e-01
5.869257466406377910e-01
5.897311437525075695e-01
5.855961517700147834e-01
5.864199461217087794e-01
5.824203507638607835e-01
5.810584012733239767e-01
5.696002246490804444e-01
5.769203669666089773e-01
5.697417752292651683e-01
5.706487659933791035e-01
5.680281468651658949e-01
5.664161745766812528e-01
5.685566158740955611e-01
5.713393359889142875e-01
5.660429104218974716e-01
5.609942947520401013e-01
5.632294482130145719e-01
5.582163942080350383e-01
5.590127700964434565e-01
5.642082429528758603e-01
5.537179814572079639e-01
5.573445220361951113e-01
5.541000551252296402e-01
5.535363858560559125e-01
5.588328684690710979e-01
5.590319605084080878e-01
5.604379269067054636e-01
5.588418529255152478e-01
5.541754523298418889e-01
5.474105815213390347e-01
5.553953554441618534e-01
5.498145977797552764e-01
5.462557299817260015e-01
5.477628365410581734e-01
5.490720581753502083e-01
5.468341792084697728e-01
5.437824838413213291e-01
5.453487405853573167e-01
5.471029633605860587e-01
5.450568295286244425e-01
5.476220233126735115e-01
5.393213100731847343e-01
5.536713372530305266e-01
5.481562393729880744e-01
5.462503189518589375e-01
5.532733007338387354e-01
5.567881792100534133e-01
5.553214781397742827e-01
5.616221066680270324e-01
5.610684772995434555e-01
5.628498526679671654e-01
5.616662775756859904e-01
5.628443724957465921e-01
5.615385153351125647e-01
5.685615393809361207e-01
5.744063773081868884e-01
5.689779402343788650e-01
5.679830751146072165e-01
5.658372237883994016e-01
5.706102309457461441e-01
5.743904820894418783e-01
5.801476608302658100e-01
5.781674151375415516e-01
5.795061345802163810e-01
5.833924424517880070e-01
5.776946234810512726e-01
5.816652561244467501e-01
5.808360165250699980e-01
5.764107122368221647e-01
5.796757551364617456e-01
5.801101446467479272e-01
5.762246495729754781e-01
5.816024102386433414e-01
5.844760557601793582e-01
5.784499315016923271e-01
5.819293082231362657e-01
5.810185658822238919e-01
5.781203856340559888e-01
5.767014917616695158e-01
5.747713613232076080e-01
5.816513128094611407e-01
5.778009637107976992e-01
5.787589422973269393e-01
5.813567257320512160e-01
5.804264297078891577e-01
5.746297737108179149e-01
5.679331868167677433e-01
5.627382230091130255e-01
5.696805316595496826e-01
5.669035876289257869e-01
5.627457913798847855e-01
5.677224376018080720e-01
5.695147903324327965e-01
5.650727055022872758e-01
5.622608454719456583e-01
5.620217808577780971e-01
5.585845810461683714e-01
5.625956028560106237e-01
5.661381890893643076e-01
5.655855190816846401e-01
5.593332818759970682e-01
5.570402585835879661e-01
5.541655328755160648e-01
5.515037568021017300e-01
5.516625680426290312e-01
5.562847069609613282e-01
5.569630565522852850e-01
5.581651375134927262e-01
5.555737719142668229e-01
5.520282227893674731e-01
5.534501313997072236e-01
5.564947720972757139e-01
5.504092953020834900e-01
5.528416699205176421e-01
5.545300375157287132e-01
5.513888442516197141e-01
5.483423001999141455e-01
5.500875796141277974e-01
5.490652816126464497e-01
5.524149054399217773e-01
5.485644458945394542e-01
5.537554884761480833e-01
5.503999476300023286e-01
5.524724420609248288e-01
5.559963437555285326e-01
5.563306222883687147e-01
5.573478093317379978e-01
5.660876129472511842e-01
5.599712252307149640e-01
5.616469182184748998e-01
5.646364620519486177e-01
5.673778250398158196e-01
5.669879495306984207e-01
5.666555332224817443e-01
5.677905286290181319e-01
5.721901591730229608e-01
5.716555416045049354e-01
5.702371942747674893e-01
5.748838472916808495e-01
5.703399753841137398e-01
5.780400571499387796e-01
5.746777862393777081e-01
5.760288389155788780e-01
5.777111873024473043e-01
5.795843312792142710e-01
5.791995143831203396e-01
5.806494119254245190e-01
5.806943530131286613e-01
5.829148590095607485e-01
5.748047154734901021e-01
5.753405206820482176e-01
5.739696904914564080e-01
5.761323858603175641e-01
5.788682257868862369e-01
5.812259481506757419e-01
5.769831738378995434e-01
5.770869936440913284e-01
5.780402965461430842e-01
5.822081192283312667e-01
5.787778091393432911e-01
5.794934310229953311e-01
5.814075253763268947e-01
5.803609498742529071e-01
5.739154519091602680e-01
5.734512348050578856e-01
5.756484043372739334e-01
5.785858638299429257e-01
5.669607244751021513e-01
5.710510880339737527e-01
5.671757423991484748e-01
5.680316226208825814e-01
5.685350979692513906e-01
5.713388171922059167e-01
5.705197425637191788e-01
5.641977364921881843e-01
5.679889637960052751e-01
5.711282012922528351e-01
5.675840653942486602e-01
5.637410333237287130e-01
5.654193303695208561e-01
5.616279970361385265e-01
5.627455876239021437e-01
5.604825252522130929e-01
5.638968669386028587e-01
5.651670218205356866e-01
5.577805595568957608e-01
5.576253967125234245e-01
5.524731161644653721e-01
5.503965936372970935e-01
5.553419097110696701e-01
5.587342199515391572e-01
5.581972426427564971e-01
5.566363380518628556e-01
5.561030726640707744e-01
5.550858848659178113e-01
5.556034643887750590e-01
5.586315988709312785e-01
5.527802835342192633e-01
5.559873795710006394e-01
5.551717839546594924e-01
5.598400715855433862e-01
5.591259503661309971e-01
5.547109928705165061e-01
5.570408797377951471e-01
5.549067388683415203e-01
5.555221216444039545e-01
5.583085427680969381e-01
5.578465301043514790e-01
5.613979615912596532e-01
5.597607692242624333e-01
5.611264961440208809e-01
5.594933677886926304e-01
5.638742538535996829e-01
5.638323634697428588e-01
5.679676494247851704e-01
5.652718924215611729e-01
5.626973349376825917e-01
5.611884968447280464e-01
5.656906271472376124e-01
5.641435956368318072e-01
5.664687529573800839e-01
5.604117643349033617e-01
5.658339767165816436e-01
5.667161853613111866e-01
5.665955953575078086e-01
5.664752774124062196e-01
5.710825467900475516e-01
5.717149890541248780e-01
5.685877934320981986e-01
5.717410768794788378e-01
5.728488126848989559e-01
5.705855550940162058e-01
5.656280377045290741e-01
5.737116706830035495e-01
5.757267262793253071e-01
5.706674468338371886e-01
5.681442493446832165e-01
5.719691181608343999e-01
5.688015784042171896e-01
5.710974184790031938e-01
5.742841036270805999e-01
5.708137829653807671e-01
5.704054911506655223e-01
5.676292595273322306e-01
5.764549087897055113e-01
5.696810187324475860e-01
5.700792604418859488e-01
5.692418542856680919e-01
5.692203425220240254e-01
5.698395486240914742e-01
5.670852583763222876e-01
5.669678320515535441e-01
5.688768837744837548e-01
5.624649386599501755e-01
5.676586227417725894e-01
5.600257661736673942e-01
5.658098902657935358e-01
5.623481813229447290e-01
5.629810004781915511e-01
5.611263493158157312e-01
5.608582806661805975e-01
5.649563483959937349e-01
5.614657174201039824e-01
5.606885229780232960e-01
5.573191347376085236e-01
5.614396531561237635e-01
5.608101378512820867e-01
5.608343925151593190e-01
5.561638542120984630e-01
5.573021811044032159e-01
5.617980134578354212e-01
5.594271515499156244e-01
5.598853708307738319e-01
5.606787261737261607e-01
5.589761872529149800e-01
5.639133914985020590e-01
5.554623481027601839e-01
5.599385607466043080e-01
5.616828599057871463e-01
5.620279220280763877e-01
5.625271450893694070e-01
5.607995830018683847e-01
5.599198489398674594e-01
5.609779407327832867e-01
5.619032847311019596e-01
5.587851493503067646e-01
5.616525271758402438e-01
5.613205727060639472e-01
5.595479448228138919e-01
5.601984773191097666e-01
5.654692033798658368e-01
5.656881699123936791e-01
5.659890319239259115e-01
5.660307054214493983e-01
5.661192530551343305e-01
5.728105172245663290e-01
5.688146943897646191e-01
5.683031769957517243e-01
5.689501741834005477e-01
5.679373741510909124e-01
5.670550186911498258e-01
5.617223031579547943e-01
5.697200894234923929e-01
5.625347424714925992e-01
5.684934589077775824e-01
5.673713516382145050e-01
5.588077507943298716e-01
5.604546566135740759e-01
5.681034131032025591e-01
5.670788036627057993e-01
5.677652573518577883e-01
5.685425802037380461e-01
5.686730033915798899e-01
5.642676524593265297e-01
5.633442239270921581e-01
5.672820517956729258e-01
5.681362256587407789e-01
5.684727565288264506e-01
5.689116743334547976e-01
5.700819205521057143e-01
5.641178747568676988e-01
5.695608399782818854e-01
5.702135821549059180e-01
5.670022590834826737e-01
5.671098912523350188e-01
5.664213065067691399e-01
5.674153807799700022e-01
5.693153159874742020e-01
5.678783524565247376e-01
5.699891682115384439e-01
5.687807049279851590e-01
5.675181635049572071e-01
5.677711964654682530e-01
5.669521266726014197e-01
5.640500105463464031e-01
5.644183350414554434e-01
5.616932680022294067e-01
5.666919312611643500e-01
