# Supplementary material for: Information decomposition in complex systems via machine learning
Source: Proc Natl Acad Sci U S A. 2024 Mar 18;121(13):e2312988121. doi: 10.1073/pnas.2312988121 (PMC10990158; doi:10.1073/pnas.2312988121)
Supplement: Supplementary file 2 — Dataset S01 (GZ) [file pnas.2312988121.sd01.gz › g_r_AB_GradualQuench.csv]

0.000000000000000000e+00
0.000000000000000000e+00
0.000000000000000000e+00
0.000000000000000000e+00
0.000000000000000000e+00
0.000000000000000000e+00
0.000000000000000000e+00
0.000000000000000000e+00
0.000000000000000000e+00
0.000000000000000000e+00
0.000000000000000000e+00
0.000000000000000000e+00
0.000000000000000000e+00
0.000000000000000000e+00
0.000000000000000000e+00
0.000000000000000000e+00
0.000000000000000000e+00
0.000000000000000000e+00
0.000000000000000000e+00
0.000000000000000000e+00
0.000000000000000000e+00
0.000000000000000000e+00
0.000000000000000000e+00
0.000000000000000000e+00
0.000000000000000000e+00
0.000000000000000000e+00
0.000000000000000000e+00
0.000000000000000000e+00
0.000000000000000000e+00
0.000000000000000000e+00
0.000000000000000000e+00
0.000000000000000000e+00
0.000000000000000000e+00
0.000000000000000000e+00
0.000000000000000000e+00
0.000000000000000000e+00
0.000000000000000000e+00
0.000000000000000000e+00
0.000000000000000000e+00
0.000000000000000000e+00
0.000000000000000000e+00
0.000000000000000000e+00
0.000000000000000000e+00
0.000000000000000000e+00
0.000000000000000000e+00
0.000000000000000000e+00
0.000000000000000000e+00
0.000000000000000000e+00
0.000000000000000000e+00
0.000000000000000000e+00
0.000000000000000000e+00
0.000000000000000000e+00
0.000000000000000000e+00
0.000000000000000000e+00
0.000000000000000000e+00
0.000000000000000000e+00
0.000000000000000000e+00
0.000000000000000000e+00
0.000000000000000000e+00
0.000000000000000000e+00
0.000000000000000000e+00
0.000000000000000000e+00
0.000000000000000000e+00
0.000000000000000000e+00
0.000000000000000000e+00
0.000000000000000000e+00
0.000000000000000000e+00
0.000000000000000000e+00
0.000000000000000000e+00
0.000000000000000000e+00
0.000000000000000000e+00
0.000000000000000000e+00
0.000000000000000000e+00
0.000000000000000000e+00
0.000000000000000000e+00
0.000000000000000000e+00
0.000000000000000000e+00
0.000000000000000000e+00
0.000000000000000000e+00
0.000000000000000000e+00
0.000000000000000000e+00
0.000000000000000000e+00
0.000000000000000000e+00
0.000000000000000000e+00
0.000000000000000000e+00
0.000000000000000000e+00
0.000000000000000000e+00
0.000000000000000000e+00
0.000000000000000000e+00
0.000000000000000000e+00
0.000000000000000000e+00
0.000000000000000000e+00
0.000000000000000000e+00
0.000000000000000000e+00
0.000000000000000000e+00
0.000000000000000000e+00
0.000000000000000000e+00
0.000000000000000000e+00
0.000000000000000000e+00
0.000000000000000000e+00
0.000000000000000000e+00
0.000000000000000000e+00
0.000000000000000000e+00
0.000000000000000000e+00
0.000000000000000000e+00
0.000000000000000000e+00
0.000000000000000000e+00
0.000000000000000000e+00
0.000000000000000000e+00
0.000000000000000000e+00
0.000000000000000000e+00
0.000000000000000000e+00
0.000000000000000000e+00
0.000000000000000000e+00
0.000000000000000000e+00
0.000000000000000000e+00
0.000000000000000000e+00
0.000000000000000000e+00
0.000000000000000000e+00
0.000000000000000000e+00
0.000000000000000000e+00
0.000000000000000000e+00
0.000000000000000000e+00
0.000000000000000000e+00
0.000000000000000000e+00
0.000000000000000000e+00
0.000000000000000000e+00
8.798349823019849985e-05
1.615027832299460904e-03
1.814787040232734155e-02
1.040126757813352038e-01
3.864842428769514893e-01
1.052704295598278605e+00
2.321684331122002121e+00
4.223892322001381316e+00
6.428599522057841575e+00
8.023589858618018766e+00
8.226307512576587655e+00
7.220113266445038036e+00
5.641475889894523199e+00
4.085310219771722373e+00
2.797140752502831784e+00
1.890904298279967533e+00
1.283217862297637568e+00
8.847775847025671769e-01
6.469757696792776125e-01
4.649109604904137494e-01
3.515194266070966744e-01
2.842622406709118810e-01
2.220693196258521629e-01
1.844058123869932730e-01
1.502753794153074141e-01
1.269645150034700298e-01
1.036285118080042256e-01
8.905339465285265488e-02
7.484609083770749072e-02
6.551537997607752295e-02
5.676611512004729743e-02
4.964892152102078071e-02
4.350011718533314253e-02
4.018872407477552117e-02
3.525128317249387466e-02
3.451660315184809646e-02
3.049758276956389055e-02
2.935747257436379862e-02
2.914619510858380141e-02
2.691621298335097195e-02
2.806148318927113167e-02
2.599755725524529118e-02
2.455362492645402073e-02
2.483727712136208146e-02
2.436540098583372255e-02
2.458182433162002176e-02
2.343796719785074673e-02
2.311079438827468718e-02
2.365026512256189137e-02
2.275357947148695659e-02
2.281498853403076191e-02
2.262432811633741103e-02
2.118588719919083443e-02
2.346125068804544300e-02
2.305385794535905197e-02
2.231285620185864682e-02
2.326108685158199268e-02
2.234458964199923306e-02
2.213342288362381630e-02
2.342826006157861310e-02
2.452979930657938137e-02
2.731572559775516384e-02
2.607642848932142585e-02
2.829500808241670537e-02
2.961173075879368691e-02
3.175975757543370026e-02
3.884232731945594375e-02
4.452553074960767521e-02
5.763875476450085883e-02
7.073268790926183491e-02
9.724069870221666023e-02
1.287656226271135518e-01
1.816511935171180869e-01
2.510738574028516523e-01
3.348945584837693668e-01
4.520950590356664356e-01
5.955682980200551757e-01
7.833602160182587815e-01
9.953358012652026021e-01
1.234294506388679658e+00
1.485654899745349589e+00
1.686073983746228855e+00
1.775238739108829567e+00
1.826838364440570128e+00
1.788366000950513124e+00
1.665316461101900236e+00
1.487172501513853495e+00
1.265504186467284242e+00
1.048912319678219962e+00
8.576897593121303176e-01
6.949937881752703550e-01
5.563254980313945275e-01
4.548230782173402487e-01
3.755832988651521265e-01
3.136706050872017371e-01
2.648431811951146853e-01
2.222749554534000360e-01
1.939271914053608548e-01
1.665521768936810976e-01
1.456840669122623499e-01
1.266019694176667709e-01
1.133817543467703914e-01
1.050425209426099904e-01
9.913602690499601078e-02
9.202066760363593334e-02
9.111826512682100199e-02
8.832591794761412984e-02
9.117829348576418635e-02
9.052913543217806780e-02
9.358523829193733656e-02
9.647390580941486715e-02
1.024191555263011671e-01
1.075887564423069348e-01
1.159804509960377789e-01
1.255568238253381153e-01
1.337820837213281322e-01
1.412257094975182536e-01
1.480578751352904510e-01
1.609573879664941976e-01
1.676313184815167168e-01
1.800075719624552317e-01
1.893273880327026870e-01
1.997190145898322944e-01
2.137445817334298337e-01
2.303794551322954631e-01
2.467937125356973738e-01
2.680568251183610418e-01
2.980125541085682506e-01
3.316194468568292586e-01
3.746733537645642320e-01
4.143651185848784002e-01
4.589573243850386119e-01
4.912962940914739618e-01
5.245496793574413452e-01
5.452583840057739772e-01
5.495059658251628676e-01
5.477824218038668258e-01
5.400070364084511576e-01
5.163612328195488210e-01
4.904304186855888426e-01
4.520707257663288958e-01
4.209113351855463536e-01
3.786820374082577878e-01
3.345462744119656606e-01
3.014163959397329062e-01
2.797681518586502269e-01
2.596727595252812937e-01
2.561726092117979081e-01
2.543266009731170452e-01
2.579507519812549443e-01
2.741613363500778888e-01
2.971030559267878735e-01
3.318209494859171715e-01
3.797087836121068594e-01
4.317794082551726920e-01
5.030382542884038743e-01
5.898397428112239771e-01
6.849422560245628233e-01
7.955668993101077113e-01
9.215315597943877224e-01
1.019892087765174926e+00
1.113001926519962881e+00
1.194618740872898321e+00
1.237289523291632998e+00
1.263889365968123402e+00
1.269578191596910433e+00
1.248836574785810782e+00
1.204200190036619489e+00
1.134867657191027668e+00
1.081287890144724706e+00
9.979402596048875251e-01
9.141551785337678204e-01
8.370348293962045494e-01
7.446928414035156596e-01
6.596234483173732954e-01
5.892083999434558628e-01
5.129923522963912852e-01
4.565444219433955064e-01
4.112432946799210454e-01
3.544708743746451951e-01
3.164358702933887657e-01
2.811928361630429696e-01
2.497839433014959476e-01
2.222263395999384550e-01
1.983388839618239197e-01
1.834529844238188823e-01
1.663540625748103352e-01
1.546428878015016772e-01
1.400370316700628170e-01
1.335514446121673360e-01
1.255697715607636267e-01
1.182545868186966331e-01
1.126529558501686706e-01
1.046011927262763819e-01
1.034907608342855306e-01
1.002653807447754369e-01
9.683454296135302064e-02
9.053827330592931211e-02
9.277596343333989470e-02
9.154696464588185645e-02
9.205525363493813340e-02
9.196284320722901418e-02
9.214335535631325291e-02
9.305253237748056794e-02
9.554669509729089849e-02
1.009104571694209723e-01
1.028615473537102115e-01
1.074000359282002576e-01
1.174284674739770745e-01
1.245469823089804251e-01
1.332686047692865361e-01
1.453852580762875213e-01
1.555305937750170453e-01
1.696521456017350549e-01
1.793877897188229376e-01
1.964687570863282717e-01
2.171079265498640221e-01
2.265396303088776098e-01
2.539692697611172778e-01
2.782135338679866954e-01
3.075640413582744759e-01
3.421216869291325846e-01
3.854366363617041102e-01
4.188067858106472308e-01
4.679442402760761177e-01
5.188396250581537306e-01
5.627353612441399200e-01
6.001337040953628188e-01
6.450369102159043688e-01
6.803583138583191303e-01
7.142112766720323247e-01
7.457319332002909640e-01
7.770772314169918094e-01
8.027874912182678679e-01
8.117846749571638876e-01
8.090656071962523121e-01
8.037074722479797817e-01
7.990711999348240058e-01
7.830429036094214146e-01
7.335555146509904478e-01
7.062695762269319832e-01
6.611709192750875319e-01
6.107301904569719664e-01
5.700386732805347023e-01
5.308344634187659450e-01
4.854111599153942969e-01
4.566299389724576274e-01
4.308331068577718748e-01
4.044865598447049404e-01
3.828088396304275554e-01
3.684521663732964192e-01
3.567053833581768640e-01
3.500160917637301639e-01
3.510420182968064795e-01
3.552088701812819438e-01
3.760121436031096387e-01
3.952297317679545618e-01
4.243107173735976012e-01
4.560780399212350233e-01
5.022076453022924492e-01
5.563352692850327408e-01
6.069791308310656941e-01
6.472538801110404583e-01
6.984253446658287290e-01
7.395931627906282557e-01
7.679900231090516227e-01
7.948171540201018903e-01
8.101624223821778381e-01
8.132052793075423835e-01
8.039397843125827281e-01
7.884558190598618399e-01
7.604804544487658857e-01
7.211885670623630062e-01
6.816447381986928677e-01
6.315689431692047551e-01
5.874136287135766077e-01
5.392513512672038045e-01
4.975393414705835959e-01
4.631566343765139426e-01
4.342829759783675136e-01
4.042847141438153935e-01
3.860219447106388313e-01
3.650952607192283206e-01
3.617464034649072180e-01
3.507671157844942655e-01
3.447225454658440214e-01
3.449197824754354214e-01
3.418142986430384167e-01
3.383592826117363672e-01
3.366311487643352529e-01
3.388073291474033577e-01
3.384400363284328916e-01
3.433157523447453174e-01
3.451670575768425175e-01
3.445876839271137526e-01
3.492283701970997356e-01
3.516750804422513199e-01
3.587612636668396915e-01
3.614113458279946678e-01
3.708218220382304975e-01
3.749926155227418789e-01
3.826912580722505730e-01
3.948333741562315979e-01
4.046259917912128912e-01
4.125144036300560924e-01
4.292498734219556411e-01
4.382613311843081005e-01
4.556866854540386758e-01
4.748995179171991432e-01
4.803906562088503529e-01
4.983950947961451328e-01
5.061356075114384900e-01
5.145300500724945270e-01
5.216767311210478431e-01
5.299852417302483021e-01
5.408166686722464256e-01
5.451998643897757457e-01
5.470270084944872657e-01
5.542597493602682279e-01
5.523526183546116908e-01
5.464055411011548014e-01
5.512526631631541330e-01
5.474183521559903287e-01
5.383718557036122343e-01
5.285703654972769838e-01
5.209070304169237664e-01
5.108286015410429259e-01
5.009919769026534020e-01
4.952497916611974804e-01
4.872965567642175144e-01
4.848950881520016631e-01
4.773783604779091028e-01
4.760953195187389020e-01
4.740017825012310948e-01
4.765965056325630611e-01
4.755781541566609927e-01
4.797435490715745154e-01
4.843257175895200883e-01
4.810441063159542341e-01
4.804938679754474640e-01
4.824775087949049190e-01
4.907979162414426999e-01
4.882831164081526953e-01
4.845153540039152107e-01
4.845940747061792675e-01
4.838771193064324017e-01
4.764703609159790521e-01
4.697449632367383665e-01
4.603347974240623031e-01
4.507757904013504624e-01
4.457557260021512979e-01
4.248030845584583326e-01
4.098567684058306848e-01
3.907002912955515050e-01
3.767256048052654016e-01
3.608675091025106973e-01
3.464670968596035849e-01
3.316051741191884950e-01
3.162037221282011368e-01
3.036441188009319503e-01
2.955771783236549322e-01
2.851664950468326132e-01
2.796682209053398815e-01
2.777830073634277586e-01
2.723449528190439728e-01
2.753908058526068903e-01
2.718777009103084952e-01
2.811733311907267385e-01
2.813869418499457820e-01
2.892816349401264864e-01
3.072012370567920314e-01
3.183767160531639773e-01
3.314725452880851742e-01
3.456815392278856369e-01
3.626187685956964168e-01
3.843887416821532566e-01
3.997893272312930124e-01
4.179527901321644645e-01
4.352565849131604381e-01
4.499339738098335761e-01
4.619452218027547685e-01
4.755196633330979750e-01
4.859914012668555272e-01
5.004324292077239056e-01
5.087968305316246109e-01
5.170519802677262522e-01
5.219762388662442243e-01
5.266742223832402425e-01
5.346399194457003290e-01
5.330509624891247578e-01
5.309587347255070311e-01
5.292748300707861286e-01
5.309984065192707714e-01
5.219177311694120913e-01
5.233906751994040762e-01
5.210149124802693210e-01
5.214875217738105251e-01
5.113179032490465792e-01
5.124262323815851339e-01
5.061795932582940916e-01
5.043161995629698025e-01
4.969729584978859194e-01
5.058328337627241433e-01
4.977320200210547108e-01
4.992333087713597406e-01
4.974952555174612101e-01
5.017248679232159114e-01
4.978689045643012179e-01
5.021239192449468147e-01
5.105867717029344277e-01
5.152510084635459897e-01
5.212832333618381275e-01
5.336350019812746703e-01
5.368609000219808358e-01
5.493558019828775896e-01
5.580825729054239570e-01
5.672209928117680766e-01
5.738329806541880851e-01
5.777370685758034252e-01
5.826429454770093441e-01
5.906760101150544395e-01
5.880038644449503416e-01
5.923845275461342430e-01
5.905442811729018082e-01
5.855578999111330507e-01
5.778586964724384822e-01
5.724369724656582781e-01
5.636664004156077823e-01
5.577949865645522864e-01
5.448490775240990569e-01
5.365876830159128641e-01
5.198796827184107849e-01
5.093867138421015461e-01
4.952185731998556828e-01
4.786035924476204073e-01
4.661260156038248281e-01
4.529959610187419550e-01
4.337222137811747036e-01
4.215488938381183326e-01
4.076858664595439108e-01
3.918850901898655037e-01
3.797904041876170034e-01
3.670290722067193756e-01
3.560428454214112914e-01
3.457428181503190423e-01
3.371443126549848457e-01
3.310599654962773641e-01
3.247331937910519772e-01
3.252799998372780665e-01
3.168836717372933154e-01
3.165097797762181919e-01
3.164862247422851604e-01
3.194922604553840917e-01
3.210482611551189747e-01
3.219333600247064608e-01
3.256367448510653073e-01
3.289429322649696785e-01
3.347807858011367377e-01
3.361249511583203620e-01
3.481660039748556978e-01
3.520796336902234924e-01
3.554176386100291740e-01
3.643009355219124501e-01
3.705895117612631462e-01
3.794266049216621917e-01
3.803103416727943720e-01
3.893847952782171773e-01
3.971927710085318974e-01
4.060011823086769889e-01
4.162375401625299509e-01
4.230320221266493652e-01
4.285479944874154290e-01
4.432144874608481278e-01
4.511163399567433840e-01
4.564368866167234362e-01
4.667017124421091179e-01
4.737074916860498641e-01
4.783518706694606104e-01
4.866399254692264087e-01
4.907205266645581210e-01
4.940582997193018744e-01
5.022520284098733745e-01
5.008482289788951380e-01
5.053841314557647735e-01
5.139777626528930776e-01
5.168382316067425819e-01
5.182174266114303318e-01
5.185515793648380889e-01
5.206160843794841453e-01
5.234199320169744540e-01
5.250974504223502315e-01
5.233688078879125127e-01
5.239545140671162393e-01
5.281450531947947669e-01
5.286941149625951075e-01
5.221412503735138877e-01
5.230760082052122728e-01
5.212594327984279019e-01
5.133420413317270059e-01
5.119765379477452250e-01
5.041617445907294881e-01
4.949439248293381888e-01
4.936052453987189725e-01
4.883476623764711477e-01
4.894750847236206126e-01
4.772616174975964354e-01
4.717891140912009451e-01
4.705063167029614468e-01
4.642408442052181061e-01
4.623658967019898536e-01
4.601448973940863718e-01
4.611899305234123947e-01
4.578111952955722375e-01
4.491099122629360618e-01
4.479988748991963754e-01
4.447873948954270129e-01
4.424749602021259554e-01
4.395256949680351188e-01
4.384972153158912533e-01
4.376974898905580114e-01
4.340156328246997375e-01
4.359497542107603762e-01
4.300193476001102910e-01
4.321174936666625777e-01
4.318244273134240752e-01
4.283946867965302552e-01
4.329232406030936731e-01
4.305820991959413147e-01
4.329457552586205571e-01
4.333713312560248387e-01
4.347425225801523352e-01
4.347637425018323065e-01
4.320293269484185572e-01
4.309591259195785784e-01
4.339536663871886857e-01
4.311735914928750413e-01
4.310563196515883044e-01
4.332437541323220787e-01
4.364612798775366898e-01
4.336520496135095604e-01
4.410187677467668488e-01
4.346871781821710079e-01
4.431445931351936651e-01
4.413961847314508136e-01
4.421254314705030941e-01
4.455131108079279922e-01
4.472001341615230996e-01
4.492147837178870340e-01
4.542791202755172009e-01
4.548098199672365727e-01
4.622849417739670064e-01
4.690684275708960072e-01
4.664795733098581754e-01
4.724704158029677803e-01
4.783037618892601039e-01
4.822298189866975338e-01
4.886883146642952980e-01
4.905309786016858187e-01
4.965657723747545771e-01
5.000256640132497710e-01
5.032552118269445485e-01
5.079825029763332944e-01
5.127530255307174434e-01
5.145529497917973316e-01
5.152688683635702205e-01
5.140955209079965949e-01
5.216119454206611383e-01
5.214504497539214078e-01
5.190474522093843079e-01
5.193008077029065417e-01
5.215959783709387398e-01
5.186008439088277688e-01
5.145478112098608170e-01
5.137091757560812155e-01
5.142561786158741377e-01
5.123584382765785650e-01
5.029715498906662807e-01
5.036110809228520058e-01
4.990572425517564858e-01
4.937382672684483831e-01
4.896314320564999489e-01
4.867632709620243192e-01
4.776973820771121537e-01
4.747988307449310108e-01
4.740605603824785685e-01
4.654206657906277411e-01
4.621584493844093644e-01
4.555533409301000813e-01
4.480103129221886249e-01
4.464299891671838494e-01
4.405701631640075444e-01
4.358039411658932716e-01
4.281743843901938962e-01
4.265058081096973486e-01
4.218099933369112708e-01
4.216531520184003123e-01
4.147365470730384196e-01
4.084196720252666890e-01
4.090473196088212360e-01
4.090710398142824999e-01
4.062805834358444446e-01
4.028356471448593101e-01
4.007764429535848882e-01
3.991605357439347856e-01
3.990135839474393542e-01
3.932848858065911557e-01
3.978338504177819646e-01
3.974754854100882584e-01
3.957377827271175152e-01
3.926339765318538344e-01
3.948014918780056726e-01
3.970998481632594390e-01
3.952051875245520818e-01
3.952471522259072834e-01
3.979970325834238931e-01
3.986470094256120422e-01
3.980580253697757476e-01
4.048688598714515474e-01
4.071697498630071355e-01
4.077739016326237254e-01
4.120081838829812160e-01
4.153169347746094031e-01
4.207272278112011987e-01
4.213848311398439295e-01
4.255635366043962753e-01
4.307746610865910708e-01
4.323989013022213612e-01
4.371336792736080223e-01
4.417594090912559945e-01
4.481523511538948457e-01
4.506484290019731609e-01
4.544320134373084352e-01
4.600002024784545784e-01
4.632600164900865236e-01
4.689345701840363367e-01
4.692611416927188195e-01
4.746191162732400493e-01
4.810415766726965914e-01
4.832268078418300306e-01
4.853038906294522281e-01
4.884425398589268830e-01
4.917189921617113324e-01
4.982888824695774765e-01
5.000954062820968105e-01
4.997452720789805625e-01
5.048343641922586889e-01
5.017452356903070454e-01
5.071300109755844110e-01
5.059119220575217790e-01
5.054987647650142080e-01
5.055339432812681055e-01
5.043658274172547751e-01
5.073093799902552714e-01
5.057251741970029135e-01
5.048268525660732919e-01
5.009489453378798141e-01
4.999587891184654742e-01
4.944024920865636719e-01
4.959581071083425940e-01
4.957910677106740494e-01
4.864293390368430448e-01
4.872351225034175504e-01
4.837193708739366826e-01
4.806169545258302533e-01
4.772601777940539969e-01
4.762686922187003291e-01
4.762410376462533623e-01
4.761569749240864846e-01
4.746206492665125953e-01
4.708065753295934686e-01
4.709265717858568401e-01
4.704140756761136521e-01
4.688996351341657154e-01
4.679214955665556563e-01
4.671347444899844326e-01
4.603461082541214222e-01
4.612810014244340673e-01
4.621508227259458756e-01
4.575522842110903432e-01
4.593912720945343420e-01
4.554604707199321756e-01
4.526424514562576440e-01
4.498798968925061814e-01
4.436847426336608669e-01
4.447138928544409064e-01
4.434348006917961937e-01
4.430758662057889263e-01
4.418501305158694104e-01
4.368445420543158875e-01
4.340151076659503060e-01
4.352818101387283534e-01
4.337974783319956673e-01
4.362933386651224876e-01
4.343397073121023633e-01
4.340158226292946120e-01
4.358544720366716585e-01
4.330502909703901060e-01
4.376203962100465583e-01
4.359012123235583847e-01
4.381494380037184722e-01
4.351662493409813592e-01
4.377890551059985813e-01
4.387150765255085627e-01
4.381868223696017139e-01
4.431102657507974829e-01
4.406780331920129856e-01
4.440792900677353328e-01
4.436748451571723151e-01
4.456948635886386900e-01
4.427146353901785791e-01
4.451863895084303691e-01
4.425951642523330842e-01
4.493104763201316576e-01
4.519123741064769995e-01
4.547680391856356308e-01
4.537089697682297751e-01
4.544145587528531371e-01
4.598274691851816365e-01
4.574327631360567414e-01
4.582374692002404437e-01
4.626405921452744208e-01
4.636421870099463050e-01
4.633671130622825096e-01
4.653547308443640729e-01
4.667250762826431476e-01
4.702436742829218530e-01
4.687792484504915147e-01
4.666421569731050156e-01
4.707648090218687353e-01
4.724024317037914256e-01
4.741016453300075928e-01
4.718507098279695611e-01
4.727961413403952151e-01
4.714188809814590653e-01
4.693156221818429175e-01
4.709110172818935514e-01
4.702877186212588989e-01
4.656951549680828917e-01
4.668614844565356914e-01
4.641606764697463472e-01
4.650868569588273438e-01
4.645448928770763986e-01
4.637590459934599618e-01
4.617121053514626761e-01
4.625145610406937169e-01
4.597215934059310505e-01
4.589769731130298180e-01
4.576119083186484526e-01
4.558079088774921739e-01
4.536816637435075461e-01
4.567377552250557748e-01
4.524508831903801265e-01
4.522808232808160911e-01
4.515314628040866252e-01
4.510383208656335019e-01
4.484743225327131322e-01
4.497316097141487168e-01
4.449236974903804653e-01
4.450229932144486589e-01
4.473745020247109072e-01
4.449997154177732783e-01
4.461465198248991681e-01
4.475114462912562208e-01
4.456043077701891120e-01
4.411470642397260500e-01
4.421673548914529239e-01
4.425952765510723919e-01
4.413103992720736057e-01
4.444378828586575403e-01
4.451871776400969094e-01
4.442536806612710221e-01
4.430663162650093079e-01
4.450804694441645726e-01
4.474327279362698695e-01
4.468555243288396261e-01
4.457389034695041219e-01
4.490324501035979909e-01
4.494227730617885164e-01
4.485176230431861533e-01
4.506030214965840441e-01
4.486663957023004357e-01
4.500370461193844984e-01
4.490365284909383914e-01
4.487712836232345404e-01
4.511218735277851555e-01
4.531907057990952059e-01
4.507973225023078623e-01
4.498443772607613744e-01
4.518833189885479440e-01
4.529263769613670054e-01
4.572255473859501151e-01
4.603673083743175520e-01
4.611293365746639838e-01
4.633155579074078045e-01
4.633849291013666383e-01
4.619705907480531892e-01
4.670944838378966457e-01
4.700171027054886874e-01
4.710183030861997966e-01
4.740514561180750319e-01
4.710609222731799717e-01
4.712241234655053512e-01
4.757618926045426022e-01
4.799583746087340841e-01
4.761734930787313025e-01
4.785079262332584404e-01
4.785781565825066308e-01
4.792604492500681101e-01
4.833288360293815367e-01
4.832679190116471735e-01
4.815438918996451934e-01
4.806662257082547907e-01
4.834023635400138685e-01
4.807593047373655559e-01
4.821610179685570374e-01
4.808757932899269671e-01
4.815075285576784769e-01
4.768229356713389322e-01
4.798127267274174823e-01
4.783220789759619618e-01
4.779534074458796633e-01
4.747056422534216003e-01
4.748141372539446126e-01
4.752174564634182308e-01
4.738573683223580857e-01
4.724471380753595962e-01
4.658221029765511334e-01
4.670734665267066155e-01
4.658919601614868733e-01
4.631296352384450810e-01
4.630208551209632484e-01
4.613147612350807503e-01
4.636516014441519618e-01
4.590869931547890692e-01
4.586036900438733022e-01
4.557204700759230342e-01
4.534603065992575677e-01
4.563107462139534554e-01
4.497034340989092271e-01
4.486984308922511433e-01
4.497709609101120942e-01
4.463529594159731384e-01
4.469628639263729664e-01
4.429248405534289557e-01
4.430578182751836458e-01
4.425214860484499302e-01
4.362649558643063030e-01
4.423500159340353344e-01
4.388376526757932772e-01
4.384571813224812931e-01
4.386685080130194314e-01
4.395099436745375510e-01
4.381278421230695996e-01
4.361078640042780341e-01
4.394123591973283505e-01
4.385255384785875510e-01
4.394312783265303946e-01
4.405858574154755680e-01
4.385224103400289231e-01
4.405739113709473687e-01
4.405935162576055109e-01
4.378497454319916216e-01
4.414148555877752123e-01
4.423905558356185930e-01
4.422102532644473505e-01
4.419568466943664675e-01
4.431605265865224963e-01
4.450498618810928009e-01
4.462930909537119462e-01
4.440159196591926816e-01
4.455275968407945153e-01
4.452555385448834224e-01
