# Supplementary material for: Information decomposition in complex systems via machine learning
Source: Proc Natl Acad Sci U S A. 2024 Mar 18;121(13):e2312988121. doi: 10.1073/pnas.2312988121 (PMC10990158; doi:10.1073/pnas.2312988121)
Supplement: Supplementary file 2 — Dataset S01 (GZ) [file pnas.2312988121.sd01.gz › g_r_AB_RapidQuench.csv]

0.000000000000000000e+00
0.000000000000000000e+00
0.000000000000000000e+00
0.000000000000000000e+00
0.000000000000000000e+00
0.000000000000000000e+00
0.000000000000000000e+00
0.000000000000000000e+00
0.000000000000000000e+00
0.000000000000000000e+00
0.000000000000000000e+00
0.000000000000000000e+00
0.000000000000000000e+00
0.000000000000000000e+00
0.000000000000000000e+00
0.000000000000000000e+00
0.000000000000000000e+00
0.000000000000000000e+00
0.000000000000000000e+00
0.000000000000000000e+00
0.000000000000000000e+00
0.000000000000000000e+00
0.000000000000000000e+00
0.000000000000000000e+00
0.000000000000000000e+00
0.000000000000000000e+00
0.000000000000000000e+00
0.000000000000000000e+00
0.000000000000000000e+00
0.000000000000000000e+00
0.000000000000000000e+00
0.000000000000000000e+00
0.000000000000000000e+00
0.000000000000000000e+00
0.000000000000000000e+00
0.000000000000000000e+00
0.000000000000000000e+00
0.000000000000000000e+00
0.000000000000000000e+00
0.000000000000000000e+00
0.000000000000000000e+00
0.000000000000000000e+00
0.000000000000000000e+00
0.000000000000000000e+00
0.000000000000000000e+00
0.000000000000000000e+00
0.000000000000000000e+00
0.000000000000000000e+00
0.000000000000000000e+00
0.000000000000000000e+00
0.000000000000000000e+00
0.000000000000000000e+00
0.000000000000000000e+00
0.000000000000000000e+00
0.000000000000000000e+00
0.000000000000000000e+00
0.000000000000000000e+00
0.000000000000000000e+00
0.000000000000000000e+00
0.000000000000000000e+00
0.000000000000000000e+00
0.000000000000000000e+00
0.000000000000000000e+00
0.000000000000000000e+00
0.000000000000000000e+00
0.000000000000000000e+00
0.000000000000000000e+00
0.000000000000000000e+00
0.000000000000000000e+00
0.000000000000000000e+00
0.000000000000000000e+00
0.000000000000000000e+00
0.000000000000000000e+00
0.000000000000000000e+00
0.000000000000000000e+00
0.000000000000000000e+00
0.000000000000000000e+00
0.000000000000000000e+00
0.000000000000000000e+00
0.000000000000000000e+00
0.000000000000000000e+00
0.000000000000000000e+00
0.000000000000000000e+00
0.000000000000000000e+00
0.000000000000000000e+00
0.000000000000000000e+00
0.000000000000000000e+00
0.000000000000000000e+00
0.000000000000000000e+00
0.000000000000000000e+00
0.000000000000000000e+00
0.000000000000000000e+00
0.000000000000000000e+00
0.000000000000000000e+00
0.000000000000000000e+00
0.000000000000000000e+00
0.000000000000000000e+00
0.000000000000000000e+00
0.000000000000000000e+00
0.000000000000000000e+00
0.000000000000000000e+00
0.000000000000000000e+00
0.000000000000000000e+00
0.000000000000000000e+00
0.000000000000000000e+00
0.000000000000000000e+00
0.000000000000000000e+00
0.000000000000000000e+00
0.000000000000000000e+00
0.000000000000000000e+00
0.000000000000000000e+00
0.000000000000000000e+00
0.000000000000000000e+00
0.000000000000000000e+00
0.000000000000000000e+00
0.000000000000000000e+00
0.000000000000000000e+00
0.000000000000000000e+00
0.000000000000000000e+00
0.000000000000000000e+00
0.000000000000000000e+00
0.000000000000000000e+00
0.000000000000000000e+00
0.000000000000000000e+00
0.000000000000000000e+00
0.000000000000000000e+00
0.000000000000000000e+00
0.000000000000000000e+00
1.745976034918336230e-04
2.338866352567246874e-03
2.436991205289960882e-02
1.489463609012597334e-01
5.765151922853850586e-01
1.515424313491729791e+00
2.846968563889860970e+00
4.089606109305326420e+00
4.862444286628013757e+00
4.883660043764443515e+00
4.475697526798289694e+00
3.780672205281857323e+00
2.974019929274082763e+00
2.272159074246649535e+00
1.722163525450529198e+00
1.285836674261510382e+00
9.807313527724429436e-01
7.259250860293436913e-01
5.729167102675245538e-01
4.467764758986129681e-01
3.441665608548165056e-01
2.716306595862763573e-01
2.279357212123789278e-01
1.803008370910438862e-01
1.510554064656000617e-01
1.306683914758191567e-01
1.135948111980334130e-01
9.749830531774619780e-02
8.698349409296507462e-02
7.685149085888459686e-02
7.187238746200513839e-02
6.379079432028643415e-02
5.993361894629566783e-02
5.438769403756197468e-02
5.222362056874616659e-02
5.128671118166256565e-02
4.790621250520457619e-02
4.632889385283030237e-02
4.709495087700207860e-02
4.724910832942907229e-02
4.790074889922915635e-02
4.847851821732498956e-02
4.602298105004708206e-02
4.761882394009919750e-02
4.724522586487286957e-02
4.842768946535230129e-02
4.959660047441980663e-02
4.988927548151231295e-02
4.932060801640748837e-02
5.204471761156324178e-02
4.942787239860937931e-02
4.915250820697224243e-02
4.947061072234217732e-02
4.935256184817480435e-02
4.905140289003637188e-02
4.661387312570635516e-02
4.657402902250724896e-02
4.514371634597043326e-02
4.261597497722322686e-02
4.220920344095549503e-02
4.266966286185283619e-02
4.075736893279863909e-02
3.945401751346346714e-02
4.050744177983350847e-02
4.187043269348461605e-02
4.113228542261790355e-02
4.939911539771887905e-02
5.746661313752872424e-02
7.515704893667733699e-02
1.097649826180103205e-01
1.562593577195387495e-01
2.244703805975345468e-01
3.311377437412317271e-01
4.545613947336010763e-01
5.952409520081161087e-01
7.154096049337538288e-01
8.243370782685749409e-01
9.394919685016465127e-01
1.002141098833905675e+00
1.074539283758977115e+00
1.104007757657819333e+00
1.123984990201138290e+00
1.127012185857327209e+00
1.107946241383710673e+00
1.078686486652053578e+00
1.042581273363787364e+00
1.000876895636452879e+00
9.490964699023893836e-01
8.995560871997761998e-01
8.328062855410829357e-01
7.711854287494996907e-01
6.981670960758564748e-01
6.212323281330677238e-01
5.563620621918873299e-01
4.884196302736861783e-01
4.261796650682668219e-01
3.742879740329439486e-01
3.253936048570992279e-01
2.827256488079720187e-01
2.471881880002973486e-01
2.232042200206068583e-01
2.015310906683950576e-01
1.814573766888942785e-01
1.694556475039045995e-01
1.630816712357188170e-01
1.576510741066607380e-01
1.535584061328977290e-01
1.446894232440099348e-01
1.457377823882298196e-01
1.432584363867590305e-01
1.459032011217387681e-01
1.455750348379146464e-01
1.556978666498186614e-01
1.608130684732965165e-01
1.689160714759438686e-01
1.787952955667487520e-01
1.874466838751872311e-01
2.030416333368678383e-01
2.182825082385217719e-01
2.315419064258347204e-01
2.496602573950553738e-01
2.605294529583033203e-01
2.781635175858368503e-01
2.858444798093544015e-01
3.008617500075144169e-01
3.127956530497952858e-01
3.250324765562168650e-01
3.421128994980026095e-01
3.584915934175479379e-01
3.825847102362825991e-01
3.923659841553826522e-01
4.190175960078008632e-01
4.330839935389366735e-01
4.454984711773701256e-01
4.526047115957770317e-01
4.651276015713178280e-01
4.570285351924185946e-01
4.487580929364559656e-01
4.376873653328257618e-01
4.237848533610052426e-01
4.118659925811817835e-01
3.971010318081648061e-01
3.823208260572593664e-01
3.668024749766934933e-01
3.635215810753106291e-01
3.638946015650443289e-01
3.660834702591186929e-01
3.840551553599807488e-01
3.946549134787130098e-01
4.241577442720719793e-01
4.472254921305756636e-01
4.783961061260829095e-01
5.182028083262809615e-01
5.621500897601839908e-01
6.163886408424177343e-01
6.741619171600461424e-01
7.337174313571506179e-01
7.938969848406334240e-01
8.513267166123292817e-01
9.067961864553309992e-01
9.567873778966414777e-01
9.963390380867155338e-01
1.019573524030741307e+00
1.042610113343727773e+00
1.043667023968061436e+00
1.028644755377686515e+00
1.010962884326850775e+00
9.722556178668120275e-01
9.273586828089135370e-01
8.847243509893814029e-01
8.387491203332332335e-01
7.863014732526913964e-01
7.341468992175621544e-01
6.874542484043177915e-01
6.377142115132101718e-01
5.848460256780604327e-01
5.421614674625765407e-01
4.978652806748256610e-01
4.583965375431330314e-01
4.225225097691985843e-01
3.880992034615489139e-01
3.570697986555448344e-01
3.342427216401935297e-01
3.094014564789850930e-01
2.888473611517970441e-01
2.742748740881740810e-01
2.531606264954811003e-01
2.397003044315675069e-01
2.309504281032065953e-01
2.250468936286674215e-01
2.145136443839975871e-01
2.132980229982155973e-01
2.045122198760692400e-01
2.064406899784391181e-01
2.006351140107076325e-01
2.070195958744055764e-01
2.069174627234211250e-01
2.054546456195601167e-01
2.070930115980682829e-01
2.085672332588421329e-01
2.145059783164534051e-01
2.185191673210776508e-01
2.204036545661754720e-01
2.255253938288986071e-01
2.318140258144739119e-01
2.362149170344767513e-01
2.409583944243930687e-01
2.476630576821606533e-01
2.555946770243450183e-01
2.616013352878587273e-01
2.715161658124056188e-01
2.791091832627085045e-01
2.897379929108571672e-01
2.954757679034631379e-01
3.034563698265952403e-01
3.138561564541920146e-01
3.248468236253216901e-01
3.318614045293249437e-01
3.414740499764461479e-01
3.568259387198831623e-01
3.636239955209997765e-01
3.846181632612150070e-01
4.053805165318603576e-01
4.200407923883086592e-01
4.457721377619583425e-01
4.608222832181118056e-01
4.873376804598278933e-01
4.998038118978406219e-01
5.214197645764298006e-01
5.355250979009376078e-01
5.568582361208618270e-01
5.786499690558043474e-01
5.876403813365652651e-01
5.963017704119595308e-01
5.974264598568436169e-01
6.087753120339350899e-01
6.153531469379462937e-01
6.128562183699653998e-01
6.051542218211104496e-01
6.018897246479804064e-01
5.882622056297155400e-01
5.757406771469200102e-01
5.600924415828315572e-01
5.436074648139215260e-01
5.344687508514105456e-01
5.118033660052070388e-01
4.995183821150111503e-01
4.864474060306016590e-01
4.727158814723341207e-01
4.587153694831349604e-01
4.468634803359154972e-01
4.361529798136845604e-01
4.250565464679774141e-01
4.193552402392676237e-01
4.152674477301482869e-01
4.116397439443837403e-01
4.168564327592369501e-01
4.157896429154958051e-01
4.143655694479673191e-01
4.251944460842419504e-01
4.354189526362710616e-01
4.508758979748743179e-01
4.623755325478188793e-01
4.705499067992056639e-01
4.766676939977210203e-01
4.852915985324579573e-01
4.957201049239586821e-01
5.033587656033658986e-01
5.046638596074569660e-01
5.007414795171057920e-01
5.020325161813544712e-01
4.898808862098228967e-01
4.934053618400343066e-01
4.852473454617957649e-01
4.812686423564652705e-01
4.735425600564164839e-01
4.649672305173102038e-01
4.595602682034792275e-01
4.514202783919512019e-01
4.455775829451039116e-01
4.385414701612397326e-01
4.311699010384763553e-01
4.248453606396359605e-01
4.207596991199018532e-01
4.196444934587756359e-01
4.194299431305230641e-01
4.132218225519582178e-01
4.183424762871618130e-01
4.183615340846036923e-01
4.175475550141281023e-01
4.134404498914738268e-01
4.179635634340747585e-01
4.245326715422254038e-01
4.198793277062066731e-01
4.196156893936717203e-01
4.197108913951321796e-01
4.286451883697682264e-01
4.327919650663719642e-01
4.331317767432393828e-01
4.302030324472616574e-01
4.354690372673289955e-01
4.434399038449759467e-01
4.450938025364314377e-01
4.556181617027602049e-01
4.656658873368428320e-01
4.698318805492618377e-01
4.822404393344623674e-01
4.901872820743796155e-01
4.962473385617117150e-01
5.110745224168110612e-01
5.239665619674759300e-01
5.369020315636044982e-01
5.379751498624426587e-01
5.399327078537659030e-01
5.496135272495337176e-01
5.526489520541979505e-01
5.614121620015278813e-01
5.604163724308716121e-01
5.613344723942648162e-01
5.642163011576933895e-01
5.603820545765052508e-01
5.566272590146892352e-01
5.475852220277184212e-01
5.445338166504216648e-01
5.440989458440622650e-01
5.264990252046064523e-01
5.217987675484774268e-01
5.091644157089647571e-01
5.010455443340400272e-01
4.918587656840573974e-01
4.814398015685137922e-01
4.706145411564612857e-01
4.682040425364200620e-01
4.577460649675938464e-01
4.555557256850902847e-01
4.486190306523410998e-01
4.502614714273111551e-01
4.488965804373637458e-01
4.458903258981925521e-01
4.423330381024159208e-01
4.435199318229171017e-01
4.439252378794907861e-01
4.423022086030377054e-01
4.381760150168746426e-01
4.396584286284366816e-01
4.360764586530078701e-01
4.321786054228438090e-01
4.262210694509581677e-01
4.267626656482820802e-01
4.244828362638279340e-01
4.191765536371543366e-01
4.135999662450299819e-01
4.086185747475584162e-01
4.014329334321042331e-01
4.001824566199765343e-01
3.922435370996087967e-01
3.869074334673020532e-01
3.826561813785267496e-01
3.777537135023933956e-01
3.706968123164592344e-01
3.731873660014556338e-01
3.692165941742885926e-01
3.670230283359368073e-01
3.634803726058818407e-01
3.665120100057315811e-01
3.589499414802626576e-01
3.616495418001988704e-01
3.651079902819274192e-01
3.667788823993863856e-01
3.711601557966327514e-01
3.761539438215056874e-01
3.786573291662834184e-01
3.813748447599097924e-01
3.836788864559671497e-01
3.918450148605275851e-01
4.011483970574805102e-01
4.099924199107234934e-01
4.161828329192348019e-01
4.249401028059253127e-01
4.271531659558022720e-01
4.346631373997693615e-01
4.424848997082406199e-01
4.491553275959284663e-01
4.555803599488539857e-01
4.646726140506121649e-01
4.649692287872911889e-01
4.739097746107891473e-01
4.779520064613483887e-01
4.825541410823197541e-01
4.860871506281035925e-01
4.854633750094359268e-01
4.945807325152956624e-01
4.924559369997927871e-01
4.949318517282325081e-01
4.983536890282068699e-01
4.993303021192197488e-01
4.986884130633870149e-01
4.917088811130176929e-01
4.962933563061600606e-01
4.943104742938569385e-01
4.956357258592215542e-01
4.997842798156954536e-01
4.926252869581315696e-01
4.958985438196242268e-01
4.958099378048827499e-01
4.949331520546773611e-01
4.904287845631190024e-01
4.910526623843133320e-01
4.942878901540406211e-01
4.933161085163981219e-01
4.980662507821922436e-01
4.943463744780165481e-01
4.915742226396805359e-01
4.977099759649534216e-01
4.971233886108895605e-01
5.005844200157855139e-01
5.030850376833597704e-01
5.046305234491933467e-01
5.035429229155531372e-01
5.007586828038895765e-01
5.076583684893326565e-01
5.092455256186203538e-01
5.064457218768160240e-01
5.098803257341683048e-01
5.040540773801065466e-01
5.086155549757271910e-01
5.009008054371631991e-01
4.991812274094153956e-01
4.953512452010228606e-01
4.903276956437456757e-01
4.853020497624263574e-01
4.828908253770800019e-01
4.838405644757819979e-01
4.758965133535875691e-01
4.683995091980932557e-01
4.649504358414954241e-01
4.603609907885130581e-01
4.552025819111692462e-01
4.465178066250367062e-01
4.401566357254847461e-01
4.376558045243025274e-01
4.338538522990982860e-01
4.317169433174902204e-01
4.285962549285918799e-01
4.259469410957840707e-01
4.220647802360960044e-01
4.197191906760868174e-01
4.178983021130429631e-01
4.132233130496260620e-01
4.128962734088188480e-01
4.153239361270916752e-01
4.146169214798172686e-01
4.168110238573907722e-01
4.199139170456486769e-01
4.215906795142879693e-01
4.172153737316329214e-01
4.224703785047451698e-01
4.182905311761307976e-01
4.267104029927508146e-01
4.326384478633920061e-01
4.364209506838978014e-01
4.408756829383445042e-01
4.419813039026869728e-01
4.454253845746442009e-01
4.459989328229790329e-01
4.517211408355960023e-01
4.541408117175154135e-01
4.588599837265239789e-01
4.624725734833441404e-01
4.655755407729740836e-01
4.682839002044081878e-01
4.653041059041281846e-01
4.665374443166122043e-01
4.685406514044268556e-01
4.767838546781021924e-01
4.727130303152086155e-01
4.813395981465829476e-01
4.751904461248025457e-01
4.792714291557811923e-01
4.798489647551262283e-01
4.804706904431187420e-01
4.755780546697349620e-01
4.767927371660189428e-01
4.739217103729753688e-01
4.749611389378852744e-01
4.758326132708532996e-01
4.725390375757805850e-01
4.746509604584248088e-01
4.755641874199869612e-01
4.747667930369908196e-01
4.746883989479638855e-01
4.678921959212102299e-01
4.698409199497809441e-01
4.681914802504097972e-01
4.684665462634339805e-01
4.642967518915732672e-01
4.644963400250924912e-01
4.651167457130565563e-01
4.608379728311515766e-01
4.632320665863511322e-01
4.585861615809659897e-01
4.578754891972520169e-01
4.549875433508446809e-01
4.515935910230228223e-01
4.541252611912505177e-01
4.512657652479137860e-01
4.515357848918847838e-01
4.491394908632320160e-01
4.451997840111538429e-01
4.417035561650379250e-01
4.417848151610082597e-01
4.390503824761146090e-01
4.344154317564096757e-01
4.364050088600002208e-01
4.377685712350555813e-01
4.300106312861807778e-01
4.317279953265936721e-01
4.304769844634704357e-01
4.262279937233564575e-01
4.262020867135312141e-01
4.268595393136190852e-01
4.232316137470389927e-01
4.280562876501605718e-01
4.286217739588127906e-01
4.274663091945151150e-01
4.273357499283789163e-01
4.291680786886701848e-01
4.297540884263683081e-01
4.320128807854446973e-01
4.330107865398915568e-01
4.305474490074863714e-01
4.350060241497246127e-01
4.370223944747536615e-01
4.426023844104977623e-01
4.399616489066671687e-01
4.444552384146595592e-01
4.459556814556271398e-01
4.501654864407172996e-01
4.474703431408797449e-01
4.520097849751177899e-01
4.543961069489622639e-01
4.580403505148018528e-01
4.578005800362622280e-01
4.616627797958607893e-01
4.686912022961568502e-01
4.620740482665638971e-01
4.658961027874554128e-01
4.659869170144768646e-01
4.653146789937335770e-01
4.668962835345303874e-01
4.722924360082554895e-01
4.708462156916694008e-01
4.786522100853066175e-01
4.760157390757831508e-01
4.807505359944755363e-01
4.795547972721212471e-01
4.799194553354080850e-01
4.855442508978762284e-01
4.881623100239158020e-01
4.838298951476877052e-01
4.873552606134741727e-01
4.873154904559212630e-01
4.831655853905738041e-01
4.836673333593283219e-01
4.857632463280847079e-01
4.884273546579276370e-01
4.855434909891545581e-01
4.894825299769826055e-01
4.865973793074425124e-01
4.832621358275123735e-01
4.872116130146357249e-01
4.862905806238619344e-01
4.874860426513356049e-01
4.873508185859844466e-01
4.850203059012220264e-01
4.822977727825344951e-01
4.818201785675307325e-01
4.811133791024588269e-01
4.735174737978056769e-01
4.782391235144557995e-01
4.767487060567294765e-01
4.765115579730581641e-01
4.719252810244076723e-01
4.717192286050844729e-01
4.685695488851822632e-01
4.644696346900568651e-01
4.622259872706867001e-01
4.659307254390762099e-01
4.612410563535538910e-01
4.576823404443583487e-01
4.560148895354432796e-01
4.535257380185400145e-01
4.520788743414741462e-01
4.482571744005536263e-01
4.438638098216304284e-01
4.457621309634677842e-01
4.431494729674588240e-01
4.434354667599681998e-01
4.482834926068982040e-01
4.420930418778419302e-01
4.401850044640946424e-01
4.426494119382414771e-01
4.350255544501233085e-01
4.367465069384333654e-01
4.330107865399218103e-01
4.357774087496358861e-01
4.369023044527834410e-01
4.360642505563236959e-01
4.380462738795814492e-01
4.402738988811186194e-01
4.355384207964599907e-01
4.362388707508801922e-01
4.385129335163076569e-01
4.356068633542075630e-01
4.389407854484312366e-01
4.393763955953089440e-01
4.360288450673637795e-01
4.401914437938386215e-01
4.391434367308567621e-01
4.450991012524709856e-01
4.457184071665873382e-01
4.456550541334907134e-01
4.485663686751935053e-01
4.498130004654171121e-01
4.485145896832391510e-01
4.540828635576505956e-01
4.529234812323363890e-01
4.536751755499465744e-01
4.533275602913678370e-01
4.530252901398058585e-01
4.579001698218965744e-01
4.561082793679654412e-01
4.568508438108233038e-01
4.566339225407890501e-01
4.560571263722537072e-01
4.584203862577230226e-01
4.596035830931336497e-01
4.600729532128658983e-01
4.650926519997998221e-01
4.657582732403065529e-01
4.708669889466366998e-01
4.680319062531497210e-01
4.632168460878393068e-01
4.630235657802138083e-01
4.636222102542579271e-01
4.634434084113019381e-01
4.658432290292816025e-01
4.631812130234416736e-01
4.676699679333831128e-01
4.630502200096288101e-01
4.658705040658692176e-01
4.643086444921663558e-01
4.659487139184812499e-01
4.653955532968588882e-01
4.639549764039035407e-01
4.639498439988188339e-01
4.637016345157798369e-01
4.655533959233142949e-01
4.639844457980201731e-01
4.652542248270687408e-01
4.635473648870020447e-01
4.605163003131207411e-01
4.578689629672821337e-01
4.594022510844113505e-01
4.576335374981225779e-01
4.573961033041494262e-01
4.584723748353525807e-01
4.563871614481805894e-01
4.539269163400331819e-01
4.535827902209367268e-01
4.526073340219311514e-01
4.528971205428310443e-01
4.550079525478952225e-01
4.530826326890513012e-01
4.519379282433460543e-01
4.530298793953226877e-01
4.519299180822565210e-01
4.494539520718476844e-01
4.523392283445705764e-01
4.535850329944988713e-01
4.505612091511833062e-01
4.537600832875869905e-01
4.501414341763620985e-01
4.494899656534714349e-01
4.556812914900720268e-01
4.507636068739825363e-01
4.488329092566248346e-01
4.505660028566328967e-01
4.527551078829922249e-01
4.546575522627435140e-01
4.563908828477467039e-01
4.542050127930795100e-01
4.542393388336650184e-01
4.554479441268224349e-01
4.578538231458231245e-01
4.570049602585760096e-01
4.591037895665627255e-01
4.565092551108725361e-01
4.548575202856006139e-01
4.584764272429398546e-01
4.565555051841513334e-01
4.590479356847725900e-01
4.589476967698753462e-01
4.589826105164602765e-01
4.604996849059106445e-01
4.632311389491399756e-01
4.649814541429053705e-01
4.613703795771832428e-01
4.631053238600238431e-01
4.609584164560986963e-01
4.655794759635250579e-01
4.655059378823853677e-01
4.625029755286329536e-01
4.658326306297370656e-01
4.662317367841364857e-01
4.693628873021956083e-01
4.662234631884073499e-01
4.702228894133766435e-01
4.669175895734826720e-01
4.654864300747558192e-01
4.666168795326084417e-01
4.652884831288426337e-01
4.662450400526458871e-01
4.711648072987396074e-01
4.673684716068859935e-01
4.671494662512888363e-01
4.670885097698608823e-01
4.687323439327111818e-01
4.655001185632975935e-01
4.680053892981155261e-01
4.665194325094663697e-01
4.639079654327952218e-01
4.662303596360884428e-01
4.658844955394558229e-01
4.618976816936331553e-01
4.646950096015919351e-01
4.629766480657098726e-01
4.663365569129352406e-01
4.648403528012851615e-01
4.619380872966610818e-01
4.647644717284453719e-01
4.594628304947724895e-01
4.601077078155274558e-01
4.587495184851887453e-01
4.584230174764647447e-01
4.546875887144805617e-01
4.566434107202053672e-01
4.559616664472148639e-01
4.548527276182686707e-01
4.541362260615738888e-01
4.526488085044125254e-01
4.540218611515652314e-01
4.533469655678230015e-01
4.548751849057262597e-01
4.495357325248188762e-01
4.536550164730891455e-01
4.480817032677272826e-01
4.520159673594982830e-01
4.481970211917530866e-01
4.507887817604801506e-01
4.492082415873130397e-01
4.488482613318196535e-01
4.473679298290426098e-01
4.469290308389289312e-01
4.498282037730681471e-01
4.473912880578451712e-01
4.472422772145192571e-01
4.476573125384544216e-01
4.480463959798225981e-01
4.504094620451068454e-01
4.516186354377189072e-01
4.485661858853051132e-01
4.493200252685176643e-01
4.491078140464296875e-01
4.507978327569397980e-01
4.541416523327287957e-01
4.480027077275838820e-01
4.526801995911508558e-01
4.520261412349186325e-01
4.535058516731360068e-01
4.546550902725013388e-01
4.535878244040613683e-01
4.539212897058029217e-01
4.543401728260491601e-01
4.575119008155986156e-01
4.553655297503189092e-01
4.537267874211843299e-01
4.572257577287083818e-01
4.600561363003572990e-01
4.576351381399726970e-01
4.582299846897655016e-01
4.621114362266054987e-01
4.580386986151275819e-01
4.607797964380882516e-01
4.595020456066513104e-01
4.582938713098609895e-01
4.611168033719451609e-01
4.577943975620864525e-01
4.611929503675508690e-01
4.600667794309867276e-01
4.616614258852436148e-01
4.613095736275014125e-01
4.600542947202842514e-01
4.588860107996590165e-01
4.597111835651135348e-01
4.664770089697361510e-01
4.633249147692489744e-01
4.632253590814138788e-01
4.656175508409259312e-01
4.667003718802256174e-01
4.609437659957583699e-01
4.632292551492308008e-01
4.640189357100648615e-01
4.606605470435005123e-01
4.617726387869238724e-01
4.627396972122219676e-01
4.653853137852094202e-01
4.645490321369072917e-01
4.635011820098229318e-01
4.633790222153001959e-01
4.630205802902604417e-01
4.580020613796416118e-01
4.632678302407410298e-01
4.598099451872933452e-01
4.631371676740491106e-01
4.623220252972178312e-01
4.623665337265469022e-01
4.620587387570384563e-01
4.625960081928539025e-01
4.620484422018812376e-01
4.634038529829644926e-01
4.587236773438250759e-01
4.577088445541920847e-01
4.590528725679893229e-01
4.569034482021271382e-01
4.591245581984754742e-01
4.583868420567182578e-01
4.553617617673285656e-01
4.582159422631436052e-01
4.538870881335167473e-01
4.530999128844131474e-01
4.580187686723933838e-01
4.592055273646585833e-01
4.548530635545190437e-01
4.556830483762470685e-01
4.571796772656380181e-01
4.563364127217068300e-01
4.565643433180651134e-01
4.568377585257189510e-01
4.595894537443627748e-01
4.548492843802925956e-01
4.572652635183629966e-01
4.570734881395380200e-01
4.577793066360764107e-01
4.553381103827656706e-01
4.535064015538297633e-01
4.577288991306963095e-01
4.552781109466693676e-01
4.552032304133468710e-01
4.567870461641471147e-01
4.592868780470640289e-01
4.573999322874557349e-01
4.587445607413859205e-01
4.605673246709093283e-01
4.568594118410730931e-01
4.594482115539363365e-01
4.595953389282521062e-01
4.608295910756735059e-01
4.606373180334539241e-01
4.617218527556467556e-01
4.607707257352973151e-01
