# Supplementary material for: Information decomposition in complex systems via machine learning
Source: Proc Natl Acad Sci U S A. 2024 Mar 18;121(13):e2312988121. doi: 10.1073/pnas.2312988121 (PMC10990158; doi:10.1073/pnas.2312988121)
Supplement: Supplementary file 2 — Dataset S01 (GZ) [file pnas.2312988121.sd01.gz › GradualQuench_train_particle_positions.csv]

-3.031482696533203125e+00	2.928016662597656250e+00	3.370906829833984375e+00	-2.245620727539062500e+00	-3.583320617675781250e+00	-2.238540649414062500e+00	-3.595714569091796875e+00	-3.399917602539062500e+00	-4.082790374755859375e+00	-1.238609313964843750e+00	-6.851539611816406250e-01	-4.682350158691406250e+00	-2.795043945312500000e+00	7.931518554687500000e-01	-2.460289001464843750e-01	-3.499717712402343750e+00	-1.895164489746093750e+00	-2.213043212890625000e+00	-3.373638153076171875e+00	3.302154541015625000e-01	1.004878997802734375e+00	-4.419784545898437500e-01	-1.323146820068359375e+00	-3.797859191894531250e+00	-3.963562011718750000e+00	-1.141433715820312500e-01	-2.337978363037109375e+00	-2.042922973632812500e-01	-4.487895965576171875e+00	2.010673522949218750e+00	-5.187568664550781250e-01	6.963348388671875000e-01	-7.360916137695312500e-01	1.350982666015625000e+00	-3.477600097656250000e+00	1.644042968750000000e+00	-1.718475341796875000e+00	4.140808105468750000e+00	7.973175048828125000e-01	-3.878280639648437500e+00	-1.659919738769531250e+00	8.027877807617187500e-01	-2.964210510253906250e+00	-2.484802246093750000e+00	0.000000000000000000e+00	0.000000000000000000e+00	-1.991474151611328125e+00	3.512718200683593750e+00	2.735298156738281250e+00	3.168464660644531250e+00
-1.758356332778930664e+00	-3.543083190917968750e+00	1.966933250427246094e+00	-4.169464111328125000e+00	1.902288198471069336e+00	-9.380950927734375000e-01	-2.932601928710937500e+00	-2.996948242187500000e+00	-2.259605407714843750e+00	-3.087312698364257812e+00	-5.326914787292480469e-02	-2.345680236816406250e+00	-3.403137207031250000e+00	-6.912727355957031250e-01	-5.615222454071044922e-01	-3.363636016845703125e+00	-1.797798156738281250e+00	2.421646118164062500e-01	3.024492502212524414e+00	1.977790832519531250e+00	9.900307655334472656e-02	-6.598320007324218750e-01	2.316637277603149414e+00	7.793426513671875000e-02	3.022894144058227539e+00	-9.425201416015625000e-01	-3.601897954940795898e-01	-4.525302886962890625e+00	1.649990081787109375e-01	1.662269592285156250e+00	4.393279075622558594e+00	5.558815002441406250e-01	3.835652589797973633e+00	-1.726112365722656250e-01	-2.890319824218750000e+00	2.850265502929687500e-01	1.035578012466430664e+00	2.540515899658203125e+00	4.883995056152343750e-01	-3.446361541748046875e+00	-1.117880821228027344e+00	-3.699941635131835938e+00	-1.294250369071960449e+00	-2.561241149902343750e+00	3.264647245407104492e+00	-2.170871734619140625e+00	-1.326310396194458008e+00	3.173446655273437500e+00	2.028831243515014648e+00	-2.022544860839843750e+00
4.286262512207031250e+00	-1.402549743652343750e+00	3.473320007324218750e+00	5.055847167968750000e-01	2.754249572753906250e+00	-3.419441223144531250e+00	2.691169738769531250e+00	-2.759693145751953125e+00	0.000000000000000000e+00	0.000000000000000000e+00	-1.771392822265625000e-01	-4.191238403320312500e+00	-2.389778137207031250e+00	-2.616085052490234375e+00	3.428878784179687500e-01	-5.691146850585937500e-01	4.337387084960937500e-01	-3.308372497558593750e+00	2.162673950195312500e+00	-4.339008331298828125e+00	9.080810546875000000e-01	-4.447761535644531250e+00	-1.191864013671875000e+00	-4.574558258056640625e+00	-2.078025817871093750e+00	-3.668914794921875000e+00	-6.816558837890625000e-01	-3.539657592773437500e-02	-2.596435546875000000e+00	3.321609497070312500e-01	-1.714027404785156250e+00	-2.619625091552734375e+00	-3.621185302734375000e+00	-2.990802764892578125e+00	-8.444824218750000000e-01	-3.298027038574218750e+00	9.778671264648437500e-01	-2.371856689453125000e+00	-1.014251708984375000e-01	-2.208625793457031250e+00	-5.091857910156250000e-02	2.658645629882812500e+00	-1.726066589355468750e+00	-3.330955505371093750e-01	1.442169189453125000e+00	-7.832946777343750000e-01	6.129760742187500000e-01	2.468673706054687500e+00	3.767585754394531250e+00	-2.998558044433593750e+00
1.099365234375000000e+00	-2.426799774169921875e+00	1.694129943847656250e+00	3.406177520751953125e+00	4.570976257324218750e+00	-3.658638000488281250e-01	2.734474182128906250e+00	-1.646697998046875000e+00	6.466293334960937500e-01	-1.955493927001953125e+00	2.858352661132812500e+00	1.705135345458984375e+00	3.476440429687500000e+00	3.392696380615234375e+00	1.478912353515625000e+00	2.777767181396484375e+00	-2.538757324218750000e-01	4.860256195068359375e+00	2.826461791992187500e-01	4.458496093750000000e+00	-1.457626342773437500e+00	-4.641448974609375000e+00	-2.270568847656250000e+00	-2.733314514160156250e+00	-1.274131774902343750e+00	-3.813552856445312500e-02	2.253273010253906250e+00	-3.728645324707031250e+00	8.447265625000000000e-02	-2.901542663574218750e+00	-4.934463500976562500e-01	-3.815689086914062500e+00	-6.232223510742187500e-01	-2.064861297607421875e+00	-3.770980834960937500e+00	-1.988029479980468750e+00	-3.739395141601562500e-01	-4.893436431884765625e+00	-4.339683532714843750e+00	3.512573242187500000e-02	-2.756858825683593750e+00	1.471641540527343750e+00	1.707221984863281250e+00	-4.673526763916015625e+00	-3.410461425781250000e+00	1.473678588867187500e+00	-3.300193786621093750e+00	-3.159042358398437500e+00	-4.512718200683593750e+00	-1.074996948242187500e+00
1.809687614440917969e-01	1.889907836914062500e+00	-3.139923572540283203e+00	2.891159057617187500e-01	2.876140594482421875e+00	3.933464050292968750e+00	-2.103321313858032227e+00	3.427757263183593750e+00	-3.409476995468139648e+00	3.108634948730468750e+00	-4.035886764526367188e+00	2.179237365722656250e+00	-8.403959274291992188e-01	3.716140747070312500e+00	2.327178955078125000e+00	2.992004394531250000e+00	-2.310503482818603516e+00	2.208801269531250000e+00	3.557925224304199219e-01	5.714950561523437500e-01	2.162924766540527344e+00	1.740936279296875000e+00	2.644634246826171875e-01	3.138137817382812500e+00	1.328190326690673828e+00	-1.851547241210937500e+00	-4.078567981719970703e+00	1.085037231445312500e+00	4.695458412170410156e+00	-1.114044189453125000e+00	4.433014869689941406e+00	-1.717689514160156250e+00	3.015283584594726562e+00	-3.296325683593750000e+00	-1.122545242309570312e+00	-2.159507751464843750e+00	-2.126239299774169922e+00	-1.092147827148437500e-01	4.425153732299804688e+00	-4.853057861328125000e-02	-2.195223331451416016e+00	-1.862045288085937500e+00	2.624548912048339844e+00	-1.636856079101562500e+00	3.136487007141113281e-01	-5.915374755859375000e-01	-2.208919525146484375e-01	-2.776634216308593750e+00	-2.100345849990844727e+00	-4.210693359375000000e+00
-7.654762268066406250e-01	1.946622848510742188e+00	-4.030796051025390625e+00	-5.928220748901367188e-01	1.348644256591796875e+00	-3.736182212829589844e+00	-4.313451766967773438e+00	-1.198781967163085938e+00	-8.792686462402343750e-01	-3.644601821899414062e+00	-3.425682067871093750e+00	-3.139114379882812500e-01	-6.870594024658203125e-01	8.390865325927734375e-01	-1.997726440429687500e+00	-4.087681770324707031e+00	3.883264541625976562e+00	-1.622111320495605469e+00	1.912153244018554688e+00	-2.166381835937500000e+00	4.771373748779296875e+00	-1.333427429199218750e-01	1.211553573608398438e+00	-1.319817543029785156e+00	3.158969879150390625e-01	-3.406229972839355469e+00	9.914550781250000000e-01	-4.297131538391113281e+00	2.011428833007812500e+00	3.480459213256835938e+00	1.331357955932617188e+00	-3.067244529724121094e+00	-4.977302551269531250e-01	-2.005824089050292969e+00	-3.169881820678710938e+00	-3.831179618835449219e+00	1.502687454223632812e+00	1.857244491577148438e+00	-2.382249832153320312e+00	-3.061287879943847656e+00	-1.273460388183593750e+00	-1.126632690429687500e-01	0.000000000000000000e+00	0.000000000000000000e+00	-2.154680252075195312e+00	-1.988033294677734375e+00	2.373825073242187500e+00	-3.379975318908691406e+00	3.559032440185546875e+00	1.887378692626953125e+00
-3.314079284667968750e+00	-3.051643371582031250e+00	1.284210205078125000e+00	-1.857154846191406250e+00	-1.638488769531250000e-01	-3.556671142578125000e+00	2.089630126953125000e+00	2.838897705078125000e+00	-1.611305236816406250e+00	-1.985969543457031250e-01	-4.869628906250000000e+00	6.670341491699218750e-01	3.705673217773437500e+00	-1.753871917724609375e+00	-3.336967468261718750e+00	-2.384140014648437500e+00	-4.310852050781250000e+00	2.869758605957031250e-01	-6.521911621093750000e-01	-2.437126159667968750e+00	-1.532897949218750000e+00	8.474044799804687500e-01	-2.722671508789062500e+00	-1.459568023681640625e+00	-2.286346435546875000e+00	-2.708408355712890625e+00	-1.846511840820312500e+00	-8.015289306640625000e-01	-3.856338500976562500e+00	-7.438278198242187500e-01	3.961814880371093750e+00	-2.370960235595703125e+00	3.611793518066406250e+00	3.252143859863281250e-01	-2.170585632324218750e+00	4.246578216552734375e+00	2.929595947265625000e+00	2.182636260986328125e+00	0.000000000000000000e+00	0.000000000000000000e+00	-2.582153320312500000e+00	-3.899021148681640625e+00	-2.375488281250000000e-01	-4.620334625244140625e+00	4.348220825195312500e-01	-2.592140197753906250e+00	4.691886901855468750e+00	4.810447692871093750e-01	1.001922607421875000e+00	2.766658782958984375e+00
2.548980712890625000e-02	-3.782752990722656250e+00	3.700256347656250000e+00	-1.181629180908203125e+00	-1.147148132324218750e+00	-3.234762191772460938e+00	-4.741973876953125000e-01	-3.326667785644531250e+00	-2.957893371582031250e+00	-3.281301498413085938e+00	1.734329223632812500e+00	-2.588153839111328125e+00	-1.608665466308593750e+00	-9.318618774414062500e-01	1.222488403320312500e+00	-3.606382369995117188e+00	0.000000000000000000e+00	0.000000000000000000e+00	1.895553588867187500e+00	-9.014091491699218750e-01	4.117393493652343750e+00	-1.649513244628906250e-01	4.820991516113281250e+00	-1.185310363769531250e+00	1.419143676757812500e+00	-4.767740249633789062e+00	1.972335815429687500e+00	1.421642303466796875e+00	-1.092536926269531250e+00	4.365921020507812500e-02	2.845115661621093750e+00	2.300853729248046875e+00	2.272033691406250000e+00	-3.688072204589843750e+00	6.651535034179687500e-01	-3.941038131713867188e+00	4.931869506835937500e-01	-2.801918029785156250e+00	4.842758178710937500e-01	2.932285308837890625e+00	3.816368103027343750e+00	-2.267707824707031250e+00	-8.801345825195312500e-01	2.025230407714843750e+00	2.686027526855468750e+00	-1.658184051513671875e+00	3.549041748046875000e+00	3.312541961669921875e+00	3.407974243164062500e-01	4.116775512695312500e+00
2.273643493652343750e+00	3.667413711547851562e+00	-3.727275848388671875e+00	-4.387855529785156250e-01	2.481700897216796875e+00	-2.631397247314453125e+00	-2.953571319580078125e+00	-3.719616889953613281e+00	-2.664604187011718750e+00	-8.650722503662109375e-01	-4.786754608154296875e+00	-6.850509643554687500e-01	-9.524650573730468750e-01	-3.099044799804687500e+00	-4.239749908447265625e+00	-2.280046463012695312e+00	3.356552124023437500e-02	-4.327913284301757812e+00	-2.994983673095703125e+00	3.417339324951171875e-01	-3.891441345214843750e+00	-2.856042861938476562e+00	2.775089263916015625e+00	2.903823852539062500e-01	1.323394775390625000e-01	1.317607879638671875e+00	-8.538970947265625000e-01	-1.951677322387695312e+00	2.227668762207031250e+00	-3.248285293579101562e+00	-3.287506103515625000e+00	-3.141265869140625000e+00	-2.201190948486328125e+00	-2.930655479431152344e+00	-3.213462829589843750e+00	3.639522552490234375e+00	-2.382358551025390625e+00	2.689374923706054688e+00	-3.158340454101562500e+00	-2.041957855224609375e+00	2.091705322265625000e+00	2.575580596923828125e+00	0.000000000000000000e+00	0.000000000000000000e+00	-1.493911743164062500e+00	-2.103345870971679688e+00	4.410633087158203125e+00	-1.166177749633789062e+00	-3.749202728271484375e+00	-1.105371475219726562e+00
2.752033233642578125e+00	-2.764701843261718750e+00	-4.133064270019531250e+00	-1.975296020507812500e+00	-3.351448059082031250e+00	-4.878082275390625000e-01	1.840858459472656250e+00	-2.048217773437500000e+00	3.958019256591796875e+00	-3.072586059570312500e-01	6.858940124511718750e-01	-3.167411804199218750e+00	7.232017517089843750e-01	-1.943321228027343750e+00	8.278503417968750000e-01	-6.879882812500000000e-01	-1.137939453125000000e+00	-3.990646362304687500e+00	-4.542240142822265625e+00	-9.541397094726562500e-01	2.324748992919921875e+00	2.565498352050781250e+00	3.822658538818359375e+00	-3.019927978515625000e+00	4.774887084960937500e+00	-1.019783020019531250e+00	-2.354923248291015625e+00	1.444084167480468750e+00	-3.009616851806640625e+00	5.629348754882812500e-01	0.000000000000000000e+00	0.000000000000000000e+00	-2.153327941894531250e+00	-3.361534118652343750e+00	1.753284454345703125e+00	-3.344940185546875000e+00	-1.604915618896484375e+00	6.080245971679687500e-01	9.213485717773437500e-01	6.354141235351562500e-01	1.646930694580078125e+00	-2.676345825195312500e+00	-2.977302551269531250e+00	1.678680419921875000e+00	1.673892974853515625e+00	-1.396514892578125000e+00	-1.163047790527343750e+00	-4.018096923828125000e-01	6.877899169921875000e-02	-4.195022583007812500e+00
4.368171691894531250e-01	4.070030212402343750e+00	-1.540317535400390625e+00	1.616416931152343750e+00	2.876087188720703125e+00	9.064559936523437500e-01	-4.108695983886718750e-01	-4.791030883789062500e+00	1.190010070800781250e+00	6.498641967773437500e-01	-3.477096557617187500e-02	-4.233871459960937500e+00	-2.061958312988281250e+00	-3.547752380371093750e+00	-3.614315032958984375e+00	-2.116188049316406250e+00	4.539325714111328125e+00	2.063751220703125000e-01	-3.824813842773437500e+00	-3.206275939941406250e+00	-1.161003112792968750e+00	5.813140869140625000e-01	-3.326721191406250000e-01	-2.070877075195312500e+00	-2.679557800292968750e+00	-2.688255310058593750e+00	2.565498352050781250e-01	-1.091720581054687500e+00	-2.684520721435546875e+00	-3.801193237304687500e+00	-4.005874633789062500e+00	-1.083580017089843750e+00	2.210178375244140625e+00	-3.205154418945312500e+00	2.104915618896484375e+00	-2.544784545898437500e+00	-4.853130340576171875e+00	-4.327926635742187500e-01	7.343101501464843750e-01	4.660820007324218750e+00	5.751419067382812500e-01	-3.966140747070312500e+00	-8.775138854980468750e-01	-1.709510803222656250e+00	-1.331752777099609375e+00	-2.711769104003906250e+00	4.523765563964843750e+00	-9.597778320312500000e-01	-3.535957336425781250e+00	2.310478210449218750e+00
-9.609451293945312500e-01	-3.888506889343261719e+00	-2.423599243164062500e+00	-7.788257598876953125e-01	-3.666198730468750000e+00	-2.495435714721679688e+00	3.231002807617187500e+00	-2.076356887817382812e+00	-4.320930480957031250e+00	-2.400707244873046875e+00	-1.375175476074218750e+00	-2.666831016540527344e+00	2.316741943359375000e+00	-3.955065727233886719e+00	-3.979873657226562500e-01	-2.133222579956054688e+00	-4.601905822753906250e+00	-4.970817565917968750e-01	4.759216308593750000e-02	-3.194470405578613281e+00	-1.061416625976562500e+00	-5.149555206298828125e-01	-2.802703857421875000e+00	-1.786550521850585938e+00	-1.989776611328125000e+00	-3.665889739990234375e+00	8.921813964843750000e-02	-4.521536827087402344e+00	-2.134750366210937500e+00	-1.858661651611328125e+00	2.760314941406250000e-01	-2.134218215942382812e+00	2.107521057128906250e+00	-2.080617904663085938e+00	-2.654212951660156250e+00	-2.842021942138671875e+00	-1.558891296386718750e+00	-1.514371871948242188e+00	2.573471069335937500e-01	2.828914642333984375e+00	3.226692199707031250e+00	-8.308925628662109375e-01	-3.481269836425781250e+00	-3.560829162597656250e-01	-3.810424804687500000e+00	-1.415885925292968750e+00	-1.951507568359375000e+00	3.635711669921875000e-01	2.312797546386718750e+00	-2.699612617492675781e+00
1.944721221923828125e+00	-1.242378234863281250e+00	-9.454956054687500000e-01	-4.790031433105468750e+00	1.743473052978515625e+00	-1.448860168457031250e-01	-3.515434265136718750e-01	-4.463783264160156250e+00	3.361442565917968750e+00	2.406410217285156250e+00	7.558364868164062500e-01	-4.675220489501953125e+00	-8.474731445312500000e-01	-2.063880920410156250e+00	-3.760349273681640625e+00	1.243438720703125000e+00	2.321968078613281250e-01	-2.194980621337890625e+00	2.490562438964843750e+00	-3.557285308837890625e+00	-4.581947326660156250e-01	4.311218261718750000e+00	4.457740783691406250e+00	-1.287044525146484375e+00	2.874206542968750000e+00	-6.767501831054687500e-01	-1.159385681152343750e+00	4.917068481445312500e-01	1.460765838623046875e+00	-2.230674743652343750e+00	-2.526832580566406250e+00	-1.140727996826171875e+00	2.561084747314453125e+00	-2.368778228759765625e+00	-4.538726806640625000e-02	3.280601501464843750e+00	9.696960449218750000e-02	-3.471206665039062500e+00	-5.052604675292968750e-01	2.197765350341796875e+00	1.349998474121093750e+00	-3.535522460937500000e+00	-1.186504364013671875e+00	-3.721260070800781250e+00	-3.992538452148437500e-01	-1.035675048828125000e+00	-4.582466125488281250e+00	-1.669750213623046875e+00	-2.257995605468750000e-01	1.086914062500000000e+00
-4.038087844848632812e+00	-2.190004348754882812e+00	1.778505325317382812e+00	-2.898065567016601562e+00	1.393899917602539062e+00	2.894031524658203125e+00	1.888523101806640625e-01	-4.629568099975585938e+00	-8.690643310546875000e-01	-4.459815979003906250e+00	9.471397399902343750e-01	-3.652147293090820312e+00	-1.047792434692382812e-01	1.085983276367187500e+00	1.540916442871093750e+00	-6.652107238769531250e-01	-2.930717468261718750e-01	-3.480840682983398438e+00	4.400262832641601562e+00	-1.988195419311523438e+00	-1.084988594055175781e+00	2.452945709228515625e-01	6.748962402343750000e-01	-1.574214935302734375e+00	1.956636428833007812e+00	1.352550506591796875e+00	2.619249343872070312e+00	-8.528690338134765625e-01	-2.992177963256835938e+00	-7.305850982666015625e-01	6.875486373901367188e-01	4.885517120361328125e+00	-2.343726158142089844e+00	-9.146327972412109375e-01	1.286239624023437500e+00	-4.720209121704101562e+00	2.589395523071289062e+00	-1.924190521240234375e-01	-2.578238487243652344e+00	3.042079925537109375e+00	-1.875226974487304688e+00	2.199262619018554688e+00	-3.009075164794921875e+00	-1.813152313232421875e+00	2.385669708251953125e+00	3.398826599121093750e+00	2.049375534057617188e+00	-1.826480865478515625e+00	4.087087631225585938e+00	2.363719940185546875e-01
2.859386444091796875e+00	-4.520740509033203125e-01	-1.806980133056640625e+00	2.815971374511718750e+00	-4.082553863525390625e+00	-9.386615753173828125e-01	2.299633026123046875e+00	1.132966995239257812e+00	4.247703552246093750e-01	-2.900455474853515625e+00	-9.397277832031250000e-01	-4.337896347045898438e+00	2.613525390625000000e-01	-3.982786178588867188e+00	1.082855224609375000e+00	-1.989492416381835938e+00	-3.700000762939453125e+00	-2.948162078857421875e+00	1.494701385498046875e+00	-3.113649368286132812e+00	3.970836639404296875e+00	1.498914718627929688e+00	-1.915046691894531250e+00	-3.125778198242187500e+00	-6.298789978027343750e-01	-8.749885559082031250e-01	1.421894073486328125e+00	-4.403192520141601562e+00	1.889694213867187500e+00	-1.012353897094726562e+00	2.601039886474609375e+00	-3.151687622070312500e+00	-4.439392089843750000e-01	4.995880126953125000e-01	1.303501129150390625e+00	1.323318481445312500e-01	2.969738006591796875e+00	-1.121189117431640625e+00	1.077056884765625000e+00	1.339235305786132812e+00	3.381999969482421875e+00	5.458793640136718750e-01	1.768276214599609375e+00	2.368759155273437500e+00	2.150424957275390625e+00	-2.156747817993164062e+00	-2.995262145996093750e+00	-2.832281112670898438e+00	1.171150207519531250e-01	2.659347534179687500e+00
-8.105182647705078125e-01	-4.170825958251953125e+00	-1.453231811523437500e+00	-4.012077331542968750e+00	6.173686981201171875e-01	2.687416076660156250e-01	-1.873388290405273438e+00	-3.504655838012695312e+00	-3.112165451049804688e+00	-2.250907897949218750e+00	3.509424209594726562e+00	-2.786582946777343750e+00	1.809402465820312500e+00	-1.043060302734375000e+00	-3.623592376708984375e+00	-1.845649719238281250e+00	2.279987335205078125e-01	-1.802528381347656250e+00	-1.563974380493164062e+00	-7.997589111328125000e-01	-2.012113571166992188e+00	-2.429847717285156250e+00	-3.030776977539062500e-02	2.801643371582031250e+00	-8.890800476074218750e-01	-3.051868438720703125e+00	-4.250841140747070312e+00	8.464393615722656250e-01	-4.429101943969726562e+00	-4.306640625000000000e-01	-2.933492660522460938e+00	-3.294696807861328125e+00	2.967424392700195312e+00	-3.747640609741210938e+00	-3.468906402587890625e+00	5.536270141601562500e-02	-3.356189727783203125e+00	-5.950241088867187500e-01	-1.224985122680664062e+00	5.524559020996093750e-01	3.450908660888671875e-01	-2.918838500976562500e+00	7.462368011474609375e-01	-8.243637084960937500e-01	2.011161804199218750e+00	2.566066741943359375e+00	-3.180505752563476562e+00	6.366653442382812500e-01	8.869552612304687500e-01	-4.082328796386718750e+00
-3.740036010742187500e+00	2.939834594726562500e-01	-4.903408050537109375e+00	4.665145874023437500e-01	-2.053207397460937500e+00	-2.769638061523437500e+00	-3.737968444824218750e+00	-2.082096099853515625e+00	-2.395843505859375000e+00	-4.013038635253906250e+00	-6.412887573242187500e-01	8.379974365234375000e-01	7.215843200683593750e-01	8.057937622070312500e-01	-1.685554504394531250e+00	1.116539001464843750e+00	-1.337718963623046875e+00	-4.290760040283203125e+00	2.355686187744140625e+00	-3.256401062011718750e+00	2.056697845458984375e+00	-4.294578552246093750e+00	-1.599250793457031250e+00	-2.268615722656250000e+00	3.418727874755859375e+00	-3.079944610595703125e+00	-2.037006378173828125e+00	-3.440357208251953125e+00	-2.047943115234375000e+00	1.660598754882812500e+00	-2.546028137207031250e+00	-1.771656036376953125e+00	-5.588493347167968750e-01	-1.983406066894531250e+00	-1.275272369384765625e+00	-7.926177978515625000e-02	-3.475429534912109375e+00	-3.255538940429687500e-01	-1.435279846191406250e+00	-1.156391143798828125e+00	-3.408432006835937500e-02	-4.127277374267578125e+00	-2.376770019531250000e+00	-4.002609252929687500e-01	2.217304229736328125e+00	-1.603462219238281250e+00	1.938400268554687500e-01	-6.055030822753906250e-01	1.636486053466796875e+00	-1.295063018798828125e+00
1.389549255371093750e+00	-1.054370880126953125e+00	4.738876342773437500e+00	-4.976043701171875000e-01	2.532257080078125000e+00	-2.756332397460937500e+00	3.173469543457031250e+00	-1.073558807373046875e+00	1.168724060058593750e+00	-1.680519104003906250e+00	-5.280227661132812500e-01	4.051017761230468750e-01	0.000000000000000000e+00	0.000000000000000000e+00	4.344917297363281250e+00	-1.524452209472656250e+00	1.602027893066406250e+00	4.604030609130859375e+00	-1.615676879882812500e+00	-4.463085174560546875e+00	-3.097038269042968750e+00	-2.960865020751953125e+00	-3.751228332519531250e+00	-2.960399627685546875e+00	3.564361572265625000e+00	2.823886871337890625e+00	-9.736785888671875000e-01	-4.355983734130859375e+00	-6.507873535156250000e-02	-3.380523681640625000e+00	-8.966903686523437500e-01	-6.282424926757812500e-01	6.130828857421875000e-01	2.649513244628906250e+00	-7.960128784179687500e-01	1.023662567138671875e+00	-3.229911804199218750e+00	-6.809539794921875000e-01	-4.908065795898437500e-01	4.167854309082031250e+00	-4.142181396484375000e+00	6.475524902343750000e-01	7.805404663085937500e-01	2.023906707763671875e+00	3.298500061035156250e+00	2.236316680908203125e+00	-2.292655944824218750e+00	-3.644584655761718750e+00	-1.243515014648437500e+00	-3.770450592041015625e+00
4.494308471679687500e+00	7.143268585205078125e-01	-1.828468322753906250e+00	-3.283552169799804688e+00	-3.679710388183593750e+00	7.438488006591796875e-01	-3.430946350097656250e+00	-4.737110137939453125e-01	3.283638000488281250e+00	-3.030035018920898438e+00	1.677505493164062500e+00	-2.533843994140625000e+00	7.641677856445312500e-01	-3.906135559082031250e+00	5.925750732421875000e-02	-2.256986618041992188e+00	-1.863571166992187500e+00	-3.955608367919921875e+00	-3.171394348144531250e+00	2.611047744750976562e+00	-4.201324462890625000e+00	-2.584541320800781250e+00	2.956855773925781250e+00	-2.401594161987304688e+00	3.095016479492187500e-01	-5.799598693847656250e-01	-1.019775390625000000e+00	-2.455410003662109375e+00	-2.293220520019531250e+00	-1.466007232666015625e-01	3.728332519531250000e+00	3.305097579956054688e+00	-2.891799926757812500e+00	-3.569437026977539062e+00	-1.998786926269531250e+00	-2.033269882202148438e+00	8.438491821289062500e-01	-3.243961334228515625e+00	3.130134582519531250e+00	1.767213821411132812e+00	1.823966979980468750e+00	-3.767639160156250000e+00	3.826652526855468750e+00	9.185409545898437500e-01	-2.122589111328125000e+00	3.317029953002929688e+00	-1.556686401367187500e+00	6.557941436767578125e-01	2.633674621582031250e+00	-3.025947570800781250e+00
-3.946136474609375000e+00	-2.471256256103515625e+00	-4.349601745605468750e+00	-1.952087402343750000e+00	-1.877052307128906250e+00	-4.403102874755859375e+00	-2.692459106445312500e+00	-6.372604370117187500e-01	4.651870727539062500e-01	-4.122673034667968750e+00	3.196113586425781250e+00	1.549713134765625000e+00	-6.040115356445312500e-01	-4.418273925781250000e+00	1.215553283691406250e+00	2.143981933593750000e+00	-1.606903076171875000e+00	-3.098506927490234375e+00	-5.382690429687500000e-01	-3.338382720947265625e+00	-3.326324462890625000e+00	-4.649429321289062500e-01	1.712333679199218750e+00	-1.090766906738281250e+00	-3.310188293457031250e+00	-2.650699615478515625e+00	3.248184204101562500e+00	-2.995361328125000000e+00	1.800537109375000000e+00	-3.856754302978515625e+00	1.693870544433593750e+00	-4.094619750976562500e-01	4.220878601074218750e+00	-1.489669799804687500e+00	2.053436279296875000e+00	1.347820281982421875e+00	-1.692138671875000000e+00	8.527107238769531250e-01	-2.250587463378906250e+00	-3.349224090576171875e+00	4.824089050292968750e+00	-5.073890686035156250e-01	1.430442810058593750e+00	-1.767948150634765625e+00	-6.395339965820312500e-01	1.572685241699218750e-01	3.737060546875000000e+00	8.588409423828125000e-02	-1.230987548828125000e+00	-4.198677062988281250e+00
-4.501995086669921875e+00	4.654617309570312500e-01	2.319404602050781250e+00	-3.412322998046875000e+00	2.363410949707031250e+00	-1.545608520507812500e+00	-2.759616851806640625e+00	-1.771339416503906250e+00	-1.557067871093750000e+00	8.759231567382812500e-01	-1.983089447021484375e+00	-4.516708374023437500e+00	3.582378387451171875e+00	-3.179786682128906250e+00	-1.863151550292968750e+00	-1.189651489257812500e+00	3.913764953613281250e-01	-2.842773437500000000e+00	-3.970302581787109375e+00	8.779373168945312500e-01	-2.224010467529296875e+00	-3.443321228027343750e+00	1.071228027343750000e+00	-4.677131652832031250e+00	-3.220371246337890625e+00	3.186752319335937500e+00	-2.230972290039062500e+00	-2.197319030761718750e+00	-1.116313934326171875e+00	-2.193260192871093750e+00	-8.886756896972656250e-01	-4.568481445312500000e+00	-2.417716979980468750e+00	-1.470260620117187500e-01	2.386405944824218750e+00	-2.696723937988281250e+00	2.086967468261718750e+00	-4.088973999023437500e+00	3.290092468261718750e+00	1.292854309082031250e+00	-3.811561584472656250e+00	1.536376953125000000e+00	8.867454528808593750e-01	9.422073364257812500e-01	-1.139289855957031250e+00	-3.493927001953125000e+00	-3.134166717529296875e+00	-2.804481506347656250e+00	3.698223114013671875e+00	1.580963134765625000e-01
4.278648376464843750e+00	1.574508666992187500e+00	1.646194458007812500e+00	-2.802398681640625000e+00	0.000000000000000000e+00	0.000000000000000000e+00	3.168357849121093750e+00	1.425025939941406250e+00	1.172828674316406250e+00	3.212539672851562500e+00	4.680160522460937500e+00	5.490722656250000000e-01	-4.014122009277343750e+00	2.332534790039062500e-01	-1.297180175781250000e+00	-4.674095153808593750e+00	7.522430419921875000e-01	-4.936859130859375000e+00	9.753952026367187500e-01	-3.874359130859375000e+00	4.322280883789062500e-01	-9.706039428710937500e-01	-3.345710754394531250e+00	3.413284301757812500e+00	-3.052444458007812500e-01	-1.986183166503906250e+00	2.568847656250000000e+00	-3.387542724609375000e+00	-1.284240722656250000e+00	-3.072074890136718750e+00	2.835914611816406250e+00	-2.322021484375000000e+00	3.127288818359375000e-01	-3.949668884277343750e+00	-2.169731140136718750e+00	-4.032691955566406250e+00	-1.039520263671875000e+00	1.285064697265625000e+00	-3.348327636718750000e+00	-3.620498657226562500e+00	-3.691413879394531250e+00	-2.597869873046875000e+00	-3.992980957031250000e+00	-1.422851562500000000e+00	-2.828842163085937500e+00	-4.026473999023437500e+00	-1.616477966308593750e+00	-3.646858215332031250e+00	5.285415649414062500e-01	-2.873764038085937500e+00
0.000000000000000000e+00	0.000000000000000000e+00	-5.784759521484375000e-01	2.009834289550781250e+00	-1.466682434082031250e+00	4.123107910156250000e+00	9.949874877929687500e-01	3.368133544921875000e+00	-3.385044097900390625e+00	-2.036285400390625000e-01	1.431121826171875000e-01	-4.949150085449218750e+00	-1.597015380859375000e+00	-3.681808471679687500e+00	-3.864906311035156250e+00	-1.229888916015625000e+00	-3.530162811279296875e+00	2.897789001464843750e+00	-2.862766265869140625e+00	-3.493400573730468750e+00	-4.559402465820312500e-01	1.364219665527343750e+00	3.888626098632812500e-01	-4.323272705078125000e+00	-1.147987365722656250e+00	1.489997863769531250e+00	2.632400512695312500e+00	-2.606132507324218750e+00	-4.165004730224609375e+00	2.679130554199218750e+00	-3.080322265625000000e+00	-2.879951477050781250e+00	-2.266799926757812500e+00	-3.758575439453125000e+00	4.988861083984375000e-02	-3.188041687011718750e+00	3.136001586914062500e+00	-2.133895874023437500e+00	3.046340942382812500e-01	-2.074905395507812500e+00	3.908386230468750000e+00	1.729583740234375000e-01	2.192230224609375000e+00	-3.127258300781250000e+00	-4.985046386718750000e+00	-2.622833251953125000e-01	2.283767700195312500e+00	-4.246856689453125000e+00	-8.072128295898437500e-01	-2.199943542480468750e+00
-4.723199844360351562e+00	-9.292964935302734375e-01	-1.040496826171875000e+00	-2.781900405883789062e+00	-1.021020889282226562e+00	-3.880790710449218750e+00	1.731355667114257812e+00	-4.605127334594726562e+00	1.914331436157226562e+00	-2.500711441040039062e+00	3.013389587402343750e+00	-3.153377532958984375e+00	4.938629150390625000e+00	5.042762756347656250e-01	-1.042366027832031250e-02	1.790550231933593750e+00	-3.872146606445312500e-01	-3.654478073120117188e+00	-4.173671722412109375e+00	-2.472776412963867188e+00	-3.958415985107421875e-01	-4.752342224121093750e+00	-6.646289825439453125e-01	8.576335906982421875e-01	-1.734920501708984375e+00	5.136680603027343750e-01	-2.884521484375000000e+00	1.930706024169921875e+00	3.866474151611328125e+00	1.102668762207031250e+00	2.586097717285156250e-01	-3.829587936401367188e+00	-3.688837051391601562e+00	8.186836242675781250e-01	-3.728523254394531250e+00	-4.294719696044921875e-01	-2.052543640136718750e+00	-3.590038299560546875e+00	-3.090877532958984375e+00	-3.026687622070312500e+00	3.250020980834960938e+00	1.348762512207031250e-01	3.998762130737304688e+00	-2.538908004760742188e+00	-6.515331268310546875e-01	1.950405120849609375e+00	1.802310943603515625e+00	-1.402849197387695312e+00	-3.627086639404296875e+00	-1.496618270874023438e+00
6.246376037597656250e-01	3.056564331054687500e-01	-5.515708923339843750e-01	4.038619995117187500e-01	-2.095092773437500000e+00	-1.387092590332031250e+00	-1.959335327148437500e+00	-4.167957305908203125e+00	2.207309722900390625e+00	-2.798740386962890625e+00	-3.158710479736328125e+00	-1.242652893066406250e+00	5.338745117187500000e-01	-2.118404388427734375e+00	-1.491764068603515625e+00	-4.614562988281250000e+00	1.864372253417968750e+00	-4.043170928955078125e+00	1.253845214843750000e+00	-4.324661254882812500e+00	3.700626373291015625e+00	8.208084106445312500e-01	2.658943176269531250e+00	1.093482971191406250e+00	-1.031055450439453125e+00	-1.563354492187500000e+00	6.194839477539062500e-01	4.357627868652343750e+00	-3.491611480712890625e+00	1.563491821289062500e+00	-4.038200378417968750e-01	-4.730121612548828125e+00	-2.805587768554687500e+00	-5.549316406250000000e-01	-5.597267150878906250e-01	-2.022747039794921875e+00	2.661422729492187500e+00	-2.298809051513671875e+00	2.223747253417968750e+00	-3.468940734863281250e+00	-2.900279998779296875e+00	6.156692504882812500e-01	-3.557075500488281250e+00	-2.926231384277343750e+00	1.316184997558593750e-01	-3.758533477783203125e+00	2.298339843750000000e+00	1.645950317382812500e+00	1.717983245849609375e+00	-1.798946380615234375e+00
1.795806884765625000e+00	-3.769756317138671875e+00	7.380828857421875000e-01	1.027936935424804688e+00	1.328567504882812500e+00	-4.312360763549804688e+00	-3.133491516113281250e+00	5.132293701171875000e-02	-2.611526489257812500e+00	-3.907218933105468750e+00	-7.184600830078125000e-02	-4.116174697875976562e+00	-4.097824096679687500e+00	1.439708709716796875e+00	2.036514282226562500e-01	6.374549865722656250e-01	1.958229064941406250e+00	-6.493282318115234375e-01	-1.925910949707031250e+00	-4.096107482910156250e+00	1.205146789550781250e+00	-1.677011489868164062e+00	2.298255920410156250e+00	4.011650085449218750e-01	-2.058990478515625000e+00	2.463760375976562500e-01	-1.184623718261718750e+00	-4.179191589355468750e-01	-1.327377319335937500e+00	-4.448469161987304688e+00	-6.424102783203125000e-01	-4.546491622924804688e+00	-2.781852722167968750e+00	-1.005493164062500000e+00	1.410423278808593750e+00	1.048536300659179688e+00	-3.705429077148437500e+00	4.105129241943359375e-01	4.430023193359375000e+00	1.825880050659179688e+00	1.145774841308593750e+00	-3.679212570190429688e+00	-3.239952087402343750e+00	2.152799606323242188e+00	6.734085083007812500e-01	-2.074089050292968750e+00	6.382827758789062500e-01	-4.100879669189453125e+00	2.338775634765625000e+00	1.641159057617187500e+00
3.470066070556640625e+00	7.368164062500000000e-01	3.637676239013671875e+00	-9.191055297851562500e-01	3.716220855712890625e+00	1.839019775390625000e+00	4.610107421875000000e+00	-1.719223022460937500e+00	4.430694580078125000e-01	4.266105651855468750e+00	-9.587078094482421875e-01	2.624992370605468750e+00	4.514762878417968750e+00	9.875335693359375000e-01	-2.733320236206054688e+00	4.045791625976562500e+00	3.879699707031250000e-01	-8.810653686523437500e-01	9.371948242187500000e-02	2.500205993652343750e+00	4.319747924804687500e+00	-1.003875732421875000e-01	1.700286865234375000e+00	2.376365661621093750e+00	-1.831331253051757812e+00	1.482093811035156250e+00	1.486164093017578125e+00	4.706359863281250000e+00	-2.158416748046875000e+00	-3.969703674316406250e+00	1.657539367675781250e+00	-3.834671020507812500e+00	-1.908168792724609375e+00	3.886642456054687500e-01	-4.793594360351562500e+00	-9.918365478515625000e-01	-1.107830047607421875e+00	-2.550704956054687500e+00	-2.795860290527343750e+00	-3.790214538574218750e+00	-3.820081710815429688e+00	-1.727005004882812500e+00	3.966636657714843750e-01	-3.959213256835937500e+00	-1.779729843139648438e+00	-4.503044128417968750e+00	-7.559204101562500000e-02	-2.826805114746093750e+00	-2.382993698120117188e+00	-8.090744018554687500e-01
3.419357299804687500e+00	-3.530550003051757812e+00	-6.489868164062500000e-01	-3.706398010253906250e+00	2.573127746582031250e+00	-7.066249847412109375e-01	4.377067565917968750e+00	-1.262508392333984375e+00	2.125724792480468750e+00	-2.150306701660156250e-01	1.326057434082031250e+00	-3.326499938964843750e+00	3.013015747070312500e+00	-2.956016540527343750e+00	3.454536437988281250e+00	1.932634353637695312e+00	3.084121704101562500e+00	3.018360137939453125e-01	-8.299865722656250000e-01	3.337245941162109375e+00	-1.687316894531250000e+00	2.659015655517578125e+00	-5.789794921875000000e-01	2.719512939453125000e+00	7.509918212890625000e-01	4.483064651489257812e+00	-2.670867919921875000e+00	5.262527465820312500e-01	2.787414550781250000e+00	-1.812290191650390625e+00	3.229476928710937500e+00	-7.823867797851562500e-01	1.647636413574218750e+00	-1.290523529052734375e+00	-1.694740295410156250e+00	-4.073139190673828125e+00	-5.913543701171875000e-01	-7.169380187988281250e-01	2.391822814941406250e+00	-3.922098159790039062e+00	-1.623374938964843750e+00	-1.542152404785156250e+00	5.308609008789062500e-01	-1.192970275878906250e+00	-1.251380920410156250e+00	-2.792232513427734375e+00	-2.580009460449218750e+00	3.253498077392578125e+00	-2.267890930175781250e+00	-4.714565277099609375e-01
2.393089294433593750e+00	1.384292602539062500e+00	2.680206298828125000e-01	-4.070575714111328125e+00	1.089263916015625000e+00	-4.863422393798828125e+00	1.213729858398437500e+00	-2.685909271240234375e+00	-2.549743652343750000e-02	-4.658111572265625000e+00	-1.454231262207031250e+00	-2.901309967041015625e+00	-8.590545654296875000e-01	-3.844753265380859375e+00	8.595275878906250000e-01	-3.757610321044921875e+00	2.801116943359375000e+00	-2.201660156250000000e+00	3.107795715332031250e+00	-3.273765563964843750e+00	3.180030822753906250e+00	-1.186676025390625000e+00	2.270019531250000000e+00	-2.582225799560546875e+00	4.565147399902343750e+00	1.246799468994140625e+00	-3.668090820312500000e+00	-2.377380371093750000e+00	-1.985305786132812500e+00	-6.454849243164062500e-02	-2.023040771484375000e+00	-4.460414886474609375e+00	4.250320434570312500e+00	2.318046569824218750e+00	3.711814880371093750e+00	2.697628021240234375e+00	1.917312622070312500e+00	-1.521492004394531250e+00	-2.101890563964843750e+00	-7.220344543457031250e-01	-3.931999206542968750e+00	-8.027000427246093750e-01	7.378692626953125000e-01	1.537403106689453125e+00	-1.338729858398437500e+00	3.620571136474609375e+00	5.402374267578125000e-02	-3.001289367675781250e+00	1.940963745117187500e+00	-3.647102355957031250e+00
4.436271667480468750e+00	-4.667434692382812500e-01	1.380767822265625000e-01	-2.031555175781250000e+00	3.326988220214843750e+00	-6.146392822265625000e-01	1.348396301269531250e+00	1.171424865722656250e+00	4.701774597167968750e+00	5.997314453125000000e-01	3.351646423339843750e+00	2.592834472656250000e+00	-3.874916076660156250e+00	-1.797798156738281250e+00	-7.237854003906250000e-01	2.928115844726562500e+00	5.600128173828125000e-01	-3.004852294921875000e+00	-3.174575805664062500e+00	1.374069213867187500e+00	-1.872100830078125000e-01	-4.019180297851562500e+00	-8.777389526367187500e-01	-7.437438964843750000e-01	6.364822387695312500e-01	-4.910293579101562500e+00	-4.409172058105468750e+00	1.110412597656250000e+00	-3.596549987792968750e+00	-2.396751403808593750e+00	-2.641021728515625000e+00	-3.773452758789062500e+00	1.124206542968750000e+00	9.358215332031250000e-02	1.952224731445312500e+00	9.148330688476562500e-01	-4.595932006835937500e+00	-1.539459228515625000e-01	1.076980590820312500e+00	1.766433715820312500e+00	-2.325088500976562500e+00	-2.740867614746093750e+00	-1.416946411132812500e+00	-4.082954406738281250e+00	-3.011596679687500000e+00	-2.729904174804687500e+00	-6.612777709960937500e-01	-2.858810424804687500e+00	1.401985168457031250e+00	-3.829025268554687500e+00
-6.495666503906250000e-02	6.374168395996093750e-01	-1.432895660400390625e+00	1.427764892578125000e-01	-1.622062683105468750e+00	-4.727478027343750000e+00	-7.328414916992187500e-01	2.207859039306640625e+00	1.829299926757812500e+00	-1.160182952880859375e+00	2.576679229736328125e+00	1.526172637939453125e+00	-3.462150573730468750e+00	-3.180618286132812500e+00	3.174285888671875000e-01	-2.058174133300781250e+00	-3.097869873046875000e+00	2.984172821044921875e+00	-2.318534851074218750e+00	-5.549621582031250000e-01	-3.718338012695312500e-01	-2.970191955566406250e+00	1.970741271972656250e+00	-6.368637084960937500e-02	-4.230117797851562500e-01	-4.061340332031250000e+00	1.880718231201171875e+00	-3.690414428710937500e+00	-2.511436462402343750e+00	-3.895153045654296875e+00	-9.498329162597656250e-01	-2.075786590576171875e+00	-2.066192626953125000e+00	-2.694499969482421875e+00	0.000000000000000000e+00	0.000000000000000000e+00	-3.091316223144531250e-01	-1.021984100341796875e+00	6.225318908691406250e-01	-3.690547943115234375e+00	2.401664733886718750e+00	-2.085968017578125000e+00	4.185810089111328125e+00	9.614448547363281250e-01	2.761470794677734375e+00	2.786144256591796875e+00	1.011650085449218750e+00	6.989631652832031250e-01	3.558177947998046875e+00	2.030147552490234375e+00
4.327598571777343750e+00	-7.066497802734375000e-01	-4.023315429687500000e+00	-8.461761474609375000e-02	-2.114715576171875000e+00	-2.774436950683593750e+00	7.593536376953125000e-02	-2.756507873535156250e+00	2.030792236328125000e-01	-6.384353637695312500e-01	4.523109436035156250e+00	-1.337219238281250000e+00	-3.905845642089843750e+00	-2.785236358642578125e+00	-1.938041687011718750e+00	-3.424587249755859375e+00	-2.177528381347656250e+00	-1.060241699218750000e+00	-1.042160034179687500e+00	-4.035457611083984375e+00	2.990951538085937500e+00	-3.576904296875000000e+00	-1.463165283203125000e-01	-3.386859893798828125e+00	-1.108177185058593750e+00	1.317604064941406250e+00	9.219665527343750000e-01	1.905502319335937500e+00	-1.023590087890625000e+00	-2.775154113769531250e+00	-2.140441894531250000e+00	-4.081596374511718750e+00	-8.840332031250000000e-01	2.415176391601562500e+00	-1.312141418457031250e+00	-1.735336303710937500e+00	-3.164260864257812500e+00	2.082984924316406250e+00	1.810806274414062500e+00	-4.028701782226562500e+00	3.314453125000000000e+00	-2.520832061767578125e+00	0.000000000000000000e+00	0.000000000000000000e+00	-8.823776245117187500e-01	-7.352294921875000000e-01	9.358215332031250000e-01	-3.406593322753906250e+00	3.402084350585937500e+00	-1.283958435058593750e+00
2.882957458496093750e-01	-4.012775421142578125e+00	3.385692596435546875e+00	-4.974746704101562500e-01	-3.744995117187500000e+00	-1.427314758300781250e+00	-2.870162963867187500e+00	-3.161296844482421875e+00	3.152969360351562500e+00	-2.273742675781250000e+00	-4.007141113281250000e+00	-2.055416107177734375e+00	-2.906887054443359375e+00	-2.097785949707031250e+00	1.094997406005859375e+00	-2.015659332275390625e+00	-7.351531982421875000e-01	-1.034618377685546875e+00	-1.296585083007812500e+00	-2.232997894287109375e+00	-9.244003295898437500e-01	-4.474967956542968750e+00	2.927024841308593750e+00	-1.008010864257812500e+00	-3.140262603759765625e+00	-1.043262481689453125e+00	2.583080291748046875e+00	1.051887512207031250e+00	1.900665283203125000e+00	-3.801071166992187500e+00	1.675418853759765625e+00	1.915809631347656250e+00	-3.558650970458984375e+00	6.209716796875000000e-01	-4.230670928955078125e+00	6.804428100585937500e-01	-2.387924194335937500e+00	-3.576461791992187500e+00	-2.014251708984375000e+00	-4.566410064697265625e+00	-1.327182769775390625e+00	-3.495929718017578125e+00	-2.700565338134765625e+00	1.274932861328125000e+00	2.271450042724609375e+00	1.634605407714843750e+00	1.334144592285156250e+00	-2.686767578125000000e-01	3.928237915039062500e+00	-1.451953887939453125e+00
-1.548126220703125000e+00	1.778015851974487305e+00	1.134536743164062500e+00	3.767179489135742188e+00	-1.533422946929931641e+00	-2.490516662597656250e+00	-3.392845153808593750e+00	-2.929173707962036133e-01	-1.017539978027343750e+00	4.272198677062988281e+00	2.799232482910156250e+00	2.447377681732177734e+00	3.732278347015380859e+00	-2.556762695312500000e+00	-4.024871826171875000e+00	-5.450757741928100586e-01	7.773742675781250000e-01	3.214308261871337891e+00	-2.161254882812500000e-01	2.812016963958740234e+00	-4.465202331542968750e+00	1.708034515380859375e+00	-4.362106323242187500e+00	-1.121069431304931641e+00	1.696151733398437500e+00	3.182287216186523438e-01	-4.582519531250000000e-01	1.575546741485595703e+00	1.715530395507812500e+00	-7.877678871154785156e-01	2.049903869628906250e+00	1.596263408660888672e+00	2.730819702148437500e+00	-4.039413928985595703e-01	6.058197021484375000e-01	9.201264381408691406e-01	-2.299034118652343750e+00	-5.339674949645996094e-01	1.164717674255371094e-01	-2.171157836914062500e+00	3.867218017578125000e+00	2.776054382324218750e+00	5.379486083984375000e-02	4.045209407806396484e+00	-1.264640808105468750e+00	3.018868446350097656e+00	1.791076660156250000e+00	2.844015598297119141e+00	0.000000000000000000e+00	0.000000000000000000e+00
-4.577705383300781250e+00	2.902297973632812500e-01	-3.662647247314453125e+00	-2.909168243408203125e+00	-3.760337829589843750e-01	-3.928237915039062500e+00	-3.227539062500000000e+00	-1.712806701660156250e+00	-4.310295104980468750e+00	-2.045692443847656250e+00	-3.745498657226562500e+00	1.054584503173828125e+00	1.775043487548828125e+00	1.952289581298828125e+00	-3.191490173339843750e-01	4.665973663330078125e+00	-2.606884002685546875e+00	-3.226303100585937500e+00	7.530059814453125000e-01	-1.869075775146484375e+00	-2.733497619628906250e-01	-1.565517425537109375e+00	2.387016296386718750e+00	4.433670043945312500e-01	-2.564483642578125000e+00	-8.039245605468750000e-01	-1.818649291992187500e+00	3.726699829101562500e+00	-1.578742980957031250e+00	-2.882831573486328125e+00	-1.605720520019531250e+00	-3.992622375488281250e+00	1.312702178955078125e+00	7.732543945312500000e-01	-4.655128479003906250e+00	-8.279228210449218750e-01	3.505161285400390625e+00	2.509552001953125000e+00	-4.926242828369140625e+00	8.446540832519531250e-01	-2.586975097656250000e+00	4.805221557617187500e-01	-9.524040222167968750e-01	-3.018581390380859375e+00	-3.262409210205078125e+00	-2.369968414306640625e+00	-3.612155914306640625e+00	-1.527023315429687500e-01	-2.497089385986328125e+00	2.808761596679687500e+00
-5.633239746093750000e-01	-4.866363525390625000e+00	1.915954589843750000e+00	-4.463294982910156250e+00	3.197372436523437500e+00	-2.086711883544921875e+00	-2.275737762451171875e+00	-4.276460647583007812e+00	1.895385742187500000e+00	1.021186828613281250e+00	2.386665344238281250e-01	-4.095746994018554688e+00	-1.199241638183593750e+00	-3.947385787963867188e+00	-2.313728332519531250e+00	-3.607486724853515625e+00	1.099132537841796875e+00	-1.885005950927734375e+00	-1.619613647460937500e+00	-2.745052337646484375e+00	-3.117992401123046875e+00	-2.838863372802734375e+00	1.552261352539062500e+00	-1.349916458129882812e+00	-4.267433166503906250e+00	8.891067504882812500e-01	-2.466838836669921875e+00	-1.766679763793945312e+00	2.239849090576171875e+00	4.590034484863281250e-01	2.165718078613281250e-01	3.292491912841796875e+00	2.236656188964843750e+00	-3.445997238159179688e+00	4.147750854492187500e+00	-2.620630264282226562e+00	2.111427307128906250e+00	-2.252992630004882812e+00	-6.653976440429687500e-02	2.250932693481445312e+00	2.129142761230468750e+00	-1.967544555664062500e-01	-3.062286376953125000e+00	-7.463588714599609375e-01	-3.464427947998046875e+00	-1.561145782470703125e-01	-1.950149536132812500e+00	1.366741180419921875e+00	-1.889892578125000000e+00	-6.885299682617187500e-01
-1.980131626129150391e+00	-4.008522033691406250e+00	-1.878076076507568359e+00	-7.687644958496093750e-01	3.676598072052001953e+00	-3.107801437377929688e+00	1.424103260040283203e+00	-3.639369964599609375e+00	2.091103076934814453e+00	-3.616514205932617188e+00	-3.918831825256347656e+00	-2.161369323730468750e+00	4.365586757659912109e+00	-2.050388336181640625e+00	1.722348690032958984e+00	-4.677898406982421875e+00	2.610544681549072266e+00	-3.183753967285156250e+00	-6.107106208801269531e-01	2.191337585449218750e+00	2.577742099761962891e+00	-1.069175720214843750e+00	-3.678869724273681641e+00	-4.611968994140625000e-01	-1.768708229064941406e-01	-3.231218338012695312e+00	4.717040061950683594e-01	-4.283430099487304688e+00	-1.402666091918945312e+00	2.474784851074218750e-01	1.378909587860107422e+00	2.825317382812500000e+00	-7.741260528564453125e-01	-8.086013793945312500e-01	1.764055728912353516e+00	1.602485656738281250e+00	4.643602371215820312e-01	3.508693695068359375e+00	-3.469799280166625977e+00	1.877536773681640625e+00	1.405326366424560547e+00	-1.516159057617187500e+00	3.677979946136474609e+00	-1.036724090576171875e+00	6.406106948852539062e-01	7.519493103027343750e-01	2.436653614044189453e+00	2.455852508544921875e+00	0.000000000000000000e+00	0.000000000000000000e+00
-2.609901428222656250e-01	-2.543342590332031250e+00	5.673980712890625000e-02	-4.197662353515625000e+00	1.659085273742675781e+00	-3.664543151855468750e+00	4.847805023193359375e+00	-9.301910400390625000e-01	4.803871154785156250e+00	3.546447753906250000e-01	2.091969490051269531e+00	1.714332580566406250e+00	-1.587778091430664062e+00	2.711418151855468750e+00	2.052378654479980469e+00	-4.458389282226562500e-01	-2.037776947021484375e+00	-4.201370239257812500e+00	-3.950557708740234375e-01	-3.192169189453125000e+00	1.562863349914550781e+00	-9.266586303710937500e-01	1.174908638000488281e+00	-4.099571228027343750e+00	3.781155586242675781e+00	-1.589271545410156250e+00	-7.228116989135742188e-01	-1.550720214843750000e+00	-2.373456001281738281e+00	-2.161788940429687500e+00	-2.493546485900878906e+00	-3.243019104003906250e+00	7.002983093261718750e-01	-3.105621337890625000e+00	1.081300735473632812e+00	2.700042724609375000e-02	1.838540077209472656e+00	-2.573371887207031250e+00	9.028797149658203125e-01	-2.016799926757812500e+00	-1.080984115600585938e+00	-4.709854125976562500e+00	3.941311836242675781e+00	-3.565139770507812500e-01	3.427464485168457031e+00	6.172714233398437500e-01	4.446554183959960938e-01	-1.025268554687500000e+00	-8.853111267089843750e-01	-3.635353088378906250e+00
-3.370918273925781250e+00	-3.597434997558593750e+00	-1.366668701171875000e+00	-1.974548339843750000e+00	-3.191688537597656250e+00	1.597389221191406250e+00	-5.406799316406250000e-01	-4.385337829589843750e+00	-3.816619873046875000e+00	1.806785583496093750e+00	-1.016212463378906250e+00	-2.598220825195312500e+00	8.311767578125000000e-01	-2.657409667968750000e+00	1.146545410156250000e-01	-4.400917053222656250e+00	-2.828384399414062500e+00	1.046333312988281250e+00	-2.740455627441406250e+00	3.745208740234375000e+00	-1.678138732910156250e+00	-1.743621826171875000e-01	-1.369247436523437500e-01	-3.306640625000000000e+00	-2.863014221191406250e+00	-3.162467956542968750e+00	-3.057243347167968750e+00	-1.093429565429687500e+00	1.499481201171875000e+00	-2.766792297363281250e+00	-3.789276123046875000e+00	-2.584457397460937500e+00	-1.323356628417968750e+00	-3.676803588867187500e+00	2.229461669921875000e-01	4.154487609863281250e+00	-4.235618591308593750e+00	-1.586105346679687500e+00	-4.020469665527343750e+00	-5.260238647460937500e-01	-7.425994873046875000e-01	-9.856643676757812500e-01	-2.378067016601562500e+00	-1.012908935546875000e+00	1.769958496093750000e+00	7.147140502929687500e-01	3.686721801757812500e+00	-2.694107055664062500e+00	-3.888481140136718750e+00	7.268981933593750000e-01
-4.378131866455078125e+00	-4.214286804199218750e-01	-1.915813446044921875e+00	-1.550817489624023438e+00	-2.136981964111328125e+00	6.364288330078125000e-01	-3.131599426269531250e-01	-4.231218338012695312e+00	-3.445919036865234375e+00	1.162977218627929688e+00	1.629783630371093750e+00	-4.613620758056640625e+00	-2.585285186767578125e+00	-1.620061874389648438e+00	-4.614269256591796875e+00	-1.040966033935546875e+00	-2.321144104003906250e+00	-5.083789825439453125e-01	1.383781433105468750e-01	-2.002861022949218750e+00	1.286445617675781250e+00	3.412706375122070312e+00	3.003753662109375000e+00	-3.594215393066406250e+00	-3.125061035156250000e+00	-2.079547882080078125e+00	-1.462085723876953125e+00	-4.673391342163085938e+00	1.863491058349609375e+00	1.368446350097656250e-01	-3.382667541503906250e+00	1.071681976318359375e-01	-4.257102966308593750e+00	-2.099067687988281250e+00	-1.404727935791015625e+00	-1.105270385742187500e+00	-2.758949279785156250e+00	1.004823684692382812e+00	3.657024383544921875e+00	-2.520032882690429688e+00	-2.179035186767578125e+00	1.336282730102539062e+00	-2.514415740966796875e+00	-3.913322448730468750e+00	-3.618041992187500000e+00	3.236167907714843750e+00	1.117103576660156250e+00	-2.585355758666992188e+00	9.601135253906250000e-01	-5.599117279052734375e-01
-8.861427307128906250e-01	-3.924179077148437500e+00	-3.313301086425781250e+00	-2.698799133300781250e+00	-2.912391662597656250e+00	-2.162330627441406250e+00	-2.022018432617187500e-01	-3.053314208984375000e+00	1.305508375167846680e+00	-4.773941040039062500e-01	4.517543315887451172e-01	-2.138778686523437500e+00	-2.270286560058593750e+00	-1.968063354492187500e+00	-1.838042736053466797e-01	-1.964378356933593750e+00	-1.998703002929687500e+00	-4.248817443847656250e+00	-6.635966300964355469e-01	-5.377197265625000000e-02	3.784000873565673828e-01	5.397567749023437500e-01	2.940091848373413086e+00	-2.236236572265625000e+00	2.233556985855102539e+00	1.474884033203125000e+00	2.028597593307495117e+00	-4.096893310546875000e+00	-9.010314941406250000e-01	3.829071044921875000e+00	5.291438102722167969e-02	1.123802185058593750e+00	1.929834127426147461e+00	-2.762100219726562500e+00	8.227872848510742188e-02	-4.719543457031250000e+00	3.647601604461669922e-01	-1.004692077636718750e+00	4.475036621093750000e+00	-8.284072875976562500e-01	2.496664524078369141e-01	2.223060607910156250e+00	3.027463674545288086e+00	-3.298484802246093750e+00	-3.032928466796875000e+00	3.876022338867187500e+00	7.988121509552001953e-01	-3.806236267089843750e+00	3.494732618331909180e+00	-1.281356811523437500e+00
-4.953346252441406250e-01	-3.897872924804687500e+00	4.296237945556640625e+00	2.526199340820312500e+00	1.680717468261718750e-01	-1.959190368652343750e+00	-1.462985992431640625e+00	1.617309570312500000e+00	6.105308532714843750e-01	-2.470336914062500000e+00	-2.108070373535156250e+00	-2.715530395507812500e+00	-3.465747833251953125e+00	3.035942077636718750e+00	-3.574665069580078125e+00	2.119949340820312500e+00	-1.811065673828125000e-01	-4.456741333007812500e+00	-4.076423645019531250e+00	-1.532691955566406250e+00	-4.493675231933593750e-01	-3.235679626464843750e+00	-4.458595275878906250e+00	5.543670654296875000e-01	-1.581142425537109375e+00	9.781646728515625000e-01	-3.151626586914062500e+00	-2.342926025390625000e+00	-2.606986999511718750e+00	-3.875762939453125000e+00	2.062316894531250000e+00	-8.205413818359375000e-01	-4.586463928222656250e+00	-5.690383911132812500e-01	-2.095951080322265625e+00	5.858764648437500000e-01	-4.652469635009765625e+00	1.776283264160156250e+00	-3.356559753417968750e+00	-6.835937500000000000e-01	-8.763504028320312500e-01	-4.591613769531250000e+00	2.825199127197265625e+00	-4.035957336425781250e+00	0.000000000000000000e+00	0.000000000000000000e+00	-4.216613769531250000e+00	-2.616615295410156250e+00	4.223278045654296875e+00	-8.774108886718750000e-01
-7.321929931640625000e-02	-6.670494079589843750e-01	3.335494995117187500e-01	-4.682407379150390625e+00	1.377029418945312500e-01	-2.419891357421875000e+00	-4.093727111816406250e+00	2.367328643798828125e+00	1.913833618164062500e-01	-3.073215484619140625e+00	-2.945144653320312500e+00	-3.703063964843750000e+00	-1.531684875488281250e+00	-2.218784332275390625e+00	4.395202636718750000e+00	-5.484809875488281250e-01	-6.929779052734375000e-02	-3.692747116088867188e+00	3.559494018554687500e+00	-3.296321868896484375e+00	4.233245849609375000e-01	-1.146915435791015625e+00	-2.654373168945312500e+00	-2.670783996582031250e+00	-1.786811828613281250e+00	-1.200160980224609375e+00	-9.822921752929687500e-01	-4.254053115844726562e+00	5.693511962890625000e-01	-3.604185104370117188e+00	-2.012557983398437500e+00	-2.911949157714843750e+00	2.378768920898437500e+00	-3.015754699707031250e+00	-7.859039306640625000e-01	-5.877685546875000000e-01	3.991554260253906250e+00	-1.086372375488281250e+00	4.555816650390625000e-01	9.892997741699218750e-01	2.771705627441406250e+00	1.678474426269531250e+00	-6.035919189453125000e-01	-1.649684906005859375e+00	-2.854766845703125000e+00	5.355834960937500000e-02	3.379257202148437500e+00	8.071746826171875000e-01	4.826660156250000000e-01	-1.830902099609375000e+00
2.198432922363281250e+00	-4.471004486083984375e+00	1.492156982421875000e+00	-4.381248474121093750e+00	3.684288024902343750e+00	-8.922653198242187500e-01	3.000877380371093750e+00	-3.631092071533203125e+00	2.528594970703125000e+00	-1.606941223144531250e+00	-3.415008544921875000e+00	-1.819869995117187500e+00	1.959426879882812500e+00	-3.873882293701171875e+00	1.533050537109375000e+00	-7.564506530761718750e-01	-3.249130249023437500e-01	-4.906097412109375000e+00	-6.591644287109375000e-01	-1.988327026367187500e+00	-2.366905212402343750e+00	-2.130157470703125000e+00	2.685508728027343750e+00	1.513790130615234375e+00	-2.028182983398437500e+00	-3.736434936523437500e+00	3.365821838378906250e+00	4.583663940429687500e-01	2.044265747070312500e+00	-2.794841766357421875e+00	3.943557739257812500e-01	-1.612060546875000000e+00	-3.357063293457031250e+00	1.347198486328125000e+00	-1.587661743164062500e+00	1.359447479248046875e+00	-3.460403442382812500e+00	-2.470088958740234375e+00	4.520736694335937500e+00	1.340332031250000000e-01	-2.476249694824218750e+00	2.188972473144531250e+00	-1.684120178222656250e+00	-1.283435821533203125e+00	4.620513916015625000e-01	3.951602935791015625e+00	3.751991271972656250e+00	1.609352111816406250e+00	-1.653633117675781250e+00	-6.391639709472656250e-01
-1.950759887695312500e+00	-1.386489868164062500e+00	-4.165443420410156250e+00	-1.463178634643554688e+00	-2.449310302734375000e+00	-2.371482849121093750e+00	9.110488891601562500e-01	-1.799594879150390625e+00	-3.398284912109375000e-01	1.007478713989257812e+00	-9.607696533203125000e-02	-4.194298267364501953e+00	1.663749694824218750e+00	-8.622722625732421875e-01	-1.742919921875000000e+00	-4.596935749053955078e+00	3.740478515625000000e+00	-3.179311752319335938e+00	-7.556228637695312500e-01	-4.107594966888427734e+00	-1.214363098144531250e+00	-3.623037338256835938e+00	-3.616996765136718750e+00	-1.850736618041992188e+00	1.014030456542968750e+00	-2.916644096374511719e+00	2.853393554687500000e-01	-2.119786262512207031e+00	-3.891525268554687500e-01	-2.017708778381347656e+00	4.003410339355468750e+00	-4.352149963378906250e-01	-2.212471008300781250e+00	1.833899497985839844e+00	-1.371269226074218750e+00	-2.529070854187011719e+00	0.000000000000000000e+00	0.000000000000000000e+00	-1.143470764160156250e+00	1.734820365905761719e+00	-3.394599914550781250e+00	-2.933629035949707031e+00	2.027236938476562500e+00	1.921383857727050781e+00	3.085662841796875000e+00	2.716933250427246094e+00	1.551177978515625000e+00	-4.070252895355224609e+00	2.763298034667968750e+00	-3.980200290679931641e+00
8.815059661865234375e-01	-3.156431198120117188e+00	1.510736465454101562e+00	-3.338142395019531250e+00	-2.530349731445312500e+00	-4.285860061645507812e+00	-1.683076858520507812e+00	1.572330474853515625e+00	-2.503406524658203125e+00	-3.192617416381835938e+00	8.363971710205078125e-01	-4.244773864746093750e+00	-1.446887969970703125e+00	-3.893035888671875000e+00	3.263902664184570312e+00	-2.553895950317382812e+00	2.700027465820312500e+00	-1.587142944335937500e+00	2.074974060058593750e+00	-4.236368179321289062e+00	-4.223423004150390625e-01	-4.254482269287109375e+00	-2.903770446777343750e+00	-2.664422988891601562e+00	-7.898635864257812500e-01	-3.002155303955078125e+00	4.293678283691406250e+00	1.790599822998046875e-01	-1.869590759277343750e+00	-3.400196075439453125e+00	2.171493530273437500e+00	-3.173976898193359375e+00	2.324071884155273438e+00	-2.804107666015625000e-01	-1.502170562744140625e+00	-4.544837951660156250e+00	-1.810543060302734375e+00	-2.332340240478515625e+00	-1.696586608886718750e-02	-6.621837615966796875e-01	-1.774271011352539062e+00	-1.252508163452148438e+00	-1.677190780639648438e+00	4.724216461181640625e-01	1.062479019165039062e+00	-2.589645385742187500e-01	2.346019744873046875e-01	-3.345853805541992188e+00	3.222522735595703125e-01	-2.247327804565429688e+00
-1.700931549072265625e+00	-9.250183105468750000e-01	1.238204956054687500e+00	-1.965179443359375000e+00	-3.776894569396972656e+00	-2.952728271484375000e+00	-5.536441802978515625e-01	-2.722961425781250000e+00	4.149066925048828125e+00	-2.207786560058593750e+00	2.683658599853515625e+00	-4.192718505859375000e+00	-2.798879623413085938e+00	2.151741027832031250e+00	1.244400024414062500e+00	-4.223014831542968750e+00	0.000000000000000000e+00	0.000000000000000000e+00	-2.757263183593750000e-02	2.705703735351562500e+00	1.586854934692382812e+00	2.389343261718750000e+00	2.730258941650390625e+00	-3.113487243652343750e+00	-4.364735603332519531e+00	-1.989685058593750000e+00	-3.432983398437500000e+00	-5.117034912109375000e-02	-2.785280227661132812e+00	-2.085418701171875000e-01	-1.967441558837890625e+00	-4.301246643066406250e+00	2.023878097534179688e+00	-9.374618530273437500e-01	-4.506366729736328125e+00	5.956344604492187500e-01	3.737602233886718750e-01	-1.284225463867187500e+00	4.984485626220703125e+00	-2.066802978515625000e-02	-3.342021942138671875e+00	3.083618164062500000e+00	1.702550888061523438e+00	7.082214355468750000e-01	3.141948699951171875e+00	-1.092544555664062500e+00	4.400693893432617188e+00	-1.151420593261718750e+00	1.467874526977539062e+00	-1.320579528808593750e+00
6.505088806152343750e-01	-4.113393783569335938e+00	9.901237487792968750e-01	-4.678365707397460938e+00	-1.012550354003906250e+00	-1.839439392089843750e+00	-1.302524566650390625e+00	-2.879806518554687500e+00	-4.230247497558593750e+00	2.553813934326171875e+00	-3.185214996337890625e+00	-3.767961502075195312e+00	8.934669494628906250e-01	-3.061447143554687500e+00	-3.574375152587890625e+00	2.529727935791015625e+00	-2.101924896240234375e+00	-3.640058517456054688e+00	-4.312034606933593750e+00	1.665725708007812500e-01	9.177055358886718750e-01	-1.770048141479492188e+00	-1.403503417968750000e-01	-4.907421112060546875e+00	-1.054222106933593750e+00	1.963947296142578125e+00	-3.561046600341796875e+00	-2.755495071411132812e+00	-4.373527526855468750e+00	-2.086215972900390625e+00	-1.153903961181640625e+00	-4.486814498901367188e+00	1.794250488281250000e+00	-3.895860671997070312e+00	3.838424682617187500e+00	9.391288757324218750e-01	2.293937683105468750e+00	2.358394622802734375e+00	4.288116455078125000e+00	1.437091827392578125e+00	-1.402709960937500000e+00	-8.624286651611328125e-01	3.296279907226562500e-02	2.054576873779296875e+00	-3.763000488281250000e+00	-9.923725128173828125e-01	2.034477233886718750e+00	-1.238637924194335938e+00	-1.507194519042968750e+00	-3.939840316772460938e+00
-3.983989715576171875e+00	-2.424072265625000000e+00	-1.025758743286132812e+00	-3.300086975097656250e+00	-2.798372268676757812e+00	-4.119369506835937500e+00	1.904262542724609375e+00	-3.537757873535156250e+00	3.114582061767578125e+00	-3.344116210937500000e+00	4.484649658203125000e+00	-1.442031860351562500e-01	3.913007736206054688e+00	7.671585083007812500e-01	-2.163209915161132812e+00	-1.072746276855468750e+00	-2.174606323242187500e+00	1.450721740722656250e+00	-5.641937255859375000e-01	1.142257690429687500e+00	4.930000305175781250e-01	-4.437568664550781250e+00	3.429634094238281250e+00	-4.265289306640625000e-01	2.950277328491210938e+00	1.281562805175781250e+00	3.416122436523437500e+00	2.594757080078125000e-01	3.276172637939453125e+00	-2.280426025390625000e+00	-2.042081832885742188e+00	4.143249511718750000e+00	-2.470817565917968750e-01	-2.255645751953125000e+00	-1.918218612670898438e+00	-2.663337707519531250e+00	2.772338867187500000e+00	-1.354736328125000000e+00	-4.231243133544921875e-01	-5.459289550781250000e-01	9.018135070800781250e-01	-2.434600830078125000e+00	2.176578521728515625e+00	-2.485893249511718750e+00	-8.133640289306640625e-01	-2.635681152343750000e+00	3.567249298095703125e+00	2.427589416503906250e+00	1.349729537963867188e+00	1.750297546386718750e+00
3.723854064941406250e+00	3.025817871093750000e+00	4.807853698730468750e+00	-2.538681030273437500e-02	3.993072509765625000e+00	-1.301567077636718750e+00	-6.372680664062500000e-01	4.449241638183593750e+00	-1.728866577148437500e+00	-2.006824493408203125e+00	-1.241699218750000000e+00	1.124992370605468750e-01	2.986167907714843750e+00	-3.260025024414062500e+00	1.910835266113281250e+00	-1.730766296386718750e+00	3.130195617675781250e+00	-3.890872955322265625e+00	-1.428520202636718750e+00	-9.735946655273437500e-01	1.805488586425781250e+00	-1.076316833496093750e+00	1.109588623046875000e+00	4.410324096679687500e+00	-1.598953247070312500e+00	-2.643169403076171875e+00	-2.818328857421875000e+00	5.850296020507812500e-01	-2.571289062500000000e+00	1.648178100585937500e+00	-1.891586303710937500e+00	1.915740966796875000e-02	-2.044906616210937500e-01	-2.163524627685546875e+00	-4.375694274902343750e+00	-1.025314331054687500e+00	-6.630783081054687500e-01	-3.147670745849609375e+00	3.014755249023437500e-01	-2.614234924316406250e+00	-2.147445678710937500e-01	-1.092037200927734375e+00	-6.447296142578125000e-01	-1.226119995117187500e-01	1.012100219726562500e+00	-4.468002319335937500e+00	3.432189941406250000e+00	-2.267333984375000000e+00	-3.771575927734375000e+00	-2.719913482666015625e+00
1.807632446289062500e+00	-2.964286804199218750e+00	7.156600952148437500e-01	4.503707885742187500e-01	2.541618347167968750e+00	5.928115844726562500e-01	-3.159637451171875000e-01	-2.907623291015625000e+00	3.770294189453125000e+00	4.537353515625000000e-01	-4.058273315429687500e+00	1.057006835937500000e+00	0.000000000000000000e+00	0.000000000000000000e+00	4.492378234863281250e+00	-1.496040344238281250e+00	1.322792053222656250e+00	7.183532714843750000e-01	1.800056457519531250e+00	-4.037094116210937500e+00	2.834671020507812500e+00	-3.286079406738281250e+00	4.030975341796875000e+00	2.229202270507812500e+00	-1.755058288574218750e+00	2.718666076660156250e+00	-1.419097900390625000e+00	-3.574615478515625000e+00	1.359016418457031250e+00	-1.000030517578125000e+00	3.915603637695312500e+00	-2.692115783691406250e+00	3.279869079589843750e+00	1.424743652343750000e+00	3.604606628417968750e+00	-6.600952148437500000e-01	-4.248275756835937500e-01	1.703636169433593750e+00	4.513229370117187500e+00	1.260841369628906250e+00	4.350822448730468750e+00	1.673202514648437500e-01	6.313323974609375000e-01	-2.112808227539062500e-01	2.188766479492187500e+00	-1.716972351074218750e+00	2.867095947265625000e+00	-2.167091369628906250e+00	4.266204833984375000e-01	3.650894165039062500e+00
2.647407531738281250e+00	-4.052017211914062500e+00	-2.544036865234375000e+00	-3.204143524169921875e+00	-9.909362792968750000e-01	2.525676727294921875e+00	4.277832031250000000e+00	-1.986238479614257812e+00	1.535110473632812500e+00	1.458732604980468750e+00	3.317626953125000000e+00	-2.491321563720703125e+00	1.969703674316406250e+00	-3.488653182983398438e+00	0.000000000000000000e+00	0.000000000000000000e+00	-3.663307189941406250e+00	-3.193616867065429688e+00	-5.075378417968750000e-01	-4.367218971252441406e+00	2.643859863281250000e+00	9.013195037841796875e-01	2.644699096679687500e+00	-3.377723693847656250e+00	-2.511932373046875000e+00	-1.960493087768554688e+00	1.148452758789062500e-01	-1.091096878051757812e+00	-4.897460937500000000e-01	4.504070281982421875e-01	-1.457054138183593750e+00	-3.840294837951660156e+00	2.141815185546875000e+00	-2.384832382202148438e+00	1.385551452636718750e+00	-3.876816749572753906e+00	2.257095336914062500e+00	-1.249683380126953125e+00	-2.157691955566406250e+00	-6.653842926025390625e-01	-4.589874267578125000e+00	-1.338953018188476562e+00	-2.902252197265625000e+00	3.850519180297851562e+00	-1.005950927734375000e+00	-4.836991310119628906e+00	-1.812889099121093750e+00	5.622577667236328125e-01	2.751983642578125000e+00	-1.966762542724609375e-01
-5.688095092773437500e-01	-4.104045867919921875e+00	6.528987884521484375e-01	-2.447807312011718750e+00	4.563541412353515625e-01	-3.725429534912109375e+00	1.424669265747070312e+00	-3.221008300781250000e+00	1.528612136840820312e+00	-3.868930816650390625e+00	3.666063308715820312e+00	-2.730285644531250000e+00	1.721477508544921875e+00	-2.637935638427734375e+00	1.225393295288085938e+00	-4.472606658935546875e+00	-8.687934875488281250e-01	-1.064174652099609375e+00	2.691490173339843750e+00	-2.156398773193359375e+00	3.199100494384765625e-01	6.335945129394531250e-01	-4.177218437194824219e+00	-1.002479553222656250e+00	-1.404848098754882812e+00	-2.210750579833984375e+00	-1.066066741943359375e+00	1.057510375976562500e-01	-2.900791168212890625e-01	-1.945682525634765625e+00	4.691669464111328125e+00	-1.088138580322265625e+00	-1.130062103271484375e+00	3.500743865966796875e+00	1.397724151611328125e-01	-4.940052032470703125e+00	-2.589102745056152344e+00	-2.915802001953125000e+00	-4.966869354248046875e-01	-3.006557464599609375e+00	-1.190267562866210938e+00	-3.859081268310546875e+00	-1.552173614501953125e+00	-3.291118621826171875e+00	-2.251357078552246094e+00	-4.120182037353515625e+00	1.762248992919921875e+00	1.851604461669921875e+00	-2.886544227600097656e+00	3.949508666992187500e+00
1.228629112243652344e+00	-1.706684112548828125e+00	-1.884831428527832031e+00	-3.744754791259765625e+00	-3.727230072021484375e+00	-2.731124877929687500e+00	4.003437995910644531e+00	-2.033187866210937500e+00	4.322586059570312500e-01	-3.328472137451171875e+00	-4.699973106384277344e+00	1.150291442871093750e+00	2.970921516418457031e+00	-3.936283111572265625e+00	1.300780296325683594e+00	-2.394786834716796875e+00	-4.297325134277343750e+00	-1.514816284179687500e-02	-2.592462539672851562e+00	-2.745254516601562500e+00	-3.639305114746093750e+00	8.154525756835937500e-01	3.908157348632812500e-02	-4.368862152099609375e+00	-3.721430778503417969e+00	2.935379028320312500e+00	3.333407402038574219e+00	-2.894653320312500000e+00	3.703454017639160156e+00	1.006683349609375000e+00	-3.642387390136718750e+00	1.879390716552734375e+00	-2.678561210632324219e+00	-1.081020355224609375e+00	3.950290679931640625e-01	1.068378448486328125e+00	-2.385920524597167969e+00	1.950378417968750000e+00	3.167399406433105469e+00	-1.398925781250000000e-01	-5.890531539916992188e-01	-3.594284057617187500e-01	1.195615768432617188e+00	-4.074478149414062500e+00	3.506180763244628906e+00	2.176609039306640625e+00	4.282168388366699219e+00	1.251754760742187500e-01	-3.787637710571289062e+00	-1.099891662597656250e+00
6.890335083007812500e-01	-4.255966186523437500e+00	3.933952331542968750e+00	-4.376983642578125000e-02	2.285079956054687500e-01	3.888061523437500000e+00	2.804832458496093750e+00	-6.831741333007812500e-01	-7.241744995117187500e-01	3.660034179687500000e+00	5.971450805664062500e-01	-1.970367431640625000e+00	2.622032165527343750e+00	-3.083496093750000000e+00	1.836326599121093750e+00	-4.295280456542968750e+00	2.669372558593750000e+00	-1.766838073730468750e+00	1.597961425781250000e+00	-3.574279785156250000e+00	3.274490356445312500e+00	-1.837387084960937500e-01	4.963714599609375000e+00	-4.775619506835937500e-01	-2.405014038085937500e-01	-4.873565673828125000e+00	1.258720397949218750e+00	8.929214477539062500e-01	-1.854797363281250000e+00	-4.222007751464843750e+00	0.000000000000000000e+00	0.000000000000000000e+00	-4.248977661132812500e+00	-2.139961242675781250e+00	-5.073471069335937500e-01	-3.800338745117187500e+00	1.597404479980468750e+00	-2.408042907714843750e+00	3.387893676757812500e+00	9.171142578125000000e-01	-2.920799255371093750e+00	-3.806480407714843750e+00	-3.157501220703125000e-01	4.239456176757812500e+00	1.395812988281250000e+00	2.003173828125000000e+00	3.880310058593750000e-02	2.850074768066406250e+00	1.018318176269531250e+00	-1.454338073730468750e+00
2.659420490264892578e+00	-3.200050354003906250e+00	-2.676447391510009766e+00	-4.221599578857421875e+00	-3.056266784667968750e+00	1.264595031738281250e+00	3.734433650970458984e+00	-3.319499969482421875e+00	-3.012992620468139648e+00	-3.155181884765625000e+00	-5.261125564575195312e-01	-4.953384399414062500e+00	-1.044542312622070312e+00	-3.857994079589843750e+00	-2.167315483093261719e+00	-2.079261779785156250e+00	1.691836833953857422e+00	-3.724334716796875000e+00	1.039056777954101562e+00	-1.805068969726562500e+00	-3.348686218261718750e+00	-8.738822937011718750e-01	3.961474895477294922e+00	-2.112407684326171875e+00	-1.201925277709960938e+00	-1.166400909423828125e+00	-4.265190124511718750e+00	-3.027801513671875000e-01	2.050663471221923828e+00	-1.183826446533203125e+00	4.527049064636230469e-01	-4.120830535888671875e+00	2.947014331817626953e+00	-2.593235015869140625e+00	-2.370540618896484375e+00	2.134300231933593750e+00	4.187072277069091797e+00	-9.009246826171875000e-01	3.165322780609130859e+00	-1.374572753906250000e+00	-8.646464347839355469e-01	4.708518981933593750e+00	-1.713933467864990234e+00	3.048278808593750000e+00	-2.198166847229003906e-01	-2.950603485107421875e+00	-1.912598133087158203e+00	-3.167697906494140625e+00	-2.350386619567871094e+00	3.221725463867187500e+00
-4.693183898925781250e+00	-1.464988708496093750e+00	-1.715736389160156250e+00	-3.839187622070312500e-01	-3.383987426757812500e+00	-1.998138427734375000e-01	-4.813385009765625000e-01	-4.689323425292968750e+00	-1.157989501953125000e-01	-6.528472900390625000e-01	-1.830696105957031250e+00	-2.078033447265625000e+00	-2.487304687500000000e+00	-4.176910400390625000e+00	2.150604248046875000e+00	1.521236419677734375e+00	-3.630767822265625000e+00	-1.266883850097656250e+00	-2.101364135742187500e-01	-2.323703765869140625e+00	-2.354965209960937500e+00	1.769123077392578125e+00	-2.140869140625000000e+00	-3.143157958984375000e+00	3.294960021972656250e+00	-3.456474304199218750e+00	4.130348205566406250e+00	-1.964797973632812500e+00	-1.061813354492187500e+00	-3.046600341796875000e+00	-1.283882141113281250e+00	-2.428783416748046875e+00	-2.905754089355468750e+00	-2.211204528808593750e+00	2.633239746093750000e+00	3.619018554687500000e+00	3.051666259765625000e+00	-7.412567138671875000e-01	9.615325927734375000e-02	-1.265342712402343750e+00	1.283309936523437500e+00	6.922111511230468750e-01	3.218818664550781250e+00	-1.374080657958984375e+00	-4.505699157714843750e+00	8.137626647949218750e-01	9.802093505859375000e-01	-5.649833679199218750e-01	-1.714790344238281250e+00	1.610801696777343750e+00
1.944206237792968750e+00	2.785591125488281250e+00	8.309402465820312500e-01	-3.654094696044921875e+00	1.326950073242187500e+00	-1.538246154785156250e+00	1.136985778808593750e+00	-2.623092651367187500e+00	3.690734863281250000e+00	2.741790771484375000e+00	9.634246826171875000e-01	-4.289535522460937500e+00	-2.486267089843750000e-01	-1.061161041259765625e+00	0.000000000000000000e+00	0.000000000000000000e+00	6.768341064453125000e-01	-1.629379272460937500e+00	2.360725402832031250e+00	-3.813793182373046875e+00	-1.811668395996093750e+00	-2.663604736328125000e+00	-2.072425842285156250e+00	-3.700126647949218750e+00	2.350959777832031250e+00	-2.743988037109375000e+00	1.923439025878906250e+00	-1.774448394775390625e+00	-1.594551086425781250e+00	2.552024841308593750e+00	-3.174018859863281250e+00	-1.647708892822265625e+00	-1.210868835449218750e+00	-4.359848022460937500e+00	-2.472663879394531250e+00	3.934951782226562500e+00	-3.073074340820312500e+00	4.743118286132812500e-01	5.816802978515625000e-01	4.485557556152343750e+00	4.063537597656250000e+00	6.385116577148437500e-01	1.845626831054687500e-01	-2.062129974365234375e+00	-2.021789550781250000e-02	2.032218933105468750e+00	-9.040145874023437500e-01	-2.075511932373046875e+00	-1.244628906250000000e+00	2.116546630859375000e-01
9.495010375976562500e-01	2.725487232208251953e+00	-2.940971374511718750e+00	-1.248512744903564453e+00	3.502563476562500000e+00	-3.218080759048461914e+00	9.101867675781250000e-03	1.286804676055908203e+00	-2.990104675292968750e+00	-2.512451648712158203e+00	0.000000000000000000e+00	0.000000000000000000e+00	2.294639587402343750e+00	1.180204391479492188e+00	3.018470764160156250e+00	2.372569084167480469e+00	1.043678283691406250e+00	-1.956404924392700195e+00	-2.067146301269531250e+00	-1.915101528167724609e+00	1.124801635742187500e-01	1.992667675018310547e+00	-9.809417724609375000e-01	-1.925425171852111816e+00	-1.811836242675781250e+00	1.844620704650878906e-02	-3.647079467773437500e-01	3.002343177795410156e+00	2.065658569335937500e+00	2.841011047363281250e+00	4.342117309570312500e+00	8.504643440246582031e-01	5.473556518554687500e-01	3.715329170227050781e+00	2.678833007812500000e-01	6.470036506652832031e-01	-9.485549926757812500e-01	1.812243461608886719e+00	-4.507049560546875000e+00	-1.790204524993896484e+00	-8.775405883789062500e-01	6.025109291076660156e-01	3.566841125488281250e+00	7.951712608337402344e-02	-2.570526123046875000e+00	2.049271583557128906e+00	3.368728637695312500e+00	1.336909294128417969e+00	3.460876464843750000e+00	-5.774519443511962891e-01
-1.766577005386352539e+00	-4.516225814819335938e+00	-3.721267700195312500e+00	-2.595129013061523438e+00	-1.122448444366455078e+00	-4.727275848388671875e+00	-7.532119750976562500e-02	-3.267131805419921875e+00	0.000000000000000000e+00	0.000000000000000000e+00	3.348927974700927734e+00	-2.851957321166992188e+00	-4.196113586425781250e+00	-2.136972427368164062e+00	4.009565830230712891e+00	-2.815429687500000000e+00	-1.990208387374877930e+00	-1.403938293457031250e+00	-8.412075042724609375e-02	-3.928960800170898438e+00	-2.530811071395874023e+00	-2.434679031372070312e+00	-3.645851135253906250e+00	1.212417602539062500e+00	1.585667610168457031e+00	2.974895477294921875e+00	4.471123218536376953e+00	-2.394294738769531250e-01	-1.761904954910278320e+00	2.907295227050781250e-01	1.746731281280517578e+00	-2.506387710571289062e+00	2.409546852111816406e+00	-3.526027679443359375e+00	6.197657585144042969e-01	9.709358215332031250e-01	1.057166576385498047e+00	-1.854972839355468750e-01	3.941183567047119141e+00	2.488319396972656250e+00	5.626263618469238281e-01	-4.775880813598632812e+00	-2.380632162094116211e+00	-3.594184875488281250e+00	-1.252543449401855469e+00	2.628097534179687500e+00	3.294157505035400391e+00	-6.891403198242187500e-01	2.735113620758056641e+00	1.386138916015625000e+00
3.394721984863281250e+00	-3.318099975585937500e-01	1.815303802490234375e+00	7.841033935546875000e-01	-3.699764251708984375e+00	-2.612335205078125000e+00	2.993732452392578125e+00	2.681442260742187500e+00	-4.700355529785156250e-01	-3.430099487304687500e+00	9.593200683593750000e-01	2.037780761718750000e+00	1.484516143798828125e+00	-2.656677246093750000e+00	3.961505889892578125e+00	6.782531738281250000e-02	-6.307373046875000000e-01	-1.759346008300781250e+00	2.402732849121093750e+00	-3.250808715820312500e+00	-1.975368499755859375e+00	-4.148902893066406250e+00	-4.111366271972656250e-01	-4.732467651367187500e+00	4.142955780029296875e+00	7.413101196289062500e-01	6.262054443359375000e-01	-3.362396240234375000e+00	-4.068107604980468750e+00	1.774505615234375000e+00	3.005256652832031250e-01	1.986824035644531250e+00	-3.998817443847656250e+00	-2.899780273437500000e-01	-2.599056243896484375e+00	-2.491287231445312500e+00	-2.832195281982421875e+00	-1.876579284667968750e+00	2.905578613281250000e-01	-2.332069396972656250e+00	4.437751770019531250e-01	-4.008163452148437500e+00	1.085750579833984375e+00	-1.632003784179687500e-01	1.545368194580078125e+00	-3.938850402832031250e+00	3.799655914306640625e+00	1.803703308105468750e+00	-2.660663604736328125e+00	-1.224967956542968750e+00
-1.526565551757812500e+00	1.777307033538818359e+00	1.160614013671875000e+00	3.781412839889526367e+00	-1.543421268463134766e+00	-2.501655578613281250e+00	-3.382263183593750000e+00	-3.053246736526489258e-01	-9.784698486328125000e-01	4.278762817382812500e+00	2.819725036621093750e+00	2.464134454727172852e+00	3.717687129974365234e+00	-2.549026489257812500e+00	-4.016120910644531250e+00	-5.573587417602539062e-01	8.013534545898437500e-01	3.226326704025268555e+00	-1.913528442382812500e-01	2.819732427597045898e+00	-4.436500549316406250e+00	1.696383714675903320e+00	-4.358940124511718750e+00	-1.134397983551025391e+00	1.695549011230468750e+00	3.249330520629882812e-01	-4.388275146484375000e-01	1.579580307006835938e+00	1.711189270019531250e+00	-7.803457975387573242e-01	2.064300537109375000e+00	1.611454010009765625e+00	2.726371765136718750e+00	-3.925254344940185547e-01	6.112213134765625000e-01	9.236347675323486328e-01	-2.297080993652343750e+00	-5.474144220352172852e-01	1.065115928649902344e-01	-2.170860290527343750e+00	3.886146545410156250e+00	2.793098688125610352e+00	8.371734619140625000e-02	4.059934616088867188e+00	-1.239875793457031250e+00	3.019191026687622070e+00	1.813423156738281250e+00	2.858877897262573242e+00	0.000000000000000000e+00	0.000000000000000000e+00
1.483345031738281250e+00	-3.477447509765625000e+00	-2.328208923339843750e+00	-4.412376403808593750e+00	-4.126522064208984375e+00	-2.508033752441406250e+00	4.644393920898437500e-01	-1.664337158203125000e+00	-1.453838348388671875e+00	2.210617065429687500e+00	-3.870391845703125000e-02	-6.981964111328125000e-01	-1.538776397705078125e+00	-3.579170227050781250e+00	8.943405151367187500e-01	-3.859909057617187500e+00	3.563896179199218750e+00	-3.012901306152343750e+00	-4.000377655029296875e+00	-1.427345275878906250e+00	-1.340648651123046875e+00	-4.805297851562500000e+00	1.830085754394531250e+00	-4.485763549804687500e+00	-2.117767333984375000e-01	-4.115165710449218750e+00	2.978385925292968750e+00	1.017692565917968750e+00	-2.467067718505859375e+00	3.750526428222656250e+00	2.922142028808593750e+00	-1.928855895996093750e+00	4.145126342773437500e-01	2.614784240722656250e+00	-2.961750030517578125e+00	-1.120162963867187500e+00	-2.065685272216796875e+00	-2.615364074707031250e+00	3.710502624511718750e+00	2.199478149414062500e-01	-2.614437103271484375e+00	8.963088989257812500e-01	-2.158851623535156250e+00	3.162315368652343750e+00	-4.749069213867187500e-01	-2.899703979492187500e+00	-3.063667297363281250e+00	-2.218467712402343750e+00	4.024093627929687500e+00	-2.024963378906250000e+00
1.828994750976562500e-01	-4.816411972045898438e+00	3.989486694335937500e-01	-3.737075805664062500e+00	-2.022598266601562500e+00	-4.490789413452148438e+00	-2.288955688476562500e+00	-2.534551620483398438e+00	3.135696411132812500e+00	-2.259424209594726562e+00	1.052101135253906250e+00	-2.673479080200195312e+00	-3.040397644042968750e+00	-1.610807418823242188e+00	2.154357910156250000e+00	-8.868389129638671875e-01	6.338958740234375000e-01	-1.650669097900390625e+00	-2.467658996582031250e+00	3.278854370117187500e+00	-5.836486816406250000e-02	-2.731843948364257812e+00	-4.335540771484375000e+00	-1.741100311279296875e+00	4.578628540039062500e-01	4.393264770507812500e+00	4.207115173339843750e+00	-2.053113937377929688e+00	-1.280509948730468750e+00	4.643886566162109375e+00	3.524322509765625000e+00	-3.301006317138671875e+00	1.062698364257812500e-01	-2.082181930541992188e+00	1.776290893554687500e+00	1.357803344726562500e-01	-1.395942687988281250e+00	-1.123043060302734375e+00	-1.607856750488281250e+00	-3.491369247436523438e+00	2.059410095214843750e+00	4.140861511230468750e+00	-1.102226257324218750e+00	-6.591033935546875000e-02	9.239883422851562500e-01	-5.786457061767578125e-01	2.559738159179687500e+00	-1.910182952880859375e+00	-1.926361083984375000e+00	-1.521427154541015625e+00
-3.233676910400390625e+00	-1.551536560058593750e+00	-1.756553649902343750e+00	-3.129058837890625000e+00	-1.953285217285156250e+00	-3.757797241210937500e+00	-6.045494079589843750e-01	-2.584716796875000000e+00	3.721485137939453125e+00	-1.144500732421875000e+00	-3.951171875000000000e+00	-2.575767517089843750e+00	-1.740348815917968750e+00	-4.368080139160156250e+00	1.557106018066406250e+00	-4.454299926757812500e+00	2.699871063232421875e+00	-3.704940795898437500e+00	-2.184597015380859375e+00	-2.146934509277343750e+00	2.927104949951171875e+00	-3.241043090820312500e-01	3.089599609375000000e-01	-4.252410888671875000e+00	-3.941719055175781250e+00	4.136199951171875000e-01	-3.097023010253906250e+00	1.908744812011718750e+00	2.086078643798828125e+00	3.996353149414062500e-01	4.243221282958984375e+00	2.151321411132812500e+00	8.451995849609375000e-01	-7.207336425781250000e-01	9.812583923339843750e-01	5.131225585937500000e-01	1.519905090332031250e+00	-3.251625061035156250e+00	-8.137588500976562500e-01	-3.669136047363281250e+00	1.115104675292968750e+00	1.760467529296875000e+00	-1.003196716308593750e+00	-1.601676940917968750e+00	-4.320400238037109375e+00	1.437835693359375000e+00	-4.843391418457031250e+00	1.002746582031250000e+00	3.994697570800781250e+00	-5.455093383789062500e-01
3.443641662597656250e+00	-2.150913238525390625e+00	4.562355041503906250e+00	5.704650878906250000e-01	-2.760238647460937500e-01	-2.749103546142578125e+00	1.999359130859375000e-01	-3.198165893554687500e+00	-9.315032958984375000e-01	-2.601463317871093750e+00	1.329895019531250000e+00	3.800128936767578125e+00	-2.687454223632812500e+00	-2.345966339111328125e+00	-3.075942993164062500e-01	-4.821090698242187500e+00	0.000000000000000000e+00	0.000000000000000000e+00	-1.896369934082031250e+00	-3.063011169433593750e+00	1.275283813476562500e+00	-3.401504516601562500e+00	6.622543334960937500e-01	-1.924095153808593750e-01	1.780036926269531250e+00	-4.560317993164062500e+00	-3.919815063476562500e+00	-2.671428680419921875e+00	-1.705528259277343750e+00	-1.772720336914062500e+00	1.993171691894531250e+00	-1.365585327148437500e+00	-9.611740112304687500e-01	-6.258468627929687500e-01	2.374153137207031250e+00	-3.632843017578125000e+00	-1.642883300781250000e+00	3.770065307617187500e-01	-1.240722656250000000e+00	1.427040100097656250e+00	-8.434219360351562500e-01	-3.715053558349609375e+00	-3.981933593750000000e+00	4.668235778808593750e-01	-2.948326110839843750e+00	-1.301582336425781250e+00	-2.030944824218750000e+00	-7.027168273925781250e-01	1.480278015136718750e+00	6.267700195312500000e-01
-1.700199127197265625e+00	-4.598320007324218750e+00	-6.984100341796875000e-01	-3.961029052734375000e-01	-2.082565307617187500e+00	8.909225463867187500e-01	-9.341773986816406250e-01	2.692840576171875000e+00	8.751487731933593750e-01	-2.665542602539062500e+00	2.379001617431640625e+00	-3.768920898437500000e-03	-2.956199645996093750e+00	1.948928833007812500e+00	-2.690727233886718750e+00	-2.754554748535156250e+00	1.804847717285156250e+00	-2.104438781738281250e+00	0.000000000000000000e+00	0.000000000000000000e+00	1.374900817871093750e+00	-4.333625793457031250e+00	8.979110717773437500e-01	2.365539550781250000e+00	1.391792297363281250e+00	-3.093299865722656250e+00	2.503417968750000000e+00	-3.113800048828125000e+00	-1.761028289794921875e+00	-3.309989929199218750e+00	1.273517608642578125e+00	-1.054580688476562500e+00	1.978530883789062500e-01	7.023620605468750000e-01	4.887218475341796875e+00	-3.752136230468750000e-02	4.715270996093750000e-01	-3.679100036621093750e+00	-3.558261871337890625e+00	-3.421310424804687500e+00	-3.626937866210937500e+00	1.875793457031250000e+00	-6.208190917968750000e-01	-4.483566284179687500e+00	1.111427307128906250e+00	1.182403564453125000e-01	-3.867965698242187500e+00	-2.356246948242187500e+00	4.745674133300781250e-01	-4.916236877441406250e+00
2.414550781250000000e-01	2.645339965820312500e+00	0.000000000000000000e+00	0.000000000000000000e+00	-3.817520141601562500e-01	5.252151489257812500e-01	-1.760322570800781250e+00	4.418426513671875000e+00	-7.452011108398437500e-01	4.804275512695312500e+00	-3.366630554199218750e+00	3.030502319335937500e+00	1.597984313964843750e+00	1.752128601074218750e+00	4.136474609375000000e+00	-1.607894897460937500e+00	3.054580688476562500e-01	4.505622863769531250e+00	1.634468078613281250e+00	-3.198287963867187500e+00	-2.126876831054687500e+00	-8.417434692382812500e-01	-1.878387451171875000e+00	-4.215263366699218750e+00	2.274475097656250000e+00	3.104476928710937500e-01	1.724281311035156250e+00	6.808395385742187500e-01	3.987960815429687500e-01	-3.435684204101562500e+00	-1.247901916503906250e+00	-1.605339050292968750e+00	-2.184143066406250000e+00	-2.165115356445312500e+00	1.977386474609375000e-01	-4.715393066406250000e+00	4.574226379394531250e+00	9.671859741210937500e-01	9.898605346679687500e-01	3.668388366699218750e+00	5.558166503906250000e-01	2.049301147460937500e+00	-3.255813598632812500e+00	-2.181961059570312500e+00	-3.965057373046875000e+00	2.105072021484375000e+00	-4.254989624023437500e-01	2.710563659667968750e+00	4.272865295410156250e+00	3.406677246093750000e-01
-3.740987777709960938e+00	-1.390632629394531250e+00	-1.513181686401367188e+00	-4.276313781738281250e+00	1.541194915771484375e+00	-2.870780944824218750e+00	-1.707717895507812500e+00	2.840866088867187500e+00	-2.886886596679687500e+00	-6.017837524414062500e-01	-4.523523330688476562e+00	6.286087036132812500e-01	-3.113021850585937500e-01	-4.530082702636718750e+00	-3.968296051025390625e+00	-2.471374511718750000e+00	-2.709506988525390625e+00	3.602172851562500000e+00	-2.767677307128906250e-01	4.535636901855468750e+00	-3.971057891845703125e+00	1.652946472167968750e+00	-1.137712478637695312e+00	6.508789062500000000e-01	-1.579807281494140625e+00	-2.585052490234375000e+00	-2.403638839721679688e+00	-3.674461364746093750e+00	-9.079513549804687500e-01	1.278274536132812500e+00	6.340255737304687500e-01	-2.259605407714843750e+00	1.487113952636718750e+00	1.556762695312500000e+00	-4.161487579345703125e+00	-4.214172363281250000e-01	-1.979129791259765625e+00	4.459724426269531250e+00	-2.774162292480468750e+00	2.519058227539062500e+00	-6.912288665771484375e-01	-3.535530090332031250e+00	-2.746328353881835938e+00	-2.647079467773437500e+00	-4.815444946289062500e-01	-4.526062011718750000e-01	-2.099897384643554688e+00	-1.597969055175781250e+00	1.203666687011718750e+00	-4.996261596679687500e-01
-2.369079589843750000e-01	-4.558069229125976562e+00	8.207168579101562500e-01	-3.101688385009765625e+00	2.417373657226562500e+00	3.510223388671875000e+00	1.788879394531250000e+00	-2.242893218994140625e+00	3.412719726562500000e+00	2.684143066406250000e+00	-6.701507568359375000e-01	-7.765197753906250000e-02	4.573432922363281250e+00	-5.868644714355468750e-01	-1.294853210449218750e+00	1.585426330566406250e-01	3.072402954101562500e+00	-2.112701416015625000e+00	5.877151489257812500e-01	-3.135299682617187500e-01	9.377441406250000000e-01	1.883678436279296875e+00	-8.759078979492187500e-01	-1.920986175537109375e+00	-1.508094787597656250e+00	-3.456047058105468750e+00	-8.788299560546875000e-01	-4.340259552001953125e+00	1.184524536132812500e+00	-2.501857757568359375e+00	-3.160827636718750000e+00	-2.309013366699218750e+00	-1.534317016601562500e+00	-4.541246414184570312e+00	-3.172676086425781250e+00	-3.397079467773437500e+00	7.477188110351562500e-01	7.984657287597656250e-01	1.098007202148437500e+00	-1.328201293945312500e+00	1.449790954589843750e+00	-4.686309814453125000e+00	-3.065139770507812500e+00	1.115318298339843750e+00	-1.690139770507812500e-01	-1.073204040527343750e+00	-9.435043334960937500e-01	8.872451782226562500e-01	4.694793701171875000e+00	-1.257915496826171875e+00
-4.136447906494140625e+00	5.394515991210937500e-01	-4.723667144775390625e+00	2.452735900878906250e-01	1.342247009277343750e+00	1.586990356445312500e-01	3.019683837890625000e+00	2.158237457275390625e+00	3.564376831054687500e+00	-2.061809539794921875e+00	0.000000000000000000e+00	0.000000000000000000e+00	2.880050659179687500e+00	-4.078323364257812500e+00	-2.419303894042968750e+00	1.053314208984375000e+00	-1.440467834472656250e+00	2.519500732421875000e+00	-1.696449279785156250e+00	-7.290229797363281250e-01	2.441711425781250000e-01	-1.728572845458984375e+00	6.622619628906250000e-01	2.742057800292968750e+00	-2.870765686035156250e+00	-2.357616424560546875e+00	-1.214279174804687500e+00	-3.998649597167968750e+00	1.310150146484375000e+00	2.590095520019531250e+00	1.211669921875000000e+00	-4.291336059570312500e+00	3.934364318847656250e+00	-2.592113494873046875e+00	1.545150756835937500e+00	-3.009124755859375000e+00	-3.865715026855468750e+00	2.486427307128906250e+00	4.751052856445312500e-01	-2.360950469970703125e+00	-6.158294677734375000e-01	-2.426994323730468750e+00	3.082382202148437500e+00	-2.381629943847656250e-01	-2.875724792480468750e+00	-3.645839691162109375e+00	-2.276000976562500000e-01	-4.509914398193359375e+00	2.397933959960937500e+00	5.805664062500000000e-01
-1.679477691650390625e+00	-6.909751892089843750e-01	1.269412994384765625e+00	-2.189865112304687500e+00	1.378192901611328125e+00	4.672218322753906250e+00	1.924484252929687500e+00	-2.186534881591796875e+00	1.169845581054687500e+00	-4.564838409423828125e+00	7.013244628906250000e-01	-1.070972442626953125e+00	8.158416748046875000e-01	-1.719573974609375000e+00	-2.733150482177734375e+00	-3.089599609375000000e+00	4.158554077148437500e-01	-3.777694702148437500e+00	-1.138954162597656250e-01	-4.725734710693359375e+00	-1.797363281250000000e+00	1.021663665771484375e+00	-1.180160522460937500e+00	1.307018280029296875e+00	-4.094505310058593750e-01	-5.698814392089843750e-01	-1.948806762695312500e+00	-3.865962982177734375e+00	2.360038757324218750e-01	-6.228446960449218750e-01	0.000000000000000000e+00	0.000000000000000000e+00	4.332344055175781250e+00	-1.099361419677734375e+00	-7.512664794921875000e-02	1.095588684082031250e+00	-1.432807922363281250e+00	3.714843750000000000e+00	2.618602752685546875e+00	-3.005920410156250000e+00	3.548229217529296875e+00	-2.128067016601562500e+00	-3.583106994628906250e-01	3.521125793457031250e+00	1.655055999755859375e+00	2.292362213134765625e+00	-2.219940185546875000e+00	-2.882156372070312500e-01	-3.041221618652343750e+00	-3.734390258789062500e+00
-1.680431365966796875e+00	1.936660766601562500e+00	-8.068141937255859375e-01	4.418029785156250000e-01	-4.953582763671875000e+00	-2.639694213867187500e-01	-1.897602081298828125e+00	2.994438171386718750e+00	4.265882492065429688e+00	1.880493164062500000e+00	-2.057321548461914062e+00	-1.864044189453125000e+00	-4.896757125854492188e+00	-9.291534423828125000e-01	-1.612291336059570312e+00	3.589820861816406250e+00	-5.522480010986328125e-01	1.540161132812500000e+00	4.716749191284179688e+00	-5.489501953125000000e-01	3.197193145751953125e+00	1.609970092773437500e+00	2.231464385986328125e+00	2.087936401367187500e+00	1.154856204986572266e+00	4.000305175781250000e+00	1.614856719970703125e-01	2.359672546386718750e+00	2.732511520385742188e+00	-1.054832458496093750e+00	2.780971527099609375e+00	3.242988586425781250e+00	-3.244242668151855469e+00	1.377716064453125000e+00	1.525247573852539062e+00	-4.623092651367187500e+00	-2.805509567260742188e+00	-7.358169555664062500e-01	-2.584447860717773438e+00	1.329315185546875000e+00	-4.906578063964843750e-01	-4.143096923828125000e+00	-9.464416503906250000e-01	-1.900878906250000000e+00	2.177843093872070312e+00	-3.763206481933593750e+00	2.157079696655273438e+00	-1.374267578125000000e+00	2.238079071044921875e+00	-3.125175476074218750e+00
-7.817153930664062500e-01	-4.120571136474609375e+00	9.236507415771484375e-01	-3.343082427978515625e+00	-2.577813148498535156e+00	-2.931945800781250000e+00	1.556591987609863281e+00	2.035129547119140625e+00	-2.259168624877929688e-01	-2.172973632812500000e+00	-1.727497100830078125e+00	1.117706298828125000e+00	-1.335534095764160156e+00	-9.509429931640625000e-01	-2.851742744445800781e+00	-4.009075164794921875e+00	-2.409873962402343750e+00	-1.141574859619140625e+00	2.528648376464843750e-01	1.743331909179687500e+00	-2.846245765686035156e+00	4.447441101074218750e-01	-4.440704822540283203e+00	-8.981018066406250000e-01	-7.024383544921875000e-01	-4.773002624511718750e+00	-3.655522823333740234e+00	-3.059116363525390625e+00	1.410396575927734375e+00	-4.526458740234375000e+00	1.275390625000000000e+00	-9.729423522949218750e-01	-4.129296302795410156e+00	-1.486377716064453125e+00	-1.559939384460449219e+00	-3.350917816162109375e+00	8.688344955444335938e-01	2.023857116699218750e+00	-1.879729270935058594e+00	-2.092037200927734375e+00	1.555614471435546875e+00	4.109245300292968750e+00	3.008160591125488281e+00	-3.089263916015625000e+00	-6.325597763061523438e-01	3.658473968505859375e+00	-8.527812957763671875e-01	2.062061309814453125e+00	2.785741806030273438e+00	3.767936706542968750e+00
1.532897949218750000e-01	6.378860473632812500e-01	-1.777259826660156250e+00	-2.426856994628906250e+00	2.807487487792968750e+00	1.677238464355468750e+00	-2.584197998046875000e+00	-2.190322875976562500e-01	2.960128784179687500e-01	-2.779930114746093750e+00	4.357887268066406250e+00	-4.439697265625000000e-01	3.780685424804687500e+00	-2.355461120605468750e+00	-4.140953063964843750e+00	-8.794326782226562500e-01	4.660697937011718750e+00	1.337661743164062500e-01	2.402976989746093750e+00	-1.444473266601562500e+00	4.327621459960937500e-01	-4.910217285156250000e+00	2.942535400390625000e+00	-3.299545288085937500e+00	3.054359436035156250e+00	-3.953018188476562500e+00	-3.070808410644531250e+00	-3.676658630371093750e+00	1.800598144531250000e+00	2.009956359863281250e+00	-1.993278503417968750e+00	-3.467216491699218750e+00	4.668724060058593750e+00	-1.452713012695312500e+00	-1.669769287109375000e+00	5.106506347656250000e-01	-9.293594360351562500e-01	2.027610778808593750e+00	-4.431159973144531250e+00	1.661682128906250000e-01	-1.114875793457031250e+00	-4.347648620605468750e+00	-2.868873596191406250e+00	8.117980957031250000e-01	1.086814880371093750e+00	-5.838012695312500000e-02	-3.090103149414062500e+00	1.862129211425781250e+00	1.554168701171875000e+00	2.669380187988281250e+00
-3.749980926513671875e+00	1.844482421875000000e-01	-6.439933776855468750e-01	-2.071441650390625000e+00	3.195163726806640625e+00	1.031745910644531250e+00	1.875953674316406250e+00	2.007354736328125000e+00	-2.751995086669921875e+00	6.484756469726562500e-01	-4.331398010253906250e+00	-7.784500122070312500e-01	2.476215362548828125e+00	-1.703971862792968750e+00	-3.276103973388671875e+00	-9.517517089843750000e-01	1.513057708740234375e+00	1.401611328125000000e+00	-3.251964569091796875e+00	2.184303283691406250e+00	-3.321552276611328125e+00	-3.004760742187500000e-01	-3.329509735107421875e+00	2.836906433105468750e+00	-8.495903015136718750e-01	4.360504150390625000e+00	1.046302795410156250e+00	8.741455078125000000e-01	-4.353523254394531250e+00	2.391113281250000000e+00	3.954273223876953125e+00	1.851608276367187500e+00	-4.804058074951171875e+00	3.496551513671875000e-01	2.026645660400390625e+00	3.077247619628906250e+00	2.507339477539062500e+00	4.245536804199218750e+00	3.896408081054687500e-01	6.043243408203125000e-01	-3.840511322021484375e+00	1.263130187988281250e+00	-2.775615692138671875e+00	1.725730895996093750e+00	1.412143707275390625e+00	3.961639404296875000e+00	-1.610469818115234375e+00	-1.364608764648437500e+00	-1.019985198974609375e+00	-4.187812805175781250e+00
4.159563064575195312e+00	-2.086616516113281250e+00	-1.388925552368164062e+00	-3.834526062011718750e+00	1.248086929321289062e+00	3.053504943847656250e+00	2.236192703247070312e+00	-1.622215270996093750e+00	-7.314510345458984375e-01	-4.730552673339843750e+00	-1.736946105957031250e-01	-3.624374389648437500e+00	3.275697708129882812e+00	-1.467758178710937500e+00	1.142837524414062500e+00	-3.956298828125000000e-01	8.036346435546875000e-01	6.155624389648437500e-01	1.207038879394531250e+00	-3.635696411132812500e+00	4.274591445922851562e+00	6.498565673828125000e-01	-3.661731719970703125e+00	9.515533447265625000e-01	2.323570251464843750e+00	-2.269477844238281250e+00	7.367515563964843750e-02	-6.861953735351562500e-01	-1.449298858642578125e-01	1.126129150390625000e+00	0.000000000000000000e+00	0.000000000000000000e+00	-3.805351257324218750e-02	-2.555984497070312500e+00	-3.508007049560546875e+00	-2.620300292968750000e+00	5.379543304443359375e-01	-4.672569274902343750e+00	-5.585536956787109375e-01	-1.641593933105468750e+00	-3.356086730957031250e+00	-6.420974731445312500e-01	-2.388530731201171875e+00	-2.748138427734375000e+00	-1.128862380981445312e+00	-2.778030395507812500e+00	4.681529998779296875e-01	2.270172119140625000e+00	-1.721961975097656250e+00	1.576240539550781250e+00
-2.682805061340332031e+00	-1.260681152343750000e+00	-4.248164176940917969e+00	2.532104492187500000e+00	8.981876373291015625e-01	3.227005004882812500e+00	1.575618743896484375e+00	1.678390502929687500e+00	-8.600616455078125000e-02	-3.311065673828125000e+00	-2.474322319030761719e+00	1.050178527832031250e+00	-3.271791458129882812e+00	-2.177513122558593750e+00	6.644573211669921875e-01	4.298278808593750000e+00	3.856525421142578125e-01	-5.510711669921875000e-01	-3.477994918823242188e+00	5.835723876953125000e-01	-2.413661003112792969e+00	3.882064819335937500e-01	9.272193908691406250e-01	4.905784606933593750e+00	-4.511589050292968750e+00	1.564712524414062500e-01	-3.481056213378906250e+00	-3.409996032714843750e+00	2.008871078491210938e+00	2.690788269042968750e+00	2.632911682128906250e+00	3.569961547851562500e+00	-7.005043029785156250e-01	2.715019226074218750e+00	-3.623237609863281250e-01	-3.917480468750000000e+00	-3.269367218017578125e-01	5.911331176757812500e-01	-4.548454284667968750e-02	2.658775329589843750e+00	1.984321594238281250e+00	-2.839172363281250000e+00	1.475732803344726562e+00	-6.440200805664062500e-01	4.556253433227539062e+00	1.842651367187500000e-01	4.646879196166992188e+00	-1.730514526367187500e+00	2.738782882690429688e+00	-1.240814208984375000e+00
1.341102600097656250e+00	-2.962394714355468750e+00	-2.492218017578125000e+00	-4.324234008789062500e+00	-4.237094879150390625e+00	-2.386848449707031250e+00	4.606170654296875000e-01	-1.130691528320312500e+00	-1.312210083007812500e+00	2.085304260253906250e+00	1.768493652343750000e-02	-6.571121215820312500e-01	-1.662597656250000000e+00	-3.544158935546875000e+00	5.042495727539062500e-01	-3.522567749023437500e+00	3.451820373535156250e+00	-2.557182312011718750e+00	-4.046943664550781250e+00	-1.323249816894531250e+00	1.573783874511718750e+00	-4.009208679199218750e+00	-5.177612304687500000e-01	-4.060981750488281250e+00	2.912734985351562500e+00	1.538345336914062500e+00	5.206146240234375000e-01	-4.711585998535156250e+00	-2.246067047119140625e+00	3.725791931152343750e+00	2.846931457519531250e+00	-1.471504211425781250e+00	4.825668334960937500e-01	3.428337097167968750e+00	-2.963111877441406250e+00	-1.074974060058593750e+00	-2.113292694091796875e+00	-2.543464660644531250e+00	3.613189697265625000e+00	6.995086669921875000e-01	-2.597911834716796875e+00	9.217071533203125000e-01	-1.982524871826171875e+00	3.117889404296875000e+00	-4.471130371093750000e-01	-2.857582092285156250e+00	-3.136325836181640625e+00	-2.146728515625000000e+00	3.929954528808593750e+00	-1.568588256835937500e+00
-1.511651992797851562e+00	-3.386806488037109375e+00	-3.721065521240234375e-01	-4.702751159667968750e+00	-2.009460449218750000e+00	-8.729591369628906250e-01	-3.410167694091796875e+00	-3.091190338134765625e+00	-1.427318572998046875e+00	-4.481464385986328125e+00	6.728744506835937500e-02	-1.101440429687500000e+00	2.863496780395507812e+00	-2.783584594726562500e+00	2.704980850219726562e+00	-3.995014190673828125e+00	2.170093536376953125e+00	-1.978233337402343750e+00	-1.167152404785156250e+00	-2.806812286376953125e+00	-1.787147521972656250e-01	-2.323928833007812500e+00	1.089723587036132812e+00	-1.757797241210937500e+00	-2.820598602294921875e+00	-3.480560302734375000e+00	-2.231090545654296875e+00	-2.553237915039062500e+00	6.510391235351562500e-01	-1.399993896484375000e-01	-2.330404281616210938e+00	-1.449363708496093750e+00	-9.795322418212890625e-01	-5.157432556152343750e-01	1.697135925292968750e+00	-4.459411621093750000e+00	-2.145009994506835938e+00	-3.637825012207031250e+00	8.138370513916015625e-01	-3.035224914550781250e+00	-4.242610931396484375e-01	-3.601596832275390625e+00	2.934385299682617188e+00	-1.667175292968750000e+00	-6.458282470703125000e-02	2.832450866699218750e+00	4.951129913330078125e+00	-3.614807128906250000e-01	3.920356750488281250e+00	-2.247230529785156250e+00
-1.602188110351562500e+00	-4.533302307128906250e+00	4.799423217773437500e-01	6.449661254882812500e-01	-1.368637084960937500e-01	1.267761230468750000e+00	1.183532714843750000e+00	7.029113769531250000e-01	-3.084648132324218750e+00	-1.240875244140625000e+00	7.457046508789062500e-01	-2.715866088867187500e+00	2.045417785644531250e+00	-3.740600585937500000e+00	2.915153503417968750e+00	-1.795738220214843750e+00	4.703559875488281250e+00	-7.801895141601562500e-01	-2.034301757812500000e-01	6.149444580078125000e-01	4.097427368164062500e+00	1.689834594726562500e+00	3.292449951171875000e+00	2.747810363769531250e+00	-3.846351623535156250e+00	-2.382934570312500000e+00	3.591667175292968750e+00	-9.697036743164062500e-01	6.074295043945312500e-01	3.861892700195312500e+00	3.802566528320312500e-01	4.922950744628906250e+00	-1.090240478515625000e-02	-3.520401000976562500e+00	1.067497253417968750e+00	-3.288894653320312500e+00	-2.153457641601562500e+00	-4.195396423339843750e+00	5.220718383789062500e-01	-4.468544006347656250e+00	3.029411315917968750e+00	-5.851593017578125000e-01	2.746185302734375000e+00	-2.882957458496093750e+00	-1.345153808593750000e+00	-2.460456848144531250e+00	0.000000000000000000e+00	0.000000000000000000e+00	-3.622070312500000000e+00	-3.437210083007812500e+00
3.552642822265625000e+00	-3.305892944335937500e-01	4.068527221679687500e+00	-7.429428100585937500e-01	-8.629837036132812500e-01	-1.920948028564453125e+00	5.506134033203125000e-02	3.205581665039062500e+00	8.921661376953125000e-01	-3.647701263427734375e+00	2.412872314453125000e-01	-3.664489746093750000e+00	-4.933586120605468750e+00	-2.703781127929687500e-01	5.350723266601562500e-01	-4.734928131103515625e+00	-3.389320373535156250e+00	-9.303855895996093750e-01	3.153823852539062500e+00	-1.357212066650390625e+00	3.309471130371093750e+00	2.946128845214843750e-01	-4.625938415527343750e+00	7.911643981933593750e-01	8.127059936523437500e-01	-1.367446899414062500e+00	-3.187927246093750000e+00	2.139827728271484375e+00	-5.831527709960937500e-01	-2.969398498535156250e+00	0.000000000000000000e+00	0.000000000000000000e+00	1.688697814941406250e+00	-4.337429046630859375e+00	-2.839988708496093750e+00	-5.477867126464843750e-01	-2.050331115722656250e+00	4.635162353515625000e-01	-3.722373962402343750e+00	1.196403503417968750e-01	3.716430664062500000e-01	4.232925415039062500e+00	-2.510375976562500000e-01	-1.230045318603515625e+00	5.151367187500000000e-02	-6.372985839843750000e-01	6.464385986328125000e-01	-2.601181030273437500e+00	4.322006225585937500e+00	-1.792427062988281250e+00
-6.491622924804687500e-01	-4.000829696655273438e+00	3.479324340820312500e+00	1.276573181152343750e+00	-3.150939941406250000e+00	1.608924865722656250e-01	-4.646163940429687500e+00	-1.325037002563476562e+00	-3.506164550781250000e-01	-3.382286071777343750e+00	-2.383460998535156250e+00	-4.127210617065429688e+00	1.485946655273437500e+00	-4.298040390014648438e+00	1.364639282226562500e+00	-3.615564346313476562e+00	-1.244384765625000000e+00	-4.307239532470703125e+00	-4.792121887207031250e+00	-6.858329772949218750e-01	-3.697502136230468750e+00	-7.882022857666015625e-01	-4.250854492187500000e+00	2.654609680175781250e-01	-1.069274902343750000e+00	-2.891349792480468750e-02	3.030479431152343750e+00	7.360229492187500000e-01	6.059722900390625000e-01	-2.829105377197265625e+00	-1.721214294433593750e+00	-2.089748382568359375e+00	-3.797172546386718750e+00	-2.028156280517578125e+00	-3.472694396972656250e+00	-3.303600311279296875e+00	-5.181961059570312500e-01	-2.305053710937500000e+00	-9.623947143554687500e-01	1.019250869750976562e+00	1.623725891113281250e+00	9.064540863037109375e-01	-2.663009643554687500e+00	-1.370002746582031250e+00	-4.024139404296875000e+00	1.430210113525390625e+00	-2.804794311523437500e-01	7.973518371582031250e-01	2.427047729492187500e+00	-3.727437973022460938e+00
-3.078685760498046875e+00	-5.415649414062500000e-01	-2.572662353515625000e+00	6.675939559936523438e-01	-4.738883972167968750e+00	9.482984542846679688e-01	-1.046638488769531250e+00	-7.453212738037109375e-01	6.837921142578125000e-01	4.400326728820800781e+00	-4.709468841552734375e+00	-2.621650695800781250e-01	3.064922332763671875e+00	-9.968471527099609375e-02	-2.095470428466796875e+00	-1.020077705383300781e+00	-3.247642517089843750e+00	-1.652421951293945312e+00	-2.650989532470703125e+00	-2.916717529296875000e-02	-3.628429412841796875e+00	4.478149414062500000e-01	-2.758209228515625000e+00	3.797093391418457031e+00	-1.754711151123046875e+00	1.417884826660156250e+00	-1.323707580566406250e+00	-3.680482864379882812e+00	-1.837627410888671875e+00	2.659531593322753906e+00	1.137653350830078125e+00	2.718688011169433594e+00	-5.535316467285156250e-01	9.805488586425781250e-01	-8.818740844726562500e-01	2.083755493164062500e+00	4.252967834472656250e-01	3.778347015380859375e+00	-1.427551269531250000e+00	-3.017976760864257812e+00	-1.141921997070312500e+00	-2.380743980407714844e+00	-3.723766326904296875e+00	-6.731433868408203125e-01	9.879150390625000000e-01	-4.717310905456542969e+00	-8.307952880859375000e-01	-4.137143611907958984e+00	1.098251342773437500e-01	-2.155197143554687500e+00
3.792037963867187500e-01	3.172615051269531250e+00	-4.359378814697265625e+00	1.763511657714843750e+00	-1.891780853271484375e+00	-1.310821533203125000e+00	-3.573600769042968750e+00	-1.591804504394531250e+00	-3.009185791015625000e-01	-1.938819885253906250e+00	-4.057647705078125000e+00	2.359031677246093750e+00	-2.757568359375000000e-01	-3.084175109863281250e+00	-2.675018310546875000e+00	-5.852050781250000000e-01	-7.203063964843750000e-01	-9.344406127929687500e-01	-3.064533233642578125e+00	2.856948852539062500e+00	2.590522766113281250e+00	-4.210563659667968750e+00	7.057914733886718750e-01	1.196907043457031250e+00	3.081607818603515625e+00	-3.055732727050781250e+00	1.428096771240234375e+00	-1.797065734863281250e+00	1.095924377441406250e-01	8.019409179687500000e-01	4.286296844482421875e+00	5.008697509765625000e-02	-2.541301727294921875e+00	-3.501045227050781250e+00	-3.762050628662109375e+00	-4.533309936523437500e-01	-2.211135864257812500e+00	1.012237548828125000e+00	-4.290672302246093750e+00	1.103569030761718750e+00	-1.675422668457031250e+00	-9.065246582031250000e-02	-4.861358642578125000e+00	1.102371215820312500e-01	1.991668701171875000e+00	-3.323631286621093750e+00	-3.211971282958984375e+00	5.216522216796875000e-01	-3.288124084472656250e+00	1.600082397460937500e+00
3.222457885742187500e+00	-3.791507720947265625e+00	3.396743774414062500e+00	-9.673156738281250000e-01	2.334136962890625000e-01	6.207199096679687500e-01	2.945350646972656250e+00	-3.208015441894531250e+00	1.024971008300781250e+00	-4.450897216796875000e+00	3.592300415039062500e+00	1.114192962646484375e+00	-1.069526672363281250e+00	-4.728439331054687500e+00	1.332481384277343750e+00	-1.100498199462890625e+00	4.546669006347656250e+00	-1.473873138427734375e+00	2.015327453613281250e+00	5.690116882324218750e-01	0.000000000000000000e+00	0.000000000000000000e+00	-1.634368896484375000e+00	2.112457275390625000e+00	4.068450927734375000e+00	2.261962890625000000e+00	-1.118995666503906250e+00	1.697620391845703125e+00	3.172561645507812500e+00	9.653091430664062500e-02	4.482627868652343750e+00	1.728118896484375000e+00	-2.836250305175781250e+00	-2.720550537109375000e+00	-4.288681030273437500e+00	-1.195823669433593750e+00	-2.185913085937500000e+00	-2.657409667968750000e+00	-1.278137207031250000e+00	-1.661808013916015625e+00	-2.031906127929687500e+00	1.087280273437500000e+00	-1.711349487304687500e+00	-4.569313049316406250e+00	-4.248886108398437500e-01	4.335609436035156250e+00	-1.879425048828125000e+00	2.737922668457031250e+00	3.134002685546875000e+00	-2.573936462402343750e+00
6.833419799804687500e-01	-3.307214736938476562e+00	7.590217590332031250e-01	1.058042526245117188e+00	-3.946557998657226562e+00	-1.123641967773437500e+00	3.271915435791015625e+00	2.126502990722656250e-02	-1.546731948852539062e+00	-8.419818878173828125e-01	3.110813140869140625e+00	2.173995971679687500e+00	-1.350852966308593750e+00	-3.174709320068359375e+00	-4.796558380126953125e+00	7.740249633789062500e-01	-2.301151275634765625e+00	-2.382120132446289062e+00	1.288429260253906250e+00	-4.227037429809570312e+00	1.714561462402343750e+00	-2.619148254394531250e+00	1.802864074707031250e+00	2.666107177734375000e+00	-3.642013549804687500e+00	-4.909534454345703125e-01	2.600032806396484375e+00	-3.688430786132812500e-02	5.272178649902343750e-01	4.205226898193359375e-01	2.882656097412109375e+00	1.059978485107421875e+00	2.082973480224609375e+00	-5.121192932128906250e-01	-3.109893798828125000e-01	-2.895179748535156250e+00	2.367530822753906250e+00	-3.524730682373046875e+00	3.614494323730468750e+00	-3.143943786621093750e+00	-2.442579269409179688e+00	2.211462020874023438e+00	1.801719665527343750e+00	1.610681533813476562e+00	9.194831848144531250e-01	-6.200065612792968750e-01	-3.247039794921875000e+00	-9.961738586425781250e-01	3.789443969726562500e+00	4.506168365478515625e-01
2.299377441406250000e+00	-3.903079986572265625e+00	-4.453659057617187500e-01	-3.890184402465820312e+00	-3.794967651367187500e+00	8.456420898437500000e-01	3.325752258300781250e+00	-3.529239654541015625e+00	-2.508743286132812500e+00	-9.743633270263671875e-01	3.091094970703125000e+00	7.615871429443359375e-01	-7.064895629882812500e-01	-2.211080551147460938e+00	-2.796684265136718750e+00	-2.862531661987304688e+00	1.969337463378906250e+00	1.341432571411132812e+00	2.622047424316406250e+00	1.225612640380859375e+00	2.574005126953125000e-01	-2.990701675415039062e+00	1.260963439941406250e+00	-3.262424468994140625e-01	-2.725524902343750000e+00	2.295291900634765625e+00	1.656951904296875000e-01	1.290079116821289062e+00	1.602218627929687500e+00	3.631027221679687500e+00	1.248680114746093750e+00	-3.658323287963867188e+00	2.638732910156250000e+00	-2.668571472167968750e+00	4.278175354003906250e+00	9.074859619140625000e-01	2.266723632812500000e+00	-3.232589721679687500e+00	4.378250122070312500e+00	-1.380371093750000000e+00	1.999893188476562500e+00	-1.119297027587890625e+00	-3.052429199218750000e+00	-3.494817733764648438e+00	2.645141601562500000e+00	-1.999479293823242188e+00	9.388656616210937500e-01	-1.511409759521484375e+00	4.416107177734375000e+00	-2.567729949951171875e-01
-1.629386901855468750e+00	-4.523887634277343750e+00	4.829406738281250000e-01	6.418991088867187500e-01	-1.295471191406250000e-01	1.267967224121093750e+00	1.186340332031250000e+00	6.959533691406250000e-01	-3.091308593750000000e+00	-1.221801757812500000e+00	7.291488647460937500e-01	-2.721252441406250000e+00	2.022140502929687500e+00	-3.754402160644531250e+00	2.902381896972656250e+00	-1.815055847167968750e+00	4.694831848144531250e+00	-8.093719482421875000e-01	-2.004013061523437500e-01	6.157913208007812500e-01	4.104125976562500000e+00	1.665565490722656250e+00	3.305343627929687500e+00	2.728553771972656250e+00	-3.859710693359375000e+00	-2.358757019042968750e+00	3.582984924316406250e+00	-9.925765991210937500e-01	6.296005249023437500e-01	3.859268188476562500e+00	4.088134765625000000e-01	4.921417236328125000e+00	-3.227996826171875000e-02	-3.521095275878906250e+00	1.047348022460937500e+00	-3.296257019042968750e+00	-2.177368164062500000e+00	-4.180862426757812500e+00	4.948120117187500000e-01	-4.472404479980468750e+00	3.023361206054687500e+00	-6.040878295898437500e-01	2.727653503417968750e+00	-2.901191711425781250e+00	-1.359710693359375000e+00	-2.452552795410156250e+00	0.000000000000000000e+00	0.000000000000000000e+00	-3.641235351562500000e+00	-3.414192199707031250e+00
1.873413085937500000e+00	9.405212402343750000e-01	-3.639373779296875000e-01	-4.603408813476562500e+00	5.245361328125000000e-01	-3.146892547607421875e+00	-1.988777160644531250e+00	-3.458698272705078125e+00	-1.474594116210937500e+00	-4.428318023681640625e+00	2.078399658203125000e-01	-4.258850097656250000e+00	2.154701232910156250e+00	-2.684459686279296875e+00	2.441505432128906250e+00	-3.753978729248046875e+00	2.570663452148437500e+00	-1.665077209472656250e+00	4.044006347656250000e+00	-2.390285491943359375e+00	1.599945068359375000e+00	-3.050003051757812500e+00	4.020881652832031250e+00	7.549972534179687500e-01	-2.472534179687500000e+00	-4.834480285644531250e-01	3.729354858398437500e+00	1.837497711181640625e+00	3.206588745117187500e+00	2.233772277832031250e+00	1.313102722167968750e+00	-1.976333618164062500e+00	-2.617019653320312500e+00	-1.130519866943359375e+00	-4.405792236328125000e+00	-1.223937988281250000e+00	4.375267028808593750e+00	1.780937194824218750e+00	2.405242919921875000e-01	1.124931335449218750e+00	-1.800926208496093750e+00	3.198734283447265625e+00	-6.264801025390625000e-01	-3.544651031494140625e+00	1.276710510253906250e+00	-4.116420745849609375e+00	3.606491088867187500e-01	3.450672149658203125e+00	4.795906066894531250e+00	2.455902099609375000e-02
-6.407165527343750000e-02	6.401977539062500000e-01	-3.342510223388671875e+00	-1.343841552734375000e-01	-3.295974731445312500e+00	-1.118244171142578125e+00	-3.702392578125000000e-01	-2.326972961425781250e+00	-2.853221893310546875e+00	-6.061782836914062500e-01	-3.367404937744140625e+00	-2.194473266601562500e+00	-4.387565612792968750e+00	-1.511535644531250000e+00	5.486984252929687500e-01	2.601539611816406250e+00	-2.384769439697265625e+00	-2.948764801025390625e+00	-1.730884552001953125e+00	-3.582229614257812500e-01	3.401592254638671875e+00	-2.309505462646484375e+00	-3.444606781005859375e+00	-3.269500732421875000e+00	-2.702991485595703125e+00	5.007934570312500000e-02	9.877014160156250000e-01	2.097778320312500000e+00	-9.273338317871093750e-01	-4.420387268066406250e+00	-1.699649810791015625e+00	1.730133056640625000e+00	6.728858947753906250e-01	-2.622768402099609375e+00	-2.289676666259765625e+00	-1.551467895507812500e+00	-3.260536193847656250e+00	9.524765014648437500e-01	0.000000000000000000e+00	0.000000000000000000e+00	-3.680534362792968750e+00	2.919120788574218750e+00	-8.061218261718750000e-02	1.295928955078125000e+00	-1.207321166992187500e+00	-3.343666076660156250e+00	-2.757038116455078125e+00	2.109855651855468750e+00	-2.246818542480468750e+00	5.722503662109375000e-01
-3.111488342285156250e+00	3.799758911132812500e+00	-3.165885925292968750e+00	-3.633631706237792969e+00	-4.020500183105468750e+00	-1.534348011016845703e+00	-9.903564453125000000e-01	3.166291236877441406e+00	-1.052383422851562500e+00	-7.509126663208007812e-01	-1.448287963867187500e+00	-2.402860164642333984e+00	2.776275634765625000e+00	-8.511590957641601562e-01	-6.539688110351562500e-01	4.386890411376953125e+00	-1.059295654296875000e+00	-3.616934299468994141e+00	1.229309082031250000e+00	-2.831654548645019531e+00	-4.135284423828125000e-01	-2.733402729034423828e+00	5.622863769531250000e-03	6.709203720092773438e-01	-4.232101440429687500e-01	-1.630877494812011719e+00	2.646888732910156250e+00	2.965723991394042969e+00	1.679832458496093750e+00	-1.646313190460205078e+00	-4.323844909667968750e+00	4.055480957031250000e-01	2.322158813476562500e-01	-3.615703105926513672e+00	2.013923645019531250e+00	3.161208152770996094e+00	2.099723815917968750e+00	1.395225524902343750e-02	3.057121276855468750e+00	-2.529564857482910156e+00	3.703788757324218750e+00	-2.712032318115234375e+00	-1.500938415527343750e+00	1.925709724426269531e+00	1.648788452148437500e+00	-4.467221736907958984e+00	-4.001541137695312500e-01	-5.429773330688476562e-01	4.720695495605468750e+00	1.153693199157714844e+00
2.713508605957031250e+00	-3.118072509765625000e+00	-2.371315002441406250e+00	-3.530921936035156250e+00	-1.138381958007812500e-01	-4.623252868652343750e+00	-1.708244323730468750e+00	-3.604705810546875000e+00	2.740951538085937500e+00	-1.468650817871093750e+00	5.383377075195312500e-01	-4.767539978027343750e+00	-1.872169494628906250e+00	-2.548133850097656250e+00	2.995986938476562500e-01	-2.641197204589843750e+00	-2.943771362304687500e+00	-2.426292419433593750e+00	3.912788391113281250e+00	-1.939941406250000000e+00	2.786972045898437500e+00	-3.782745361328125000e+00	1.176895141601562500e+00	-4.519126892089843750e+00	-1.212089538574218750e+00	-4.023803710937500000e+00	2.230712890625000000e+00	3.125663757324218750e+00	-2.873260498046875000e+00	1.357467651367187500e+00	3.659690856933593750e+00	-8.759460449218750000e-01	7.907867431640625000e-02	1.379913330078125000e+00	-3.511009216308593750e+00	-1.327079772949218750e+00	3.828788757324218750e+00	-3.194290161132812500e+00	2.297988891601562500e+00	-2.553627014160156250e+00	1.703529357910156250e+00	-3.531196594238281250e+00	1.808471679687500000e-01	-1.599037170410156250e+00	-2.143119812011718750e+00	5.161819458007812500e-01	4.489440917968750000e-01	-3.690368652343750000e+00	-2.408226013183593750e+00	-1.438049316406250000e+00
4.061355590820312500e-01	-5.113296508789062500e-01	1.042709350585937500e+00	-3.572937965393066406e+00	2.840263366699218750e+00	1.259389877319335938e+00	3.380737304687500000e-01	-1.590600967407226562e+00	3.736907958984375000e+00	-3.654060363769531250e-01	1.990219116210937500e+00	-2.773694992065429688e+00	2.124206542968750000e+00	-3.857103347778320312e+00	9.599227905273437500e-01	-2.465972900390625000e+00	-6.473693847656250000e-01	-8.566017150878906250e-01	-1.239471435546875000e+00	7.890567779541015625e-01	-2.906211853027343750e+00	-2.139522552490234375e+00	4.798896789550781250e+00	-5.847053527832031250e-01	2.732788085937500000e+00	-4.149209976196289062e+00	-1.222831726074218750e+00	-4.818744659423828125e+00	1.380187988281250000e+00	-1.883459091186523438e+00	-2.004722595214843750e+00	3.628061294555664062e+00	-2.111434936523437500e-01	3.042472839355468750e+00	3.104721069335937500e+00	-1.936420440673828125e+00	2.034973144531250000e+00	-1.685480117797851562e+00	-2.442466735839843750e+00	4.127458572387695312e+00	-6.124496459960937500e-01	2.898693084716796875e-01	1.337821960449218750e+00	2.568744659423828125e+00	1.018951416015625000e+00	4.143104553222656250e-01	3.759674072265625000e+00	-1.019548416137695312e+00	-3.323707580566406250e+00	1.045204162597656250e+00
3.994848251342773438e+00	-1.264610290527343750e+00	-1.584726333618164062e+00	-3.272827148437500000e+00	1.264612197875976562e+00	3.737098693847656250e+00	2.139333724975585938e+00	-1.090904235839843750e+00	-9.340858459472656250e-01	-4.175224304199218750e+00	-4.306488037109375000e-01	-3.045257568359375000e+00	3.112337112426757812e+00	-5.822372436523437500e-01	4.646703720092773438e+00	-1.292442321777343750e+00	1.087081909179687500e+00	1.788253784179687500e-01	8.819503784179687500e-01	1.243492126464843750e+00	9.848575592041015625e-01	-3.056671142578125000e+00	4.327919006347656250e+00	1.431251525878906250e+00	-3.629894256591796875e+00	1.590896606445312500e+00	2.043956756591796875e+00	-1.740959167480468750e+00	0.000000000000000000e+00	0.000000000000000000e+00	-5.108261108398437500e-02	1.801025390625000000e+00	-1.079063415527343750e-01	6.781082153320312500e-01	-2.797164916992187500e-01	-1.970497131347656250e+00	-3.679101943969726562e+00	-2.058235168457031250e+00	3.002624511718750000e-01	-4.057579040527343750e+00	-7.789993286132812500e-01	-1.051582336425781250e+00	-3.370584487915039062e+00	-2.563476562500000000e-02	-2.587181091308593750e+00	-2.188926696777343750e+00	-1.353710174560546875e+00	-2.203475952148437500e+00	-4.242721557617187500e+00	-2.401718139648437500e+00
3.640785217285156250e-01	-4.319969177246093750e+00	2.747207641601562500e+00	2.238677978515625000e+00	-1.575981140136718750e+00	-3.664310455322265625e+00	3.813117980957031250e+00	-2.823165893554687500e+00	-2.486457824707031250e+00	-4.274108886718750000e+00	-2.221561431884765625e+00	2.650058746337890625e+00	-1.281124114990234375e+00	-4.722324371337890625e+00	1.589862823486328125e+00	-4.463878631591796875e+00	-3.266899108886718750e+00	-8.710441589355468750e-01	-1.325244903564453125e+00	-3.028812408447265625e+00	6.609230041503906250e-01	-2.440261840820312500e-02	3.460876464843750000e+00	8.090858459472656250e-01	1.189556121826171875e+00	-1.689220428466796875e+00	-4.859367370605468750e+00	1.056121826171875000e+00	-2.412216186523437500e+00	-2.985317230224609375e+00	-1.454845428466796875e+00	-2.382942199707031250e+00	-1.009723663330078125e+00	-1.364028930664062500e+00	-1.951908111572265625e+00	-1.957138061523437500e+00	-3.657035827636718750e-01	-2.422275543212890625e+00	1.565986633300781250e+00	1.441257476806640625e+00	-3.335765838623046875e+00	-3.589382171630859375e+00	1.528766632080078125e+00	-6.758995056152343750e-01	3.386627197265625000e+00	2.463230133056640625e+00	1.809753417968750000e+00	-3.334369659423828125e+00	1.853801727294921875e+00	-1.776966094970703125e+00
4.638706207275390625e+00	6.911430358886718750e-01	-1.687217712402343750e+00	-4.093639373779296875e+00	4.123172760009765625e-01	-4.981254577636718750e+00	-6.677036285400390625e-01	-4.753463745117187500e+00	3.756357192993164062e+00	-1.303169250488281250e+00	3.193740844726562500e+00	-1.656414031982421875e+00	-1.098625183105468750e+00	-3.134532928466796875e+00	-2.732196807861328125e+00	-3.502025604248046875e+00	1.138481140136718750e+00	-4.701183319091796875e+00	-1.811714172363281250e+00	-1.575508117675781250e-01	3.149791717529296875e+00	-3.344478607177734375e+00	-3.699781417846679688e+00	-2.758602142333984375e+00	3.596267700195312500e-01	-3.911460876464843750e+00	1.824848175048828125e+00	3.370410919189453125e+00	2.036039352416992188e+00	-4.014991760253906250e+00	-6.040229797363281250e-01	2.375907897949218750e-01	-6.377792358398437500e-02	-2.695529937744140625e+00	4.194942474365234375e+00	-3.025169372558593750e-01	-3.803895950317382812e+00	1.174224853515625000e+00	-1.397476196289062500e+00	3.484100341796875000e+00	-1.873786926269531250e+00	2.477073669433593750e+00	5.385684967041015625e-01	4.376632690429687500e+00	3.532318115234375000e+00	7.454872131347656250e-01	4.000917434692382812e+00	-2.372039794921875000e+00	2.134166717529296875e+00	-1.539638519287109375e+00
-7.551040649414062500e-01	1.119674682617187500e+00	8.775863647460937500e-01	-2.733196258544921875e+00	-5.101165771484375000e-01	-4.281605720520019531e+00	-1.803283691406250000e+00	3.091678619384765625e+00	-2.190322875976562500e-01	-2.668062210083007812e+00	3.725570678710937500e+00	-2.977930068969726562e+00	-4.303565979003906250e+00	-1.154886245727539062e+00	-3.544082641601562500e-01	-1.051404953002929688e+00	-2.214302062988281250e+00	-2.092466354370117188e+00	2.274314880371093750e+00	-1.230531692504882812e+00	-2.860961914062500000e+00	2.257812500000000000e+00	5.667114257812500000e-01	-4.381818771362304688e+00	-3.129013061523437500e+00	-2.779123306274414062e+00	-1.816780090332031250e+00	-4.376312255859375000e+00	-2.616096496582031250e+00	1.631431579589843750e+00	-1.468841552734375000e+00	-1.064449310302734375e+00	-4.034606933593750000e+00	-2.199829101562500000e+00	-2.761184692382812500e+00	-3.817189216613769531e+00	-1.083190917968750000e+00	-6.013107299804687500e-02	-7.133483886718750000e-02	1.251174926757812500e+00	0.000000000000000000e+00	0.000000000000000000e+00	4.391937255859375000e-01	-3.734880447387695312e+00	-2.048507690429687500e+00	-2.726049423217773438e+00	4.070945739746093750e+00	9.667778015136718750e-02	3.842086791992187500e+00	1.177986145019531250e+00
3.716268539428710938e+00	-2.026908874511718750e+00	-1.959678649902343750e+00	-4.033508300781250000e+00	1.016714096069335938e+00	2.983078002929687500e+00	1.937692642211914062e+00	-1.824867248535156250e+00	-8.387413024902343750e-01	-3.755790710449218750e+00	2.914670944213867188e+00	-1.298027038574218750e+00	4.369840621948242188e+00	-2.027153015136718750e+00	1.030933380126953125e+00	-4.964447021484375000e-01	6.187572479248046875e-01	4.901809692382812500e-01	5.777950286865234375e-01	-3.741065979003906250e+00	4.107532501220703125e+00	7.077941894531250000e-01	-3.852807998657226562e+00	7.054519653320312500e-01	1.636966705322265625e+00	-2.405960083007812500e+00	6.988525390625000000e-03	-6.728668212890625000e-01	-3.004570007324218750e-01	1.055091857910156250e+00	0.000000000000000000e+00	0.000000000000000000e+00	-7.488861083984375000e-01	-2.661102294921875000e+00	-8.067512512207031250e-02	-4.765777587890625000e+00	4.976341247558593750e+00	5.005645751953125000e-02	-1.383615493774414062e+00	-1.795875549316406250e+00	-3.317131042480468750e+00	-8.777923583984375000e-01	-3.040296554565429688e+00	-2.907043457031250000e+00	-1.817760467529296875e+00	-2.961334228515625000e+00	2.780551910400390625e-01	2.165588378906250000e+00	-1.898618698120117188e+00	1.447570800781250000e+00
-2.548831939697265625e+00	-3.155397415161132812e+00	-3.364482879638671875e+00	-1.208658218383789062e+00	-1.445960998535156250e+00	-3.457017898559570312e+00	-2.685630798339843750e+00	-3.279476165771484375e-01	-2.487686157226562500e+00	-3.821310043334960938e+00	1.820449829101562500e+00	-1.964351654052734375e+00	-1.707199096679687500e+00	1.116531372070312500e+00	-3.770355224609375000e+00	2.131128311157226562e+00	-2.365734100341796875e+00	1.219326019287109375e+00	-3.737461090087890625e+00	3.292890548706054688e+00	-3.409030914306640625e+00	8.668498992919921875e-01	5.192222595214843750e-01	-1.931312561035156250e+00	-3.338298797607421875e+00	-2.350824356079101562e+00	-4.035530090332031250e-01	-5.368175506591796875e-01	3.254856109619140625e+00	-2.861757278442382812e+00	4.945568084716796875e+00	-3.898410797119140625e-01	4.326950073242187500e+00	-2.441682815551757812e+00	-4.399337768554687500e+00	-1.968208312988281250e+00	-4.988899230957031250e-01	-1.181816101074218750e+00	-1.498004913330078125e+00	-7.704563140869140625e-01	-2.119777679443359375e+00	-4.382461547851562500e+00	2.043914794921875000e-01	-4.685068130493164062e+00	2.195240020751953125e+00	-2.514602661132812500e+00	2.631389617919921875e+00	-4.130228042602539062e+00	-3.918968200683593750e+00	-2.885532379150390625e-01
7.494506835937500000e-01	2.595596313476562500e+00	-2.713417053222656250e+00	4.457817077636718750e-01	-4.462867736816406250e+00	9.119987487792968750e-01	-2.329833984375000000e+00	2.094394683837890625e+00	-1.623020172119140625e+00	-3.190315246582031250e+00	9.272613525390625000e-01	1.972007751464843750e+00	-1.686412811279296875e+00	1.225223541259765625e+00	-4.063415527343750000e-01	3.187618255615234375e+00	1.755027770996093750e+00	-3.726142883300781250e+00	4.602912902832031250e+00	-1.475650787353515625e+00	-1.351169586181640625e+00	-4.275535583496093750e+00	2.285644531250000000e+00	-4.103874206542968750e+00	0.000000000000000000e+00	0.000000000000000000e+00	-2.503330230712890625e+00	-2.530422210693359375e+00	-3.359657287597656250e+00	2.440090179443359375e+00	-4.639194488525390625e+00	-8.351173400878906250e-01	2.398948669433593750e+00	-3.426490783691406250e+00	6.756134033203125000e-01	-8.505210876464843750e-01	3.318229675292968750e+00	-2.730831146240234375e+00	1.320686340332031250e+00	-4.718078613281250000e+00	-3.803993225097656250e+00	-2.477958679199218750e+00	-3.376972198486328125e+00	1.302516937255859375e+00	5.941619873046875000e-01	9.423980712890625000e-01	-3.289070129394531250e-01	-1.415180206298828125e+00	2.496803283691406250e+00	-1.802177429199218750e+00
3.959598541259765625e-01	2.125244140625000000e+00	-2.278900146484375000e+00	1.681060791015625000e+00	2.590753555297851562e+00	-2.137741088867187500e+00	-4.148977279663085938e+00	2.764892578125000000e-01	-1.091289520263671875e-01	-2.529754638671875000e+00	3.468656539916992188e+00	3.134155273437500000e-02	3.436641693115234375e+00	2.332618713378906250e+00	1.973258972167968750e+00	-6.202316284179687500e-01	-4.465885162353515625e+00	-1.480880737304687500e+00	-3.636125564575195312e+00	-7.089462280273437500e-01	-2.800292968750000000e-01	1.052360534667968750e+00	1.258571624755859375e+00	1.247817993164062500e+00	3.341781616210937500e+00	1.262962341308593750e+00	-4.308223724365234375e-01	-1.026062011718750000e+00	-1.177194595336914062e+00	3.985916137695312500e+00	4.440105438232421875e+00	1.836105346679687500e+00	3.091028213500976562e+00	2.894149780273437500e+00	-3.424110412597656250e-01	4.703109741210937500e+00	7.476081848144531250e-01	-7.850189208984375000e-01	-1.501863479614257812e+00	-1.022697448730468750e+00	-3.911582946777343750e+00	-1.816940307617187500e+00	5.875988006591796875e-01	3.422622680664062500e-01	1.614864349365234375e+00	-3.752967834472656250e+00	8.213653564453125000e-01	3.328926086425781250e+00	2.344810485839843750e+00	1.648025512695312500e+00
-1.159629821777343750e+00	-4.672052383422851562e+00	-4.848861694335937500e-01	-4.648281097412109375e+00	2.538276672363281250e+00	-3.902307510375976562e+00	0.000000000000000000e+00	0.000000000000000000e+00	4.415893554687500000e-01	-4.041116714477539062e+00	2.647399902343750000e-01	-1.780101776123046875e+00	-2.686164855957031250e+00	2.603885650634765625e+00	2.824935913085937500e-01	-2.432384490966796875e+00	-2.844657897949218750e+00	-3.087223052978515625e+00	-1.438453674316406250e+00	-1.533885955810546875e+00	2.184295654296875000e-02	-3.047534942626953125e+00	3.607398986816406250e+00	-2.674415588378906250e+00	4.964904785156250000e-01	-5.215530395507812500e-01	-2.565956115722656250e+00	-2.044296264648437500e+00	-1.775001525878906250e+00	-5.258064270019531250e-01	-8.798751831054687500e-01	-3.623634338378906250e+00	6.659011840820312500e-01	-2.961933135986328125e+00	-1.933929443359375000e+00	-2.297824859619140625e+00	2.447288513183593750e+00	-2.350608825683593750e+00	-8.258895874023437500e-01	-3.419494628906250000e-02	4.632446289062500000e+00	-9.300155639648437500e-01	1.450210571289062500e+00	1.536506652832031250e+00	3.837158203125000000e+00	2.015403747558593750e+00	-2.070327758789062500e+00	-4.040145874023437500e+00	1.619224548339843750e+00	-4.498130798339843750e+00
1.495616912841796875e+00	-4.166568756103515625e+00	-3.028141021728515625e+00	-9.678611755371093750e-01	1.199115753173828125e+00	-2.530086517333984375e+00	3.191471099853515625e+00	-1.968914031982421875e+00	-1.724140167236328125e+00	-4.557397842407226562e+00	6.999092102050781250e-01	-4.948438644409179688e+00	-3.220710754394531250e+00	1.470336914062500000e-01	2.791980743408203125e+00	2.518653869628906250e-02	-1.849086761474609375e+00	-3.458255767822265625e+00	5.243415832519531250e-01	-3.624870300292968750e+00	-4.258728027343750000e-02	-2.381305694580078125e+00	-4.222682952880859375e+00	4.840965270996093750e-01	2.408313751220703125e+00	-2.745672225952148438e+00	9.306602478027343750e-01	-1.331516265869140625e+00	-8.042564392089843750e-01	-1.566320419311523438e+00	2.046886444091796875e+00	9.900894165039062500e-01	-4.658432006835937500e-01	-4.447971343994140625e+00	-4.142124176025390625e+00	-1.737459182739257812e+00	4.024967193603515625e+00	-2.861185073852539062e+00	2.657001495361328125e+00	-4.024780273437500000e+00	8.069038391113281250e-01	7.618618011474609375e-01	-3.031196594238281250e+00	-3.551742553710937500e+00	-2.318260192871093750e+00	3.843255996704101562e+00	-3.895072937011718750e-01	5.302143096923828125e-01	-2.044685363769531250e+00	3.187561035156250000e-02
3.997077941894531250e+00	2.315406799316406250e+00	-4.971855163574218750e+00	3.033790588378906250e-01	-4.204288482666015625e+00	1.816379547119140625e+00	-4.584053039550781250e+00	-1.674140930175781250e+00	-3.571201324462890625e+00	-2.090518951416015625e+00	-4.274238586425781250e+00	1.163570404052734375e+00	0.000000000000000000e+00	0.000000000000000000e+00	3.338314056396484375e+00	-3.026386260986328125e+00	-1.070251464843750000e+00	-2.505683898925781250e-01	-3.505607604980468750e+00	-1.436874389648437500e+00	-9.942016601562500000e-01	2.153446197509765625e+00	-2.976886749267578125e+00	-2.992748260498046875e+00	-7.448005676269531250e-01	-1.458881378173828125e+00	-3.695701599121093750e+00	2.978790283203125000e+00	-2.035751342773437500e-01	6.178894042968750000e-01	1.394565582275390625e+00	-2.428554534912109375e+00	3.332832336425781250e+00	-1.373256683349609375e+00	-2.951148986816406250e+00	-1.820224761962890625e+00	-2.937355041503906250e-01	-2.604686737060546875e+00	-3.366085052490234375e+00	3.308944702148437500e-01	-3.174453735351562500e+00	1.403930664062500000e+00	6.030349731445312500e-01	3.904125213623046875e+00	-4.408569335937500000e-01	4.141197204589843750e+00	-4.083190917968750000e+00	-5.186462402343750000e-01	-2.944686889648437500e+00	3.779674530029296875e+00
-4.331348419189453125e+00	1.074756622314453125e+00	1.832469940185546875e+00	-3.679412841796875000e+00	1.164279937744140625e+00	-3.700732231140136719e+00	6.166839599609375000e-01	-3.337980270385742188e+00	1.475856781005859375e+00	-4.739475250244140625e+00	6.650047302246093750e-01	2.968597412109375000e-02	2.399005889892578125e+00	-4.003472328186035156e+00	2.291103363037109375e+00	-2.524356842041015625e-01	1.521549224853515625e+00	-2.645383834838867188e+00	4.384159088134765625e+00	-1.184284210205078125e+00	-4.819908142089843750e-01	-3.400834083557128906e+00	3.715900421142578125e+00	3.160072326660156250e+00	3.476024627685546875e+00	-1.873414993286132812e+00	7.372817993164062500e-01	2.161947250366210938e+00	2.762756347656250000e-01	-4.392079353332519531e+00	-1.665126800537109375e+00	-4.794254302978515625e-01	3.955707550048828125e+00	2.533893585205078125e+00	2.569271087646484375e+00	-1.295429229736328125e+00	3.849178314208984375e+00	-2.910260200500488281e+00	1.556514739990234375e+00	7.263717651367187500e-01	-1.726390838623046875e+00	-3.855918884277343750e+00	4.941444396972656250e-01	4.311147689819335938e+00	-4.524745941162109375e+00	-2.173995971679687500e-02	6.003417968750000000e-01	-2.074384689331054688e+00	-7.581787109375000000e-01	2.808368682861328125e+00
-2.581424713134765625e+00	-3.417705535888671875e+00	-1.823871612548828125e+00	3.476001739501953125e+00	-1.934764862060546875e+00	-3.476745605468750000e+00	6.559257507324218750e-01	-3.852550506591796875e+00	-3.100547790527343750e+00	-2.304775238037109375e+00	-3.025363922119140625e+00	-2.950168609619140625e+00	-1.926910400390625000e+00	4.567985534667968750e+00	-4.662948608398437500e+00	1.959419250488281250e-01	-4.159290313720703125e+00	-1.753669738769531250e+00	1.719238281250000000e+00	-3.807048797607421875e+00	7.932167053222656250e-01	-3.176811218261718750e+00	-3.521816253662109375e+00	-1.830284118652343750e+00	-3.725608825683593750e+00	-1.209877014160156250e+00	2.165771484375000000e+00	-6.587142944335937500e-01	5.397148132324218750e-01	-2.066085815429687500e+00	-3.604022979736328125e+00	-1.324501037597656250e-01	-1.238719940185546875e+00	-4.288345336914062500e+00	-2.887115478515625000e-01	-3.352451324462890625e+00	-3.636135101318359375e+00	2.364322662353515625e+00	-1.747127532958984375e+00	1.053337097167968750e+00	-2.354484558105468750e+00	1.220207214355468750e-01	6.961288452148437500e-01	3.261016845703125000e+00	-8.354568481445312500e-01	3.953529357910156250e+00	1.078254699707031250e+00	-1.564025878906250000e-03	4.335575103759765625e+00	5.193367004394531250e-01
-1.538843154907226562e+00	-4.204994201660156250e+00	2.255775451660156250e+00	-3.754978179931640625e+00	5.978164672851562500e-01	-3.979290008544921875e+00	-4.287137985229492188e-01	-4.425376892089843750e+00	-4.296250820159912109e+00	1.767791748046875000e+00	3.248121261596679688e+00	-2.204872131347656250e+00	1.612499237060546875e+00	-4.692893981933593750e+00	1.216540336608886719e+00	-3.067508697509765625e+00	1.696772575378417969e+00	3.674903869628906250e+00	-9.115695953369140625e-01	-2.171211242675781250e+00	-2.711530685424804688e+00	-2.307891845703125000e-02	-8.677787780761718750e-01	-3.266017913818359375e+00	-3.254049301147460938e+00	3.693405151367187500e+00	-2.791489601135253906e+00	-3.765552520751953125e+00	8.394002914428710938e-01	2.116882324218750000e+00	-1.886342048645019531e+00	-2.981098175048828125e+00	-3.672938346862792969e+00	-1.857192993164062500e+00	-3.650150299072265625e-01	4.196166992187500000e+00	2.858851432800292969e+00	-1.649681091308593750e+00	3.711054801940917969e+00	1.979316711425781250e+00	7.012653350830078125e-01	-8.517150878906250000e-01	7.480344772338867188e-01	-1.922241210937500000e+00	-2.350893020629882812e-01	2.199356079101562500e+00	1.622117996215820312e+00	-3.585250854492187500e+00	-4.009819030761718750e-02	1.110450744628906250e+00
-3.304061889648437500e+00	-2.265727996826171875e+00	-2.663230895996093750e+00	-3.142940521240234375e+00	1.275516510009765625e+00	-3.471565246582031250e+00	-7.470245361328125000e-01	-4.186019897460937500e+00	-8.367538452148437500e-01	-3.751373291015625000e-01	-4.055019378662109375e+00	-1.330204010009765625e+00	-1.890792846679687500e+00	4.448474884033203125e+00	-4.465366363525390625e+00	8.805809020996093750e-01	-1.085525512695312500e+00	-1.402721405029296875e+00	-1.548690795898437500e+00	2.467159271240234375e+00	-5.689086914062500000e-01	2.018108367919921875e+00	-4.490886688232421875e+00	-3.280105590820312500e-01	-2.307205200195312500e+00	5.487594604492187500e-01	-3.491512298583984375e+00	1.144371032714843750e-01	-2.864978790283203125e+00	2.552223205566406250e+00	1.751174926757812500e+00	3.847225189208984375e+00	-4.525756835937500000e-01	2.677967071533203125e+00	1.434364318847656250e-01	-1.643054962158203125e+00	-2.267856597900390625e+00	-2.622440338134765625e+00	1.631546020507812500e-02	1.097316741943359375e+00	2.220378875732421875e+00	2.691257476806640625e+00	-1.342521667480468750e+00	4.705047607421875000e-02	4.344390869140625000e+00	1.853878021240234375e+00	8.874740600585937500e-01	-6.877899169921875000e-01	5.273056030273437500e-02	2.237316131591796875e+00
-1.571539878845214844e+00	4.257278442382812500e+00	-1.507922172546386719e+00	2.981239318847656250e+00	2.240719795227050781e+00	2.884620666503906250e+00	-3.633601188659667969e+00	1.838775634765625000e+00	-2.043364524841308594e+00	2.470397949218750000e+00	3.461194038391113281e+00	3.079582214355468750e+00	3.333976745605468750e+00	-1.586761474609375000e-01	2.207679748535156250e+00	-7.467193603515625000e-01	-2.151374816894531250e+00	-2.287719726562500000e+00	4.500360488891601562e-01	3.821083068847656250e+00	3.071365356445312500e-01	-2.053688049316406250e+00	-1.049395561218261719e+00	2.022384643554687500e+00	4.830807685852050781e+00	6.235809326171875000e-01	-4.155797958374023438e-01	3.119132995605468750e+00	-1.342192649841308594e+00	3.641998291015625000e+00	-2.392909049987792969e+00	1.856918334960937500e+00	-2.423789024353027344e+00	3.518913269042968750e+00	4.384490966796875000e+00	1.029357910156250000e-01	7.987718582153320312e-01	4.872131347656250000e+00	-1.720432281494140625e+00	-1.773002624511718750e+00	-3.861648559570312500e+00	-2.418777465820312500e+00	4.100528717041015625e+00	-2.185333251953125000e+00	-2.723223686218261719e+00	2.450958251953125000e+00	-4.231650352478027344e+00	6.870498657226562500e-01	-3.288020133972167969e+00	2.842628479003906250e+00
2.049831390380859375e+00	-2.138597488403320312e+00	-3.347019195556640625e+00	-2.741540908813476562e+00	1.321044921875000000e+00	-3.035375595092773438e+00	2.311344146728515625e-01	-3.322078704833984375e+00	-7.207279205322265625e-01	-1.836952209472656250e+00	-1.655467987060546875e+00	-3.070476531982421875e+00	-1.754274368286132812e+00	-4.294893264770507812e+00	1.416139602661132812e+00	-1.953187942504882812e+00	2.628004074096679688e+00	-3.054542541503906250e+00	3.867897033691406250e+00	2.231945037841796875e+00	3.302516937255859375e-01	-2.255578994750976562e+00	1.056686401367187500e+00	-1.410808563232421875e+00	-8.131160736083984375e-01	-3.733089447021484375e+00	0.000000000000000000e+00	0.000000000000000000e+00	-1.815372467041015625e+00	-1.854888916015625000e+00	-6.665897369384765625e-01	-4.833778381347656250e+00	-6.218852996826171875e-01	1.780548095703125000e-01	3.320302963256835938e+00	1.736335754394531250e-01	-7.367000579833984375e-01	-2.506320953369140625e+00	-3.061159133911132812e+00	-1.656957626342773438e+00	1.656675338745117188e+00	1.287887573242187500e+00	8.450145721435546875e-01	-4.227235794067382812e+00	1.060300827026367188e+00	-3.203735351562500000e-01	-4.217441558837890625e+00	-1.359098434448242188e+00	2.079063415527343750e+00	-1.023664474487304688e+00
2.798059463500976562e+00	1.383632659912109375e+00	-8.869552612304687500e-01	-2.400634765625000000e+00	-4.536386489868164062e+00	2.113723754882812500e-02	-3.970772743225097656e+00	-1.945667266845703125e+00	2.430973052978515625e-01	-6.314697265625000000e-01	2.466264724731445312e+00	-3.041973114013671875e+00	-4.856863975524902344e+00	-1.051017761230468750e+00	8.995285034179687500e-01	-2.280090332031250000e+00	-1.694280624389648438e+00	-1.412147521972656250e+00	-5.025424957275390625e-01	-4.745342254638671875e+00	2.025186538696289062e+00	-2.067703247070312500e+00	5.471286773681640625e-01	-4.323898315429687500e+00	2.503488540649414062e+00	-3.702091217041015625e+00	-2.001615524291992188e+00	-3.714584350585937500e+00	-1.103271484375000000e+00	-4.402759552001953125e+00	2.630399703979492188e+00	7.407417297363281250e-01	-1.928335189819335938e+00	-7.905273437500000000e-01	-4.379081726074218750e-02	-1.710453033447265625e+00	-4.866703033447265625e+00	1.058319091796875000e+00	-2.015644073486328125e+00	-2.467918395996093750e+00	2.153423309326171875e+00	2.421302795410156250e-01	3.014564514160156250e-02	-3.066707611083984375e+00	3.709722518920898438e+00	-3.280216217041015625e+00	-2.928689956665039062e+00	-3.180503845214843750e+00	3.111696243286132812e+00	-2.238960266113281250e-01
-3.643123626708984375e+00	-1.205051422119140625e+00	1.300395965576171875e+00	2.796707153320312500e+00	-8.187904357910156250e-01	-4.034103393554687500e+00	-3.543701171875000000e-01	-3.007396697998046875e+00	1.186878204345703125e+00	4.049148559570312500e-01	-1.322418212890625000e+00	9.469680786132812500e-01	-2.834129333496093750e-01	-6.222190856933593750e-01	-1.801044464111328125e+00	-4.560852050781250000e-02	-3.466865539550781250e+00	-2.259559631347656250e+00	-1.746845245361328125e+00	-2.108982086181640625e+00	1.995841979980468750e+00	3.650871276855468750e+00	-2.445434570312500000e+00	-4.063476562500000000e+00	2.481079101562500000e-01	-4.153804779052734375e+00	-3.201972961425781250e+00	-3.290966033935546875e+00	-2.344711303710937500e+00	-2.395812988281250000e+00	-2.626308441162109375e+00	-2.984161376953125000e+00	3.070629119873046875e+00	1.577476501464843750e+00	3.691017150878906250e+00	3.125576019287109375e+00	5.742530822753906250e-01	-2.048141479492187500e+00	3.621902465820312500e+00	-3.960990905761718750e-01	-2.525829315185546875e+00	-1.330097198486328125e+00	-1.264526367187500000e+00	-1.119239807128906250e+00	-4.119350433349609375e+00	-7.466583251953125000e-01	3.622375488281250000e+00	-1.532413482666015625e+00	3.189086914062500000e-03	6.670036315917968750e-01
-4.712268829345703125e+00	4.849243164062500000e-01	-2.276138305664062500e+00	-3.619480133056640625e+00	-2.828517913818359375e+00	1.657485961914062500e+00	-2.208129882812500000e+00	3.205585479736328125e+00	-2.277244567871093750e+00	-3.160896301269531250e-01	-2.276771545410156250e+00	-1.452404022216796875e+00	-3.118324279785156250e+00	-2.204425811767578125e+00	-2.205608367919921875e+00	2.549919128417968750e+00	1.705570220947265625e+00	1.136997222900390625e+00	-4.266635894775390625e+00	-2.537616729736328125e+00	-3.617160797119140625e+00	-2.540435791015625000e-01	6.773948669433593750e-01	8.046913146972656250e-01	-1.236526489257812500e+00	-1.659393310546875000e-03	-1.877262115478515625e+00	-4.607547760009765625e+00	1.059059143066406250e+00	3.166103363037109375e+00	-1.066986083984375000e+00	-1.816982269287109375e+00	-4.019588470458984375e+00	1.799537658691406250e+00	1.051586151123046875e+00	-3.543014526367187500e-01	-2.815742492675781250e+00	-3.258163452148437500e+00	-1.782508850097656250e+00	4.404071807861328125e+00	1.993080139160156250e+00	1.730514526367187500e+00	3.166931152343750000e+00	-1.144683837890625000e+00	-2.855655670166015625e+00	4.067535400390625000e+00	-2.636337280273437500e-02	-3.764003753662109375e+00	-1.225383758544921875e+00	-6.816291809082031250e-01
-4.802108764648437500e+00	1.314109802246093750e+00	-4.851070404052734375e+00	1.861915588378906250e-01	-8.459053039550781250e-01	2.763900756835937500e+00	2.566940307617187500e+00	-1.797180175781250000e-01	-1.867134094238281250e+00	2.425956726074218750e+00	-3.769458770751953125e+00	1.646671295166015625e+00	-3.676319122314453125e+00	-1.666603088378906250e-01	-1.500743865966796875e+00	1.273097991943359375e+00	-5.691719055175781250e-01	3.362991333007812500e+00	6.091537475585937500e-01	4.873924255371093750e-01	2.615165710449218750e+00	1.453422546386718750e+00	-2.655693054199218750e+00	-2.135692596435546875e+00	-3.761615753173828125e+00	9.690055847167968750e-01	-3.698383331298828125e+00	-2.244625091552734375e+00	-1.139572143554687500e+00	1.188507080078125000e-01	-2.762645721435546875e+00	3.813854217529296875e+00	-3.119468688964843750e+00	2.541778564453125000e+00	2.784233093261718750e+00	-3.741302490234375000e+00	-3.163051605224609375e+00	1.398864746093750000e+00	-2.548957824707031250e+00	1.626338958740234375e+00	-4.564590454101562500e-01	4.652305603027343750e+00	-3.008621215820312500e+00	-1.073207855224609375e+00	3.444480895996093750e+00	7.357254028320312500e-01	-5.719146728515625000e-01	-4.188468933105468750e+00	1.155113220214843750e+00	3.210483551025390625e+00
2.774658203125000000e-01	1.002395629882812500e+00	3.078985214233398438e+00	-2.985382080078125000e-02	-1.838939666748046875e+00	-9.401855468750000000e-01	-4.077360153198242188e+00	-3.395843505859375000e-02	1.328594207763671875e+00	-8.083114624023437500e-01	-5.040607452392578125e-01	-3.482299804687500000e+00	-1.665018081665039062e+00	-3.856079101562500000e+00	-8.115959167480468750e-01	-4.819892883300781250e+00	-2.689588546752929688e+00	-3.148635864257812500e+00	-4.926128387451171875e-01	4.167984008789062500e+00	1.283672332763671875e+00	-4.818023681640625000e+00	-3.370025634765625000e+00	8.486938476562500000e-01	3.134317398071289062e+00	-2.266975402832031250e+00	2.108621597290039062e+00	2.326034545898437500e+00	4.572671890258789062e+00	-1.183494567871093750e+00	-1.923299789428710938e+00	-1.614730834960937500e+00	-2.345045089721679688e+00	6.335449218750000000e-02	-1.309392929077148438e+00	2.002769470214843750e+00	-6.816482543945312500e-01	1.807304382324218750e+00	-8.702850341796875000e-02	-2.338478088378906250e+00	-2.371988296508789062e+00	-2.101249694824218750e+00	3.805843353271484375e+00	9.805831909179687500e-01	-2.334552764892578125e+00	2.705940246582031250e+00	8.191452026367187500e-01	-3.182426452636718750e+00	2.176279067993164062e+00	6.660079956054687500e-01
-9.697880744934082031e-01	-3.886833190917968750e+00	-3.365036010742187500e+00	-2.603416442871093750e+00	-2.953880310058593750e+00	-2.076332092285156250e+00	-2.676296234130859375e-01	-3.034790039062500000e+00	1.309859752655029297e+00	-5.134353637695312500e-01	4.019598960876464844e-01	-2.140304565429687500e+00	-2.310295104980468750e+00	-1.896102905273437500e+00	-2.270636558532714844e-01	-1.947006225585937500e+00	-2.086448669433593750e+00	-4.183547973632812500e+00	-6.637873649597167969e-01	-2.648162841796875000e-02	4.036130905151367188e-01	5.222091674804687500e-01	2.884407520294189453e+00	-2.330696105957031250e+00	2.284810543060302734e+00	1.408843994140625000e+00	1.933948993682861328e+00	-4.162185668945312500e+00	-7.389450073242187500e-01	3.827697753906250000e+00	1.012272834777832031e-01	1.119163513183593750e+00	1.862840175628662109e+00	-2.825073242187500000e+00	-1.503324508666992188e-02	-4.701339721679687500e+00	3.523054122924804688e-01	-1.007484436035156250e+00	4.457592487335205078e+00	-9.752426147460937500e-01	3.475003242492675781e-01	2.211174011230468750e+00	2.946115016937255859e+00	-3.394538879394531250e+00	-2.844863891601562500e+00	3.948570251464843750e+00	7.201642990112304688e-01	-3.812812805175781250e+00	3.465862751007080078e+00	-1.394348144531250000e+00
-1.484954833984375000e+00	1.992164611816406250e+00	-1.752677917480468750e+00	-6.393508911132812500e-01	2.954722404479980469e+00	3.636604309082031250e+00	-2.132102966308593750e+00	-1.126785278320312500e-01	-2.439869880676269531e+00	4.161346435546875000e+00	-1.459121704101562500e-01	1.075767517089843750e+00	2.380538940429687500e+00	-2.325332641601562500e+00	-1.393773078918457031e+00	3.847595214843750000e+00	-1.058883666992187500e-01	-3.844047546386718750e+00	-3.850326538085937500e+00	-1.462547302246093750e+00	5.749588012695312500e-01	-3.442153930664062500e-01	0.000000000000000000e+00	0.000000000000000000e+00	-1.340103149414062500e+00	-4.075607299804687500e+00	-2.977119445800781250e+00	-2.236701965332031250e+00	3.401641845703125000e+00	1.539825439453125000e+00	-3.921920776367187500e+00	-2.777236938476562500e+00	2.836311340332031250e+00	2.477493286132812500e-01	-7.191743850708007812e-01	3.002357482910156250e+00	-1.179031372070312500e+00	1.392906188964843750e+00	-2.149551391601562500e+00	2.069351196289062500e+00	2.527282714843750000e+00	-3.770980834960937500e-01	1.671607971191406250e+00	2.570266723632812500e-01	9.369888305664062500e-01	-3.271789550781250000e+00	-9.980010986328125000e-01	-2.464683532714843750e+00	-2.788093566894531250e+00	-1.031044006347656250e+00
3.788742065429687500e+00	-2.158226013183593750e+00	-2.834465026855468750e+00	8.395423889160156250e-01	-2.163246154785156250e+00	-2.503759384155273438e+00	4.137836456298828125e+00	-2.707525253295898438e+00	2.155521392822265625e+00	1.614074707031250000e-01	-3.027973175048828125e+00	-3.223443984985351562e+00	1.862529754638671875e+00	-9.032192230224609375e-01	-1.763992309570312500e+00	8.470535278320312500e-01	-1.080829620361328125e+00	-4.176523208618164062e+00	-1.367397308349609375e+00	-3.520868301391601562e+00	-1.140457153320312500e+00	4.446979522705078125e+00	5.360031127929687500e-02	-1.915758132934570312e+00	5.546951293945312500e-02	-4.056045532226562500e+00	-3.970569610595703125e+00	-2.672248840332031250e+00	-4.670608520507812500e+00	-3.939285278320312500e-01	3.979030609130859375e+00	-1.109127044677734375e+00	-4.776687622070312500e-01	4.323310852050781250e+00	-3.996307373046875000e+00	-1.426589965820312500e+00	1.100067138671875000e+00	-1.682310104370117188e+00	-7.358055114746093750e-01	-3.360462188720703125e+00	-1.192680358886718750e+00	2.050846099853515625e+00	4.044395446777343750e+00	2.334156036376953125e-01	1.940559387207031250e+00	-3.216180801391601562e+00	3.020687103271484375e+00	-2.952516555786132812e+00	2.195960998535156250e+00	3.995845794677734375e+00
8.339004516601562500e-01	-4.292114257812500000e+00	-8.812065124511718750e-01	-4.581542968750000000e+00	-2.387504577636718750e+00	-3.746330261230468750e+00	1.053890228271484375e+00	-3.190467834472656250e+00	3.822422027587890625e+00	-9.800834655761718750e-01	-3.503662109375000000e+00	2.318534851074218750e-01	-4.147697448730468750e+00	1.275810241699218750e+00	-1.171970367431640625e+00	2.380134582519531250e+00	-3.248859405517578125e+00	-2.207122802734375000e+00	-3.054355621337890625e+00	1.217769622802734375e+00	-4.053821563720703125e+00	2.521453857421875000e+00	-3.629505157470703125e+00	-1.163127899169921875e+00	8.606109619140625000e-01	2.806892395019531250e+00	2.654571533203125000e-01	-4.630302429199218750e+00	2.133922576904296875e+00	-1.551376342773437500e+00	3.418468475341796875e+00	-1.510494232177734375e+00	1.089359283447265625e+00	-1.933277130126953125e+00	-1.283573150634765625e+00	-3.354736328125000000e+00	3.418354034423828125e+00	-2.591644287109375000e+00	-1.278888702392578125e+00	-1.930027008056640625e+00	-1.942378997802734375e+00	-4.232051849365234375e+00	-3.890422821044921875e+00	-2.287738800048828125e+00	1.743083953857421875e+00	-3.219795227050781250e-01	-3.458370208740234375e+00	-3.345527648925781250e+00	1.766315460205078125e+00	-1.006736755371093750e+00
-2.166374206542968750e+00	-4.468582153320312500e+00	-3.148555755615234375e+00	2.013473510742187500e-01	-2.378158569335937500e-01	-1.794364929199218750e+00	3.833019256591796875e+00	2.144172668457031250e+00	2.612297058105468750e+00	3.243835449218750000e+00	-2.137889862060546875e+00	5.560836791992187500e-01	-4.034904479980468750e+00	-5.578308105468750000e-01	2.795982360839843750e+00	-4.884796142578125000e-01	-2.994075775146484375e+00	-1.064712524414062500e+00	2.284313201904296875e+00	2.678321838378906250e+00	-2.566310882568359375e+00	2.200729370117187500e+00	-2.954986572265625000e+00	-4.095993041992187500e-01	-2.698074340820312500e+00	2.846961975097656250e+00	-4.421489715576171875e+00	1.618392944335937500e+00	5.828933715820312500e-01	4.413742065429687500e+00	1.764770507812500000e+00	2.304809570312500000e+00	-3.691867828369140625e+00	2.390678405761718750e+00	-4.115501403808593750e+00	6.107482910156250000e-01	6.076698303222656250e-01	2.048553466796875000e+00	-3.138061523437500000e+00	1.297698974609375000e+00	-2.567939758300781250e+00	4.093162536621093750e+00	-2.107650756835937500e+00	1.699546813964843750e+00	-4.991333007812500000e+00	-4.167175292968750000e-02	-1.530635833740234375e+00	-1.693145751953125000e+00	9.932594299316406250e-01	-4.413955688476562500e+00
1.969571113586425781e+00	-2.027165412902832031e+00	2.573510169982910156e+00	-1.752179145812988281e+00	2.195822715759277344e+00	1.546669006347656250e-01	-2.284698486328125000e-01	2.458528518676757812e+00	2.370499610900878906e+00	1.485845565795898438e+00	-9.150590896606445312e-01	-3.843411445617675781e+00	2.845224380493164062e+00	-2.347897529602050781e+00	4.128635406494140625e+00	-8.644256591796875000e-01	-2.715026855468750000e+00	2.417451858520507812e+00	7.689085006713867188e-01	-1.509284973144531250e+00	-1.955681800842285156e+00	-2.543941497802734375e+00	1.896432876586914062e+00	-9.485778808593750000e-01	9.450035095214843750e-01	-4.670033454895019531e+00	-3.771673202514648438e+00	-2.594915390014648438e+00	2.968614578247070312e+00	2.430210113525390625e+00	-4.155727386474609375e+00	-1.609592437744140625e+00	1.922467231750488281e+00	2.643127441406250000e+00	-1.242780685424804688e-01	1.782983779907226562e+00	4.609670639038085938e+00	1.921596527099609375e+00	4.494390487670898438e+00	1.209964752197265625e+00	-1.721174240112304688e+00	-1.488554000854492188e+00	-2.859631538391113281e+00	-3.198027610778808594e+00	-4.502286911010742188e+00	1.558990478515625000e+00	3.058530807495117188e+00	-6.786937713623046875e-01	-2.254806518554687500e+00	1.932910919189453125e+00
8.915519714355468750e-01	-4.688369750976562500e+00	-2.066265106201171875e+00	3.809356689453125000e-01	-4.144496917724609375e+00	-7.024993896484375000e-01	-2.115367889404296875e+00	-8.881912231445312500e-01	-3.050800323486328125e+00	-1.459938049316406250e+00	0.000000000000000000e+00	0.000000000000000000e+00	-1.849391937255859375e+00	1.016792297363281250e+00	-1.835624694824218750e+00	-4.245880126953125000e+00	-4.031200408935546875e+00	1.094711303710937500e+00	-2.695915222167968750e+00	-3.579971313476562500e+00	2.785160064697265625e+00	-1.992057800292968750e+00	-3.858364105224609375e+00	-3.124443054199218750e+00	-1.893028259277343750e+00	-2.592346191406250000e+00	-2.083080291748046875e+00	3.133621215820312500e+00	-1.427639007568359375e+00	3.995529174804687500e+00	9.853210449218750000e-01	4.022445678710937500e-01	-1.012012481689453125e+00	-8.030166625976562500e-01	3.591156005859375000e-02	-1.296844482421875000e+00	-4.702693939208984375e+00	9.885559082031250000e-01	5.634574890136718750e-01	1.988075256347656250e+00	3.694534301757812500e-02	-6.407775878906250000e-01	4.223289489746093750e-01	2.635925292968750000e+00	-1.279575347900390625e+00	1.387359619140625000e+00	-4.083797454833984375e+00	-1.903327941894531250e+00	-2.745227813720703125e+00	2.978263854980468750e+00
3.010887145996093750e+00	-3.821853637695312500e+00	4.146156311035156250e+00	-1.102024078369140625e+00	-1.790985107421875000e+00	-1.125514984130859375e+00	3.493232727050781250e+00	-3.329807281494140625e+00	3.177848815917968750e+00	-2.182235717773437500e-01	1.184883117675781250e+00	-4.292232513427734375e+00	9.485549926757812500e-01	-1.375396728515625000e+00	-7.560195922851562500e-01	-1.467262268066406250e+00	4.400177001953125000e+00	1.993507385253906250e+00	-4.726562500000000000e-01	-3.082908630371093750e+00	3.619972229003906250e+00	-2.261001586914062500e+00	2.012001037597656250e+00	-1.032661437988281250e+00	-1.636558532714843750e+00	2.038249969482421875e+00	1.245727539062500000e-01	1.991519927978515625e+00	-8.737335205078125000e-01	-4.272769927978515625e+00	-1.851165771484375000e+00	-1.774093627929687500e+00	-7.354660034179687500e-01	2.850067138671875000e+00	-4.947662353515625000e-02	-6.418266296386718750e-01	0.000000000000000000e+00	0.000000000000000000e+00	3.269119262695312500e-01	-1.165760040283203125e+00	1.654464721679687500e+00	3.409206390380859375e+00	-1.068367004394531250e+00	-2.582473754882812500e-01	3.297569274902343750e+00	1.835376739501953125e+00	3.834022521972656250e+00	9.009132385253906250e-01	1.316497802734375000e+00	-1.907394409179687500e+00
-2.014316558837890625e+00	-2.535273075103759766e+00	-4.416835784912109375e+00	2.134789466857910156e+00	-2.356967926025390625e+00	1.750127792358398438e+00	1.838047027587890625e+00	2.739116668701171875e+00	-3.434017181396484375e+00	1.639752388000488281e+00	-4.588829040527343750e+00	1.058814048767089844e+00	-3.947570800781250000e+00	2.600310325622558594e+00	-2.963500976562500000e+00	3.970183372497558594e+00	-2.653392791748046875e+00	-9.641418457031250000e-01	-1.759895324707031250e+00	3.645321846008300781e+00	-2.740428924560546875e+00	-3.006105422973632812e-01	-2.443367004394531250e+00	3.412456512451171875e-01	-1.225242614746093750e-01	-4.604567527770996094e+00	-4.695434570312500000e-01	-4.018958568572998047e+00	-3.590736389160156250e-01	-2.001377582550048828e+00	1.604080200195312500e-01	-2.402794837951660156e+00	3.870285034179687500e+00	-1.187276840209960938e+00	-2.196456909179687500e+00	-1.444608688354492188e+00	-3.383510589599609375e+00	-3.617031097412109375e+00	1.080844879150390625e+00	-4.508017539978027344e+00	2.813861846923828125e+00	-7.931756973266601562e-01	-3.193134307861328125e+00	-1.939029216766357422e+00	1.255611419677734375e+00	-2.406745433807373047e+00	-1.186206817626953125e+00	5.331697463989257812e-01	3.626770019531250000e+00	-2.295661926269531250e+00
-2.867218017578125000e+00	-1.199679374694824219e+00	-3.382095336914062500e+00	-2.163805007934570312e+00	1.762390136718750000e-02	-1.681665420532226562e+00	-1.318229675292968750e+00	1.097872734069824219e+00	-1.068733215332031250e+00	-4.027688980102539062e+00	7.629165649414062500e-01	-7.714004516601562500e-01	2.788894653320312500e+00	-3.167559623718261719e+00	-1.721527099609375000e+00	-3.914820671081542969e+00	-2.166053771972656250e+00	-3.416521072387695312e+00	-4.556060791015625000e+00	-1.627355575561523438e+00	-2.987823486328125000e-01	-4.821939468383789062e+00	7.498168945312500000e-02	-2.790044784545898438e+00	-6.241073608398437500e-01	-1.957115173339843750e+00	-1.293350219726562500e+00	-1.811196327209472656e+00	3.151809692382812500e+00	-4.435796737670898438e-01	-3.124099731445312500e+00	2.021499633789062500e+00	-2.287590026855468750e+00	-2.311146736145019531e+00	-1.194229125976562500e+00	4.596042633056640625e-02	-2.054138183593750000e+00	1.885338783264160156e+00	1.130989074707031250e+00	1.827981948852539062e+00	2.238327026367187500e+00	2.722567558288574219e+00	5.725479125976562500e-01	-3.965217590332031250e+00	1.784355163574218750e+00	-3.925623893737792969e+00	-1.752349853515625000e+00	-1.306650161743164062e+00	-1.452369689941406250e+00	2.181735038757324219e+00
-2.371963500976562500e+00	-1.556455612182617188e+00	-4.591293334960937500e+00	-1.570193290710449219e+00	-2.889015197753906250e+00	-2.523396492004394531e+00	4.989776611328125000e-01	-2.037279129028320312e+00	-7.846908569335937500e-01	7.707834243774414062e-01	-5.837249755859375000e-01	-4.400057792663574219e+00	1.299636840820312500e+00	-1.138213157653808594e+00	3.270164489746093750e+00	-3.536154747009277344e+00	-1.236763000488281250e+00	-4.289309501647949219e+00	-1.681114196777343750e+00	-3.791542053222656250e+00	-4.051658630371093750e+00	-1.976585388183593750e+00	5.578231811523437500e-01	-3.156661987304687500e+00	-1.406478881835937500e-01	-2.328188896179199219e+00	-8.119735717773437500e-01	-2.196308135986328125e+00	3.618461608886718750e+00	-8.093557357788085938e-01	-2.602958679199218750e+00	1.671138763427734375e+00	-1.805786132812500000e+00	-2.688852310180664062e+00	-6.102905273437500000e-01	-2.657556533813476562e-01	-1.538887023925781250e+00	1.538992881774902344e+00	-3.845886230468750000e+00	-3.060703277587890625e+00	1.629776000976562500e+00	1.501662254333496094e+00	2.733528137207031250e+00	2.356530189514160156e+00	1.055664062500000000e+00	-4.335173606872558594e+00	2.265953063964843750e+00	-4.294159889221191406e+00	-3.217277526855468750e+00	3.232994079589843750e+00
1.361167907714843750e+00	-4.324562072753906250e+00	-2.847358703613281250e+00	-2.933616638183593750e+00	2.787094116210937500e-01	-4.391532897949218750e+00	-3.972534179687500000e+00	-1.907348632812500000e-02	-2.668724060058593750e+00	-3.564521789550781250e+00	2.341857910156250000e+00	-3.351657867431640625e+00	-2.745719909667968750e+00	1.695327758789062500e+00	-4.630805969238281250e+00	-1.674358367919921875e+00	2.500556945800781250e+00	-3.980041503906250000e+00	-2.617362976074218750e+00	-2.310089111328125000e+00	-7.904663085937500000e-01	-1.029174804687500000e+00	1.406990051269531250e+00	-1.035812377929687500e+00	1.517494201660156250e+00	1.098457336425781250e+00	-2.576713562011718750e+00	-1.035804748535156250e+00	-6.056900024414062500e-01	-1.681327819824218750e+00	-8.764953613281250000e-01	6.820068359375000000e-01	-1.731475830078125000e+00	-2.949714660644531250e+00	2.850036621093750000e-01	-2.307662963867187500e+00	4.319007873535156250e+00	-1.928726196289062500e+00	-2.790603637695312500e+00	-1.675079345703125000e+00	1.178993225097656250e+00	-1.663780212402343750e+00	2.067413330078125000e-01	3.053398132324218750e+00	2.278152465820312500e+00	3.557426452636718750e+00	3.054504394531250000e-01	-1.037086486816406250e+00	-8.098144531250000000e-01	-2.337959289550781250e+00
-1.690261840820312500e+00	1.492670536041259766e+00	-2.312652587890625000e+00	3.126168727874755859e+00	-2.389198303222656250e+00	3.796994686126708984e+00	-2.062591552734375000e+00	4.434772014617919922e+00	5.956230163574218750e-01	-2.626962661743164062e-01	-4.062793731689453125e+00	-1.807893991470336914e+00	-1.285469055175781250e+00	-1.790024757385253906e+00	-7.416687011718750000e-01	-2.196550846099853516e+00	-3.273941040039062500e+00	-2.636327981948852539e+00	-3.779022216796875000e+00	2.504763603210449219e-01	1.188117980957031250e+00	-4.312952041625976562e+00	6.319808959960937500e-01	-3.226341724395751953e+00	-1.485412597656250000e+00	-3.881690979003906250e+00	-4.261554718017578125e+00	-7.358145713806152344e-01	-3.028800964355468750e+00	-5.380010604858398438e-01	0.000000000000000000e+00	0.000000000000000000e+00	1.551399230957031250e+00	-2.328599452972412109e+00	-4.810447692871093750e-01	-3.388140201568603516e+00	2.545928955078125000e-02	2.071228504180908203e+00	4.317008972167968750e+00	-1.582568645477294922e+00	-2.588188171386718750e+00	-3.619332790374755859e+00	3.489158630371093750e+00	-3.077743768692016602e+00	-3.744544982910156250e-01	-1.057709217071533203e+00	6.331977844238281250e-01	1.835787296295166016e+00	1.740463256835937500e+00	-3.383868932723999023e+00
0.000000000000000000e+00	0.000000000000000000e+00	-9.331054687500000000e-01	4.757579803466796875e+00	-4.660728454589843750e+00	-1.113418579101562500e+00	-4.624557495117187500e-01	-5.198898315429687500e-01	-3.023246765136718750e+00	-3.913795471191406250e+00	4.035072326660156250e+00	-7.587165832519531250e-01	-4.505821228027343750e+00	-7.744026184082031250e-02	-1.885604858398437500e+00	-2.891597747802734375e-01	2.494750976562500000e+00	-4.312063217163085938e+00	-1.472633361816406250e+00	4.374677658081054688e+00	2.439193725585937500e-01	3.090967178344726562e+00	-3.812622070312500000e+00	-3.606014251708984375e-01	2.589111328125000000e-01	-2.428630828857421875e+00	3.410415649414062500e+00	2.254419326782226562e+00	-5.217361450195312500e-01	2.074724197387695312e+00	6.167373657226562500e-01	4.146657943725585938e+00	-2.877746582031250000e+00	3.343851089477539062e+00	-1.769004821777343750e+00	-3.733079910278320312e+00	-7.436981201171875000e-01	-3.263162612915039062e+00	2.359863281250000000e+00	-2.004570007324218750e+00	-3.143783569335937500e+00	-5.743026733398437500e-01	-2.472633361816406250e+00	-6.596355438232421875e-01	4.074783325195312500e+00	3.250560760498046875e-01	-6.876373291015625000e-01	-3.924415588378906250e+00	-2.651290893554687500e-01	4.764038085937500000e+00
5.282821655273437500e-01	-4.297050476074218750e+00	3.920593261718750000e+00	-2.370834350585937500e-01	4.170303344726562500e-01	3.868164062500000000e+00	2.769302368164062500e+00	-8.184432983398437500e-01	-5.230865478515625000e-01	3.686065673828125000e+00	5.207138061523437500e-01	-2.004096984863281250e+00	2.491127014160156250e+00	-3.218193054199218750e+00	1.671798706054687500e+00	-4.391258239746093750e+00	2.585983276367187500e+00	-1.891754150390625000e+00	1.450668334960937500e+00	-3.649467468261718750e+00	3.260528564453125000e+00	-3.457260131835937500e-01	4.924819946289062500e+00	-7.153167724609375000e-01	-4.260711669921875000e-01	-4.874580383300781250e+00	1.322662353515625000e+00	8.368759155273437500e-01	-2.012916564941406250e+00	-4.154823303222656250e+00	0.000000000000000000e+00	0.000000000000000000e+00	-4.312759399414062500e+00	-1.959213256835937500e+00	-6.516799926757812500e-01	-3.792434692382812500e+00	1.498847961425781250e+00	-2.486129760742187500e+00	3.422241210937500000e+00	7.496490478515625000e-01	-3.065307617187500000e+00	-3.686210632324218750e+00	-1.002044677734375000e-01	4.254508972167968750e+00	1.503387451171875000e+00	1.941253662109375000e+00	1.954116821289062500e-01	2.836067199707031250e+00	9.595642089843750000e-01	-1.504257202148437500e+00
1.313768386840820312e+00	2.200775146484375000e-01	-6.154375076293945312e-01	-3.909683227539062500e+00	-4.745803833007812500e+00	9.837608337402343750e-01	-1.988658905029296875e+00	-5.436668395996093750e-01	-1.663873672485351562e+00	-2.626689910888671875e+00	-2.739383697509765625e+00	-2.760459899902343750e+00	0.000000000000000000e+00	0.000000000000000000e+00	-3.118017196655273438e+00	-1.158763885498046875e+00	9.212360382080078125e-01	-2.772308349609375000e+00	6.288156509399414062e-01	2.337760925292968750e-01	-2.250314712524414062e+00	-3.734863281250000000e+00	1.385427474975585938e+00	2.286563873291015625e+00	-8.196392059326171875e-01	1.941287994384765625e+00	-1.096019744873046875e+00	3.565597534179687500e-01	2.603101730346679688e+00	1.892581939697265625e+00	-1.272923469543457031e+00	-4.186687469482421875e+00	-1.512275695800781250e+00	-1.538734436035156250e+00	2.611131668090820312e-01	3.535766601562500000e+00	-3.642645835876464844e+00	-2.355651855468750000e-01	3.150926589965820312e+00	-8.702468872070312500e-02	2.911836624145507812e+00	-3.287170410156250000e+00	-3.486986160278320312e-01	-2.827053070068359375e+00	-2.999916076660156250e-01	-1.732315063476562500e+00	2.500638961791992188e-01	2.279518127441406250e+00	-3.491723060607910156e+00	-3.524375915527343750e+00
-2.405349731445312500e+00	-4.218292236328125000e+00	3.428726196289062500e+00	-3.554626464843750000e+00	2.250698089599609375e+00	4.362503051757812500e+00	-2.811233520507812500e+00	-1.754074096679687500e+00	-4.072330474853515625e+00	1.331672668457031250e+00	-2.209121704101562500e+00	-1.461532592773437500e+00	-2.949310302734375000e+00	-3.822540283203125000e+00	-4.149719238281250000e+00	6.347427368164062500e-01	-3.530616760253906250e-01	5.726547241210937500e-01	-4.563629150390625000e+00	1.274642944335937500e-01	4.684478759765625000e+00	6.528778076171875000e-01	-9.475708007812500000e-02	-2.012008666992187500e+00	1.282779693603515625e+00	-3.989227294921875000e+00	-2.393367767333984375e+00	4.140472412109375000e-02	7.235946655273437500e-01	-2.822380065917968750e+00	1.888675689697265625e+00	1.047401428222656250e+00	1.628177642822265625e+00	-3.419494628906250000e+00	-1.333293914794921875e+00	-4.139274597167968750e+00	-2.067031860351562500e+00	-3.173019409179687500e+00	2.482532501220703125e+00	1.312789916992187500e-01	3.868125915527343750e+00	2.209732055664062500e+00	2.475902557373046875e+00	-4.114562988281250000e+00	3.693660736083984375e+00	1.110275268554687500e+00	-6.135940551757812500e-01	-1.009170532226562500e+00	-1.142875671386718750e+00	1.315589904785156250e+00
-2.459522247314453125e+00	-3.571102142333984375e+00	-4.382057189941406250e-01	-3.965427398681640625e+00	5.203590393066406250e-01	-4.689567565917968750e+00	2.059688568115234375e-01	-3.044105529785156250e+00	-1.405899047851562500e+00	-3.290027618408203125e+00	0.000000000000000000e+00	0.000000000000000000e+00	-2.252862930297851562e+00	-2.473976135253906250e+00	1.615148544311523438e+00	-3.808872222900390625e+00	2.862184524536132812e+00	-3.823116302490234375e+00	1.255624771118164062e+00	2.967872619628906250e-01	1.224575042724609375e+00	-2.631267547607421875e+00	-1.986568450927734375e+00	1.511615753173828125e+00	3.211498260498046875e-01	3.650711059570312500e+00	-3.867530822753906250e-02	2.623207092285156250e+00	2.211894989013671875e+00	4.371055603027343750e+00	-3.227056503295898438e+00	-1.847618103027343750e+00	-1.828437805175781250e+00	-4.456409454345703125e+00	4.035902023315429688e+00	-1.242702484130859375e+00	4.896585464477539062e+00	-2.398796081542968750e-01	2.532444000244140625e+00	3.338397979736328125e+00	-1.455396652221679688e+00	1.095554351806640625e+00	-4.185485839843750000e-01	-2.849285125732421875e+00	3.446018218994140625e+00	-2.194503784179687500e+00	5.788688659667968750e-01	-3.580463409423828125e+00	4.072315216064453125e+00	1.889728546142578125e+00
3.022254943847656250e+00	-1.414924621582031250e+00	6.847229003906250000e-01	2.526443481445312500e+00	-2.548488616943359375e+00	2.989883422851562500e+00	1.958446502685546875e+00	-3.376426696777343750e+00	4.222934722900390625e+00	-1.787620544433593750e+00	3.857097625732421875e+00	2.994857788085937500e+00	1.195362091064453125e+00	3.717063903808593750e+00	8.805770874023437500e-01	-3.533569335937500000e+00	7.615852355957031250e-01	3.186164855957031250e+00	4.191398620605468750e-01	-2.521957397460937500e+00	-1.177120208740234375e+00	-9.037170410156250000e-01	2.786117553710937500e+00	-7.868804931640625000e-01	7.002372741699218750e-01	-1.459899902343750000e+00	-1.230426788330078125e+00	-2.627426147460937500e+00	-3.491592407226562500e-01	-3.252365112304687500e+00	-2.575634002685546875e+00	-3.776992797851562500e+00	-2.847850799560546875e+00	-3.669357299804687500e-01	-3.293937683105468750e+00	-9.554824829101562500e-01	-1.499385833740234375e+00	-3.695075988769531250e+00	2.957641601562500000e+00	-3.690299987792968750e+00	1.007843017578125000e-01	-4.267547607421875000e+00	1.632389068603515625e+00	1.684906005859375000e+00	-2.385650634765625000e+00	-4.393112182617187500e+00	-2.321769714355468750e+00	-2.712890625000000000e+00	-1.330547332763671875e+00	3.365943908691406250e+00
0.000000000000000000e+00	0.000000000000000000e+00	2.764631271362304688e+00	-1.094932556152343750e+00	-2.158823013305664062e+00	-1.906799316406250000e+00	-4.366662979125976562e+00	-9.498901367187500000e-01	1.003057479858398438e+00	-1.841346740722656250e+00	-8.754711151123046875e-01	-4.475028991699218750e+00	-7.054252624511718750e-01	3.182273864746093750e+00	-3.642925262451171875e+00	-8.020782470703125000e-02	2.773714065551757812e+00	-3.339271545410156250e+00	1.846216201782226562e+00	1.288475036621093750e+00	2.131790161132812500e+00	3.807136535644531250e+00	4.227504730224609375e+00	-2.282470703125000000e+00	-2.426267623901367188e+00	3.594100952148437500e+00	-2.256540298461914062e+00	-2.580177307128906250e+00	-2.638595581054687500e+00	-8.910217285156250000e-01	-1.564825057983398438e+00	1.031715393066406250e+00	-9.427967071533203125e-01	8.218460083007812500e-01	-4.403820037841796875e-01	-3.339698791503906250e+00	-2.712802886962890625e+00	-3.058570861816406250e+00	3.507593154907226562e+00	-9.703063964843750000e-02	-2.569755554199218750e+00	1.759658813476562500e+00	4.447650909423828125e-01	-4.206176757812500000e+00	1.875642776489257812e+00	-3.797225952148437500e-01	-1.210777282714843750e+00	4.143379211425781250e+00	4.265567779541015625e+00	1.888282775878906250e+00
-2.098300933837890625e+00	-3.799081802368164062e+00	2.589923858642578125e+00	-4.000048637390136719e+00	-1.486736297607421875e+00	-4.105094909667968750e+00	-1.757640838623046875e+00	-1.440217971801757812e+00	-3.692523956298828125e+00	-2.996781349182128906e+00	1.187805175781250000e+00	-2.527235984802246094e+00	4.355865478515625000e+00	7.616233825683593750e-01	-2.318229675292968750e-01	4.062288284301757812e+00	9.321937561035156250e-01	8.068389892578125000e-01	-2.912872314453125000e+00	3.268978118896484375e+00	2.347801208496093750e+00	-1.956073760986328125e+00	-4.293926239013671875e+00	-6.181335449218750000e-02	1.691970825195312500e-01	-4.379940986633300781e+00	2.128761291503906250e+00	-3.032259941101074219e+00	3.978080749511718750e-01	-1.630043029785156250e+00	-2.209472656250000000e-02	-6.598339080810546875e-01	2.107746124267578125e+00	1.564064025878906250e-01	-8.225784301757812500e-01	-3.964103698730468750e+00	-3.362861633300781250e+00	-6.279697418212890625e-01	3.342819213867187500e+00	3.299999237060546875e-01	-3.961193084716796875e+00	-1.741022109985351562e+00	3.389347076416015625e+00	-3.162868499755859375e+00	-5.703582763671875000e-01	3.046794891357421875e+00	3.721351623535156250e-01	1.721187591552734375e+00	3.196521759033203125e+00	3.190221786499023438e+00
-2.811729431152343750e+00	-2.808628082275390625e+00	-1.352705001831054688e+00	-4.432432174682617188e+00	4.854995727539062500e+00	1.064472198486328125e-01	-1.782201766967773438e+00	-2.073726654052734375e+00	-1.751756668090820312e+00	-3.175849914550781250e+00	9.765129089355468750e-01	-4.673400878906250000e+00	-9.269905090332031250e-02	2.084489822387695312e+00	2.708259582519531250e+00	2.527208328247070312e+00	9.245262145996093750e-01	-3.617645263671875000e+00	-3.254459381103515625e+00	-7.096900939941406250e-01	-3.810667037963867188e+00	2.972698211669921875e-01	-2.219188690185546875e+00	-1.553710937500000000e+00	2.778949737548828125e+00	2.432193756103515625e-01	-1.069011688232421875e-01	-3.314352035522460938e+00	-6.733322143554687500e-01	4.136865615844726562e+00	-7.303085327148437500e-01	-3.541959762573242188e+00	1.829221725463867188e+00	1.075069427490234375e+00	3.100677490234375000e+00	-3.329141616821289062e+00	-2.227293014526367188e+00	1.959474563598632812e+00	2.008617401123046875e+00	-4.209270477294921875e+00	3.472251892089843750e-01	2.576461791992187500e+00	-4.379486083984375000e+00	-1.218717575073242188e+00	-2.005100250244140625e+00	-8.779602050781250000e-01	-4.138027191162109375e+00	1.666456222534179688e+00	-2.383516311645507812e+00	-4.075019836425781250e+00
-3.993507385253906250e+00	8.254127502441406250e-01	-1.863403320312500000e+00	-3.176033020019531250e+00	-2.202915191650390625e+00	1.997013092041015625e+00	-1.565654754638671875e+00	3.547363281250000000e+00	-2.872920989990234375e+00	-3.913612365722656250e+00	-1.664863586425781250e+00	1.842880249023437500e-02	-1.813060760498046875e+00	-1.093624114990234375e+00	-4.626502990722656250e+00	1.879386901855468750e+00	-2.679058074951171875e+00	-1.813934326171875000e+00	-1.578445434570312500e+00	2.894035339355468750e+00	2.397453308105468750e+00	2.466995239257812500e+00	-3.857128143310546875e+00	-2.081798553466796875e+00	-2.985523223876953125e+00	9.733581542968750000e-02	1.503147125244140625e+00	1.834823608398437500e+00	-5.976524353027343750e-01	3.075180053710937500e-01	-1.635822296142578125e+00	-4.210735321044921875e+00	1.374092102050781250e+00	4.427841186523437500e+00	-7.407569885253906250e-01	-8.406982421875000000e-01	-3.421424865722656250e+00	2.090793609619140625e+00	2.182323455810546875e+00	7.277069091796875000e-01	-2.429718017578125000e+00	-2.865768432617187500e+00	-1.083568572998046875e+00	4.756454467773437500e+00	2.561096191406250000e+00	3.119159698486328125e+00	3.820858001708984375e+00	1.126976013183593750e-01	-2.270992279052734375e+00	4.345340728759765625e+00
-3.198379516601562500e+00	9.484024047851562500e-01	3.232696533203125000e+00	-3.019584655761718750e+00	-4.034839630126953125e+00	2.025886535644531250e+00	-2.539596557617187500e+00	3.507583618164062500e+00	3.203006744384765625e+00	-1.190406799316406250e+00	-1.504241943359375000e+00	-1.348999023437500000e+00	1.223144531250000000e+00	1.211524963378906250e+00	-9.489097595214843750e-01	-4.182998657226562500e+00	-4.808349609375000000e-01	-9.717559814453125000e-01	1.214523315429687500e+00	-1.827812194824218750e+00	-1.430377960205078125e+00	1.036376953125000000e+00	-1.111106872558593750e+00	-3.095863342285156250e+00	2.073318481445312500e+00	-4.336929321289062500e+00	-1.744956970214843750e-01	3.128257751464843750e+00	-1.043277740478515625e+00	-1.862129211425781250e+00	1.425132751464843750e-01	-2.015373229980468750e+00	1.188621520996093750e-01	-4.283615112304687500e+00	-4.167911529541015625e+00	-1.994216918945312500e+00	-1.099754333496093750e+00	3.242492675781250000e-02	3.310779571533203125e+00	-2.314910888671875000e+00	3.022411346435546875e+00	-3.704185485839843750e+00	-1.269695281982421875e+00	1.671981811523437500e+00	3.973091125488281250e+00	7.045593261718750000e-01	-4.983139038085937500e-02	-3.215515136718750000e+00	-1.963970184326171875e+00	-2.421752929687500000e+00
5.506362915039062500e-01	-2.945823669433593750e+00	-2.376407623291015625e+00	-1.683532714843750000e+00	-3.188411712646484375e+00	-9.768753051757812500e-01	-3.769100189208984375e+00	2.761840820312500000e-03	-4.097843170166015625e+00	2.457252502441406250e+00	-4.297031402587890625e+00	-9.413604736328125000e-01	-3.459362030029296875e+00	-1.602966308593750000e+00	-4.243568420410156250e+00	1.816390991210937500e+00	2.837852478027343750e+00	2.335510253906250000e-01	1.186523437500000000e-01	2.181755065917968750e+00	-2.068157196044921875e+00	1.441986083984375000e+00	4.254669189453125000e+00	2.120605468750000000e+00	2.756500244140625000e+00	3.385711669921875000e+00	-3.311588287353515625e+00	3.207908630371093750e+00	3.801414489746093750e+00	3.077255249023437500e+00	-3.212966918945312500e-01	3.394233703613281250e+00	2.019233703613281250e+00	4.157264709472656250e+00	2.449684143066406250e+00	-1.798217773437500000e+00	-2.259193420410156250e+00	3.455596923828125000e+00	-2.178638458251953125e+00	-2.734222412109375000e+00	-3.927192687988281250e+00	1.251930236816406250e+00	4.162925720214843750e+00	2.742614746093750000e-01	-3.192970275878906250e+00	-3.188552856445312500e-01	-1.860565185546875000e+00	-4.410560607910156250e+00	1.702789306640625000e+00	3.558021545410156250e+00
-1.452636718750000000e+00	-1.113990783691406250e+00	-1.449260711669921875e+00	-2.401250600814819336e+00	-1.994377136230468750e+00	-7.385165691375732422e-01	2.261260986328125000e+00	-2.694822311401367188e+00	-2.658771514892578125e+00	-7.616217136383056641e-01	-3.572803497314453125e+00	-3.463735342025756836e+00	-1.989723205566406250e+00	-2.873729944229125977e+00	3.484466552734375000e+00	-2.585768222808837891e+00	5.226554870605468750e-01	-1.667204022407531738e+00	-3.189537048339843750e+00	-1.185004234313964844e+00	-2.324073791503906250e+00	3.021168708801269531e-01	1.576580047607421875e+00	3.989518642425537109e+00	5.417785644531250000e-01	2.534830093383789062e+00	-1.033992767333984375e+00	-3.385419368743896484e+00	4.088497161865234375e+00	-1.484280109405517578e+00	-3.618583679199218750e-01	-2.322559118270874023e+00	-1.251106262207031250e+00	-1.741757154464721680e+00	-2.352653503417968750e+00	-3.485220432281494141e+00	-2.330696105957031250e+00	-1.810807108879089355e+00	-3.115272521972656250e-01	1.056568622589111328e+00	4.683429718017578125e+00	6.796908378601074219e-01	4.642948150634765625e+00	-3.814799785614013672e-01	9.000549316406250000e-01	-6.280860900878906250e-01	-2.661621093750000000e+00	-2.869880676269531250e+00	-3.000762939453125000e+00	3.554659843444824219e+00
-1.065007209777832031e+00	-3.872749328613281250e+00	-3.423980712890625000e+00	-2.532081604003906250e+00	-3.003372192382812500e+00	-2.012825012207031250e+00	-3.469848632812500000e-01	-3.034004211425781250e+00	1.278929710388183594e+00	-5.463714599609375000e-01	3.367929458618164062e-01	-2.154235839843750000e+00	-2.359016418457031250e+00	-1.845741271972656250e+00	-2.860021591186523438e-01	-1.946189880371093750e+00	-2.180618286132812500e+00	-4.144821166992187500e+00	-6.653079986572265625e-01	-1.445770263671875000e-02	4.050483703613281250e-01	5.199966430664062500e-01	2.803874969482421875e+00	-2.415092468261718750e+00	2.290363311767578125e+00	1.360443115234375000e+00	1.820409774780273438e+00	-4.235572814941406250e+00	-6.644592285156250000e-01	3.852706909179687500e+00	1.137847900390625000e-01	1.122444152832031250e+00	1.777460098266601562e+00	-2.882781982421875000e+00	-1.220312118530273438e-01	-4.700988769531250000e+00	3.138446807861328125e-01	-1.021118164062500000e+00	4.407028198242187500e+00	-1.095977783203125000e+00	3.831672668457031250e-01	2.211608886718750000e+00	2.843911170959472656e+00	-3.483306884765625000e+00	-2.756645202636718750e+00	4.023139953613281250e+00	6.270084381103515625e-01	-3.833595275878906250e+00	3.406132698059082031e+00	-1.488960266113281250e+00
2.497253417968750000e+00	-2.826385498046875000e+00	2.860687255859375000e+00	-3.932170867919921875e+00	-9.211730957031250000e-02	-1.269920349121093750e+00	-7.429885864257812500e-01	-3.424449920654296875e+00	1.920356750488281250e+00	-1.187530517578125000e+00	3.652648925781250000e-01	-2.848354339599609375e+00	3.185424804687500000e+00	-2.877334594726562500e+00	4.634078979492187500e+00	-1.572784423828125000e+00	-1.149627685546875000e+00	3.640102386474609375e+00	1.533134460449218750e+00	2.791584014892578125e+00	8.087539672851562500e-01	-3.829128265380859375e+00	4.335632324218750000e-01	-1.739086151123046875e+00	1.813499450683593750e+00	-1.242828369140625000e-01	-1.252845764160156250e+00	-1.120288848876953125e+00	-1.901901245117187500e+00	-3.887561798095703125e+00	-4.582160949707031250e+00	-5.520782470703125000e-01	1.314064025878906250e+00	-3.375999450683593750e+00	-3.151702880859375000e-01	-4.425289154052734375e+00	-2.258789062500000000e+00	-2.240219116210937500e-01	2.966537475585937500e+00	-1.789798736572265625e+00	-4.436805725097656250e+00	-1.184341430664062500e+00	-2.681060791015625000e+00	-2.755683898925781250e+00	-9.738845825195312500e-01	3.004520416259765625e+00	-2.482559204101562500e+00	-1.420558929443359375e+00	-1.239471435546875000e-01	2.307918548583984375e+00
-5.700683593750000000e-01	-3.408279418945312500e-01	-2.285129547119140625e+00	3.686614990234375000e+00	-2.539409637451171875e+00	-2.420639038085937500e+00	3.017616271972656250e-01	-1.663150787353515625e+00	-2.034626007080078125e+00	-4.092353820800781250e+00	2.409378051757812500e+00	-3.218647003173828125e+00	-1.605014801025390625e+00	-9.743576049804687500e-01	1.590950012207031250e+00	1.453636169433593750e+00	-1.677230834960937500e+00	-3.088218688964843750e+00	0.000000000000000000e+00	0.000000000000000000e+00	-1.370105743408203125e+00	-4.207489013671875000e+00	-2.563365936279296875e+00	1.924884796142578125e+00	-3.038990020751953125e+00	-2.667388916015625000e-01	-2.395442962646484375e+00	-2.599182128906250000e-01	2.919204711914062500e+00	-9.405517578125000000e-02	-1.978305816650390625e+00	-2.040237426757812500e+00	-2.953563690185546875e+00	-3.468852996826171875e+00	4.360767364501953125e+00	-2.401290893554687500e+00	3.499256134033203125e+00	-3.116687774658203125e+00	-2.753177642822265625e+00	3.187808990478515625e+00	-4.753646850585937500e-01	-2.710983276367187500e+00	-4.170188903808593750e-01	-4.778396606445312500e+00	1.551525115966796875e+00	-3.952198028564453125e+00	-3.831375122070312500e+00	4.416427612304687500e-01	-7.701339721679687500e-01	-1.650516510009765625e+00
-1.673713684082031250e+00	2.485832214355468750e+00	-3.674728393554687500e+00	4.386138916015625000e-02	1.070026397705078125e+00	-4.449462890625000000e-02	-1.087608337402343750e+00	-7.494506835937500000e-01	3.169609069824218750e+00	-1.103057861328125000e-01	-3.241741180419921875e+00	-9.724578857421875000e-01	-2.148296356201171875e+00	-3.257484436035156250e+00	-1.612846374511718750e+00	-2.321060180664062500e+00	4.957046508789062500e-01	-4.076881408691406250e+00	3.620796203613281250e-01	-3.439918518066406250e+00	-1.390651702880859375e+00	3.091224670410156250e+00	-2.777107238769531250e+00	-3.454109191894531250e+00	3.438461303710937500e+00	-1.144859313964843750e+00	-6.046524047851562500e-01	-4.046478271484375000e+00	0.000000000000000000e+00	0.000000000000000000e+00	-2.048702239990234375e+00	-4.353591918945312500e+00	2.389648437500000000e+00	6.230163574218750000e-01	-4.060096740722656250e-01	3.619895935058593750e+00	-4.000915527343750000e+00	-1.957405090332031250e+00	-2.466075897216796875e+00	3.205429077148437500e+00	-3.023559570312500000e+00	1.091690063476562500e-01	4.374668121337890625e+00	1.077774047851562500e+00	-1.489681243896484375e+00	-3.405868530273437500e+00	2.316154479980468750e+00	3.091285705566406250e+00	-4.263221740722656250e+00	1.735755920410156250e+00
-8.365478515625000000e-01	-2.516530990600585938e+00	-1.004432678222656250e+00	-1.415670394897460938e+00	2.049411773681640625e+00	-4.013326644897460938e+00	-1.983314514160156250e+00	-1.026689529418945312e+00	3.086086273193359375e+00	-3.014070510864257812e+00	1.343852996826171875e+00	-3.164333343505859375e+00	4.263851165771484375e+00	-6.205825805664062500e-01	-2.637092590332031250e+00	-3.050962448120117188e+00	-1.980426788330078125e+00	-3.226379394531250000e+00	3.048625946044921875e+00	-9.062843322753906250e-01	6.502914428710937500e-02	1.976898193359375000e+00	-2.628799438476562500e+00	-4.127202987670898438e+00	1.874172210693359375e+00	-1.101049423217773438e+00	1.699790954589843750e-01	-1.534837722778320312e+00	1.968982696533203125e+00	-2.925502777099609375e+00	-2.959213256835937500e-01	-5.764427185058593750e-01	-6.030616760253906250e-01	2.032592773437500000e+00	-1.387676239013671875e+00	-4.125699996948242188e+00	3.601818084716796875e+00	4.236373901367187500e-01	-2.382213592529296875e+00	3.022754669189453125e+00	1.920356750488281250e-01	-2.591054916381835938e+00	-3.202743530273437500e-01	-3.534101486206054688e+00	-3.396862030029296875e+00	2.546867370605468750e+00	-3.048954010009765625e+00	-2.540136337280273438e+00	-3.348464965820312500e-01	-4.639528274536132812e+00
1.645652294158935547e+00	-5.296974182128906250e-01	2.769813537597656250e-01	-4.754009246826171875e+00	-4.999547004699707031e-01	-3.979784011840820312e+00	1.583805084228515625e-01	-2.525121688842773438e+00	2.239871025085449219e-01	-3.177875518798828125e+00	2.064770221710205078e+00	-4.351753234863281250e+00	-2.582829952239990234e+00	2.678361892700195312e+00	6.379060745239257812e-01	-2.065137863159179688e+00	-4.097347259521484375e-01	-5.327663421630859375e-01	2.666790485382080078e+00	-8.882827758789062500e-01	-1.451555728912353516e+00	-1.263395309448242188e+00	-2.505238533020019531e+00	-1.592069625854492188e+00	-3.091934442520141602e+00	-3.557966232299804688e+00	2.505263805389404297e+00	4.234794616699218750e+00	-1.606667995452880859e+00	-3.752651214599609375e+00	-3.634114027023315430e+00	2.373554229736328125e+00	1.619863033294677734e+00	-1.606039047241210938e+00	-6.066818237304687500e-01	3.527029037475585938e+00	-1.023620605468750000e+00	3.610706329345703125e-01	1.307843208312988281e+00	1.079362869262695312e+00	3.101923465728759766e+00	-2.958927154541015625e+00	1.984055995941162109e+00	1.960868835449218750e+00	3.697922229766845703e+00	-1.246530532836914062e+00	-4.755676269531250000e+00	-8.380260467529296875e-01	3.401118755340576172e+00	1.081047058105468750e+00
4.789810180664062500e-01	-4.307487487792968750e+00	3.915260314941406250e+00	-2.899627685546875000e-01	4.678649902343750000e-01	3.861503601074218750e+00	2.757675170898437500e+00	-8.558425903320312500e-01	-4.756774902343750000e-01	3.690940856933593750e+00	4.961853027343750000e-01	-2.012603759765625000e+00	2.451393127441406250e+00	-3.255119323730468750e+00	1.621459960937500000e+00	-4.416381835937500000e+00	2.561515808105468750e+00	-1.926742553710937500e+00	1.405296325683593750e+00	-3.668624877929687500e+00	3.254463195800781250e+00	-3.901290893554687500e-01	4.913154602050781250e+00	-7.806091308593750000e-01	-4.826354980468750000e-01	-4.873268127441406250e+00	1.335639953613281250e+00	8.216857910156250000e-01	-2.061744689941406250e+00	-4.132995605468750000e+00	0.000000000000000000e+00	0.000000000000000000e+00	-4.336799621582031250e+00	-1.902290344238281250e+00	-6.975479125976562500e-01	-3.788459777832031250e+00	1.468055725097656250e+00	-2.507476806640625000e+00	3.429122924804687500e+00	7.034759521484375000e-01	-3.111763000488281250e+00	-3.647521972656250000e+00	-4.474639892578125000e-02	4.253761291503906250e+00	1.529121398925781250e+00	1.925422668457031250e+00	2.320709228515625000e-01	2.832603454589843750e+00	9.407196044921875000e-01	-1.517807006835937500e+00
-1.722946166992187500e-01	-4.055465698242187500e+00	2.519889831542968750e+00	-3.093879699707031250e+00	1.409904479980468750e+00	-2.703994750976562500e+00	-2.075973510742187500e+00	-4.062294006347656250e+00	-1.261009216308593750e+00	-2.591110229492187500e+00	-3.263488769531250000e+00	-3.669540405273437500e+00	5.933532714843750000e-01	-4.868896484375000000e+00	-3.431922912597656250e+00	-2.611007690429687500e+00	1.201728820800781250e+00	-2.071670532226562500e+00	-1.829765319824218750e+00	-1.648979187011718750e+00	-2.420578002929687500e-01	-2.983703613281250000e+00	8.583450317382812500e-01	-3.657531738281250000e+00	0.000000000000000000e+00	0.000000000000000000e+00	-2.341369628906250000e+00	-2.797737121582031250e+00	-3.415420532226562500e+00	-3.244628906250000000e-01	-1.754142761230468750e+00	-5.630569458007812500e-01	2.263069152832031250e+00	-3.711929321289062500e+00	-4.278121948242187500e+00	-1.218566894531250000e+00	-7.661437988281250000e-02	1.080345153808593750e+00	-3.970939636230468750e+00	-2.235351562500000000e+00	-1.308952331542968750e+00	-3.277633666992187500e+00	-3.232658386230468750e+00	2.158576965332031250e+00	1.266899108886718750e+00	-9.876480102539062500e-01	-4.793624877929687500e-01	-4.629348754882812500e+00	4.089569091796875000e+00	-5.888824462890625000e-01
2.647499084472656250e+00	-3.228744506835937500e+00	-2.493843078613281250e+00	-3.402519226074218750e+00	-2.400741577148437500e-01	-4.589729309082031250e+00	-1.822105407714843750e+00	-3.498207092285156250e+00	2.708465576171875000e+00	-1.579307556152343750e+00	4.149475097656250000e-01	-4.769264221191406250e+00	-1.981491088867187500e+00	-2.433967590332031250e+00	2.505874633789062500e-01	-2.632835388183593750e+00	-3.059288024902343750e+00	-2.273910522460937500e+00	3.873077392578125000e+00	-2.102256774902343750e+00	2.711875915527343750e+00	-3.895950317382812500e+00	1.062210083007812500e+00	-4.547523498535156250e+00	-1.332069396972656250e+00	-3.936622619628906250e+00	2.360610961914062500e+00	3.021057128906250000e+00	-2.852996826171875000e+00	1.491676330566406250e+00	3.653816223144531250e+00	-1.031745910644531250e+00	1.183013916015625000e-01	1.352256774902343750e+00	-3.622070312500000000e+00	-1.149757385253906250e+00	2.240989685058593750e+00	-2.640632629394531250e+00	1.627021789550781250e+00	-3.595962524414062500e+00	1.020278930664062500e-01	-1.589904785156250000e+00	-2.167274475097656250e+00	6.124954223632812500e-01	3.573913574218750000e-01	-3.690460205078125000e+00	-2.511772155761718750e+00	-1.303459167480468750e+00	-1.102119445800781250e+00	-1.592269897460937500e+00
3.335853576660156250e+00	-1.064376831054687500e+00	4.411689758300781250e+00	-8.757781982421875000e-01	3.990898132324218750e+00	1.070972442626953125e+00	4.250556945800781250e+00	-1.970119476318359375e+00	-1.827774047851562500e-01	-4.048259735107421875e+00	3.364997863769531250e+00	1.932170867919921875e+00	-6.915893554687500000e-01	-4.445293426513671875e+00	7.423400878906250000e-01	-4.467266082763671875e+00	1.764953613281250000e+00	-2.565628051757812500e+00	1.519798278808593750e+00	-3.646652221679687500e+00	-2.289550781250000000e+00	-3.256080627441406250e+00	-1.214523315429687500e-01	-3.399555206298828125e+00	-4.604187011718750000e-01	-1.218643188476562500e+00	1.603378295898437500e+00	-1.290737152099609375e+00	-2.945892333984375000e+00	-3.384365081787109375e+00	9.300994873046875000e-02	-4.661331176757812500e+00	-2.451881408691406250e+00	5.044326782226562500e-01	-2.430877685546875000e+00	-4.347408294677734375e+00	-2.753318786621093750e+00	-2.752723693847656250e+00	-3.888633728027343750e+00	-2.828746795654296875e+00	-3.179870605468750000e+00	-1.758022308349609375e+00	-3.096572875976562500e+00	-4.158592224121093750e-01	-1.075134277343750000e+00	-1.445972442626953125e+00	-4.223632812500000000e-02	-6.597671508789062500e-01	6.898040771484375000e-01	1.984405517578125000e+00
-5.798950195312500000e-01	-3.241348266601562500e-01	-2.254528045654296875e+00	3.702045440673828125e+00	-2.572174072265625000e+00	-2.374549865722656250e+00	2.728652954101562500e-01	-1.663131713867187500e+00	-2.082988739013671875e+00	-4.049999237060546875e+00	2.356189727783203125e+00	-3.251346588134765625e+00	-1.624488830566406250e+00	-9.456062316894531250e-01	1.603557586669921875e+00	1.431999206542968750e+00	-1.718257904052734375e+00	-3.051834106445312500e+00	0.000000000000000000e+00	0.000000000000000000e+00	-1.423748016357421875e+00	-4.175041198730468750e+00	-2.556900024414062500e+00	1.948009490966796875e+00	-3.056606292724609375e+00	-2.199668884277343750e-01	-2.412265777587890625e+00	-2.277030944824218750e-01	2.910308837890625000e+00	-1.335754394531250000e-01	-2.009315490722656250e+00	-2.000877380371093750e+00	-2.995342254638671875e+00	-3.416240692138671875e+00	4.316711425781250000e+00	-2.463096618652343750e+00	3.445922851562500000e+00	-3.165527343750000000e+00	-2.730014801025390625e+00	3.208251953125000000e+00	-5.148963928222656250e-01	-2.695167541503906250e+00	-4.890708923339843750e-01	-4.767257690429687500e+00	1.488121032714843750e+00	-3.971611022949218750e+00	-3.842124938964843750e+00	4.964866638183593750e-01	-7.974128723144531250e-01	-1.631065368652343750e+00
-4.295120239257812500e+00	-1.632682800292968750e+00	2.442176818847656250e+00	3.237274169921875000e+00	4.217735290527343750e+00	1.388092041015625000e-01	3.197052001953125000e+00	-1.334991455078125000e+00	4.290809631347656250e+00	-9.774093627929687500e-01	3.583312988281250000e+00	-1.864929199218750000e+00	4.870002746582031250e+00	7.691955566406250000e-02	-7.799606323242187500e-01	3.239013671875000000e+00	4.754684448242187500e+00	1.166221618652343750e+00	-3.923568725585937500e+00	2.694725036621093750e+00	-2.304077148437500000e-03	4.362205505371093750e+00	3.808067321777343750e+00	6.570587158203125000e-01	-1.923011779785156250e+00	1.866210937500000000e+00	1.043235778808593750e+00	-3.429794311523437500e-01	8.052597045898437500e-01	3.379905700683593750e+00	-3.355453491210937500e+00	5.792312622070312500e-01	3.437065124511718750e+00	-2.947326660156250000e+00	2.230842590332031250e+00	-3.425804138183593750e+00	1.450370788574218750e+00	-2.590568542480468750e+00	-1.852951049804687500e-01	3.002433776855468750e+00	7.508468627929687500e-01	-2.642425537109375000e+00	0.000000000000000000e+00	0.000000000000000000e+00	2.117523193359375000e+00	2.787780761718750000e-02	2.555465698242187500e+00	-1.131744384765625000e+00	4.202766418457031250e+00	-2.104713439941406250e+00
-3.427743434906005859e+00	-3.494453430175781250e+00	-3.296202182769775391e+00	3.081817626953125000e-01	-8.369712829589843750e-01	-2.583892822265625000e+00	2.407119750976562500e+00	1.350196838378906250e+00	3.749068260192871094e+00	1.066413879394531250e+00	1.750312805175781250e+00	-3.257385253906250000e+00	1.453210830688476562e+00	2.174148559570312500e+00	-6.236066818237304688e-01	2.383796691894531250e+00	1.071483612060546875e+00	-1.872482299804687500e-01	2.530570030212402344e+00	-1.752311706542968750e+00	3.619976997375488281e+00	-1.632858276367187500e+00	0.000000000000000000e+00	0.000000000000000000e+00	2.056226730346679688e+00	1.912475585937500000e+00	4.244170188903808594e+00	-4.561614990234375000e-02	-3.641579151153564453e+00	-2.419441223144531250e+00	2.617941856384277344e+00	-3.865142822265625000e+00	-1.738139152526855469e+00	-3.210250854492187500e+00	3.434770584106445312e+00	-2.751113891601562500e+00	-3.194877624511718750e+00	-3.758544921875000000e-01	2.305477142333984375e+00	-2.828758239746093750e+00	-1.497593879699707031e+00	-4.281822204589843750e+00	1.096590995788574219e+00	-3.342956542968750000e+00	1.373564720153808594e+00	-2.246574401855468750e+00	2.174978256225585938e+00	3.017082214355468750e+00	-2.861672878265380859e+00	-1.437171936035156250e+00
-3.905872344970703125e+00	4.981842041015625000e-01	6.943283081054687500e-01	-4.713485717773437500e+00	-2.759029388427734375e+00	-3.169467926025390625e+00	-1.653774261474609375e+00	-3.244163513183593750e+00	-3.071121215820312500e+00	-2.127456665039062500e+00	-1.542102813720703125e+00	-1.159484863281250000e+00	-4.010478973388671875e+00	-2.784122467041015625e+00	4.030006408691406250e+00	-1.872585296630859375e+00	1.210433959960937500e+00	-1.313743591308593750e+00	3.051498413085937500e+00	-2.718429565429687500e+00	-7.195434570312500000e-01	-1.903953552246093750e+00	-9.458847045898437500e-01	1.842716217041015625e+00	3.750610351562500000e-02	-4.654479980468750000e+00	-2.641513824462890625e+00	-1.091625213623046875e+00	2.847297668457031250e+00	-3.980213165283203125e+00	1.617263793945312500e+00	-4.146877288818359375e+00	4.382438659667968750e+00	2.706069946289062500e-01	-4.646739959716796875e+00	-1.650867462158203125e+00	1.402824401855468750e+00	-3.057182312011718750e+00	-1.954902648925781250e+00	-2.186195373535156250e+00	4.230377197265625000e+00	1.340717315673828125e+00	-4.546997070312500000e+00	3.319892883300781250e-01	-7.918930053710937500e-01	-3.952796936035156250e+00	2.331497192382812500e+00	-3.375625610351562500e-02	-4.446079254150390625e+00	1.452964782714843750e+00
7.265129089355468750e-01	-2.465425968170166016e+00	4.043300628662109375e+00	1.111290931701660156e+00	-2.926692962646484375e+00	-3.068932533264160156e+00	1.599765777587890625e+00	-3.348503112792968750e+00	-2.770763397216796875e+00	2.037329673767089844e+00	-2.554855346679687500e+00	-1.094047546386718750e+00	-3.301441192626953125e+00	-1.890574455261230469e+00	-4.654884338378906250e+00	6.664304733276367188e-01	4.470340728759765625e+00	1.108989715576171875e-01	2.988662719726562500e-01	-1.499610900878906250e+00	2.143280029296875000e+00	1.701068878173828125e-01	1.829849243164062500e+00	3.425796508789062500e+00	-8.578796386718750000e-01	3.387705802917480469e+00	-1.339229583740234375e+00	1.877784729003906250e-01	-1.615909576416015625e+00	-3.244176387786865234e+00	-5.506896972656250000e-01	9.429693222045898438e-01	3.371795654296875000e+00	6.082534790039062500e-03	2.620239257812500000e+00	-1.524196624755859375e+00	2.889583587646484375e+00	1.003482818603515625e+00	1.260040283203125000e+00	3.753236770629882812e+00	-1.823276519775390625e+00	3.912417411804199219e+00	2.064575195312500000e+00	4.502719879150390625e+00	-3.931995391845703125e+00	1.818585395812988281e+00	-2.421604156494140625e+00	-3.808975219726562500e-03	2.200344085693359375e+00	-3.658869743347167969e+00
-3.956497192382812500e+00	3.045194625854492188e+00	2.079467773437500000e-01	2.731357574462890625e+00	1.191768646240234375e+00	1.750564575195312500e-02	-2.340736389160156250e+00	-3.594232559204101562e+00	1.452381134033203125e+00	4.408704757690429688e+00	-1.002960205078125000e-01	-3.881496429443359375e+00	1.972946166992187500e+00	-4.262800216674804688e+00	2.452026367187500000e+00	-2.372013092041015625e+00	-2.935966491699218750e+00	-2.656421661376953125e+00	-2.934951782226562500e-01	-1.782123565673828125e+00	7.884750366210937500e-01	2.354406356811523438e+00	-2.695884704589843750e-01	-4.525917053222656250e+00	-4.958118438720703125e+00	-5.947704315185546875e-01	-2.797489166259765625e+00	-1.557664871215820312e+00	-4.241153717041015625e+00	2.577838897705078125e-01	-9.425163269042968750e-01	-1.899238586425781250e+00	-1.156520843505859375e+00	3.833209991455078125e+00	2.674865722656250000e-01	-2.130426406860351562e+00	5.612487792968750000e-01	-2.749435424804687500e+00	-4.785453796386718750e+00	1.235492706298828125e+00	-2.366355895996093750e+00	-4.245098114013671875e+00	-2.071739196777343750e+00	-7.327861785888671875e-01	-2.439220428466796875e+00	1.312040328979492188e+00	-2.039337158203125000e-02	1.654289245605468750e+00	-1.747638702392578125e+00	3.507648468017578125e+00
-2.697006225585937500e+00	-2.039863586425781250e+00	4.088256835937500000e+00	-6.816101074218750000e-02	2.073562622070312500e+00	3.266807556152343750e+00	2.618850708007812500e+00	1.250946044921875000e+00	2.411384582519531250e+00	-2.659347534179687500e+00	-1.116575002670288086e+00	3.500404357910156250e+00	6.139526367187500000e-01	2.415901184082031250e+00	-2.957817077636718750e+00	3.252700805664062500e+00	3.347793579101562500e+00	3.191154479980468750e+00	-4.164352416992187500e-01	-2.157653808593750000e+00	-9.965515136718750000e-01	-3.129173278808593750e+00	1.657655954360961914e+00	4.459030151367187500e+00	3.306190490722656250e+00	2.103599548339843750e+00	3.119354248046875000e+00	3.173294067382812500e-01	-1.643043518066406250e+00	1.281784057617187500e+00	-1.964637756347656250e+00	-3.654678344726562500e+00	1.595916748046875000e+00	1.953987121582031250e+00	-4.106437683105468750e+00	9.467010498046875000e-01	2.655891418457031250e+00	2.335708618164062500e+00	-3.997802734375000000e-03	2.163009643554687500e+00	-2.396034240722656250e+00	2.096214294433593750e+00	-4.538094997406005859e-01	4.440856933593750000e+00	-1.589658498764038086e+00	3.952629089355468750e+00	-2.281723022460937500e-01	-7.948989868164062500e-01	-2.138259887695312500e+00	-2.995979309082031250e+00
4.764572143554687500e+00	8.989067077636718750e-01	3.844451904296875000e-01	-1.726459503173828125e+00	2.331825256347656250e+00	-2.680557250976562500e+00	1.215217590332031250e+00	3.035774230957031250e-01	4.373626708984375000e+00	1.437370300292968750e+00	2.660377502441406250e+00	-3.707807540893554688e+00	1.487174987792968750e+00	-1.739231109619140625e+00	-2.785930633544921875e+00	-1.213447570800781250e+00	3.671623229980468750e+00	-3.325990676879882812e+00	5.648345947265625000e-01	-2.370697021484375000e+00	-4.045597076416015625e+00	1.224266052246093750e+00	3.674903869628906250e+00	-9.892997741699218750e-01	-2.231777191162109375e+00	1.843143463134765625e+00	-4.680438995361328125e+00	-4.198379516601562500e-01	-4.554367065429687500e-01	-1.010223388671875000e+00	-1.126571655273437500e+00	1.771472930908203125e+00	-2.006256103515625000e+00	-3.085741043090820312e+00	-2.756824493408203125e+00	-2.292877197265625000e+00	1.517890930175781250e+00	-3.742376327514648438e+00	-2.538021087646484375e+00	2.883537292480468750e+00	-1.684165954589843750e+00	-1.433208465576171875e+00	-1.004425048828125000e+00	3.860370635986328125e+00	-3.479988098144531250e+00	2.223365783691406250e+00	-2.234779357910156250e+00	-2.647171020507812500e-01	3.771537780761718750e+00	-1.674629211425781250e+00
-2.217693328857421875e+00	-4.431522369384765625e+00	-3.500198364257812500e+00	-2.318584442138671875e+00	6.741790771484375000e-01	2.875957489013671875e+00	-1.021461486816406250e+00	1.463775634765625000e+00	-1.670989990234375000e+00	-1.247722625732421875e+00	1.349422454833984375e+00	-3.359935760498046875e+00	2.443599700927734375e+00	-3.555843353271484375e+00	-1.316375732421875000e-01	-4.734878540039062500e+00	-4.518150329589843750e+00	-1.887351989746093750e+00	-3.480682373046875000e-01	-2.202938079833984375e+00	-3.551773071289062500e+00	6.908798217773437500e-02	2.336742401123046875e+00	-2.497978210449218750e+00	-7.547492980957031250e-01	4.540370941162109375e+00	-3.451614379882812500e+00	-1.648635864257812500e+00	-1.632770538330078125e+00	1.214244842529296875e+00	-1.654129028320312500e+00	2.334041595458984375e+00	2.833438873291015625e+00	6.001319885253906250e-01	8.998336791992187500e-01	1.814750671386718750e+00	-4.773071289062500000e+00	-6.410789489746093750e-01	-2.262302398681640625e+00	2.793579101562500000e-01	-1.177795410156250000e+00	-4.096843719482421875e+00	-3.858947753906250000e-02	1.071365356445312500e+00	1.750183105468750000e-02	-3.441905975341796875e+00	-1.346950531005859375e+00	-1.814620971679687500e+00	2.265277862548828125e+00	-1.420871734619140625e+00
-3.859382629394531250e+00	-2.763542175292968750e+00	-9.675102233886718750e-01	4.543937683105468750e+00	-2.663150787353515625e+00	3.131755828857421875e+00	-3.312679290771484375e+00	4.202575683593750000e-01	4.710002899169921875e+00	1.677345275878906250e+00	-2.922668457031250000e-01	-1.691955566406250000e+00	3.850620269775390625e+00	-1.761020660400390625e+00	8.019104003906250000e-01	-1.887863159179687500e+00	-2.050399780273437500e+00	-4.263336181640625000e+00	-1.773326873779296875e+00	-3.066898345947265625e+00	-2.829090118408203125e+00	-3.506473541259765625e+00	-1.989757537841796875e+00	-5.349578857421875000e-01	6.950531005859375000e-01	-8.299980163574218750e-01	1.329425811767578125e+00	-3.840579986572265625e+00	-3.274459838867187500e+00	2.882225036621093750e+00	1.191749572753906250e+00	2.268112182617187500e+00	-7.418556213378906250e-01	3.482730865478515625e+00	-3.903991699218750000e+00	1.947338104248046875e+00	-2.819484710693359375e+00	-2.428863525390625000e+00	-1.680278778076171875e+00	2.739345550537109375e+00	-1.624187469482421875e+00	-1.773925781250000000e+00	-2.988639831542968750e+00	-1.466407775878906250e-01	6.235885620117187500e-01	2.471084594726562500e-01	3.603374481201171875e+00	1.537120819091796875e+00	2.683612823486328125e+00	-2.216957092285156250e+00
-3.667798995971679688e+00	2.851951599121093750e+00	-2.973196029663085938e+00	3.677963256835937500e+00	-1.059782028198242188e+00	2.191497802734375000e+00	1.466779708862304688e+00	-3.816444396972656250e+00	-3.415538787841796875e+00	-2.778694152832031250e+00	-1.512109756469726562e+00	-2.061401367187500000e+00	2.290557861328125000e+00	-3.116539001464843750e+00	-4.969013214111328125e+00	-3.827590942382812500e-01	1.094127655029296875e+00	-4.832885742187500000e+00	3.214956283569335938e+00	-1.187812805175781250e+00	-2.757627487182617188e+00	-1.919212341308593750e+00	-2.207271575927734375e+00	-2.887451171875000000e+00	-2.112159729003906250e+00	-1.769836425781250000e+00	-2.697645187377929688e+00	-8.263931274414062500e-01	3.502960205078125000e+00	-3.346183776855468750e+00	-6.051769256591796875e-01	-4.414466857910156250e+00	1.328119277954101562e+00	-2.551002502441406250e+00	5.194187164306640625e-01	-4.513343811035156250e+00	8.159389495849609375e-01	4.089233398437500000e+00	1.968975067138671875e+00	-9.719390869140625000e-01	2.608470916748046875e-01	-3.480056762695312500e+00	8.552856445312500000e-01	-1.523033142089843750e+00	-1.469173431396484375e-01	-1.061462402343750000e+00	2.164068222045898438e+00	2.481834411621093750e+00	-2.194137573242187500e-01	6.035232543945312500e-01
-2.904033660888671875e+00	5.856788158416748047e-02	1.357761383056640625e+00	3.981803417205810547e+00	-8.671975135803222656e-02	-3.381904602050781250e+00	-9.611055850982666016e-01	-2.669883728027343750e+00	-8.630561828613281250e-01	1.435923933982849121e+00	4.804821014404296875e+00	-1.071962356567382812e+00	9.931409358978271484e-01	-3.451423645019531250e+00	3.604820013046264648e+00	-1.827491760253906250e+00	-4.154458999633789062e+00	-8.079894781112670898e-01	-2.477390289306640625e+00	3.148756980895996094e+00	0.000000000000000000e+00	0.000000000000000000e+00	7.505035400390625000e-01	-1.028631806373596191e+00	-1.959514856338500977e+00	-4.528312683105468750e+00	-1.022030115127563477e+00	-3.917350769042968750e+00	3.102893829345703125e+00	-8.074969053268432617e-01	4.115150451660156250e+00	-1.312034606933593750e+00	2.447154998779296875e+00	1.937985777854919434e+00	-2.100116729736328125e+00	1.106754422187805176e+00	1.769416809082031250e+00	2.787914752960205078e+00	3.812640905380249023e+00	-2.483360290527343750e+00	1.992172241210937500e+00	-6.658493280410766602e-01	4.210891723632812500e+00	-1.894266605377197266e-01	-1.662895202636718750e+00	4.180616378784179688e+00	1.610717773437500000e-01	3.968601703643798828e+00	3.512760162353515625e+00	1.729750990867614746e+00
1.344184875488281250e+00	1.843961238861083984e+00	-3.505004882812500000e+00	1.323173522949218750e+00	3.199584245681762695e+00	-2.929534912109375000e-01	3.719916582107543945e+00	-2.303169250488281250e+00	0.000000000000000000e+00	0.000000000000000000e+00	-4.673919677734375000e+00	1.422375917434692383e+00	1.743338823318481445e+00	-1.142555236816406250e+00	-1.822083234786987305e+00	-3.688812255859375000e-01	4.472640037536621094e+00	-3.669891357421875000e-01	-1.382331848144531250e+00	1.942726492881774902e+00	2.799591064453125000e+00	8.998301625251770020e-01	4.423705101013183594e+00	-1.455970764160156250e+00	-6.101150512695312500e-01	2.976044654846191406e+00	-3.758277893066406250e+00	2.340849161148071289e+00	-5.999839305877685547e-01	-2.197067260742187500e+00	1.783714294433593750e+00	4.354982852935791016e+00	-4.144515991210937500e-01	1.373175382614135742e+00	2.727065324783325195e+00	-1.581787109375000000e+00	1.452293395996093750e+00	2.525422096252441406e+00	-3.055908918380737305e+00	-2.629119873046875000e+00	-2.707794189453125000e+00	6.097889542579650879e-01	3.495376586914062500e+00	2.801135301589965820e+00	3.782828569412231445e+00	-1.219871520996093750e+00	3.495552062988281250e+00	1.723726749420166016e+00	-2.983314514160156250e+00	3.334970235824584961e+00
-6.314744949340820312e-01	-4.239488601684570312e+00	-1.845036983489990234e+00	-1.362960815429687500e+00	2.419754981994628906e+00	-3.447532653808593750e+00	-6.441869735717773438e-01	1.118057250976562500e+00	1.901298522949218750e+00	1.159210205078125000e+00	-1.779595375061035156e+00	-7.179508209228515625e-01	1.546787261962890625e+00	-4.110656738281250000e+00	-1.602044582366943359e+00	3.372934341430664062e+00	4.270820617675781250e-01	-3.515998840332031250e+00	2.385292053222656250e+00	-2.262348175048828125e+00	-1.271276473999023438e+00	2.279876708984375000e+00	-1.193781852722167969e+00	-2.223896026611328125e+00	-3.333498001098632812e+00	-2.144626617431640625e+00	4.817142486572265625e-01	-4.796346664428710938e+00	-1.501293182373046875e-01	-2.595993041992187500e+00	-1.968483924865722656e+00	2.301189422607421875e+00	-2.480883598327636719e+00	2.737623214721679688e+00	-2.889917850494384766e+00	-9.244956970214843750e-01	-7.494130134582519531e-01	-1.057615280151367188e+00	2.986011505126953125e+00	1.161767959594726562e+00	-2.989849090576171875e+00	1.759565353393554688e+00	1.491251945495605469e+00	-2.888679504394531250e+00	-2.298376083374023438e+00	-2.943164825439453125e+00	-2.879180431365966797e+00	5.341625213623046875e-01	3.667813301086425781e+00	-3.100593566894531250e+00
-1.337432861328125000e+00	3.221206665039062500e+00	2.981430053710937500e+00	-2.785942077636718750e+00	-3.322303771972656250e+00	2.262649536132812500e-01	1.723342895507812500e+00	3.579505920410156250e+00	-3.032989501953125000e-01	2.874099731445312500e+00	3.182762145996093750e+00	9.784469604492187500e-01	-1.388842821121215820e+00	4.317565917968750000e+00	4.252944946289062500e+00	-2.466896057128906250e+00	1.769454956054687500e+00	1.365814208984375000e-01	-8.854751586914062500e-01	9.655685424804687500e-01	4.467765808105468750e+00	-1.146659851074218750e+00	-5.146713256835937500e-01	-2.150451660156250000e+00	-1.966064453125000000e+00	1.189178466796875000e+00	6.458435058593750000e-01	-2.099914550781250000e-01	3.303932189941406250e+00	-6.334457397460937500e-01	-2.098297119140625000e+00	-1.450164794921875000e+00	-1.251426696777343750e+00	4.103012084960937500e-01	8.223037719726562500e-01	8.634567260742187500e-01	-3.238372802734375000e-01	3.973121643066406250e+00	2.146499633789062500e+00	1.304458618164062500e+00	2.049964904785156250e+00	2.541557312011718750e+00	2.938446044921875000e+00	3.166870117187500000e+00	8.078765869140625000e-01	2.959564208984375000e+00	1.055130004882812500e+00	-7.283248901367187500e-01	3.516998291015625000e+00	-1.703613281250000000e+00
-4.007167816162109375e+00	1.241531372070312500e+00	-1.547140121459960938e+00	-4.688903808593750000e+00	1.520914077758789062e+00	-3.907241821289062500e+00	2.103788375854492188e+00	-1.158424377441406250e+00	-7.252635955810546875e-01	-3.987586975097656250e+00	2.147083282470703125e-01	-2.069068908691406250e+00	4.748764038085937500e-01	-4.232711791992187500e+00	2.759788513183593750e+00	-1.058448791503906250e+00	-1.680120468139648438e+00	-3.414848327636718750e+00	-2.133476257324218750e+00	3.193405151367187500e+00	-1.051330566406250000e+00	-1.828819274902343750e+00	-2.171079635620117188e+00	-2.391975402832031250e+00	-3.193719863891601562e+00	-1.997238159179687500e+00	3.644371032714843750e-01	3.342208862304687500e+00	3.468999862670898438e+00	4.840545654296875000e-01	-7.748298645019531250e-01	1.609786987304687500e+00	-3.048852920532226562e+00	-2.926330566406250000e-01	6.688594818115234375e-01	-3.055717468261718750e+00	-7.798576354980468750e-02	-3.875038146972656250e+00	-5.670986175537109375e-01	-2.861572265625000000e+00	3.910165786743164062e+00	-5.247192382812500000e-01	-2.010644912719726562e+00	3.867416381835937500e-01	3.579240798950195312e+00	-2.695022583007812500e+00	-1.520082473754882812e+00	-2.299591064453125000e+00	2.528226852416992188e+00	1.038589477539062500e+00
-3.496981620788574219e+00	-2.717140197753906250e+00	3.261117935180664062e+00	-1.999740600585937500e+00	-6.203651428222656250e-01	-3.300403594970703125e+00	-1.793743133544921875e+00	-3.027610778808593750e-01	1.567758560180664062e+00	-4.719123840332031250e+00	4.650709152221679688e+00	-2.542877197265625000e-02	3.571826934814453125e+00	3.215599060058593750e-01	4.635993957519531250e+00	6.343040466308593750e-01	1.575695037841796875e+00	-3.611877441406250000e+00	1.210357666015625000e+00	-1.968357086181640625e+00	-1.627336502075195312e+00	-1.921878814697265625e+00	-3.961707115173339844e+00	-8.150596618652343750e-01	-1.004428863525390625e-01	-4.883300781250000000e+00	1.588840484619140625e+00	-2.512905120849609375e+00	-3.347491264343261719e+00	8.301582336425781250e-01	1.604347229003906250e-01	-6.194686889648437500e-01	-9.838275909423828125e-01	4.224395751953125000e-01	-1.282070159912109375e+00	-3.573513031005859375e+00	-6.443557739257812500e-01	3.965782165527343750e+00	3.029407501220703125e+00	1.289012908935546875e+00	1.323072433471679688e+00	2.993583679199218750e-01	5.864772796630859375e-01	-1.776607513427734375e+00	-2.251453399658203125e-01	1.246364593505859375e+00	-7.812690734863281250e-01	-4.011501312255859375e+00	-3.258985519409179688e+00	-1.624397277832031250e+00
-1.940208435058593750e+00	7.660064697265625000e-01	-4.698514938354492188e-02	2.865409851074218750e+00	-6.892504692077636719e-01	3.728141784667968750e+00	-1.987258434295654297e+00	1.841171264648437500e+00	3.767913818359375000e+00	8.085784912109375000e-01	-3.189266204833984375e+00	1.087768554687500000e+00	-3.682712078094482422e+00	2.111137390136718750e+00	-2.675994873046875000e+00	1.605499267578125000e+00	-6.351051330566406250e-01	-2.721107482910156250e+00	-2.987686157226562500e+00	4.305801391601562500e-01	-2.570670604705810547e+00	2.728469848632812500e+00	9.977154731750488281e-01	3.290405273437500000e+00	3.318409919738769531e-01	4.145477294921875000e+00	6.407279968261718750e-01	-1.089050292968750000e+00	-1.188045501708984375e+00	-1.513595581054687500e-01	3.607025146484375000e-01	6.172866821289062500e-01	1.094856262207031250e-01	-6.576690673828125000e-01	-4.564619064331054688e-02	1.770019531250000000e+00	-1.950976848602294922e+00	3.662826538085937500e+00	2.605522155761718750e+00	-1.877128601074218750e+00	1.182041168212890625e+00	-3.181129455566406250e+00	-5.899505615234375000e-01	-4.807899475097656250e+00	8.044776916503906250e-01	-3.748558044433593750e+00	9.362258911132812500e-01	-2.115821838378906250e+00	-3.452770233154296875e+00	-5.909576416015625000e-01
2.228088378906250000e-01	4.690879821777343750e+00	1.415428161621093750e+00	-1.344299316406250000e+00	6.247711181640625000e-01	-2.407180786132812500e+00	-4.233688354492187500e+00	2.088821411132812500e+00	-1.407051086425781250e+00	-2.950653076171875000e+00	-3.543418884277343750e+00	-2.970481872558593750e+00	3.140480041503906250e+00	-4.963684082031250000e-02	-2.194938659667968750e+00	5.624542236328125000e-01	-1.807083129882812500e+00	-1.728713989257812500e+00	3.485183715820312500e-01	-1.240325927734375000e+00	1.159149169921875000e+00	-1.955284118652343750e+00	-4.353019714355468750e+00	-1.238555908203125000e-01	-2.483337402343750000e+00	-3.283325195312500000e+00	-2.212577819824218750e+00	-9.642028808593750000e-02	-4.890670776367187500e-01	3.501670837402343750e+00	-3.946441650390625000e+00	-6.667480468750000000e-01	-2.472526550292968750e+00	-2.614929199218750000e+00	1.906242370605468750e+00	-2.975028991699218750e+00	2.645133972167968750e+00	1.557533264160156250e+00	3.630088806152343750e+00	3.429603576660156250e+00	1.548706054687500000e+00	1.332580566406250000e+00	-3.946830749511718750e+00	-1.772560119628906250e+00	-2.883110046386718750e+00	-9.922866821289062500e-01	1.368721008300781250e+00	-2.571281433105468750e+00	-3.272384643554687500e+00	1.997375488281250000e-01
-4.257217407226562500e+00	1.106200575828552246e+00	-3.212318420410156250e+00	2.906481266021728516e+00	2.201519012451171875e-01	-2.041717529296875000e+00	-2.958660125732421875e+00	3.973395347595214844e+00	-8.860740661621093750e-01	3.564206600189208984e+00	-1.829399108886718750e+00	1.388884902000427246e+00	1.964233398437500000e+00	3.468214035034179688e+00	-3.754615783691406250e+00	-1.199627280235290527e+00	-3.076972961425781250e+00	1.634538769721984863e+00	-3.002128601074218750e-01	3.222637653350830078e+00	-7.237339019775390625e-01	-1.493118286132812500e+00	1.542715072631835938e+00	-4.419616699218750000e+00	2.464561462402343750e-01	1.053868651390075684e+00	-1.971511840820312500e-01	2.025190353393554688e+00	3.317663192749023438e+00	-2.544769287109375000e+00	-2.904132843017578125e+00	-4.693801403045654297e-01	8.541030883789062500e-01	3.392214775085449219e+00	2.513629913330078125e+00	-4.616508483886718750e-01	-1.202644348144531250e+00	-5.494077205657958984e-01	-1.434461593627929688e+00	-4.172912597656250000e+00	1.486145019531250000e+00	8.746169805526733398e-01	1.112171173095703125e+00	4.690317630767822266e+00	-4.060926437377929688e+00	-2.281936645507812500e+00	-4.423171997070312500e+00	-1.249364852905273438e+00	-2.061647415161132812e+00	-1.437652587890625000e+00
-3.364505529403686523e+00	-1.134147644042968750e+00	-2.765653610229492188e+00	3.014800548553466797e+00	-4.819805145263671875e+00	7.887666225433349609e-01	-3.995124578475952148e+00	-8.934249877929687500e-01	9.318926334381103516e-01	-4.733062744140625000e+00	6.154975891113281250e-01	1.364895820617675781e+00	4.838069915771484375e+00	3.084083199501037598e-01	1.568225860595703125e+00	1.879575133323669434e+00	-1.517598628997802734e-01	-4.749031066894531250e+00	-3.745129585266113281e+00	2.511105060577392578e+00	-2.315242528915405273e+00	-7.751388549804687500e-01	-5.069618225097656250e-01	9.571527242660522461e-01	3.485574722290039062e+00	3.311320781707763672e+00	3.864862442016601562e+00	-2.387417256832122803e-01	4.678461074829101562e+00	-9.741744995117187500e-01	-2.059857845306396484e-01	-2.676803588867187500e+00	1.808176040649414062e+00	2.484188556671142578e+00	1.123813629150390625e+00	2.404076457023620605e-01	-2.663029670715332031e+00	1.939824223518371582e+00	4.642547607421875000e+00	1.409576892852783203e+00	-8.258931636810302734e-01	-2.397399902343750000e+00	4.251005172729492188e+00	-1.985282897949218750e+00	9.437217712402343750e-01	3.874620437622070312e+00	3.033993005752563477e+00	-2.346206665039062500e+00	-2.291625738143920898e+00	-1.904869079589843750e+00
3.026512145996093750e+00	3.051002502441406250e+00	4.113328933715820312e+00	2.514739990234375000e+00	1.814773559570312500e+00	2.694282531738281250e+00	-7.022056579589843750e-01	-4.730224609375000000e-03	-4.502975463867187500e+00	1.330245971679687500e+00	-1.589197158813476562e+00	1.445068359375000000e+00	-2.724683761596679688e+00	-6.556396484375000000e-01	-3.315311431884765625e+00	3.043228149414062500e+00	-3.340219497680664062e+00	-2.372695922851562500e+00	-8.381004333496093750e-01	-2.210929870605468750e+00	2.658649444580078125e+00	-2.323890686035156250e+00	-1.967422485351562500e+00	-3.924285888671875000e+00	1.341682434082031250e+00	-4.497703552246093750e+00	4.007856369018554688e+00	-6.269760131835937500e-01	-2.503505706787109375e+00	2.054718017578125000e+00	-3.272964477539062500e+00	-2.947616577148437500e-01	-4.494152069091796875e+00	4.974365234375000000e-02	2.962909698486328125e+00	-3.957084655761718750e+00	2.194313049316406250e+00	3.726135253906250000e+00	4.109121322631835938e+00	-2.285400390625000000e+00	-3.516614913940429688e+00	-3.013175964355468750e+00	-3.312625885009765625e-01	-3.250106811523437500e+00	4.320705413818359375e+00	-1.211585998535156250e+00	1.701707839965820312e+00	-8.893585205078125000e-02	3.252479553222656250e+00	-1.426582336425781250e+00
-4.105072021484375000e-01	-1.735485076904296875e+00	-8.725700378417968750e-01	-4.900485992431640625e+00	2.448162078857421875e+00	1.821743011474609375e+00	-4.433246612548828125e+00	1.553993225097656250e-01	-2.107887268066406250e+00	-1.702690124511718750e-01	-2.552188873291015625e+00	-3.668914794921875000e+00	-5.338325500488281250e-01	4.807106018066406250e+00	1.187133789062500000e+00	1.934642791748046875e+00	3.469478607177734375e+00	-1.838150024414062500e-01	-4.850311279296875000e-01	-6.329956054687500000e-01	-3.457626342773437500e+00	6.667366027832031250e-01	1.598217010498046875e+00	-2.197292327880859375e+00	-2.482810974121093750e+00	-2.591785430908203125e+00	-2.416942596435546875e+00	-7.638893127441406250e-01	-1.172069549560546875e+00	-2.611602783203125000e+00	3.291397094726562500e+00	-3.476665496826171875e+00	-8.033752441406250000e-03	6.849594116210937500e-01	1.171363830566406250e+00	-3.798862457275390625e+00	-5.415077209472656250e-01	-2.823127746582031250e+00	2.136501312255859375e+00	2.452144622802734375e+00	4.005889892578125000e-01	-4.909103393554687500e+00	1.757801055908203125e+00	8.913154602050781250e-01	1.687530517578125000e+00	-2.849414825439453125e+00	8.478889465332031250e-01	-1.444011688232421875e+00	3.559150695800781250e-01	2.627532958984375000e+00
7.273178100585937500e-01	1.242942810058593750e+00	-3.680961608886718750e+00	-1.357269287109375000e+00	-1.686065673828125000e+00	-2.916923522949218750e+00	8.218917846679687500e-01	-4.694084167480468750e+00	-1.728759765625000000e+00	-3.573486328125000000e+00	0.000000000000000000e+00	0.000000000000000000e+00	-2.228706359863281250e+00	2.879013061523437500e+00	-4.146148681640625000e+00	5.079498291015625000e-01	3.160636901855468750e+00	-1.880073547363281250e+00	4.143608093261718750e+00	-9.918212890625000000e-03	2.069305419921875000e+00	-2.086212158203125000e+00	-2.770629882812500000e+00	-3.252357482910156250e+00	-1.371597290039062500e+00	-4.116821289062500000e+00	4.434661865234375000e-01	-3.600990295410156250e+00	-3.431701660156250000e-01	-4.390342712402343750e+00	-9.890747070312500000e-02	-1.129547119140625000e+00	-1.690406799316406250e+00	-3.051910400390625000e-01	3.711853027343750000e-01	-2.912101745605468750e+00	2.174942016601562500e+00	-1.440864562988281250e+00	-3.734184265136718750e+00	-2.462219238281250000e+00	2.963668823242187500e+00	-6.294937133789062500e-01	2.049621582031250000e+00	2.395858764648437500e-01	4.223457336425781250e+00	-1.681434631347656250e+00	1.906890869140625000e+00	-8.554458618164062500e-01	1.691421508789062500e+00	3.888992309570312500e+00
-7.253837585449218750e-01	-3.614322662353515625e+00	-4.106307983398437500e+00	-9.039268493652343750e-01	-4.319946289062500000e+00	-1.992008209228515625e+00	-1.416870117187500000e+00	2.449947357177734375e+00	-3.993755340576171875e+00	-2.571617126464843750e+00	-3.226055145263671875e+00	1.465919494628906250e+00	3.616184234619140625e+00	1.695919036865234375e+00	1.954006195068359375e+00	2.010612487792968750e-01	1.084331512451171875e+00	-2.515396118164062500e+00	-1.735790252685546875e+00	-3.181217193603515625e+00	-2.817844390869140625e+00	-3.811931610107421875e+00	2.434841156005859375e+00	-3.431179046630859375e+00	-7.804412841796875000e-01	-1.297142028808593750e+00	-2.035293579101562500e+00	2.163002014160156250e+00	2.234893798828125000e+00	3.351829528808593750e+00	-6.634063720703125000e-01	-2.952125549316406250e+00	1.308521270751953125e+00	-1.724624633789062500e-02	1.321277618408203125e+00	1.097057342529296875e+00	3.711303710937500000e+00	6.329879760742187500e-01	-2.645973205566406250e+00	1.154930114746093750e+00	-3.095043182373046875e+00	3.477851867675781250e+00	-1.961887359619140625e+00	-1.913448333740234375e+00	5.155181884765625000e-01	-9.394989013671875000e-01	2.896961212158203125e+00	-3.331985473632812500e-01	1.409626007080078125e+00	-3.088790893554687500e+00
-2.211044311523437500e+00	7.270812988281250000e-03	2.579063415527343750e+00	-4.245018005371093750e+00	1.583404541015625000e-01	-4.120010375976562500e+00	3.381172180175781250e+00	-3.209743499755859375e+00	4.270587921142578125e+00	-1.757564544677734375e+00	-2.741273880004882812e+00	3.862686157226562500e-01	-7.705307006835937500e-01	-4.746326446533203125e+00	2.291847229003906250e+00	-3.185558319091796875e+00	2.763965606689453125e+00	2.268497467041015625e+00	1.341171264648437500e+00	-4.577861785888671875e+00	-3.423295974731445312e+00	-2.954715728759765625e+00	-5.340194702148437500e-01	-3.094261169433593750e+00	3.742519378662109375e+00	1.943778991699218750e-01	1.074909210205078125e+00	-3.506843566894531250e+00	-1.241441726684570312e+00	3.118934631347656250e+00	1.469493865966796875e+00	-2.453220367431640625e+00	-1.461675643920898438e+00	-3.717746734619140625e+00	4.592670440673828125e+00	-7.084655761718750000e-01	-1.719530105590820312e+00	-2.671894073486328125e+00	-2.549077987670898438e+00	-3.683425903320312500e+00	-4.395727157592773438e+00	-8.385658264160156250e-01	-1.848733901977539062e+00	1.067962646484375000e+00	-3.623664855957031250e+00	-1.869934082031250000e+00	-7.911109924316406250e-01	-2.045398712158203125e+00	-2.968591690063476562e+00	1.005222320556640625e+00
-3.406570434570312500e+00	-3.329933166503906250e+00	3.729764938354492188e+00	-4.685974121093750000e-01	-3.279599189758300781e+00	1.274496078491210938e+00	5.795478820800781250e-02	-4.135074615478515625e+00	-7.994174957275390625e-01	-1.588838577270507812e+00	-3.472861289978027344e+00	-2.025333404541015625e+00	2.613550186157226562e+00	-8.172054290771484375e-01	-2.205348014831542969e+00	1.242961883544921875e+00	-2.152875900268554688e+00	-3.178977966308593750e+00	1.733179092407226562e+00	1.262298583984375000e+00	0.000000000000000000e+00	0.000000000000000000e+00	-1.936196327209472656e+00	2.928153991699218750e+00	-3.776332855224609375e+00	1.739879608154296875e+00	-2.795304298400878906e+00	-3.095417022705078125e+00	-2.716261863708496094e+00	-4.195335388183593750e+00	-1.008138656616210938e-01	-3.034364700317382812e+00	2.218526840209960938e+00	2.268159866333007812e+00	9.521436691284179688e-01	-2.585399627685546875e+00	-1.248648643493652344e+00	-2.581628799438476562e+00	2.694305419921875000e+00	-3.682071685791015625e+00	2.024032592773437500e+00	-2.843240737915039062e+00	-5.934000015258789062e-01	-4.059091567993164062e+00	3.231946945190429688e+00	2.685607910156250000e+00	4.748073577880859375e+00	3.855857849121093750e-01	-6.775112152099609375e-01	4.919019699096679688e+00
1.742753982543945312e+00	2.556266784667968750e+00	-1.698907852172851562e+00	1.154800415039062500e+00	2.560037612915039062e+00	-4.170021057128906250e+00	3.845052719116210938e+00	1.912307739257812500e-01	1.496313095092773438e+00	-4.335838317871093750e+00	-2.330703735351562500e+00	8.023834228515625000e-02	-3.122900009155273438e+00	1.900001525878906250e+00	-1.294937133789062500e+00	-4.788337707519531250e+00	3.730833053588867188e+00	-1.889183044433593750e+00	-2.901443481445312500e+00	-8.743972778320312500e-01	-3.040809631347656250e-01	-2.886528015136718750e+00	1.749971389770507812e+00	-3.252906799316406250e+00	2.194665908813476562e+00	5.829925537109375000e-01	4.678434371948242188e+00	1.162406921386718750e+00	4.492723464965820312e+00	-9.054489135742187500e-01	1.379873275756835938e+00	-2.260894775390625000e+00	-1.070751190185546875e+00	2.630538940429687500e-01	-4.155727386474609375e+00	1.497329711914062500e+00	-4.682369232177734375e+00	-5.028610229492187500e-01	1.928728103637695312e+00	-6.041412353515625000e-01	-3.703060150146484375e-01	-5.692672729492187500e-01	2.445028305053710938e+00	-1.910469055175781250e+00	-3.423166275024414062e+00	6.939620971679687500e-01	7.982940673828125000e-01	-1.950950622558593750e+00	2.725152969360351562e+00	1.755371093750000000e-01
3.819969177246093750e+00	-2.112720489501953125e+00	-4.795455932617187500e-01	-1.962974548339843750e+00	-3.295463562011718750e+00	3.755999565124511719e+00	3.688774108886718750e+00	1.918025016784667969e+00	-1.147026062011718750e+00	-4.300038337707519531e+00	-1.616256713867187500e+00	-3.340021133422851562e+00	2.724052429199218750e+00	-8.327283859252929688e-01	-1.686561584472656250e+00	3.022866249084472656e+00	-3.358413696289062500e+00	-3.668746948242187500e+00	1.206039428710937500e+00	-3.086996078491210938e+00	5.722885131835937500e-01	-3.294004440307617188e+00	-4.114356994628906250e+00	8.516464233398437500e-01	-3.105522155761718750e+00	-1.895582199096679688e+00	2.101310729980468750e+00	7.370910644531250000e-01	3.609046936035156250e+00	-1.461206436157226562e+00	-4.117103576660156250e+00	-1.469228744506835938e+00	-2.593803405761718750e+00	-2.852160453796386719e+00	6.549606323242187500e-01	-8.677892684936523438e-01	1.617050170898437500e+00	-2.565028190612792969e+00	1.290916442871093750e+00	-4.182682991027832031e+00	-2.049491882324218750e+00	5.849933624267578125e-01	2.069129943847656250e+00	7.404708862304687500e-02	2.721763610839843750e+00	-2.183387756347656250e+00	-2.111862182617187500e+00	-3.815830230712890625e+00	-2.216941833496093750e+00	3.978302955627441406e+00
1.910827636718750000e+00	-4.139049530029296875e+00	3.178894042968750000e+00	4.867248535156250000e-01	2.015731811523437500e+00	-1.354160308837890625e+00	1.673316955566406250e+00	1.403385162353515625e+00	2.076400756835937500e+00	3.598556518554687500e-01	3.394660949707031250e+00	3.235767364501953125e+00	-2.237205505371093750e+00	3.792354583740234375e+00	-4.636535644531250000e+00	-4.303131103515625000e-01	2.336700439453125000e+00	1.428153991699218750e+00	-4.434387207031250000e+00	-1.067863464355468750e+00	-3.558586120605468750e+00	1.406108856201171875e+00	1.317962646484375000e+00	-3.816139221191406250e+00	4.883117675781250000e+00	2.672309875488281250e-01	-4.512100219726562500e+00	-1.746658325195312500e+00	2.947738647460937500e+00	-1.907855987548828125e+00	2.828216552734375000e-01	-4.282802581787109375e+00	-1.011970520019531250e+00	-4.131362915039062500e+00	-3.291015625000000000e+00	8.011856079101562500e-01	1.838569641113281250e+00	-2.031242370605468750e+00	-4.011077880859375000e-01	1.017707824707031250e+00	-2.280166625976562500e+00	-4.390228271484375000e+00	9.817581176757812500e-01	-2.783733367919921875e+00	-2.980598449707031250e+00	-2.579956054687500000e+00	-3.403266906738281250e+00	-1.434837341308593750e+00	-1.906188964843750000e+00	-3.218063354492187500e+00
-3.894565582275390625e+00	-1.374897003173828125e+00	0.000000000000000000e+00	0.000000000000000000e+00	1.383613586425781250e+00	-4.339061737060546875e+00	1.189540863037109375e+00	1.208339691162109375e+00	-6.296844482421875000e-01	-2.256801605224609375e+00	2.409957885742187500e+00	-1.831966400146484375e+00	2.915836334228515625e+00	-3.006015777587890625e+00	1.819137573242187500e+00	-2.754234313964843750e+00	-8.600425720214843750e-02	1.123554229736328125e+00	-2.280235290527343750e-02	-1.297481536865234375e+00	3.589248657226562500e-02	-2.403022766113281250e+00	5.847797393798828125e-01	-3.694915771484375000e-01	7.930412292480468750e-01	-3.206218719482421875e+00	-1.404409408569335938e+00	2.880691528320312500e+00	6.310749053955078125e-01	2.307029724121093750e+00	-3.387317657470703125e-01	2.767082214355468750e+00	-3.827671051025390625e+00	-2.070316314697265625e+00	1.689247131347656250e+00	-1.024021148681640625e+00	1.644477844238281250e-01	-4.331001281738281250e+00	1.068820953369140625e+00	-1.956684112548828125e+00	4.029525756835937500e+00	-4.678268432617187500e-01	-4.502292633056640625e+00	-2.140533447265625000e+00	2.268928527832031250e+00	1.013954162597656250e+00	-5.614356994628906250e-01	-3.347702026367187500e+00	1.669742584228515625e+00	6.687545776367187500e-02
3.104278564453125000e+00	8.436431884765625000e-01	3.135192871093750000e+00	-2.639007568359375000e-01	3.734657287597656250e+00	6.668777465820312500e-01	2.506767272949218750e+00	-1.158912658691406250e+00	2.443832397460937500e+00	4.117904663085937500e+00	2.081794738769531250e+00	-6.567764282226562500e-01	4.458206176757812500e+00	-1.328041076660156250e+00	-2.826065063476562500e+00	1.852569580078125000e+00	0.000000000000000000e+00	0.000000000000000000e+00	-1.273773193359375000e+00	-3.329467773437500000e-02	-1.418731689453125000e+00	3.892127990722656250e+00	-3.532737731933593750e+00	-4.073410034179687500e-01	7.193603515625000000e-01	2.894775390625000000e+00	2.847869873046875000e+00	2.899314880371093750e+00	-6.359024047851562500e-01	-2.370986938476562500e-01	2.077926635742187500e+00	4.483795166015625000e-01	4.729187011718750000e+00	1.076965332031250000e+00	-4.027458190917968750e+00	7.664260864257812500e-01	1.393692016601562500e+00	2.010032653808593750e+00	-6.814880371093750000e-01	1.964538574218750000e+00	-2.509552001953125000e+00	-2.937820434570312500e+00	-2.409622192382812500e+00	3.441123962402343750e+00	2.444671630859375000e+00	1.695365905761718750e+00	9.825668334960937500e-01	4.881599426269531250e+00	8.431167602539062500e-01	-2.587844848632812500e+00
-2.061233520507812500e+00	-2.872032165527343750e+00	6.689147949218750000e-01	-4.130142211914062500e+00	1.588539123535156250e+00	-4.716381072998046875e+00	-9.900207519531250000e-01	-7.966194152832031250e-01	4.491958618164062500e-01	-4.757808685302734375e+00	2.180511474609375000e+00	3.847801208496093750e+00	-2.837402343750000000e+00	1.964164733886718750e+00	2.259468078613281250e+00	-3.782920837402343750e-01	2.344200134277343750e+00	-3.674304962158203125e+00	1.982810974121093750e+00	-2.661285400390625000e+00	3.056945800781250000e-01	-3.116153717041015625e+00	-4.633178710937500000e-01	-4.150230407714843750e+00	-1.737976074218750000e+00	-1.839542388916015625e+00	3.253143310546875000e+00	1.022777557373046875e+00	-3.848625183105468750e+00	-2.206878662109375000e+00	-2.910636901855468750e+00	-3.607032775878906250e+00	2.192207336425781250e+00	-2.036209106445312500e+00	2.957992553710937500e-01	1.109561920166015625e+00	1.969703674316406250e+00	6.665458679199218750e-01	1.924308776855468750e+00	-1.417480468750000000e+00	1.369895935058593750e+00	-1.025577545166015625e+00	4.710891723632812500e+00	-7.028961181640625000e-02	1.040657043457031250e+00	-2.068561553955078125e+00	-1.689788818359375000e+00	-3.873825073242187500e+00	-4.222991943359375000e+00	-1.158828735351562500e+00
2.449981689453125000e+00	-3.919044494628906250e+00	8.145599365234375000e-01	2.111530303955078125e+00	-4.592487335205078125e+00	-3.218269348144531250e-01	-4.897293090820312500e+00	7.410640716552734375e-01	-3.357166290283203125e+00	-7.183208465576171875e-01	-1.996040344238281250e+00	-3.557420730590820312e+00	-4.123821258544921875e-01	-5.321941375732421875e-01	-7.584552764892578125e-01	4.339565277099609375e+00	2.596082687377929688e+00	-2.174779891967773438e+00	1.061100006103515625e+00	1.881408691406250000e-01	-9.870777130126953125e-01	-2.815410614013671875e+00	2.939094543457031250e+00	2.198696136474609375e+00	1.374883651733398438e+00	-4.184425354003906250e+00	3.034631729125976562e+00	-9.936046600341796875e-01	2.124996185302734375e+00	4.459896087646484375e-01	3.187517166137695312e+00	-3.081108093261718750e+00	-1.203954696655273438e+00	3.079463958740234375e+00	-1.636371612548828125e-01	3.448104858398437500e+00	1.558803558349609375e+00	-1.786582946777343750e+00	-1.016277313232421875e+00	3.881816864013671875e-01	-1.588508605957031250e+00	-1.924743652343750000e+00	0.000000000000000000e+00	0.000000000000000000e+00	1.617431640625000000e-02	-3.218204498291015625e+00	1.095323562622070312e+00	-2.962259292602539062e+00	-2.575765609741210938e+00	-1.472663879394531250e+00
-2.321411132812500000e+00	2.228183746337890625e-01	-3.436363220214843750e+00	-3.051816940307617188e+00	-3.144180297851562500e+00	-1.262674331665039062e+00	-1.288391113281250000e+00	-4.231679916381835938e+00	-1.317497253417968750e+00	-1.377449035644531250e-01	-1.381683349609375000e-02	-4.388360977172851562e+00	-4.188537597656250000e-01	-2.289529800415039062e+00	-2.202972412109375000e+00	-3.357597351074218750e+00	2.151481628417968750e+00	-3.358840942382812500e-01	-2.515037536621093750e+00	-2.157339096069335938e+00	-1.482025146484375000e+00	-2.548593521118164062e+00	-3.388244628906250000e+00	2.704242706298828125e+00	-3.083374023437500000e+00	-5.921611785888671875e-01	-7.544326782226562500e-01	-1.039218902587890625e+00	1.714546203613281250e+00	-4.318223953247070312e+00	2.822792053222656250e+00	-4.052742004394531250e+00	1.080932617187500000e-01	-3.258033752441406250e+00	2.217918395996093750e+00	2.140251159667968750e+00	1.269676208496093750e+00	-1.102571487426757812e+00	2.333221435546875000e+00	-9.683017730712890625e-01	2.957550048828125000e+00	-2.810247421264648438e+00	0.000000000000000000e+00	0.000000000000000000e+00	-4.170608520507812500e+00	1.489110946655273438e+00	4.483131408691406250e+00	2.984085083007812500e-01	2.681808471679687500e-01	-6.540126800537109375e-01
2.953729629516601562e+00	-3.618049621582031250e+00	2.464338302612304688e+00	-3.155887603759765625e+00	3.065240859985351562e+00	2.206592559814453125e+00	-4.049173355102539062e+00	-2.657573699951171875e+00	-4.039112091064453125e+00	-1.996471405029296875e+00	-1.668521881103515625e+00	-3.330833435058593750e+00	-2.316669464111328125e+00	-3.213745117187500000e+00	2.535371780395507812e+00	2.585681915283203125e+00	-7.211380004882812500e-01	-1.792182922363281250e+00	3.386756896972656250e+00	-2.548374176025390625e+00	-3.229354858398437500e+00	6.039276123046875000e-01	1.850673675537109375e+00	-7.530899047851562500e-01	-2.258113861083984375e+00	8.912658691406250000e-02	2.295896530151367188e+00	-3.801513671875000000e+00	4.727872848510742188e+00	-9.006462097167968750e-01	9.336662292480468750e-02	-4.470329284667968750e+00	3.529834747314453125e-01	4.445716857910156250e+00	3.801464080810546875e+00	-1.521568298339843750e+00	1.517286300659179688e+00	-1.788669586181640625e+00	-6.880054473876953125e-01	-2.482830047607421875e+00	3.169059753417968750e-02	6.628341674804687500e-01	3.549430847167968750e+00	-4.738655090332031250e-01	-2.359991073608398438e+00	-4.298980712890625000e+00	-3.238468170166015625e-01	-1.225742340087890625e+00	2.717752456665039062e+00	-1.484745025634765625e+00
5.740909576416015625e-01	-2.650634765625000000e+00	6.963844299316406250e-01	3.990402221679687500e-01	1.872024536132812500e-01	-4.778305053710937500e+00	-2.526079177856445312e+00	-4.034042358398437500e-01	-1.412281036376953125e+00	2.057373046875000000e+00	-1.532558441162109375e+00	1.425209045410156250e+00	1.246295928955078125e+00	-1.551788330078125000e+00	4.388349533081054688e+00	2.083328247070312500e+00	-4.198242187500000000e+00	1.775787353515625000e+00	-1.022350311279296875e+00	4.830474853515625000e-01	-1.259752273559570312e+00	-6.068038940429687500e-01	1.889106750488281250e+00	-1.415107727050781250e+00	-4.189439773559570312e+00	-3.512573242187500000e-01	2.925834655761718750e-01	-1.050056457519531250e+00	-2.989006042480468750e+00	-3.283393859863281250e+00	3.162021636962890625e-01	-3.691032409667968750e+00	-8.146781921386718750e-01	-1.604049682617187500e+00	-6.534309387207031250e-01	2.844390869140625000e+00	-2.297645568847656250e+00	6.689910888671875000e-01	-4.362165451049804688e+00	-1.446548461914062500e+00	-6.234760284423828125e-01	-2.913650512695312500e+00	-1.745912551879882812e+00	-3.460632324218750000e+00	0.000000000000000000e+00	0.000000000000000000e+00	8.335189819335937500e-01	-4.636634826660156250e+00	-3.290290832519531250e+00	-1.206474304199218750e+00
-6.765213012695312500e-01	-2.055728912353515625e+00	1.882171630859375000e+00	-1.019039154052734375e+00	-6.650543212890625000e-01	2.090835571289062500e-02	6.381721496582031250e-01	1.650466918945312500e+00	-1.502727508544921875e+00	-2.815242767333984375e+00	-2.286289215087890625e+00	1.569396972656250000e+00	-3.900428771972656250e+00	-2.366111755371093750e+00	-3.852455139160156250e+00	2.125633239746093750e+00	-4.669868469238281250e+00	-2.248115539550781250e-01	3.283294677734375000e+00	2.303131103515625000e+00	-2.644897460937500000e+00	-7.873153686523437500e-01	4.075927734375000000e-01	-1.865245819091796875e+00	3.805721282958984375e+00	1.896984100341796875e+00	1.695575714111328125e+00	-2.812126159667968750e+00	1.129676818847656250e+00	-3.968128204345703125e+00	-4.247749328613281250e+00	-1.221340179443359375e+00	-1.623683929443359375e+00	-3.934448242187500000e+00	-4.938850402832031250e-01	-3.296924591064453125e+00	6.287384033203125000e-02	-4.232929229736328125e+00	-4.034385681152343750e-01	-2.643779754638671875e+00	2.886611938476562500e+00	1.267120361328125000e+00	-2.468353271484375000e+00	-1.203155517578125000e-01	-2.609615325927734375e+00	-3.472660064697265625e+00	-1.234939575195312500e+00	-1.722492218017578125e+00	-3.942642211914062500e-01	-1.007194519042968750e+00
-4.082352638244628906e+00	-2.124320983886718750e+00	6.190910339355468750e-01	-4.087638854980468750e+00	-1.425118446350097656e+00	-3.116730690002441406e+00	4.454679489135742188e+00	-2.143140792846679688e+00	-2.317266464233398438e-01	-3.442565917968750000e+00	2.096479415893554688e+00	1.337184906005859375e-01	-2.499657630920410156e+00	-2.851665019989013672e+00	-2.216577529907226562e+00	-4.039063453674316406e+00	5.730400085449218750e-01	-2.319183349609375000e+00	6.229400634765625000e-03	-1.313738822937011719e+00	9.634113311767578125e-02	-6.426162719726562500e-01	3.414400100708007812e+00	-1.453063964843750000e+00	-3.170592308044433594e+00	-2.712343215942382812e+00	3.883773803710937500e+00	1.343750000000000000e+00	-1.023849487304687500e+00	-4.425411701202392578e+00	8.583965301513671875e-01	-3.450560569763183594e+00	1.830594062805175781e+00	-2.982882499694824219e+00	3.464262008666992188e+00	-2.591519832611083984e+00	1.698984146118164062e+00	-4.237845897674560547e+00	4.210119247436523438e+00	-4.421977996826171875e-01	-2.057715415954589844e+00	-9.039096832275390625e-01	-2.998270034790039062e+00	-3.337985038757324219e+00	4.787261962890625000e+00	7.701272964477539062e-01	-5.662088394165039062e-01	-2.421034812927246094e+00	2.904956817626953125e+00	-3.609745979309082031e+00
-1.784278869628906250e+00	2.382705688476562500e+00	6.663208007812500000e-01	4.219573974609375000e+00	-2.390502929687500000e+00	-9.525070190429687500e-01	1.652603149414062500e-01	-3.597503662109375000e+00	-1.084602355957031250e+00	-3.324668884277343750e+00	2.416732788085937500e+00	-2.987037658691406250e+00	-1.311599731445312500e+00	-1.144866943359375000e+00	3.632377624511718750e+00	-2.763412475585937500e+00	1.070556640625000000e-01	-2.941535949707031250e+00	3.635498046875000000e+00	-1.083541870117187500e+00	-2.363998413085937500e+00	-1.638511657714843750e+00	1.263259887695312500e+00	2.367935180664062500e-01	-2.717666625976562500e+00	-3.475135803222656250e+00	-3.600952148437500000e+00	3.377639770507812500e+00	2.167938232421875000e+00	-4.262107849121093750e+00	0.000000000000000000e+00	0.000000000000000000e+00	-3.524757385253906250e+00	2.695991516113281250e+00	1.183082580566406250e+00	-3.117835998535156250e+00	-7.022628784179687500e-01	2.230560302734375000e+00	6.106338500976562500e-01	-1.991180419921875000e+00	-3.301879882812500000e+00	9.328384399414062500e-01	-5.616531372070312500e-01	-4.434745788574218750e+00	-7.349090576171875000e-01	-2.256187438964843750e+00	4.949264526367187500e-01	4.867454528808593750e+00	-3.207321166992187500e+00	-2.474472045898437500e+00
-1.106513977050781250e+00	-2.977581024169921875e-01	-2.227127075195312500e+00	-3.564409255981445312e+00	-1.790580749511718750e+00	-4.601526260375976562e+00	-1.929893493652343750e+00	-1.782146453857421875e+00	-8.231353759765625000e-02	-4.748619079589843750e+00	-1.022796630859375000e-01	-6.584110260009765625e-01	7.905197143554687500e-01	-2.815761566162109375e+00	-9.952468872070312500e-01	-3.873422622680664062e+00	3.351737976074218750e+00	-8.272476196289062500e-01	-1.300788879394531250e+00	-2.673833847045898438e+00	-2.719497680664062500e-01	-3.066068649291992188e+00	-2.108642578125000000e+00	2.197343826293945312e+00	-1.868225097656250000e+00	-1.112087249755859375e+00	4.709930419921875000e-01	-1.558025360107421875e+00	1.315177917480468750e+00	-3.781759262084960938e+00	3.487960815429687500e+00	1.665838241577148438e+00	2.458999633789062500e+00	-1.568166732788085938e+00	-4.338050842285156250e+00	-2.691173553466796875e-01	3.533332824707031250e+00	-1.456996917724609375e+00	1.219116210937500000e+00	-3.959445953369140625e-01	-2.911209106445312500e+00	9.571361541748046875e-01	1.460060119628906250e+00	-1.062725067138671875e+00	-4.164237976074218750e+00	2.492980957031250000e+00	3.323104858398437500e+00	2.774024963378906250e+00	2.453895568847656250e+00	8.357696533203125000e-01
2.349166870117187500e-01	-4.465077400207519531e+00	-1.800483703613281250e+00	-3.588438987731933594e+00	1.071983337402343750e+00	-2.597586631774902344e+00	-6.992797851562500000e-01	-3.902648925781250000e+00	-6.353454589843750000e-01	-1.763670921325683594e+00	-1.345932006835937500e+00	-4.102562904357910156e+00	-1.714889526367187500e+00	-1.872996330261230469e+00	-2.011878967285156250e+00	-4.232950210571289062e+00	-2.805000305175781250e+00	-1.935810089111328125e+00	-3.348159790039062500e+00	-1.564312934875488281e+00	-2.048423767089843750e+00	-2.952751159667968750e+00	2.177909851074218750e+00	-2.518422126770019531e+00	-4.445175170898437500e+00	-1.647066116333007812e+00	1.133995056152343750e+00	-3.823592185974121094e+00	-3.769187927246093750e+00	7.352037429809570312e-01	-4.478981018066406250e+00	-3.699598312377929688e-01	-2.835327148437500000e+00	1.512041091918945312e-01	1.321571350097656250e+00	-4.446535110473632812e+00	-2.586067199707031250e+00	-2.564196586608886719e+00	-3.684097290039062500e+00	-2.632740020751953125e+00	-1.960220336914062500e-01	3.049020767211914062e+00	1.983261108398437500e-01	-3.239270210266113281e+00	3.213417053222656250e+00	2.348537445068359375e+00	-4.540283203125000000e+00	1.704878807067871094e+00	1.580558776855468750e+00	-5.502328872680664062e-01
2.500659942626953125e+00	2.906024932861328125e+00	2.919974327087402344e-01	-3.616638183593750000e+00	4.899725914001464844e-01	-4.709238052368164062e+00	3.629684925079345703e+00	-2.763357162475585938e+00	3.888769626617431641e+00	-2.117683410644531250e+00	-3.843528747558593750e+00	-2.310012817382812500e+00	-1.167915344238281250e+00	-1.774587631225585938e+00	-2.640940427780151367e+00	-4.035081863403320312e+00	6.266207695007324219e-01	-2.301998138427734375e-01	-1.370422124862670898e+00	-3.886398315429687500e+00	1.971298217773437500e+00	3.971092224121093750e+00	-1.278942108154296875e+00	1.452911376953125000e+00	-3.516403198242187500e+00	-3.352283477783203125e+00	2.094016075134277344e+00	7.878875732421875000e-01	9.129247665405273438e-01	-1.330568313598632812e+00	-3.717796325683593750e+00	-1.014410018920898438e+00	-2.960842847824096680e+00	-2.960449218750000000e+00	-2.908010482788085938e-01	-3.961801528930664062e+00	1.539439678192138672e+00	-2.398960113525390625e+00	1.983619689941406250e+00	-1.345701217651367188e+00	2.369928836822509766e+00	-3.103433609008789062e+00	3.642064571380615234e+00	-1.027189254760742188e+00	2.564912796020507812e+00	-4.182533264160156250e+00	3.040957927703857422e+00	-3.142427444458007812e+00	1.428942203521728516e+00	3.054325103759765625e+00
1.446456909179687500e+00	-4.576734066009521484e+00	5.770111083984375000e-02	3.247141838073730469e+00	2.498954772949218750e+00	-3.797125816345214844e+00	3.909606933593750000e-01	-3.175560951232910156e+00	1.370780944824218750e+00	-2.241298198699951172e+00	-5.900726318359375000e-01	9.006013870239257812e-01	7.390594482421875000e-01	-1.942832469940185547e+00	-3.004196166992187500e+00	3.950195312500000000e-01	-1.275024414062500000e+00	-2.783549308776855469e+00	-3.750869750976562500e+00	-1.732491970062255859e+00	-6.485900878906250000e-01	-1.818323135375976562e-01	-1.059791564941406250e+00	1.854907035827636719e+00	2.003982543945312500e+00	-2.551448345184326172e+00	2.908996582031250000e+00	7.586793899536132812e-01	-2.796150207519531250e+00	1.532240867614746094e+00	0.000000000000000000e+00	0.000000000000000000e+00	-3.070320129394531250e+00	-7.350625991821289062e-01	-6.527328491210937500e-01	-3.661715030670166016e+00	4.843788146972656250e+00	2.430534362792968750e-02	1.957077026367187500e+00	-1.883796691894531250e+00	-1.807815551757812500e+00	-7.818117141723632812e-01	-1.915527343750000000e+00	-3.672240734100341797e+00	-1.689239501953125000e+00	2.898149490356445312e-01	4.148483276367187500e-01	-4.243720531463623047e+00	3.597373962402343750e+00	-7.203674316406250000e-02
1.704313278198242188e+00	-3.862244606018066406e+00	5.702705383300781250e-01	-4.651563644409179688e+00	6.474542617797851562e-01	-3.508077621459960938e+00	1.250926971435546875e+00	-4.413547515869140625e+00	-2.951229095458984375e+00	-2.300582885742187500e+00	-4.197991371154785156e+00	6.474266052246093750e-01	2.787685394287109375e-02	-1.355115890502929688e+00	-2.334631919860839844e+00	3.094999313354492188e+00	2.605800628662109375e-01	3.192880630493164062e+00	-4.158222198486328125e+00	1.338649749755859375e+00	-7.359085083007812500e-01	-2.116998672485351562e+00	3.530193328857421875e+00	-2.123535156250000000e+00	2.698371887207031250e+00	2.802009582519531250e-01	-1.930324554443359375e+00	-1.561529159545898438e+00	0.000000000000000000e+00	0.000000000000000000e+00	-3.552036285400390625e+00	-2.671718597412109375e-01	-3.990262508392333984e+00	-2.995151519775390625e+00	-1.809187889099121094e+00	-2.817037582397460938e+00	-2.521711349487304688e+00	-6.343917846679687500e-01	-3.156643390655517578e+00	9.110355377197265625e-01	1.339303970336914062e+00	3.185651779174804688e+00	-9.329528808593750000e-01	-8.822860717773437500e-01	2.843988418579101562e+00	-3.710774421691894531e+00	-4.607022285461425781e+00	-1.009534835815429688e+00	1.257466316223144531e+00	-1.226358413696289062e+00
1.210533142089843750e+00	-1.912811279296875000e+00	4.078689575195312500e+00	2.067504882812500000e+00	3.929264068603515625e+00	-1.369209289550781250e+00	-1.709896087646484375e+00	3.661483764648437500e+00	-5.024757385253906250e-01	-4.084396362304687500e-01	-3.036582946777343750e+00	-1.388236999511718750e+00	1.410644531250000000e+00	4.754646301269531250e+00	-7.569465637207031250e-01	-4.770072937011718750e+00	6.676864624023437500e-01	3.601020812988281250e+00	2.532638549804687500e+00	-3.060256958007812500e+00	-1.845184326171875000e+00	-1.760406494140625000e+00	4.582389831542968750e+00	3.817062377929687500e-01	0.000000000000000000e+00	0.000000000000000000e+00	-2.963405609130859375e+00	1.029289245605468750e+00	2.096298217773437500e+00	-4.089721679687500000e+00	-3.924514770507812500e+00	-2.036155700683593750e+00	1.328277587890625000e-01	6.635437011718750000e-01	-2.210861206054687500e+00	-3.675621032714843750e+00	1.005825042724609375e+00	1.316383361816406250e+00	-7.939949035644531250e-01	-1.420394897460937500e+00	8.665542602539062500e-01	-4.370803833007812500e+00	-1.988563537597656250e-01	4.246543884277343750e+00	-1.126571655273437500e+00	-3.756683349609375000e+00	-4.044364929199218750e+00	8.429183959960937500e-01	4.227676391601562500e-01	-1.097923278808593750e+00
1.564116477966308594e+00	-4.024002075195312500e+00	4.649467468261718750e-01	-4.786253929138183594e+00	3.975245475769042969e+00	-2.996717453002929688e+00	5.085611343383789062e-01	-3.654005050659179688e+00	1.139844894409179688e+00	-4.550507545471191406e+00	-3.062783241271972656e+00	-2.424451828002929688e+00	-4.289297580718994141e+00	5.468807220458984375e-01	-1.088294982910156250e-01	-1.406644821166992188e+00	-2.341771125793457031e+00	2.944334030151367188e+00	2.401151657104492188e-01	3.026254653930664062e+00	-4.236560344696044922e+00	1.241706848144531250e+00	-8.338851928710937500e-01	-2.222679138183593750e+00	3.351455688476562500e+00	-2.103658676147460938e+00	2.692110061645507812e+00	8.964538574218750000e-03	-2.050516128540039062e+00	-1.705762863159179688e+00	0.000000000000000000e+00	0.000000000000000000e+00	-3.654098510742187500e+00	-3.817920684814453125e-01	-1.918068885803222656e+00	-2.943681716918945312e+00	-2.600568771362304688e+00	-7.532081604003906250e-01	-3.242907524108886719e+00	8.022384643554687500e-01	1.313967704772949219e+00	3.045295715332031250e+00	-1.085231781005859375e+00	-1.005744934082031250e+00	2.684176445007324219e+00	-3.602539062500000000e+00	-4.702987670898437500e+00	-1.119245529174804688e+00	1.103931427001953125e+00	-1.362621307373046875e+00
-2.987247467041015625e+00	-3.892257690429687500e+00	-4.881347656250000000e+00	-2.276687622070312500e-01	-3.786495208740234375e+00	-2.732162475585937500e-01	-1.923431396484375000e+00	-4.155784606933593750e+00	-4.204067230224609375e+00	2.256530761718750000e+00	-2.372890472412109375e+00	4.112968444824218750e+00	-2.082672119140625000e+00	-3.415756225585937500e-01	4.759674072265625000e-01	-4.598731994628906250e+00	-2.024662017822265625e+00	-3.053520202636718750e+00	2.686042785644531250e+00	-1.487823486328125000e+00	-3.992595672607421875e+00	4.204101562500000000e-01	2.545906066894531250e+00	-4.232475280761718750e+00	1.472099304199218750e+00	-4.038825988769531250e+00	-4.035556793212890625e+00	-8.951950073242187500e-01	-1.015464782714843750e+00	-2.589355468750000000e+00	2.340560913085937500e+00	-2.074607849121093750e+00	-3.570213317871093750e-01	-2.704406738281250000e+00	-2.396274566650390625e+00	1.314834594726562500e+00	3.566589355468750000e-01	-3.514404296875000000e+00	3.515731811523437500e+00	-3.379180908203125000e+00	-9.893226623535156250e-01	-5.012130737304687500e-01	1.344451904296875000e+00	-2.621040344238281250e+00	1.618927001953125000e+00	8.092880249023437500e-01	-1.806716918945312500e-01	-4.492248535156250000e+00	1.165798187255859375e+00	3.227134704589843750e+00
4.018926620483398438e-02	-1.058868408203125000e+00	-7.939300537109375000e-01	-3.261032104492187500e+00	3.758950233459472656e-01	2.838966369628906250e+00	1.302343845367431641e+00	-6.196746826171875000e-01	-9.967651367187500000e-01	1.909538269042968750e+00	-3.612403869628906250e+00	2.761283874511718750e+00	2.664681434631347656e+00	5.034103393554687500e-01	1.576025485992431641e+00	7.130355834960937500e-01	-3.392555236816406250e+00	-3.217926025390625000e-01	-2.127021789550781250e+00	1.620048522949218750e+00	4.118762016296386719e-01	1.242256164550781250e+00	-4.972740173339843750e+00	3.656921386718750000e-01	-4.026313781738281250e+00	2.227500915527343750e+00	-1.905540466308593750e+00	2.686065673828125000e+00	-6.764526367187500000e-01	3.124053955078125000e+00	-7.309722900390625000e-01	4.365211486816406250e+00	3.059049606323242188e+00	3.194625854492187500e+00	1.673794269561767578e+00	4.300697326660156250e+00	1.679053306579589844e-01	4.991844177246093750e+00	4.499263763427734375e+00	-5.229263305664062500e-01	-1.765686035156250000e+00	1.072540283203125000e+00	2.399395465850830078e+00	-7.455825805664062500e-01	6.165599822998046875e-01	1.910324096679687500e-01	3.331490516662597656e+00	-2.397071838378906250e+00	2.281067848205566406e+00	-2.824310302734375000e+00
4.839889526367187500e+00	6.875495910644531250e-01	1.779228210449218750e+00	-4.347629547119140625e+00	-7.606468200683593750e-01	-3.300125122070312500e+00	5.498008728027343750e-01	-1.675109863281250000e+00	-2.374305725097656250e+00	-1.748641967773437500e+00	-3.937946319580078125e+00	-1.189949035644531250e+00	3.195537567138671875e+00	-1.027767181396484375e+00	-2.742736816406250000e+00	-4.104595184326171875e+00	3.716304779052734375e+00	-1.435241699218750000e+00	-1.868900299072265625e+00	3.899578094482421875e+00	2.794967651367187500e+00	-2.062324523925781250e+00	-1.368595123291015625e+00	2.290424346923828125e+00	-2.565044403076171875e+00	-3.437648773193359375e+00	-1.327537536621093750e+00	4.359531402587890625e+00	-4.963073730468750000e-01	-4.329406738281250000e+00	-3.484889984130859375e+00	3.179714202880859375e+00	7.532081604003906250e-01	-3.988933563232421875e+00	-1.572246551513671875e+00	6.062889099121093750e-01	2.007553100585937500e+00	6.672477722167968750e-01	-3.884815216064453125e+00	2.151241302490234375e+00	-1.657260894775390625e+00	-4.003223419189453125e+00	-2.739257812500000000e-01	2.311225891113281250e+00	-1.239017486572265625e+00	-4.263992309570312500e-01	6.244964599609375000e-01	1.713031768798828125e+00	-2.294494628906250000e+00	2.832542419433593750e+00
1.898248672485351562e+00	-4.581882476806640625e+00	3.267326354980468750e-01	-2.365905761718750000e+00	-1.277599334716796875e-01	-3.657424926757812500e+00	9.077281951904296875e-01	-3.262847900390625000e+00	-2.695145606994628906e+00	6.550903320312500000e-01	-2.797245025634765625e+00	-2.653709411621093750e+00	1.548807144165039062e+00	-3.409023284912109375e+00	-2.344812393188476562e+00	1.693058013916015625e+00	-3.358643531799316406e+00	-9.150238037109375000e-01	8.632469177246093750e-01	-4.356277465820312500e+00	-1.157455444335937500e+00	-3.270580291748046875e+00	5.438175201416015625e-01	1.238471984863281250e+00	-6.760978698730468750e-01	4.044837951660156250e+00	2.720676422119140625e+00	-1.601638793945312500e-01	-2.400822639465332031e+00	-1.464973449707031250e+00	-1.188289642333984375e+00	-4.363136291503906250e+00	2.040430068969726562e+00	-1.056144714355468750e+00	2.614395141601562500e+00	-2.629211425781250000e+00	-7.251052856445312500e-01	-2.762901306152343750e+00	-4.322095870971679688e+00	2.103042602539062500e+00	-2.495807647705078125e+00	-4.322734832763671875e+00	1.583385467529296875e+00	-2.334438323974609375e+00	-1.757991790771484375e+00	-2.353633880615234375e+00	2.749486923217773438e+00	9.491615295410156250e-01	2.395299911499023438e+00	2.604873657226562500e+00
2.100914001464843750e+00	-2.616760253906250000e+00	2.495567321777343750e+00	-3.660507202148437500e+00	4.370079040527343750e+00	9.003028869628906250e-01	3.834838867187500000e+00	1.292518615722656250e+00	3.825813293457031250e+00	-7.819862365722656250e-01	-1.797714233398437500e+00	-2.325515747070312500e-01	1.382347106933593750e+00	1.190593719482421875e+00	4.969482421875000000e-01	4.196743011474609375e+00	3.171646118164062500e+00	1.290557861328125000e+00	2.763992309570312500e+00	-2.592514038085937500e+00	-3.126289367675781250e+00	-2.619491577148437500e+00	-2.861495971679687500e+00	-3.225555419921875000e+00	2.712249755859375000e-02	-3.002670288085937500e+00	-3.509254455566406250e+00	9.689025878906250000e-01	-1.976638793945312500e+00	-8.642768859863281250e-01	3.358047485351562500e+00	-2.920242309570312500e+00	-8.436431884765625000e-01	-7.827453613281250000e-01	1.646759033203125000e+00	-4.378589630126953125e+00	-1.094627380371093750e+00	-3.083114624023437500e+00	-3.693862915039062500e+00	-2.275798797607421875e+00	1.078895568847656250e+00	1.267662048339843750e-01	-4.557800292968750000e-02	-1.720523834228515625e+00	1.969856262207031250e+00	-4.911804199218750000e-01	9.762573242187500000e-01	-4.397918701171875000e+00	-6.736450195312500000e-01	-4.074157714843750000e+00
-8.039817810058593750e-01	-7.924575805664062500e-01	-1.284503936767578125e+00	-4.282447814941406250e+00	6.876106262207031250e-01	2.110137939453125000e-01	-4.763000488281250000e+00	-2.552032470703125000e-02	1.593158721923828125e+00	-3.730026245117187500e+00	1.762161254882812500e+00	-1.542625427246093750e+00	2.681877136230468750e+00	-3.491302490234375000e+00	-6.849479675292968750e-01	-1.358108520507812500e-01	2.783279418945312500e-01	-2.517745971679687500e+00	-1.587059020996093750e+00	-2.642707824707031250e+00	-2.761482238769531250e+00	2.722343444824218750e+00	-1.723903656005859375e+00	-1.405479431152343750e+00	-1.250770568847656250e+00	3.724555969238281250e+00	-2.265121459960937500e+00	-3.804298400878906250e+00	9.592742919921875000e-01	-4.646827697753906250e+00	-1.375270843505859375e+00	1.652664184570312500e+00	2.591449737548828125e+00	7.958984375000000000e-02	3.571853637695312500e+00	-1.670753479003906250e+00	1.599159240722656250e+00	1.867118835449218750e+00	3.263309478759765625e+00	8.743286132812500000e-03	-4.040336608886718750e-01	3.050422668457031250e+00	-4.439971923828125000e+00	-1.067565917968750000e+00	-3.348850250244140625e+00	-1.082336425781250000e+00	1.587688446044921875e+00	-4.568862915039062500e-01	-3.053131103515625000e-01	4.320388793945312500e+00
-3.550025939941406250e+00	-2.501260757446289062e+00	6.729736328125000000e-01	-3.741332054138183594e+00	-1.109947204589843750e+00	-3.926285743713378906e+00	9.180221557617187500e-01	-4.355187416076660156e+00	2.090118408203125000e+00	-2.587112426757812500e+00	-1.516921997070312500e+00	-8.220462799072265625e-01	1.659805297851562500e+00	-2.800359725952148438e-01	3.008918762207031250e+00	-3.173035621643066406e+00	3.687393188476562500e+00	-7.908201217651367188e-01	2.975502014160156250e+00	-1.897506713867187500e+00	-4.004047393798828125e+00	1.704229354858398438e+00	-6.678237915039062500e-01	-6.197547912597656250e-02	4.622253417968750000e+00	-1.372434616088867188e+00	-6.216583251953125000e-01	-2.169537544250488281e+00	-4.672706604003906250e+00	1.661143302917480469e+00	2.908393859863281250e+00	2.279736518859863281e+00	-1.794738769531250000e-01	-4.494363784790039062e+00	1.661155700683593750e+00	1.817904472351074219e+00	2.041702270507812500e+00	-1.308584213256835938e+00	9.237136840820312500e-01	-1.403048515319824219e+00	-2.710914611816406250e+00	-3.428388595581054688e+00	-2.657318115234375000e-01	-3.201123237609863281e+00	1.782768249511718750e+00	-3.647604942321777344e+00	2.916923522949218750e+00	1.759452819824218750e-01	-2.593078613281250000e-01	2.416663169860839844e+00
2.758743286132812500e+00	2.923194885253906250e+00	5.995864868164062500e-01	-1.852401733398437500e+00	3.402854919433593750e+00	-2.076736450195312500e+00	1.430465698242187500e+00	-4.433876037597656250e+00	-4.121475219726562500e-01	-4.827987670898437500e+00	4.394760131835937500e-01	-3.984008789062500000e+00	1.074333190917968750e+00	-2.816566467285156250e+00	3.138763427734375000e+00	-3.129425048828125000e+00	3.060493469238281250e+00	-4.502868652343750000e-02	-1.112960815429687500e+00	-4.864059448242187500e+00	-1.991172790527343750e+00	-3.451850891113281250e+00	-2.779563903808593750e+00	-1.516151428222656250e+00	2.044830322265625000e+00	-3.287803649902343750e+00	1.081207275390625000e+00	2.586135864257812500e+00	4.193939208984375000e+00	-1.242057800292968750e+00	1.554702758789062500e+00	-3.779106140136718750e+00	-1.579917907714843750e+00	-1.276390075683593750e+00	1.696899414062500000e+00	-1.633621215820312500e+00	2.537391662597656250e+00	-4.252288818359375000e+00	3.157119750976562500e-01	3.320098876953125000e+00	-1.507720947265625000e-01	2.316886901855468750e+00	-1.486396789550781250e+00	3.916625976562500000e-01	3.141952514648437500e+00	2.355590820312500000e+00	1.048431396484375000e-01	-2.326118469238281250e+00	-3.871261596679687500e+00	1.724143981933593750e+00
-2.451873779296875000e+00	-2.666923522949218750e+00	-1.050636291503906250e+00	-1.668769836425781250e+00	1.274604797363281250e-01	-3.403495788574218750e+00	-2.396240234375000000e+00	-1.996437072753906250e+00	-1.364395141601562500e+00	-4.403877258300781250e+00	-4.364852905273437500e+00	8.338470458984375000e-01	-3.366722106933593750e+00	-3.306755065917968750e+00	-2.854770660400390625e+00	1.837509155273437500e+00	-2.974403381347656250e+00	-2.394714355468750000e-01	9.725227355957031250e-01	-1.796310424804687500e+00	1.933990478515625000e+00	-3.543907165527343750e+00	0.000000000000000000e+00	0.000000000000000000e+00	1.642898559570312500e+00	-1.868690490722656250e+00	-2.007225036621093750e+00	1.164772033691406250e+00	-7.360839843750000000e-02	-2.308265686035156250e+00	-1.910301208496093750e+00	2.437522888183593750e+00	-3.009037017822265625e+00	2.479454040527343750e+00	-6.483993530273437500e-01	2.773712158203125000e+00	-3.267162322998046875e+00	8.172607421875000000e-01	-3.957355499267578125e+00	1.868804931640625000e+00	-2.111236572265625000e+00	-9.424972534179687500e-01	1.550529479980468750e+00	9.219284057617187500e-01	2.297580718994140625e+00	2.676177978515625000e+00	1.828422546386718750e-01	2.066055297851562500e+00	-2.099288940429687500e+00	4.513519287109375000e+00
-2.783975601196289062e+00	-3.247131347656250000e+00	-3.241354942321777344e+00	-2.275787353515625000e+00	-1.152582168579101562e+00	-2.098850250244140625e+00	-2.282815933227539062e+00	-2.758857727050781250e+00	-1.613018035888671875e+00	-2.617755889892578125e+00	1.718387603759765625e-01	-1.052257537841796875e+00	-3.498643875122070312e+00	2.153522491455078125e+00	2.547279357910156250e+00	-2.138061523437500000e-01	-1.755390167236328125e-01	-4.971324920654296875e+00	3.663724899291992188e+00	-7.686729431152343750e-01	-2.676120758056640625e+00	1.451431274414062500e+00	1.159017562866210938e+00	-2.835735321044921875e+00	-3.682130813598632812e+00	6.382369995117187500e-02	1.149122238159179688e+00	7.284126281738281250e-01	-3.229638099670410156e+00	1.087230682373046875e+00	1.357227325439453125e+00	-3.452960968017578125e+00	-7.647171020507812500e-01	-4.074855804443359375e+00	-4.324611663818359375e+00	-2.296375274658203125e+00	-2.053575515747070312e+00	-6.068115234375000000e-01	1.558959960937500000e+00	2.838977813720703125e+00	-4.994659423828125000e-01	-1.929805755615234375e+00	8.947753906250000000e-01	-4.661197662353515625e+00	1.331211090087890625e+00	-4.118335723876953125e+00	-2.900122642517089844e+00	-3.901424407958984375e+00	1.076965332031250000e-01	4.492591857910156250e+00
-2.594783782958984375e+00	-3.610767364501953125e+00	-2.353343963623046875e+00	-1.372261047363281250e-01	0.000000000000000000e+00	0.000000000000000000e+00	-3.627574920654296875e+00	-3.271127700805664062e+00	2.986865997314453125e+00	-1.630216598510742188e+00	1.914752960205078125e+00	-4.145900726318359375e+00	-3.309364318847656250e-01	5.639209747314453125e-01	1.951007843017578125e+00	-3.465921401977539062e+00	7.787437438964843750e-01	8.170452117919921875e-01	3.672359466552734375e+00	3.372669219970703125e-01	-4.403888702392578125e+00	-1.339021682739257812e+00	1.710872650146484375e+00	-1.323780059814453125e+00	-1.053012847900390625e+00	-2.807548522949218750e+00	-9.242324829101562500e-01	8.587589263916015625e-01	-1.952789306640625000e+00	-3.506973266601562500e+00	-1.269836425781250000e-01	1.634288787841796875e+00	-1.301219940185546875e+00	1.890375137329101562e+00	-3.440780639648437500e-01	-3.877689361572265625e+00	-1.427757263183593750e+00	-1.563812255859375000e+00	-3.372852325439453125e+00	-1.992353439331054688e+00	-6.345367431640625000e-02	-6.569976806640625000e-01	-3.302864074707031250e+00	-6.948566436767578125e-01	8.943138122558593750e-01	-3.805652618408203125e+00	-2.278255462646484375e+00	-2.496198654174804688e+00	-4.180603027343750000e-01	-1.209287643432617188e+00
-9.720182418823242188e-02	-6.727333068847656250e-01	3.892816066741943359e+00	-1.083515167236328125e+00	-2.051551342010498047e+00	-3.889240264892578125e+00	2.002312183380126953e+00	3.983364105224609375e+00	-6.369972229003906250e-01	1.177558898925781250e-01	-3.870032548904418945e+00	-2.468299865722656250e+00	-3.996515274047851562e-01	-2.928630828857421875e+00	1.027740001678466797e+00	-4.731803894042968750e+00	-1.207855224609375000e+00	-7.524032592773437500e-01	-7.604742050170898438e-01	2.188591003417968750e+00	1.035570621490478516e+00	-2.990074157714843750e-01	3.904356956481933594e-01	-3.662143707275390625e+00	2.280531406402587891e+00	-4.397930145263671875e+00	4.065286159515380859e+00	9.267654418945312500e-01	2.555499553680419922e+00	-2.722270965576171875e+00	-2.391667366027832031e+00	-3.269443511962890625e+00	-5.987052917480468750e-01	-1.815250396728515625e+00	1.385354518890380859e+00	-2.275283813476562500e+00	2.959133625030517578e+00	-1.663604736328125000e+00	-5.154109001159667969e-01	2.795604705810546875e+00	-1.227945327758789062e+00	3.798480987548828125e+00	-1.643886089324951172e+00	2.772880554199218750e+00	2.741258144378662109e+00	-5.679092407226562500e-01	-2.945755481719970703e+00	2.374763488769531250e-01	5.948815345764160156e-01	-1.524768829345703125e+00
-8.321228027343750000e-01	-3.928752899169921875e+00	4.604507446289062500e+00	6.540451049804687500e-01	3.111824035644531250e+00	3.292953491210937500e+00	2.995483398437500000e+00	9.835739135742187500e-01	3.957389831542968750e+00	5.083923339843750000e-01	1.546760559082031250e+00	-8.766250610351562500e-01	4.471267700195312500e+00	-4.458694458007812500e-01	1.671630859375000000e+00	4.175941467285156250e+00	1.221199035644531250e+00	2.429969787597656250e+00	-8.431243896484375000e-02	4.805435180664062500e+00	4.107460021972656250e+00	1.611686706542968750e+00	3.481674194335937500e+00	1.676177978515625000e-02	1.389945983886718750e+00	-3.175342559814453125e+00	2.048675537109375000e+00	1.494308471679687500e+00	3.590003967285156250e+00	-1.258178710937500000e+00	8.390121459960937500e-01	3.451087951660156250e+00	-2.609146118164062500e+00	1.849792480468750000e+00	2.884765625000000000e+00	3.901123046875000000e+00	0.000000000000000000e+00	0.000000000000000000e+00	-2.990852355957031250e+00	-3.069633483886718750e+00	3.369888305664062500e+00	-2.365238189697265625e+00	-1.956230163574218750e+00	-1.269538879394531250e+00	2.248001098632812500e+00	-2.451587677001953125e+00	3.020317077636718750e+00	-3.441329956054687500e+00	-4.157257080078125000e-01	-4.961647033691406250e+00
2.233825683593750000e+00	-2.472347259521484375e+00	1.811861038208007812e+00	1.285556793212890625e+00	3.394533157348632812e+00	3.633956909179687500e-01	-4.254320144653320312e+00	1.945720672607421875e+00	-2.900812149047851562e+00	3.180130004882812500e+00	9.119491577148437500e-01	-2.557273864746093750e+00	1.794490814208984375e+00	-4.544612884521484375e+00	-2.695966720581054688e+00	1.109924316406250000e+00	-2.946968078613281250e-01	-3.731826782226562500e+00	-2.406810760498046875e+00	-3.966178894042968750e+00	5.410137176513671875e-01	-4.258117675781250000e-01	-3.487882614135742188e+00	-2.259136199951171875e+00	-2.238712310791015625e-01	-1.229885101318359375e+00	-1.336580276489257812e+00	-3.196552276611328125e+00	-3.796443939208984375e+00	9.641227722167968750e-01	-3.651224136352539062e+00	-2.643089294433593750e-01	-1.036870956420898438e+00	-3.556251525878906250e-01	2.189952850341796875e+00	-1.390613555908203125e+00	-2.504272460937500000e-01	-2.463428497314453125e+00	-3.163745880126953125e+00	-1.223388671875000000e+00	-2.606050491333007812e+00	-1.585720062255859375e+00	-3.989131927490234375e+00	3.013599395751953125e+00	-1.714265823364257812e+00	6.257781982421875000e-01	-4.277204513549804688e+00	-1.350830078125000000e+00	7.383384704589843750e-01	-4.318786621093750000e+00
-3.986179351806640625e+00	6.496047973632812500e-01	-2.222434997558593750e+00	2.702877044677734375e+00	-3.027755737304687500e+00	-1.376907348632812500e+00	-2.364830017089843750e+00	-4.017181396484375000e+00	-8.018341064453125000e-01	-2.985267639160156250e+00	1.977653503417968750e+00	-3.202182769775390625e+00	-4.236473083496093750e+00	1.305316925048828125e+00	-4.736671447753906250e+00	-3.228454589843750000e-01	-5.325317382812500000e-03	-3.764537811279296875e+00	0.000000000000000000e+00	0.000000000000000000e+00	-1.916275024414062500e+00	-3.007083892822265625e+00	-1.243942260742187500e+00	-4.045948028564453125e+00	-3.653415679931640625e+00	-1.576416015625000000e+00	3.171211242675781250e+00	-1.964843750000000000e+00	3.110511779785156250e+00	3.062179565429687500e+00	-3.523674011230468750e+00	-4.065513610839843750e-01	-2.777141571044921875e+00	5.941619873046875000e-01	3.452545166015625000e+00	-6.873741149902343750e-01	-1.653518676757812500e-01	-2.705062866210937500e+00	-3.005168914794921875e+00	1.668395996093750000e+00	1.409912109375000000e-01	-1.071170806884765625e+00	3.260993957519531250e+00	-3.062175750732421875e+00	8.388137817382812500e-01	-1.888618469238281250e+00	-2.137817382812500000e+00	3.988368988037109375e+00	2.954788208007812500e-01	-4.798591613769531250e+00
2.753990173339843750e+00	2.948265075683593750e+00	6.355743408203125000e-01	-1.866310119628906250e+00	3.412521362304687500e+00	-2.044624328613281250e+00	1.520507812500000000e+00	-4.437881469726562500e+00	-3.434219360351562500e-01	-4.876205444335937500e+00	5.171890258789062500e-01	-4.001594543457031250e+00	1.126983642578125000e+00	-2.829452514648437500e+00	3.197639465332031250e+00	-3.109291076660156250e+00	3.053352355957031250e+00	-1.581573486328125000e-02	-1.076210021972656250e+00	-4.877738952636718750e+00	-1.934555053710937500e+00	-3.456176757812500000e+00	-2.752723693847656250e+00	-1.518684387207031250e+00	2.110298156738281250e+00	-3.287010192871093750e+00	1.076194763183593750e+00	2.597946166992187500e+00	4.194351196289062500e+00	-1.192703247070312500e+00	1.637001037597656250e+00	-3.783523559570312500e+00	-1.550621032714843750e+00	-1.274093627929687500e+00	1.724845886230468750e+00	-1.632148742675781250e+00	2.639808654785156250e+00	-4.241676330566406250e+00	3.110427856445312500e-01	3.330909729003906250e+00	-1.502456665039062500e-01	2.322448730468750000e+00	-1.474464416503906250e+00	3.932571411132812500e-01	3.135986328125000000e+00	2.382019042968750000e+00	1.489410400390625000e-01	-2.348152160644531250e+00	-3.867095947265625000e+00	1.724357604980468750e+00
-4.226097106933593750e+00	-1.671716690063476562e+00	1.129146575927734375e+00	-4.067993164062500000e+00	3.702358245849609375e+00	-3.131515502929687500e+00	-1.000095367431640625e+00	-3.629106521606445312e+00	3.480804443359375000e+00	3.011398315429687500e+00	-2.968673706054687500e+00	-2.626535415649414062e+00	-1.865119934082031250e+00	-3.022136688232421875e+00	-7.959194183349609375e-01	-2.952415466308593750e+00	-9.463939666748046875e-01	-2.307054519653320312e+00	-2.993745803833007812e+00	2.414321899414062500e-01	2.756988525390625000e+00	-4.035926818847656250e+00	3.104434967041015625e+00	-3.446313858032226562e+00	1.933200836181640625e+00	2.024154663085937500e+00	1.303733825683593750e+00	-2.388807296752929688e+00	-8.072681427001953125e-01	-4.260187149047851562e+00	3.494873046875000000e-01	2.437858581542968750e+00	9.603462219238281250e-01	-1.357795715332031250e+00	2.058403015136718750e+00	-3.200082778930664062e+00	-3.579441070556640625e+00	-1.767499923706054688e+00	1.118621826171875000e-01	-6.601123809814453125e-01	1.430168151855468750e-01	-2.315807342529296875e+00	4.600246429443359375e+00	1.156730651855468750e-01	4.053531646728515625e+00	-2.553924560546875000e+00	3.344612121582031250e+00	-1.071109771728515625e+00	-4.635251998901367188e+00	-9.634780883789062500e-02
-1.683937072753906250e+00	-3.114791870117187500e+00	-6.438627243041992188e-01	1.236114501953125000e-01	9.977531433105468750e-01	-4.826587677001953125e+00	-3.807940483093261719e+00	-3.192985534667968750e+00	3.892585754394531250e+00	-2.655838012695312500e+00	3.065111160278320312e+00	4.447708129882812500e-01	-8.425331115722656250e-01	-9.493713378906250000e-01	-2.350980758666992188e+00	-1.371711730957031250e+00	-4.232838630676269531e+00	-1.630531311035156250e+00	2.762449264526367188e+00	-3.496109008789062500e+00	-2.838303565979003906e+00	-3.681858062744140625e+00	-4.672158241271972656e+00	4.947586059570312500e-01	1.650663375854492188e+00	-3.677227020263671875e+00	4.275894165039062500e-01	-1.007919311523437500e+00	-3.450818061828613281e+00	-9.135437011718750000e-01	4.693460464477539062e+00	1.165992736816406250e+00	4.068290710449218750e+00	5.935668945312500000e-03	-1.319319725036621094e+00	3.632354736328125000e-02	1.597721099853515625e+00	-4.522857666015625000e-01	2.594408035278320312e+00	1.432029724121093750e+00	1.134336471557617188e+00	-4.144439697265625000e+00	-4.328767776489257812e+00	-2.272628784179687500e+00	-1.856122970581054688e+00	-3.843612670898437500e-01	6.584415435791015625e-01	1.048431396484375000e-01	3.566339492797851562e+00	9.491577148437500000e-01
-1.163589477539062500e+00	-1.217456817626953125e+00	-1.501052856445312500e+00	-2.869778633117675781e+00	2.010925292968750000e+00	-4.146858215332031250e+00	-1.114151000976562500e+00	4.525279998779296875e-02	-1.619354248046875000e+00	-2.226217269897460938e+00	1.513969421386718750e+00	-1.733810901641845703e+00	-1.158012390136718750e+00	-4.560434818267822266e+00	-5.668640136718750000e-02	-4.582115650177001953e+00	4.652824401855468750e+00	-1.827770709991455078e+00	-4.031814575195312500e+00	5.977535247802734375e-02	9.272766113281250000e-01	-4.065470695495605469e+00	-6.599884033203125000e-01	-3.532906532287597656e+00	0.000000000000000000e+00	0.000000000000000000e+00	-5.287094116210937500e-01	-2.276345729827880859e+00	3.856079101562500000e+00	7.577629089355468750e-01	-1.979545593261718750e+00	-3.860829353332519531e+00	-4.173576354980468750e+00	-2.195836544036865234e+00	-3.560005187988281250e+00	2.154749870300292969e+00	2.049591064453125000e+00	6.354093551635742188e-01	-3.715995788574218750e+00	-2.674717903137207031e+00	2.924148559570312500e+00	3.441534042358398438e+00	-2.598640441894531250e+00	-2.780673980712890625e+00	8.715667724609375000e-01	-6.588497161865234375e-01	-3.337020874023437500e-01	1.024407386779785156e+00	1.421150207519531250e+00	-3.043060302734375000e+00
-4.074455261230468750e+00	-1.369888305664062500e+00	-2.130218505859375000e+00	2.047096252441406250e+00	2.836456298828125000e-01	-4.316688537597656250e+00	1.605781555175781250e+00	-2.377433776855468750e-01	1.534530639648437500e+00	4.747051239013671875e+00	-4.688789367675781250e+00	-2.778778076171875000e-01	-8.752975463867187500e-01	4.420536041259765625e+00	-1.289569854736328125e+00	-3.138320922851562500e+00	-3.003559112548828125e+00	-1.570156097412109375e+00	-3.639377593994140625e+00	-2.530769348144531250e+00	2.979171752929687500e+00	-1.665416717529296875e+00	4.082130432128906250e+00	4.283065795898437500e-01	-8.216896057128906250e-01	-4.335899353027343750e+00	-2.593929290771484375e+00	-3.206821441650390625e+00	1.568500518798828125e+00	1.660190582275390625e+00	2.128040313720703125e+00	4.512989044189453125e+00	2.369407653808593750e+00	2.426570892333984375e+00	-3.899372100830078125e+00	1.901737213134765625e+00	1.778427124023437500e+00	2.736034393310546875e+00	1.297966003417968750e+00	3.708797454833984375e+00	7.980537414550781250e-01	-2.584552764892578125e+00	9.211654663085937500e-01	-1.941036224365234375e+00	-2.371009826660156250e+00	3.654163360595703125e+00	2.671337127685546875e+00	-4.449653625488281250e-01	1.795646667480468750e+00	-1.315902709960937500e+00
2.009422302246093750e+00	-4.207189559936523438e+00	2.239723205566406250e+00	-3.131862640380859375e+00	3.816253662109375000e+00	-1.523656845092773438e+00	7.174682617187500000e-01	-3.957736968994140625e+00	4.816780090332031250e+00	-9.791488647460937500e-01	3.193580627441406250e+00	-1.238853454589843750e+00	-1.562988281250000000e+00	-2.287702560424804688e+00	3.044792175292968750e+00	-2.332204818725585938e+00	2.817962646484375000e+00	-3.430589675903320312e+00	7.625885009765625000e-01	-1.451047897338867188e+00	-4.173812866210937500e-01	-1.024188995361328125e+00	1.220245361328125000e+00	-4.249725341796875000e-01	1.792190551757812500e+00	-1.245307922363281250e-02	1.718467712402343750e+00	1.627552032470703125e+00	-4.031982421875000000e-01	-3.972038269042968750e+00	4.411773681640625000e+00	2.189517974853515625e+00	5.356445312500000000e-01	-3.945922851562500000e-01	2.950729370117187500e+00	-7.043838500976562500e-02	4.224433898925781250e+00	1.025543212890625000e-01	2.063667297363281250e+00	5.950031280517578125e-01	1.833724975585937500e+00	2.912630081176757812e+00	2.613029479980468750e+00	9.917907714843750000e-01	2.138923645019531250e+00	-1.022918701171875000e+00	-2.301521301269531250e+00	3.370862960815429688e+00	1.578796386718750000e+00	-3.236377716064453125e+00
3.119117736816406250e+00	-1.385444641113281250e+00	-1.346839904785156250e+00	-3.772560119628906250e+00	1.757553100585937500e+00	3.016059875488281250e+00	2.739677429199218750e+00	-3.577606201171875000e+00	-3.871322631835937500e+00	2.792617797851562500e+00	3.613739013671875000e-01	-5.749359130859375000e-01	-3.337242126464843750e+00	-2.705001831054687500e+00	2.659042358398437500e+00	4.480438232421875000e-01	-5.117721557617187500e-01	-2.736007690429687500e+00	2.078521728515625000e+00	-4.501052856445312500e+00	-1.098068237304687500e+00	-4.841537475585937500e+00	7.831954956054687500e-01	-2.951812744140625000e-02	-7.234954833984375000e-02	-1.689201354980468750e+00	-7.522583007812500000e-03	-4.856033325195312500e+00	-1.939895629882812500e+00	-4.157783508300781250e+00	1.773895263671875000e+00	-3.021728515625000000e+00	-1.091445922851562500e+00	-3.112586975097656250e+00	2.947425842285156250e+00	-2.462509155273437500e+00	1.655311584472656250e+00	8.717346191406250000e-01	2.260253906250000000e+00	2.055397033691406250e+00	2.963508605957031250e+00	-1.330490112304687500e-01	4.331115722656250000e+00	1.780799865722656250e+00	3.964851379394531250e+00	-5.660858154296875000e-01	6.884460449218750000e-01	-3.129440307617187500e+00	7.832336425781250000e-01	-2.444610595703125000e+00
4.414505004882812500e+00	-8.242340087890625000e-01	1.468627929687500000e+00	-3.914054870605468750e+00	-4.165710449218750000e+00	5.690536499023437500e-01	3.204597473144531250e+00	5.156707763671875000e-01	3.705474853515625000e+00	2.565803527832031250e+00	3.660964965820312500e-01	2.092773437500000000e+00	-1.478813171386718750e+00	-4.242050170898437500e+00	-1.578826904296875000e-01	4.561302185058593750e+00	-1.901863098144531250e+00	-2.622230529785156250e+00	-8.431930541992187500e-01	-7.656402587890625000e-01	-2.987350463867187500e+00	-2.802368164062500000e+00	1.471839904785156250e+00	-9.957427978515625000e-01	0.000000000000000000e+00	0.000000000000000000e+00	7.710876464843750000e-01	-4.849060058593750000e+00	-2.873565673828125000e+00	-2.135238647460937500e+00	-2.074874877929687500e+00	-1.370903015136718750e+00	-2.925460815429687500e+00	-4.741821289062500000e-01	-8.338012695312500000e-01	-2.442260742187500000e+00	-3.173789978027343750e+00	-1.540161132812500000e+00	4.114326477050781250e+00	-2.375717163085937500e-01	-3.135833740234375000e+00	3.182029724121093750e+00	-1.365623474121093750e+00	-3.592590332031250000e+00	-4.168357849121093750e+00	-1.074264526367187500e+00	-1.010971069335937500e+00	4.601669311523437500e-01	-3.901626586914062500e+00	-2.399444580078125000e-02
-1.326843261718750000e+00	-4.142265319824218750e+00	2.438461303710937500e+00	-2.342819213867187500e+00	2.089050292968750000e+00	-3.684082031250000000e+00	-2.565315246582031250e+00	-4.194015502929687500e+00	-2.589286804199218750e+00	-3.524993896484375000e+00	-6.281967163085937500e-01	-3.994003295898437500e+00	2.977577209472656250e+00	-2.719787597656250000e+00	-6.793365478515625000e-01	1.116180419921875000e-02	-2.522048950195312500e+00	9.721145629882812500e-01	2.490081787109375000e+00	1.921150207519531250e+00	7.502899169921875000e-01	3.206474304199218750e+00	-1.303627014160156250e+00	3.127151489257812500e+00	1.050979614257812500e+00	-3.985260009765625000e+00	-5.332946777343750000e-03	-4.183319091796875000e+00	-1.615348815917968750e+00	-1.542999267578125000e+00	3.569381713867187500e+00	3.350296020507812500e-01	2.576354980468750000e+00	-1.654731750488281250e+00	-1.362060546875000000e+00	3.793807983398437500e+00	-2.914947509765625000e+00	1.484695434570312500e+00	-1.965820312500000000e+00	-3.857040405273437500e+00	-1.135459899902343750e+00	-3.081504821777343750e+00	6.578598022460937500e-01	-8.497161865234375000e-01	2.813934326171875000e+00	2.963378906250000000e+00	-8.677368164062500000e-01	2.642852783203125000e+00	4.013015747070312500e+00	-2.947395324707031250e+00
-2.471069335937500000e+00	-3.598594665527343750e-02	-2.191032409667968750e+00	2.065597534179687500e+00	2.208686828613281250e+00	-1.272010803222656250e-02	7.659988403320312500e-01	-1.043989181518554688e+00	-1.003532409667968750e+00	-4.388042449951171875e+00	-3.112289428710937500e+00	-3.324413299560546875e+00	-3.902961730957031250e+00	-2.609752655029296875e+00	2.820243835449218750e+00	2.564743041992187500e+00	2.699722290039062500e+00	-1.783824920654296875e+00	1.118118286132812500e+00	-4.779462814331054688e+00	-3.049430847167968750e+00	-3.903713226318359375e-01	-1.679069519042968750e+00	-4.496940612792968750e+00	2.159408569335937500e+00	-2.164552688598632812e+00	-2.594833374023437500e-01	4.040843963623046875e+00	-1.300582885742187500e-01	-1.662769317626953125e+00	3.355178833007812500e+00	-1.788438796997070312e+00	1.875556945800781250e+00	-1.061822891235351562e+00	4.301933288574218750e+00	8.908424377441406250e-01	3.055732727050781250e+00	-7.208938598632812500e-01	6.266784667968750000e-01	-3.846626281738281250e+00	-4.990615844726562500e-01	-2.694820404052734375e+00	2.119606018066406250e+00	2.757053375244140625e+00	3.392745971679687500e+00	3.196296691894531250e-01	5.980529785156250000e-01	1.039644241333007812e+00	4.197959899902343750e+00	-2.460882186889648438e+00
-2.467025756835937500e+00	-4.139610290527343750e+00	3.246124267578125000e+00	-2.790332794189453125e+00	-1.437305450439453125e+00	-4.454296112060546875e+00	4.400276184082031250e+00	-2.100723266601562500e+00	-2.074359893798828125e+00	-3.576240539550781250e+00	2.594310760498046875e+00	-2.958858489990234375e+00	5.524101257324218750e-01	-2.711082458496093750e+00	1.077053070068359375e+00	-3.684619903564453125e+00	8.928222656250000000e-01	-4.912551879882812500e+00	2.602500915527343750e+00	-5.958442687988281250e-01	-9.887733459472656250e-01	-3.329013824462890625e+00	-2.272220611572265625e+00	-8.497657775878906250e-01	3.132038116455078125e+00	3.679809570312500000e-01	3.718818664550781250e+00	2.671329498291015625e+00	-1.270122528076171875e+00	3.167167663574218750e+00	3.781627655029296875e+00	-1.172092437744140625e+00	7.129745483398437500e-01	-1.615955352783203125e+00	4.313114166259765625e+00	-1.686668395996093750e-01	2.974285125732421875e+00	1.463500976562500000e+00	-3.873100280761718750e+00	2.349586486816406250e-01	4.080204010009765625e+00	9.204673767089843750e-01	2.052364349365234375e+00	5.530624389648437500e-01	4.307823181152343750e-01	2.039081573486328125e+00	1.737308502197265625e+00	4.095336914062500000e+00	-3.362953186035156250e+00	-9.342689514160156250e-01
1.636173248291015625e+00	-2.827209472656250000e+00	-7.836761474609375000e-01	-3.386428833007812500e+00	2.241352081298828125e+00	-3.034782409667968750e+00	4.600978851318359375e+00	-1.767883300781250000e+00	1.433971405029296875e+00	-3.866722106933593750e+00	-2.212104797363281250e+00	-4.297599792480468750e+00	-3.006275177001953125e+00	-9.951782226562500000e-01	-1.436367034912109375e+00	-3.510314941406250000e+00	2.954826354980468750e-01	-2.720756530761718750e+00	-5.891265869140625000e-01	2.183311462402343750e+00	-4.314586639404296875e+00	5.195312500000000000e-01	3.559555053710937500e+00	-2.070426940917968750e+00	-3.347553253173828125e+00	1.921081542968750000e-02	3.486648559570312500e+00	1.367462158203125000e+00	-3.453342437744140625e+00	-3.181457519531250000e+00	-7.907028198242187500e-01	8.551864624023437500e-01	1.144062042236328125e+00	4.372596740722656250e+00	1.182723999023437500e+00	-1.228363037109375000e+00	1.331882476806640625e+00	-2.273536682128906250e+00	-4.224014282226562500e-02	4.198059082031250000e+00	2.343494415283203125e+00	4.270324707031250000e+00	2.403717041015625000e-01	-6.489410400390625000e-01	-3.340187072753906250e-01	-2.874534606933593750e+00	-1.761074066162109375e+00	1.595237731933593750e+00	-1.278491973876953125e+00	-2.414581298828125000e+00
-2.358657836914062500e+00	-2.492023468017578125e+00	-1.132240295410156250e+00	-1.367263793945312500e+00	1.170780181884765625e+00	2.049682617187500000e+00	3.134536743164062500e-02	-4.384132385253906250e+00	4.269741058349609375e+00	-9.341049194335937500e-02	-2.362274169921875000e+00	-1.389347076416015625e+00	-2.400545120239257812e+00	-3.898475646972656250e+00	-1.825637817382812500e+00	-2.934993743896484375e+00	-3.669816970825195312e+00	3.299560546875000000e-01	-1.678081512451171875e+00	-3.115501403808593750e-01	-2.584043502807617188e+00	2.488403320312500000e-01	-7.017211914062500000e-01	-3.589427947998046875e+00	-3.234113693237304688e+00	2.840110778808593750e+00	-1.213409423828125000e+00	4.064338684082031250e+00	-1.300067901611328125e+00	-4.522636413574218750e+00	1.639228820800781250e+00	-3.022129058837890625e+00	-8.971786499023437500e-02	-1.546070098876953125e+00	-6.911163330078125000e-01	-2.507492065429687500e+00	-3.027627944946289062e+00	-2.294227600097656250e+00	-3.566261291503906250e+00	-1.338512420654296875e+00	2.139595031738281250e+00	-4.190158843994140625e+00	3.561897277832031250e-01	-3.142906188964843750e+00	1.104454040527343750e+00	-4.601478576660156250e+00	-6.149864196777343750e-01	1.802192687988281250e+00	3.722640991210937500e+00	-2.389713287353515625e+00
-2.983985900878906250e+00	-1.217745304107666016e+00	3.131920814514160156e+00	-8.017921447753906250e-01	-3.320083618164062500e+00	-2.868149757385253906e+00	1.875550746917724609e-01	-4.155906200408935547e+00	-2.934761047363281250e+00	4.431343078613281250e-02	-3.439933776855468750e+00	-2.224972724914550781e+00	-3.087791800498962402e-01	-1.739606857299804688e+00	3.031173944473266602e+00	-3.680971145629882812e+00	-1.880287170410156250e+00	-4.587333202362060547e+00	2.826541662216186523e+00	-1.837325096130371094e+00	-8.959121704101562500e-01	-4.073510169982910156e+00	-2.481781005859375000e+00	-3.535788536071777344e+00	-1.821510314941406250e+00	-2.403259277343750000e-03	-2.349540710449218750e+00	-2.278602123260498047e+00	2.025300025939941406e+00	7.488164901733398438e-01	4.022770404815673828e+00	1.596135139465332031e+00	2.240933179855346680e-01	6.313037872314453125e-01	1.407649517059326172e+00	-3.910226821899414062e+00	1.094457864761352539e+00	3.439022064208984375e+00	-9.499206542968750000e-01	-6.624817848205566406e-01	-2.156616210937500000e+00	1.022148132324218750e+00	-4.013628363609313965e-01	-3.050596714019775391e+00	-9.039535522460937500e-01	6.129188537597656250e-01	4.074992656707763672e+00	-1.394690513610839844e+00	-4.172920227050781250e+00	4.854164123535156250e-01
-1.227066040039062500e+00	-3.094501495361328125e+00	2.700378417968750000e+00	-3.614780426025390625e+00	-1.055831909179687500e+00	-3.831321716308593750e+00	1.976852416992187500e+00	-4.475776672363281250e+00	-3.054450988769531250e+00	-3.637630462646484375e+00	2.271308898925781250e+00	-9.375000000000000000e-01	-5.952682495117187500e-01	-2.712131500244140625e+00	-1.769943237304687500e-01	-2.178813934326171875e+00	-1.898048400878906250e+00	-2.955078125000000000e+00	3.937259674072265625e+00	2.321201324462890625e+00	-5.588150024414062500e-02	-4.300571441650390625e+00	4.935455322265625000e-01	-2.024124145507812500e+00	7.480621337890625000e-03	1.733158111572265625e+00	1.513038635253906250e+00	-2.425292968750000000e+00	9.933357238769531250e-01	-4.045310974121093750e+00	4.004974365234375000e+00	1.867065429687500000e-01	-1.710613250732421875e+00	2.797344207763671875e+00	6.516227722167968750e-01	-1.846694946289062500e-01	4.006671905517578125e+00	-4.911994934082031250e-01	-3.694755554199218750e+00	-1.439311981201171875e+00	-3.144874572753906250e+00	-4.798355102539062500e-01	2.973278045654296875e+00	-1.051177978515625000e-01	-2.474506378173828125e+00	1.820819854736328125e+00	-2.082069396972656250e+00	-4.101818084716796875e+00	1.198780059814453125e+00	-1.160621643066406250e+00
5.451488494873046875e-01	2.094345092773437500e+00	-1.439928054809570312e+00	-4.707202911376953125e+00	2.101119995117187500e+00	3.126190185546875000e+00	-2.791996002197265625e+00	-1.607326507568359375e+00	-2.243782043457031250e+00	-3.812332153320312500e+00	-3.497131347656250000e+00	1.510749816894531250e+00	-1.713003158569335938e+00	-3.386417388916015625e+00	-3.916248321533203125e+00	-2.426822662353515625e+00	2.416267395019531250e-01	-2.471549987792968750e+00	2.547653198242187500e+00	3.683868408203125000e+00	2.149402618408203125e+00	-3.227321624755859375e+00	-3.517087936401367188e+00	-3.493804931640625000e+00	-8.561630249023437500e-01	8.913116455078125000e-01	-1.839145660400390625e+00	2.190765380859375000e+00	-2.513517379760742188e+00	1.043441772460937500e+00	2.435165405273437500e+00	-2.156002044677734375e+00	1.420122146606445312e+00	1.450569152832031250e+00	-3.913995742797851562e+00	2.522605895996093750e+00	1.859092712402343750e-01	-4.133281707763671875e+00	-1.685464859008789062e+00	1.497421264648437500e-01	-2.943038940429687500e+00	-3.855892181396484375e+00	4.448953628540039062e+00	-1.330493927001953125e+00	-2.966817855834960938e+00	2.006622314453125000e+00	3.000965118408203125e+00	-2.483776092529296875e+00	3.646228790283203125e+00	8.185195922851562500e-01
2.260663032531738281e+00	-9.543228149414062500e-01	-3.450860977172851562e+00	-2.160598754882812500e+00	-1.764268875122070312e-01	-4.365806579589843750e+00	-3.248189926147460938e+00	-3.239425659179687500e+00	3.154568672180175781e+00	-9.108734130859375000e-02	1.501860618591308594e+00	-4.438278198242187500e+00	-3.741903305053710938e-01	-2.115882873535156250e+00	2.067912101745605469e+00	-3.325729370117187500e-01	-3.528557777404785156e+00	2.168884277343750000e-01	3.263568878173828125e-01	4.146514892578125000e+00	2.601405143737792969e+00	-3.206947326660156250e+00	1.650773048400878906e+00	3.891387939453125000e+00	-1.005414962768554688e+00	-5.560150146484375000e-01	-1.434076309204101562e+00	-3.942581176757812500e+00	1.178420066833496094e+00	-1.116859436035156250e+00	4.018554687500000000e-01	-4.755569458007812500e+00	-5.625782012939453125e-01	4.960304260253906250e+00	3.740872383117675781e+00	-3.102691650390625000e+00	4.134791374206542969e+00	-1.351257324218750000e+00	2.878066062927246094e+00	-1.158912658691406250e+00	3.144416809082031250e-01	-2.077812194824218750e+00	3.547039985656738281e+00	-1.075012207031250000e+00	-2.695748329162597656e+00	-3.610877990722656250e+00	-9.950885772705078125e-01	2.633575439453125000e+00	2.866106033325195312e-01	1.044593811035156250e+00
1.968212127685546875e+00	4.452270507812500000e+00	-3.012283325195312500e+00	3.299468994140625000e+00	-1.930377960205078125e+00	3.225334167480468750e+00	7.341728210449218750e-01	4.796028137207031250e+00	-3.958629608154296875e+00	2.771247863769531250e+00	-2.973274230957031250e+00	-3.684692382812500000e-01	-3.170166015625000000e+00	-3.795333862304687500e+00	-1.921432495117187500e+00	-4.113471984863281250e+00	3.182880401611328125e+00	9.671020507812500000e-01	9.129753112792968750e-01	4.136062622070312500e+00	2.690876007080078125e+00	3.531295776367187500e+00	3.981472015380859375e+00	3.013481140136718750e+00	-2.767097473144531250e+00	3.931861877441406250e+00	-1.054676055908203125e+00	-4.748947143554687500e+00	-2.487354278564453125e+00	-2.050537109375000000e+00	-2.881610870361328125e+00	2.607437133789062500e+00	0.000000000000000000e+00	0.000000000000000000e+00	3.012947082519531250e+00	-3.155975341796875000e+00	-2.093879699707031250e+00	1.114501953125000000e+00	1.029701232910156250e+00	-2.036804199218750000e+00	-3.567504882812500000e-02	-2.118293762207031250e+00	3.162551879882812500e+00	-1.112503051757812500e+00	-3.372730255126953125e+00	-2.723152160644531250e+00	-2.981834411621093750e+00	1.880905151367187500e+00	1.912719726562500000e+00	-1.364715576171875000e+00
-2.609844207763671875e-01	-2.907943725585937500e+00	1.878625869750976562e+00	1.915908813476562500e+00	-4.060049057006835938e-01	4.575805664062500000e+00	-2.620527267456054688e+00	-2.609230041503906250e+00	1.406927108764648438e+00	2.374710083007812500e+00	3.313278198242187500e+00	-1.876663208007812500e+00	4.286945343017578125e+00	-1.249046325683593750e+00	-4.170843124389648438e+00	-1.978454589843750000e+00	-3.278251647949218750e+00	1.098167419433593750e+00	-3.620597839355468750e+00	-1.067054748535156250e+00	-3.475984573364257812e+00	1.051330566406250000e-02	2.407859802246093750e+00	2.853836059570312500e+00	-3.607124328613281250e+00	1.692436218261718750e+00	-1.384206771850585938e+00	6.518249511718750000e-01	-4.265664100646972656e+00	-8.276824951171875000e-01	1.962488174438476562e+00	-1.905235290527343750e+00	4.484338760375976562e+00	9.251708984375000000e-01	-6.933097839355468750e-01	7.597656250000000000e-01	-1.314067840576171875e+00	3.978744506835937500e+00	-1.233949661254882812e+00	1.745864868164062500e+00	-3.028036117553710938e+00	2.834815979003906250e+00	3.866264343261718750e+00	1.230094909667968750e+00	2.538930892944335938e+00	1.726631164550781250e+00	8.791370391845703125e-01	-4.879852294921875000e+00	-1.959342956542968750e-01	1.351699829101562500e+00
1.584251403808593750e+00	-8.162078857421875000e-01	3.124650955200195312e+00	2.440948486328125000e-01	-1.687734603881835938e+00	-4.524929046630859375e+00	-2.458539962768554688e+00	-1.419502258300781250e+00	3.570291519165039062e+00	8.085556030273437500e-01	1.872024536132812500e-01	-2.023635864257812500e+00	-8.272686004638671875e-01	-7.392654418945312500e-01	-1.472793579101562500e+00	-1.883186340332031250e+00	-8.932743072509765625e-01	3.693054199218750000e+00	-3.967447280883789062e+00	-2.259834289550781250e+00	2.467597961425781250e+00	-1.456703186035156250e+00	-2.900941848754882812e+00	-4.223022460937500000e-01	-6.254100799560546875e-01	-2.763351440429687500e+00	-1.946630477905273438e+00	-9.278640747070312500e-01	4.387359619140625000e-01	-9.817123413085937500e-01	2.337177276611328125e+00	-3.935226440429687500e+00	3.561140060424804688e+00	-2.081192016601562500e+00	-3.542898178100585938e+00	-3.282531738281250000e+00	-2.037071228027343750e+00	3.294296264648437500e-01	3.561635971069335938e+00	-8.252258300781250000e-01	-3.049877166748046875e+00	3.277656555175781250e+00	-8.694477081298828125e-01	-3.798042297363281250e+00	-2.733680725097656250e+00	-2.504371643066406250e+00	3.941364288330078125e-01	-4.864276885986328125e+00	2.179775238037109375e+00	-2.703811645507812500e+00
1.324369430541992188e+00	-3.389961242675781250e+00	1.094303131103515625e-01	-1.091949462890625000e+00	3.525266647338867188e+00	-3.264308929443359375e+00	-4.782981872558593750e-01	-2.208114624023437500e+00	6.494750976562500000e-01	-2.042881011962890625e+00	-2.802183151245117188e+00	1.612529754638671875e+00	-3.491405487060546875e+00	-1.760936737060546875e+00	1.320148468017578125e+00	-2.090717315673828125e+00	-3.713741302490234375e-01	-3.949111938476562500e+00	-2.514421463012695312e+00	2.656036376953125000e+00	-3.610198974609375000e+00	1.057395935058593750e-01	3.118644714355468750e+00	-3.811267852783203125e+00	3.054847717285156250e-01	-3.104518890380859375e+00	-1.915315628051757812e+00	-2.425430297851562500e+00	4.366661071777343750e+00	-1.398765563964843750e+00	4.615840911865234375e-01	2.477539062500000000e+00	-1.023582458496093750e+00	-4.038503646850585938e+00	2.498628616333007812e+00	1.058696746826171875e+00	-2.682487487792968750e+00	-4.293937683105468750e-01	-1.941059112548828125e+00	-3.485774993896484375e+00	1.769527435302734375e+00	1.786346435546875000e-01	2.326196670532226562e+00	-1.353122711181640625e+00	-1.497249603271484375e+00	-1.937290191650390625e+00	-3.260456085205078125e+00	-3.422832489013671875e+00	1.312799453735351562e+00	-1.018997192382812500e+00
-2.984569549560546875e+00	-3.571231842041015625e+00	-6.938972473144531250e-01	-4.291971206665039062e+00	1.692932128906250000e+00	-2.243686676025390625e+00	-4.167573928833007812e+00	-1.229394912719726562e+00	1.360660552978515625e+00	-1.657352447509765625e+00	1.069976806640625000e+00	1.483072280883789062e+00	-4.832004547119140625e+00	-1.179708480834960938e+00	3.922248840332031250e+00	-4.526500701904296875e-01	1.021968841552734375e+00	-3.611959457397460938e+00	2.750087738037109375e+00	1.261558532714843750e-01	-1.882392883300781250e+00	-1.478485107421875000e+00	6.349754333496093750e-01	-8.686065673828125000e-01	3.362998962402343750e-01	-2.070089340209960938e+00	-1.182006835937500000e+00	4.580101013183593750e+00	-1.311340332031250000e+00	-3.412765502929687500e+00	4.049110412597656250e+00	-1.115596771240234375e+00	3.579139709472656250e-01	-4.524738311767578125e+00	-4.629096984863281250e-01	-1.236829757690429688e+00	-3.246688842773437500e-02	-3.358375549316406250e+00	-1.274856567382812500e+00	-2.336570739746093750e+00	-3.534526824951171875e+00	-2.656789779663085938e+00	1.600471496582031250e+00	-4.535207748413085938e+00	1.840965270996093750e+00	-5.291824340820312500e-01	-2.944253921508789062e+00	-1.714658737182617188e+00	-3.179058074951171875e+00	1.564910888671875000e+00
-1.873058319091796875e+00	-3.434284210205078125e+00	-1.581104278564453125e+00	-2.388900756835937500e+00	1.382637023925781250e+00	-2.522369384765625000e+00	-4.202368736267089844e+00	-1.516857147216796875e+00	0.000000000000000000e+00	0.000000000000000000e+00	-2.705783843994140625e+00	2.494724273681640625e+00	-3.551300048828125000e+00	-2.022293090820312500e+00	-4.191618919372558594e+00	-2.205406188964843750e+00	3.507303237915039062e+00	-2.809688568115234375e+00	3.146564483642578125e+00	-1.179862976074218750e+00	-1.458801269531250000e+00	-4.439590454101562500e+00	2.629165649414062500e-01	-1.528778076171875000e+00	-2.065662384033203125e+00	-4.775962829589843750e-01	1.777196884155273438e+00	-4.081348419189453125e+00	3.529094696044921875e+00	-1.717216491699218750e+00	-1.035673141479492188e+00	1.321300506591796875e+00	1.947076797485351562e+00	7.784652709960937500e-02	1.401481628417968750e-01	-4.923847198486328125e+00	1.204780578613281250e+00	8.941192626953125000e-01	5.089225769042968750e-01	-3.177154541015625000e+00	1.342617034912109375e+00	4.480266571044921875e+00	3.431474685668945312e+00	1.071331024169921875e+00	2.508863449096679688e+00	-1.030689239501953125e+00	1.872512817382812500e+00	1.853519439697265625e+00	1.164566040039062500e+00	-3.161380767822265625e+00
2.843175888061523438e+00	-3.348619461059570312e+00	1.408208847045898438e+00	2.807456970214843750e+00	-4.351482391357421875e+00	-5.946922302246093750e-02	-4.622890472412109375e+00	9.857749938964843750e-01	-4.353389739990234375e-01	-4.550622940063476562e+00	-3.147941589355468750e+00	-4.842281341552734375e-01	-1.603643417358398438e+00	-3.087684631347656250e+00	0.000000000000000000e+00	0.000000000000000000e+00	2.981548309326171875e-01	4.787586212158203125e+00	3.006437301635742188e+00	-1.616968154907226562e+00	1.529346466064453125e+00	7.448921203613281250e-01	-6.089820861816406250e-01	-2.260511398315429688e+00	3.501390457153320312e+00	2.753871917724609375e+00	1.763429641723632812e+00	-3.606285095214843750e+00	3.481399536132812500e+00	-4.488067626953125000e-01	2.593574523925781250e+00	1.027133941650390625e+00	3.593990325927734375e+00	-2.526041030883789062e+00	-3.668354034423828125e+00	-3.132005691528320312e+00	-4.176406860351562500e-01	3.717693328857421875e+00	7.227363586425781250e-01	3.796627044677734375e+00	1.969066619873046875e+00	-1.214231491088867188e+00	-3.902647972106933594e+00	-2.520021438598632812e+00	-5.873298645019531250e-01	9.029655456542968750e-01	-1.269138336181640625e+00	-1.389030456542968750e+00	4.406108856201171875e-01	5.266895294189453125e-01
3.934078216552734375e-01	-4.935344696044921875e+00	1.393247604370117188e+00	-8.380889892578125000e-03	1.241643905639648438e+00	3.745632171630859375e+00	1.370422363281250000e+00	-4.087196350097656250e+00	6.286506652832031250e-01	-3.294071197509765625e+00	2.779581069946289062e+00	2.821651458740234375e+00	3.989255905151367188e+00	-2.946140289306640625e+00	-4.794622421264648438e+00	-9.249267578125000000e-01	0.000000000000000000e+00	0.000000000000000000e+00	9.223461151123046875e-01	-2.041954040527343750e+00	3.912405014038085938e+00	-1.861213684082031250e+00	-3.172782897949218750e+00	3.591972351074218750e+00	-2.606040954589843750e+00	-3.669036865234375000e+00	3.170434951782226562e+00	-1.066661834716796875e+00	2.773456573486328125e-01	-3.872673034667968750e+00	-1.219240188598632812e+00	-1.268684387207031250e+00	-1.517055511474609375e+00	-4.043632507324218750e+00	-3.330501556396484375e+00	-1.562877655029296875e+00	-3.320808410644531250e-01	2.095111846923828125e+00	-4.491819381713867188e+00	1.286315917968750000e-01	-9.253463745117187500e-01	1.086128234863281250e+00	-2.316598892211914062e+00	-7.483062744140625000e-01	-2.194345474243164062e+00	-3.145858764648437500e+00	-3.316875457763671875e+00	-2.838020324707031250e+00	5.792732238769531250e-01	-2.628314971923828125e+00
2.688190460205078125e+00	-2.657027244567871094e+00	-4.108642578125000000e+00	-1.712592124938964844e+00	-3.121417999267578125e+00	2.370539665222167969e+00	3.067630767822265625e+00	-3.684926986694335938e+00	-9.898185729980468750e-01	2.265252113342285156e+00	8.319511413574218750e-01	-3.548704147338867188e+00	5.597000122070312500e-01	-3.493175506591796875e-01	-2.111679077148437500e+00	-4.416055679321289062e-01	-2.847606658935546875e+00	-3.580344200134277344e+00	-1.911125183105468750e+00	-2.976061820983886719e+00	2.000057220458984375e+00	-3.744981765747070312e+00	1.564643859863281250e+00	-2.720665931701660156e+00	1.116893768310546875e+00	1.791391372680664062e+00	0.000000000000000000e+00	0.000000000000000000e+00	-3.071182250976562500e+00	1.022300720214843750e-01	7.959060668945312500e-01	7.527151107788085938e-01	1.859706878662109375e+00	3.623942375183105469e+00	-3.567291259765625000e+00	3.353312492370605469e+00	-8.251037597656250000e-01	4.427195549011230469e+00	-4.743598937988281250e+00	2.196140289306640625e-01	8.555068969726562500e-01	-4.643251419067382812e+00	-2.851219177246093750e-01	6.043701171875000000e-01	-4.159568786621093750e+00	-8.069229125976562500e-02	-1.304283142089843750e+00	-1.270118713378906250e+00	-1.801567077636718750e-01	-3.142208099365234375e+00
3.645134925842285156e+00	1.359863281250000000e-01	4.850852012634277344e+00	7.845916748046875000e-01	2.468314170837402344e+00	-3.220733642578125000e+00	4.076662063598632812e-01	-3.088836669921875000e+00	3.088976860046386719e+00	-3.391075134277343750e+00	3.232193946838378906e+00	-2.284210205078125000e+00	4.327050209045410156e+00	-2.001098632812500000e+00	1.413306236267089844e+00	-3.534851074218750000e+00	-2.759129524230957031e+00	-2.161094665527343750e+00	2.607600212097167969e+00	-1.393028259277343750e+00	3.845271110534667969e+00	1.236343383789062500e+00	2.356814384460449219e+00	-4.297996520996093750e+00	-3.345100402832031250e+00	-3.078895568847656250e+00	-2.861465454101562500e+00	1.395240783691406250e+00	5.743989944458007812e-01	4.676666259765625000e-01	2.186659812927246094e+00	2.997154235839843750e+00	-6.609287261962890625e-01	-3.866554260253906250e+00	-4.530220985412597656e+00	7.711791992187500000e-02	4.578394889831542969e+00	-1.361518859863281250e+00	-1.240893363952636719e+00	-2.913948059082031250e+00	3.794965744018554688e-01	-4.228584289550781250e+00	-1.543848991394042969e+00	1.439430236816406250e+00	5.438480377197265625e-01	2.702949523925781250e+00	1.358738899230957031e+00	-2.766876220703125000e-01	2.263025283813476562e+00	1.896804809570312500e+00
-8.395729064941406250e-01	-1.070983886718750000e+00	6.973800659179687500e-01	1.154327392578125000e-02	1.141172409057617188e+00	5.793457031250000000e-01	-2.207576751708984375e+00	-2.305091857910156250e+00	-3.244373321533203125e+00	-1.031066894531250000e+00	-3.863096237182617188e+00	-2.201080322265625000e+00	-3.358078002929687500e+00	3.406517028808593750e+00	5.456542968750000000e-02	-1.702423095703125000e+00	-2.998401641845703125e+00	-3.068237304687500000e+00	-4.340847015380859375e+00	-1.237289428710937500e+00	2.298271179199218750e+00	-2.238769531250000000e+00	-1.982826232910156250e+00	-1.251129150390625000e+00	-3.462219238281250000e-02	-4.188339233398437500e+00	1.158645629882812500e+00	-2.308441162109375000e+00	-4.503629684448242188e+00	2.671051025390625000e-02	1.141607284545898438e+00	-1.052291870117187500e+00	3.266563415527343750e+00	-2.758880615234375000e+00	-2.113132476806640625e-01	-2.955871582031250000e+00	-1.431741714477539062e+00	1.527114868164062500e+00	7.926273345947265625e-01	2.181991577148437500e+00	1.552852630615234375e+00	4.463775634765625000e+00	4.383584976196289062e+00	-9.525222778320312500e-01	-1.313467025756835938e+00	-3.167526245117187500e+00	-1.137924194335937500e+00	-4.387481689453125000e+00	-3.415065765380859375e+00	2.153625488281250000e-01
0.000000000000000000e+00	0.000000000000000000e+00	2.523059844970703125e-01	3.704338073730468750e+00	2.138309478759765625e-01	-4.093254089355468750e+00	1.316284179687500000e+00	-4.743740081787109375e+00	-5.440349578857421875e-01	-3.315570831298828125e+00	1.811037063598632812e+00	2.818588256835937500e+00	2.795322418212890625e+00	-2.949718475341796875e+00	-1.328054428100585938e+00	-8.337783813476562500e-02	-2.807636260986328125e-01	-2.063739776611328125e+00	2.712341308593750000e+00	-1.856361389160156250e+00	3.875757217407226562e+00	-1.453079223632812500e+00	1.999073028564453125e+00	-9.754524230957031250e-01	-8.855495452880859375e-01	-3.900421142578125000e+00	-2.464975357055664062e+00	-1.330329895019531250e+00	-2.677820205688476562e+00	-4.099239349365234375e+00	4.512493133544921875e+00	-1.609081268310546875e+00	-4.555826187133789062e+00	-1.668457031250000000e+00	-1.344327926635742188e+00	2.046546936035156250e+00	-1.869897842407226562e+00	9.306755065917968750e-01	-3.580108642578125000e+00	-8.306579589843750000e-01	-3.374771118164062500e+00	-3.220363616943359375e+00	-6.111755371093750000e-01	-2.653381347656250000e+00	3.813121795654296875e+00	-2.510139465332031250e+00	-2.481220245361328125e+00	1.976783752441406250e+00	5.025997161865234375e-01	9.536590576171875000e-01
-6.479959487915039062e-01	-4.338285446166992188e+00	-2.950752258300781250e+00	-2.576257705688476562e+00	-2.626074790954589844e+00	-3.645698547363281250e+00	3.032312393188476562e+00	-2.384666442871093750e+00	-2.694044113159179688e+00	-1.941717147827148438e+00	2.240581512451171875e+00	-4.415227890014648438e+00	1.374702453613281250e+00	-3.752914428710937500e+00	2.760491371154785156e+00	-1.340412139892578125e+00	1.777096748352050781e+00	-2.736959457397460938e+00	0.000000000000000000e+00	0.000000000000000000e+00	5.090055465698242188e-01	-3.073463439941406250e+00	3.953647613525390625e-02	2.715751647949218750e+00	-4.697561264038085938e-01	-1.014579772949218750e+00	5.466947555541992188e-01	-4.750967025756835938e+00	-4.293836116790771484e+00	1.003467559814453125e+00	-1.415781974792480469e+00	-1.628131866455078125e+00	-4.602903842926025391e+00	-1.056022644042968750e+00	3.980759620666503906e+00	1.888988494873046875e+00	1.090020179748535156e+00	-2.706644058227539062e+00	-2.900365829467773438e+00	-8.530960083007812500e-01	-3.505280494689941406e+00	-2.978120803833007812e+00	7.835655212402343750e-01	-7.280788421630859375e-01	2.356260299682617188e+00	-2.365409851074218750e+00	3.700565338134765625e+00	-7.365913391113281250e-01	-2.587755203247070312e+00	3.579875946044921875e+00
2.363413810729980469e+00	-1.513938903808593750e+00	1.074102401733398438e+00	-4.050199031829833984e+00	2.818765640258789062e-01	-3.327480316162109375e+00	2.223739624023437500e-01	-2.671993255615234375e+00	3.700265884399414062e+00	-3.009280204772949219e+00	4.076990127563476562e+00	-3.343601226806640625e-01	1.654148101806640625e-02	4.556735038757324219e+00	-8.792381286621093750e-01	3.581048011779785156e+00	4.439407348632812500e+00	-2.093647956848144531e+00	-1.694799423217773438e+00	-3.785057067871093750e+00	1.477832794189453125e-01	-4.583759307861328125e+00	-2.139848709106445312e+00	4.635839462280273438e-01	0.000000000000000000e+00	0.000000000000000000e+00	-9.543123245239257812e-01	-4.536314010620117188e+00	3.963060379028320312e-01	-9.949207305908203125e-01	1.027985572814941406e+00	5.284776687622070312e-01	5.332794189453125000e-01	-2.078857421875000000e+00	-2.302594184875488281e+00	-6.986017227172851562e-01	-2.336215019226074219e+00	-3.681451797485351562e+00	1.596010208129882812e+00	-7.055969238281250000e-01	1.675642013549804688e+00	3.088282585144042969e+00	-1.069738388061523438e+00	4.674889564514160156e+00	-2.896083831787109375e+00	-2.799830436706542969e+00	-2.643575668334960938e-01	3.948111534118652344e+00	3.445884704589843750e+00	-1.669966697692871094e+00
3.439165115356445312e+00	-3.870468139648437500e-01	3.376111984252929688e+00	2.781021118164062500e+00	2.167243957519531250e-01	-2.783035278320312500e+00	2.268625259399414062e+00	-3.108352661132812500e+00	2.985057830810546875e-01	1.810897827148437500e+00	-3.204101562500000000e+00	-2.344444274902343750e+00	1.192325592041015625e+00	4.456779479980468750e+00	-1.291858673095703125e+00	-9.992294311523437500e-01	-1.689939498901367188e+00	-4.484397888183593750e+00	-2.689144134521484375e+00	-1.913658142089843750e+00	1.140695571899414062e+00	3.769836425781250000e+00	-2.680891036987304688e+00	-4.075683593750000000e+00	-3.214775085449218750e+00	2.416114807128906250e+00	4.053735733032226562e+00	8.313598632812500000e-01	1.777086257934570312e+00	-4.225776672363281250e+00	-1.618913650512695312e+00	-3.823562622070312500e+00	-7.471656799316406250e-01	-1.957962036132812500e+00	-2.024082183837890625e+00	-1.826393127441406250e+00	-1.415788650512695312e+00	-2.094009399414062500e+00	-1.583709716796875000e+00	3.704757690429687500e+00	1.684106826782226562e+00	2.806434631347656250e+00	1.552780151367187500e+00	1.673728942871093750e+00	1.196619033813476562e+00	-3.266479492187500000e+00	6.538696289062500000e-01	-4.432365417480468750e+00	-4.444988250732421875e+00	-4.181671142578125000e-01
4.036969661712646484e+00	-1.379760742187500000e+00	2.479840755462646484e+00	-3.785459518432617188e+00	2.968576908111572266e+00	-6.976509094238281250e-02	3.337184429168701172e+00	-1.236032485961914062e+00	-1.775755882263183594e+00	-3.881435394287109375e-01	-1.005337238311767578e+00	-1.441776275634765625e+00	2.631383419036865234e+00	-1.090166091918945312e+00	2.050765514373779297e+00	-7.554988861083984375e-01	1.661913394927978516e+00	-4.520353317260742188e+00	1.481871604919433594e+00	-1.754285812377929688e+00	-3.497621536254882812e+00	-1.504810333251953125e+00	2.129602432250976562e+00	1.387220382690429688e+00	7.864704132080078125e-01	3.748863220214843750e+00	-2.816644191741943359e+00	-3.699302673339843750e-02	1.757905483245849609e+00	-3.008880615234375000e+00	-3.347978591918945312e-01	-2.940975189208984375e+00	1.074948787689208984e+00	2.697990417480468750e+00	6.710772514343261719e-01	3.704662322998046875e-01	2.630316257476806641e+00	-2.150800704956054688e+00	7.280912399291992188e-01	-3.702339172363281250e+00	-1.062605857849121094e+00	1.711044311523437500e+00	-1.213705062866210938e+00	-3.660003662109375000e+00	1.997623443603515625e-01	-1.707166671752929688e+00	0.000000000000000000e+00	0.000000000000000000e+00	-9.776539802551269531e-01	6.371288299560546875e-01
2.401094436645507812e-01	-4.699871063232421875e+00	1.323904037475585938e+00	-3.898120880126953125e+00	-2.395925521850585938e-01	-2.189575195312500000e+00	1.551134109497070312e+00	3.902587890625000000e-01	3.260572433471679688e+00	-3.752674102783203125e+00	-2.238721847534179688e+00	-2.832363128662109375e+00	6.426296234130859375e-01	-4.146461486816406250e+00	9.434700012207031250e-01	-5.510177612304687500e-01	-4.051849365234375000e+00	-1.972587585449218750e+00	-2.660455703735351562e-01	-1.084609985351562500e+00	-3.089737892150878906e+00	-1.435958862304687500e+00	-1.178776741027832031e+00	-3.063293457031250000e+00	-2.994906425476074219e+00	5.617294311523437500e-01	3.889966964721679688e+00	-2.609802246093750000e+00	2.563314437866210938e+00	-5.088043212890625000e-02	-1.505322456359863281e+00	-7.863464355468750000e-01	5.399112701416015625e-01	4.496459960937500000e-01	3.697074890136718750e+00	5.815429687500000000e-01	3.390485763549804688e+00	-3.080215454101562500e+00	-2.973278045654296875e+00	-2.076908111572265625e+00	0.000000000000000000e+00	0.000000000000000000e+00	2.713998794555664062e+00	1.039016723632812500e+00	-2.682387351989746094e+00	-4.528579711914062500e-01	-7.996215820312500000e-01	2.641944885253906250e+00	4.394950866699218750e-01	-3.081413269042968750e+00
-1.164970397949218750e+00	-1.234054565429687500e-02	-1.963600158691406250e+00	-3.190238952636718750e+00	-9.355163574218750000e-01	-3.505867004394531250e+00	-3.019378662109375000e+00	-3.489391326904296875e+00	-7.190780639648437500e-01	3.314239501953125000e+00	3.434738159179687500e+00	-4.849548339843750000e-01	1.761947631835937500e+00	-4.050128936767578125e+00	-1.577209472656250000e+00	-4.379833221435546875e+00	1.005050659179687500e+00	-2.548763275146484375e+00	3.423126220703125000e+00	-2.646057128906250000e+00	-2.039230346679687500e+00	-8.487663269042968750e-01	2.199005126953125000e+00	-5.214042663574218750e-01	1.550712585449218750e+00	-1.624668121337890625e+00	-1.654968261718750000e+00	2.419956207275390625e+00	2.458183288574218750e+00	1.761581420898437500e+00	-2.964111328125000000e+00	-2.798568725585937500e+00	-1.465072631835937500e-01	-6.469726562500000000e-01	-4.505165100097656250e+00	6.291084289550781250e-01	-4.886169433593750000e-01	-4.691749572753906250e+00	6.132202148437500000e-01	4.516181945800781250e+00	4.591369628906250000e-02	-3.059833526611328125e+00	2.342826843261718750e+00	3.003845214843750000e+00	2.991355895996093750e+00	6.555175781250000000e-01	1.752677917480468750e+00	6.073455810546875000e-01	4.042739868164062500e-01	2.165740966796875000e+00
-3.855499267578125000e+00	-9.808273315429687500e-01	-1.207405090332031250e+00	-4.376937866210937500e+00	1.953521728515625000e+00	3.764251708984375000e+00	1.791610717773437500e+00	1.681205749511718750e+00	-4.400024414062500000e-01	-5.215454101562500000e-01	-1.166000366210937500e-01	-1.789985656738281250e+00	-2.161209106445312500e+00	-3.876869201660156250e+00	-3.064743041992187500e+00	9.412994384765625000e-01	1.202468872070312500e-01	6.603851318359375000e-01	-4.466117858886718750e+00	-7.488708496093750000e-01	1.921936035156250000e+00	-3.898841857910156250e+00	-1.377311706542968750e+00	-3.101676940917968750e+00	-2.061431884765625000e+00	1.693267822265625000e-01	8.314285278320312500e-01	-3.301506042480468750e+00	1.345436096191406250e+00	3.380081176757812500e+00	9.813919067382812500e-01	-2.066032409667968750e+00	-3.050960540771484375e+00	-3.090835571289062500e+00	-1.301651000976562500e-01	-4.165252685546875000e+00	-1.506423950195312500e+00	-7.739639282226562500e-01	-4.812088012695312500e-01	-1.203613281250000000e+00	-4.556415557861328125e+00	-1.853553771972656250e+00	3.074501037597656250e+00	-1.705970764160156250e+00	0.000000000000000000e+00	0.000000000000000000e+00	-2.300296783447265625e+00	-2.257225036621093750e+00	3.944015502929687500e+00	2.022850036621093750e+00
-2.823219299316406250e+00	-2.149353027343750000e+00	4.153869628906250000e+00	-2.221832275390625000e-01	2.326187133789062500e+00	3.116065979003906250e+00	2.739486694335937500e+00	1.128929138183593750e+00	2.356834411621093750e+00	-2.694328308105468750e+00	-7.777404785156250000e-01	3.688621520996093750e+00	7.766342163085937500e-01	2.369400024414062500e+00	-2.943878173828125000e+00	3.002067565917968750e+00	3.617965698242187500e+00	3.013854980468750000e+00	-4.981765747070312500e-01	-2.171302795410156250e+00	-1.064384460449218750e+00	-3.140052795410156250e+00	2.041786193847656250e+00	4.321022033691406250e+00	3.504119873046875000e+00	1.937110900878906250e+00	3.185401916503906250e+00	1.722793579101562500e-01	-1.656013488769531250e+00	1.287010192871093750e+00	-1.240005493164062500e+00	4.685615539550781250e+00	-2.064201354980468750e+00	-3.650138854980468750e+00	1.735382080078125000e+00	1.855026245117187500e+00	-4.186126708984375000e+00	8.441009521484375000e-01	2.870582580566406250e+00	2.190879821777343750e+00	1.189727783203125000e-01	2.174896240234375000e+00	-2.359924316406250000e+00	4.153549194335937500e+00	-2.504295349121093750e+00	1.997581481933593750e+00	-3.942871093750000000e-02	4.510810852050781250e+00	-1.425247192382812500e+00	3.579177856445312500e+00
-1.099347114562988281e+00	-3.925281524658203125e+00	-3.849772453308105469e+00	-2.533988952636718750e+00	-3.865563392639160156e+00	1.826248168945312500e-01	3.729213714599609375e+00	-1.618690490722656250e-01	3.096157073974609375e+00	-1.245986938476562500e+00	4.255142211914062500e+00	-1.125396728515625000e+00	2.928747177124023438e+00	-3.998058319091796875e+00	6.890029907226562500e-01	2.649944305419921875e+00	8.963775634765625000e-02	-6.861114501953125000e-01	-3.055280685424804688e+00	-3.262596130371093750e+00	1.829776763916015625e+00	-4.102800369262695312e+00	-1.660652160644531250e-01	-3.328565597534179688e+00	4.731058120727539062e+00	-6.482276916503906250e-01	3.133930206298828125e+00	-2.905052185058593750e+00	-2.338696479797363281e+00	-4.264900207519531250e+00	-3.366225242614746094e+00	2.166213989257812500e+00	-2.535586357116699219e+00	3.182769775390625000e+00	1.019779205322265625e+00	3.680149078369140625e+00	-9.582805633544921875e-02	1.142791748046875000e+00	3.890329360961914062e+00	-2.145809173583984375e+00	1.684988021850585938e+00	-1.359416961669921875e+00	-1.530037879943847656e+00	4.548633575439453125e+00	2.492765426635742188e+00	-2.994163513183593750e+00	-1.963137626647949219e+00	-3.233486175537109375e+00	8.440055847167968750e-01	6.080436706542968750e-01
2.782370567321777344e+00	3.855720520019531250e+00	-3.339264869689941406e+00	-2.229270935058593750e+00	2.700383186340332031e+00	-1.871032714843750000e-01	4.274106025695800781e+00	-5.963973999023437500e-01	-9.336662292480468750e-02	-4.977127075195312500e+00	2.060521125793457031e+00	3.757476806640625000e-02	0.000000000000000000e+00	0.000000000000000000e+00	1.009001731872558594e+00	-2.905433654785156250e+00	2.459206581115722656e+00	-3.047882080078125000e+00	3.520838737487792969e+00	-2.862716674804687500e+00	-1.433382034301757812e-01	-2.836662292480468750e+00	2.577778816223144531e+00	4.636077880859375000e-01	4.678099632263183594e+00	-1.584060668945312500e+00	-3.510198593139648438e+00	-2.900337219238281250e+00	2.216624259948730469e+00	-4.189384460449218750e+00	9.034299850463867188e-01	-4.490562438964843750e+00	3.013186454772949219e+00	1.451179504394531250e+00	-1.173342704772949219e+00	-4.783706665039062500e+00	2.075659751892089844e+00	-1.058052062988281250e+00	3.825097084045410156e+00	2.165916442871093750e+00	1.035038948059082031e+00	-3.522720336914062500e-01	3.957388877868652344e+00	-2.370414733886718750e+00	1.686884880065917969e+00	-3.779464721679687500e+00	-1.775684356689453125e-01	-3.907318115234375000e+00	-3.209131240844726562e+00	1.083091735839843750e+00
-2.917289733886718750e+00	5.137025564908981323e-02	-4.375068664550781250e+00	-2.061882019042968750e+00	2.331938266754150391e+00	2.854023873805999756e-01	-1.341789245605468750e+00	-1.663024902343750000e+00	3.555302143096923828e+00	2.731510877609252930e+00	-9.263477325439453125e-01	-6.408309936523437500e-01	-3.371299743652343750e+00	-2.481407165527343750e+00	-2.565574645996093750e-02	-4.177764892578125000e+00	-2.590782165527343750e+00	2.185699939727783203e+00	-4.378044128417968750e+00	-9.585723876953125000e-01	3.328568935394287109e+00	2.100336074829101562e+00	-1.199790954589843750e+00	4.038270711898803711e-01	3.448548316955566406e+00	1.946659684181213379e-01	5.778713226318359375e-01	3.665590763092041016e+00	-1.985740661621093750e+00	1.135403394699096680e+00	-2.230247497558593750e+00	-4.440979003906250000e+00	-3.334129333496093750e+00	-1.364944458007812500e+00	4.322207450866699219e+00	-2.116386413574218750e+00	-7.572761774063110352e-01	1.422496676445007324e+00	-1.511497497558593750e+00	2.165252685546875000e+00	-1.083480834960937500e+00	-3.948303222656250000e+00	4.023047685623168945e-01	2.318929433822631836e+00	-1.064585685729980469e+00	-2.707778930664062500e+00	3.779731988906860352e-01	1.040339469909667969e+00	2.401461124420166016e+00	1.537243843078613281e+00
-2.290222167968750000e+00	3.478168487548828125e+00	-4.469009399414062500e+00	-1.225948333740234375e+00	-1.049479484558105469e+00	-3.916778564453125000e-01	1.405296802520751953e+00	2.541065216064453125e+00	-4.432468414306640625e-01	-1.255916595458984375e+00	1.962281703948974609e+00	-4.050666809082031250e+00	2.890605449676513672e+00	1.050373077392578125e+00	2.874606609344482422e+00	-3.982925415039062500e-02	-1.994813442230224609e+00	1.633110046386718750e-01	1.387358188629150391e+00	-3.738471984863281250e+00	1.154349803924560547e+00	4.558013916015625000e+00	-5.102858543395996094e-01	1.750904083251953125e+00	3.625940799713134766e+00	-2.179813385009765625e+00	-1.443653106689453125e-01	3.400051116943359375e+00	4.216683864593505859e+00	-2.456581115722656250e+00	1.649062633514404297e+00	-1.351848602294921875e+00	4.699944972991943359e+00	1.524765014648437500e+00	1.066398143768310547e+00	-3.171134948730468750e+00	2.187636852264404297e+00	-2.960376739501953125e+00	3.447878360748291016e+00	-3.272899627685546875e+00	4.395907878875732422e+00	-1.378108978271484375e+00	9.154176712036132812e-02	6.756553649902343750e-01	2.042793750762939453e+00	3.644172668457031250e+00	3.665729045867919922e+00	1.887989044189453125e+00	2.072839260101318359e+00	-7.960319519042968750e-01
3.378507614135742188e+00	5.157508850097656250e-01	-1.001783370971679688e+00	-4.705605983734130859e+00	-3.651968002319335938e+00	-1.839785575866699219e+00	-2.758176803588867188e+00	-2.430863857269287109e+00	0.000000000000000000e+00	0.000000000000000000e+00	3.856067657470703125e+00	5.332660675048828125e-02	4.262565612792968750e+00	2.170468330383300781e+00	6.343250274658203125e-01	-4.626293182373046875e+00	-1.686096191406250000e+00	-1.539327621459960938e+00	-9.066505432128906250e-01	-2.979658126831054688e+00	1.448381423950195312e+00	-3.723725318908691406e+00	2.630609512329101562e+00	-3.913918972015380859e+00	-2.648319244384765625e+00	4.082284927368164062e+00	-1.649757385253906250e+00	-4.307260513305664062e-01	-1.699941635131835938e+00	-2.224172592163085938e+00	8.052291870117187500e-01	4.117299079895019531e+00	-4.445323944091796875e-01	-1.994858741760253906e+00	1.792274475097656250e+00	4.617568969726562500e+00	2.316051483154296875e+00	-2.617279529571533203e+00	2.536623001098632812e+00	2.422266006469726562e+00	2.362337112426757812e+00	-1.482929229736328125e+00	-4.401948928833007812e+00	2.038980484008789062e+00	-3.682926177978515625e+00	-3.103247165679931641e+00	3.481288909912109375e+00	-1.599722862243652344e+00	-2.733770370483398438e+00	-1.183099746704101562e+00
1.729513168334960938e+00	-5.690689086914062500e-01	-6.014442443847656250e-01	-4.185745239257812500e+00	3.688428878784179688e+00	8.247070312500000000e-01	1.048566818237304688e+00	-3.957374572753906250e+00	-1.031536102294921875e+00	-2.582191467285156250e+00	3.011247634887695312e+00	-2.624832153320312500e+00	2.160165786743164062e+00	-2.043151855468750000e-02	-4.382601737976074219e+00	-6.104354858398437500e-01	5.695648193359375000e-01	4.038017272949218750e+00	2.067808151245117188e+00	-2.048072814941406250e+00	2.578248977661132812e+00	3.618339538574218750e+00	-2.214254379272460938e+00	-8.834609985351562500e-01	-2.403297424316406250e+00	-4.030540466308593750e+00	-2.162551879882812500e-01	-1.081260681152343750e+00	-3.936443328857421875e-01	-4.836105346679687500e+00	-1.855278015136718750e-02	4.375610351562500000e+00	3.155290603637695312e+00	-1.981315612792968750e+00	4.151649475097656250e+00	-1.459808349609375000e-01	2.853809356689453125e+00	8.531188964843750000e-02	-4.948120117187500000e-01	-2.166618347167968750e+00	3.470497131347656250e+00	-2.245178222656250000e-01	-2.131605148315429688e+00	3.679939270019531250e+00	2.193284988403320312e+00	-3.357894897460937500e+00	-1.149242401123046875e+00	1.296943664550781250e+00	1.812286376953125000e-01	1.207199096679687500e+00
-8.089447021484375000e-01	-8.882827758789062500e-01	-6.830902099609375000e-01	-2.124786376953125000e-01	-1.531944274902343750e+00	-3.878738403320312500e+00	-2.054656982421875000e+00	-2.937210083007812500e+00	-5.338973999023437500e-01	-4.700836181640625000e+00	-2.625144958496093750e+00	-4.163764953613281250e+00	2.685546875000000000e-01	-2.787597656250000000e+00	2.068000793457031250e+00	-2.374015808105468750e+00	-3.202445983886718750e+00	-3.195388793945312500e+00	1.435432434082031250e+00	-2.261581420898437500e+00	-1.164031982421875000e+00	3.056266784667968750e+00	-2.926353454589843750e+00	-6.307754516601562500e-01	1.951690673828125000e+00	-4.237594604492187500e+00	3.531211853027343750e+00	2.209243774414062500e-01	1.984352111816406250e+00	-1.278114318847656250e+00	9.883880615234375000e-01	-4.720520019531250000e+00	-9.116744995117187500e-01	-4.132896423339843750e+00	-1.879043579101562500e-01	-6.439819335937500000e-01	3.022583007812500000e+00	-1.874031066894531250e+00	3.525756835937500000e+00	-2.821464538574218750e+00	-5.863952636718750000e-02	-1.716819763183593750e+00	8.849182128906250000e-01	-6.962738037109375000e-01	0.000000000000000000e+00	0.000000000000000000e+00	-2.849342346191406250e+00	4.397583007812500000e-02	-2.407470703125000000e+00	-1.585090637207031250e+00
-1.027229309082031250e+00	-3.283943176269531250e+00	-1.677597045898437500e+00	-2.390243530273437500e+00	1.098213195800781250e-01	-4.136917114257812500e+00	-1.066627502441406250e+00	-4.422111511230468750e+00	-4.822158813476562500e-02	-4.826713562011718750e+00	-4.987483978271484375e+00	7.059478759765625000e-02	-1.884220123291015625e+00	2.453117370605468750e+00	-3.616886138916015625e+00	1.966857910156250000e-02	-3.555038452148437500e+00	2.907302856445312500e+00	1.296455383300781250e+00	1.751708984375000000e-01	-4.184123992919921875e+00	2.009078979492187500e+00	-1.315689086914062500e-02	-1.095191955566406250e+00	-3.351280212402343750e+00	-1.175666809082031250e+00	-2.348159790039062500e+00	-4.373237609863281250e+00	-1.029247283935546875e+00	-3.703002929687500000e-01	-4.402389526367187500e-01	-2.332893371582031250e+00	4.244354248046875000e+00	4.050369262695312500e-01	7.266693115234375000e-01	1.088752746582031250e+00	1.214206695556640625e+00	-9.286270141601562500e-01	-1.536628723144531250e+00	1.232833862304687500e+00	-2.856292724609375000e-01	3.098243713378906250e+00	-2.936630249023437500e+00	2.032974243164062500e+00	-1.092952728271484375e+00	4.593223571777343750e+00	-2.538341522216796875e+00	3.290542602539062500e+00	1.954467773437500000e+00	-2.343345642089843750e+00
-6.750278472900390625e-01	1.817552149295806885e-01	-2.733678817749023438e-01	4.860661506652832031e+00	-2.553115844726562500e+00	2.128972291946411133e+00	-1.039330482482910156e+00	7.410283088684082031e-01	-2.429947853088378906e+00	3.250046730041503906e+00	3.079544067382812500e+00	-2.831474304199218750e+00	1.024276733398437500e+00	-3.462745666503906250e+00	3.148580551147460938e+00	3.053930521011352539e+00	1.982351303100585938e+00	-2.847930908203125000e+00	-1.282497406005859375e+00	4.377070903778076172e+00	-1.370048522949218750e-02	1.091995358467102051e+00	1.987770080566406250e+00	2.669173955917358398e+00	-3.731853485107421875e+00	-2.397354125976562500e+00	-5.111923217773437500e-01	-3.570915222167968750e+00	2.092370986938476562e+00	-7.331466674804687500e-01	-3.052053451538085938e+00	-2.363037109375000000e+00	3.829282760620117188e+00	2.016306877136230469e+00	-3.240442276000976562e+00	1.255401253700256348e+00	-1.451530456542968750e-01	3.792666673660278320e+00	-3.456413269042968750e+00	-1.353279113769531250e+00	1.474348068237304688e+00	-4.848098754882812500e-01	0.000000000000000000e+00	0.000000000000000000e+00	-2.375518798828125000e+00	-1.317588806152343750e+00	1.635761260986328125e+00	3.793412208557128906e+00	3.972505569458007812e+00	-2.189537048339843750e+00
-3.997344970703125000e-01	-5.846633911132812500e-01	-1.722640991210937500e-01	-2.745193481445312500e+00	-3.443244934082031250e+00	-8.729972839355468750e-01	-1.230636596679687500e+00	1.767978668212890625e+00	-1.780288696289062500e+00	-4.301818847656250000e+00	1.777915954589843750e+00	3.013408660888671875e+00	1.067184448242187500e+00	-2.963603973388671875e+00	2.101074218750000000e+00	-1.125316619873046875e+00	1.730201721191406250e+00	-2.881351470947265625e+00	-2.402603149414062500e+00	-1.168014526367187500e+00	-2.466529846191406250e+00	1.786190032958984375e+00	3.927848815917968750e+00	-4.082489013671875000e-02	-3.128898620605468750e+00	-2.910537719726562500e-01	-4.679244995117187500e+00	-1.166595458984375000e+00	8.501052856445312500e-01	-9.111289978027343750e-01	3.519691467285156250e+00	-2.531764984130859375e+00	-2.474754333496093750e+00	2.436168670654296875e+00	1.512413024902343750e+00	-8.377685546875000000e-01	2.716590881347656250e+00	-3.312343597412109375e+00	0.000000000000000000e+00	0.000000000000000000e+00	-5.231018066406250000e-01	1.791996002197265625e+00	-9.484100341796875000e-01	-3.555824279785156250e+00	2.562942504882812500e+00	4.051479339599609375e+00	-4.235794067382812500e+00	-1.367492675781250000e-01	4.006500244140625000e-01	1.134826660156250000e+00
-2.181279182434082031e+00	-4.026987075805664062e+00	3.898820877075195312e-01	-3.827642440795898438e+00	-3.230437278747558594e+00	-2.717956542968750000e+00	-2.878709793090820312e+00	-3.912984848022460938e+00	1.466102600097656250e+00	-3.722839355468750000e+00	-4.025990486145019531e+00	-1.265291213989257812e+00	1.647139549255371094e+00	-2.053339004516601562e+00	-2.540693283081054688e-01	1.054214477539062500e+00	5.030603408813476562e-01	-4.073028564453125000e-01	-1.357336044311523438e-01	-3.403411865234375000e+00	-2.541042327880859375e+00	2.782131195068359375e+00	-2.813898086547851562e+00	-1.686878204345703125e+00	-1.221158027648925781e+00	-2.120681762695312500e+00	-3.488691329956054688e+00	-1.658216476440429688e+00	-1.248009681701660156e+00	-3.399490356445312500e+00	-2.162272453308105469e+00	5.607604980468750000e-03	-1.075858116149902344e+00	-3.551483154296875000e-03	-2.209286689758300781e+00	1.725862503051757812e+00	2.894259452819824219e+00	-4.331588745117187500e-02	-5.132799148559570312e-01	-4.446960449218750000e+00	3.383772850036621094e+00	3.035263061523437500e+00	-1.871186256408691406e+00	-1.059055328369140625e+00	-2.297624588012695312e+00	3.423229217529296875e+00	2.603829383850097656e+00	9.929237365722656250e-01	1.747882843017578125e+00	1.664056777954101562e+00
-1.395561218261718750e+00	-7.159729003906250000e-01	-3.209823608398437500e+00	-3.142585754394531250e+00	-3.122814178466796875e+00	-2.607345581054687500e-01	1.619251251220703125e+00	-2.739555358886718750e+00	-3.740806579589843750e+00	-1.152503967285156250e+00	4.379005432128906250e-01	-4.476257324218750000e+00	-3.932212829589843750e+00	1.177154541015625000e+00	-5.718154907226562500e-01	-3.613777160644531250e+00	1.080726623535156250e+00	-1.814926147460937500e+00	-4.177593231201171875e+00	-3.069305419921875000e-02	-9.321212768554687500e-01	2.139587402343750000e+00	1.520511627197265625e+00	-3.826171875000000000e+00	-1.062301635742187500e+00	-1.989746093750000000e+00	0.000000000000000000e+00	0.000000000000000000e+00	-2.821079254150390625e+00	9.691085815429687500e-01	-3.167465209960937500e+00	4.011993408203125000e-01	-2.469589233398437500e+00	-1.126777648925781250e+00	-6.893882751464843750e-01	1.530197143554687500e+00	-2.110557556152343750e+00	1.152496337890625000e-01	9.153556823730468750e-01	4.447563171386718750e+00	-1.889533996582031250e+00	2.604225158691406250e+00	-9.452171325683593750e-01	4.628067016601562500e-01	1.794124603271484375e+00	2.277679443359375000e+00	-6.724967956542968750e-01	-4.692802429199218750e+00	9.553527832031250000e-01	-2.891487121582031250e+00
4.007369995117187500e+00	-1.243080139160156250e+00	5.322723388671875000e-01	-2.188346862792968750e+00	-2.878948211669921875e+00	3.338378906250000000e+00	-1.203346252441406250e+00	1.166557312011718750e+00	2.922248840332031250e-01	3.890609741210937500e+00	-7.739028930664062500e-01	-7.924194335937500000e-01	-1.329673767089843750e+00	-4.538787841796875000e+00	1.720321655273437500e+00	-2.478332519531250000e-01	3.221290588378906250e+00	-3.473068237304687500e+00	4.068523406982421875e+00	2.500534057617187500e+00	-4.315315246582031250e+00	1.665397644042968750e+00	-2.730628967285156250e+00	3.151702880859375000e-01	8.893394470214843750e-01	2.976226806640625000e+00	1.013488769531250000e-01	1.077133178710937500e+00	9.423408508300781250e-01	4.071014404296875000e+00	2.761383056640625000e+00	-2.293228149414062500e+00	2.771682739257812500e+00	5.614471435546875000e-02	4.466239929199218750e+00	3.301773071289062500e-01	-1.505458831787109375e+00	2.356521606445312500e+00	3.448326110839843750e+00	9.499206542968750000e-01	0.000000000000000000e+00	0.000000000000000000e+00	-4.371032714843750000e-01	-1.787170410156250000e+00	4.703491210937500000e+00	1.579597473144531250e+00	3.022289276123046875e+00	2.923736572265625000e+00	-1.707077026367187500e+00	-2.327728271484375000e-02
-7.434387207031250000e-01	-1.237678527832031250e+00	-3.390808105468750000e-01	-6.401672363281250000e-01	-1.822921752929687500e+00	-2.783740997314453125e+00	2.542343139648437500e+00	-3.689846038818359375e+00	0.000000000000000000e+00	0.000000000000000000e+00	-1.941726684570312500e+00	-4.595222473144531250e+00	-2.247238159179687500e+00	2.471424102783203125e+00	-2.802009582519531250e+00	-1.148235321044921875e+00	3.414382934570312500e-01	-5.538330078125000000e-01	-1.229507446289062500e+00	-3.713474273681640625e+00	3.047485351562500000e+00	-2.514186859130859375e+00	-5.617141723632812500e-01	3.822586059570312500e+00	-4.723999023437500000e+00	-9.571456909179687500e-02	2.423721313476562500e+00	2.395881652832031250e+00	-3.665855407714843750e+00	-3.432235717773437500e-01	-1.071166992187500000e-01	-2.865917205810546875e+00	-2.873519897460937500e+00	-2.430484771728515625e+00	-3.294593811035156250e+00	2.797054290771484375e+00	-2.928817749023437500e+00	4.755020141601562500e-01	-1.162162780761718750e+00	-2.592353820800781250e+00	-5.400238037109375000e-01	9.200057983398437500e-01	7.510833740234375000e-01	1.052162170410156250e+00	-2.905174255371093750e+00	1.572765350341796875e+00	2.465393066406250000e+00	-4.744949340820312500e-01	-2.515380859375000000e+00	-3.671546936035156250e+00
-1.284900665283203125e+00	-3.193945884704589844e+00	4.213638305664062500e+00	-2.218924522399902344e+00	8.682365417480468750e-01	-4.708771705627441406e+00	-1.849678039550781250e+00	-1.164921760559082031e+00	-4.263893127441406250e+00	8.642940521240234375e-01	-1.876636505126953125e+00	2.868246078491210938e+00	3.566104888916015625e+00	1.460214614868164062e+00	1.697353363037109375e+00	-1.092910766601562500e-02	-1.145553588867187500e-01	-4.307807922363281250e+00	-6.643218994140625000e-01	-3.385691642761230469e+00	-2.911300659179687500e+00	-1.728722572326660156e+00	-2.192466735839843750e+00	3.470216751098632812e+00	1.500431060791015625e+00	-2.428686141967773438e+00	8.991279602050781250e-01	-1.503020286560058594e+00	3.764572143554687500e-01	-3.094434738159179688e+00	-4.084980010986328125e+00	-1.403420448303222656e+00	2.304172515869140625e+00	3.803977966308593750e+00	3.785285949707031250e-01	4.624780654907226562e+00	-2.544128417968750000e+00	1.517902374267578125e+00	-1.313442230224609375e+00	-4.295450210571289062e+00	-3.830043792724609375e+00	-3.351402282714843750e-01	3.490646362304687500e+00	-3.037339210510253906e+00	-2.922321319580078125e+00	-3.020629882812500000e+00	1.335205078125000000e+00	3.245950698852539062e+00	4.666206359863281250e+00	1.719284057617187500e+00
3.661284446716308594e-01	-2.130031585693359375e+00	-2.224584579467773438e+00	2.402008056640625000e+00	3.582936763763427734e+00	2.872287750244140625e+00	2.179856300354003906e-01	-1.507041931152343750e+00	2.762360572814941406e-01	-4.126232147216796875e+00	-7.533392906188964844e-01	-2.099422454833984375e+00	-1.631651401519775391e+00	2.804481506347656250e+00	6.340432167053222656e-01	4.191017150878906250e-01	1.933617115020751953e+00	-1.268871307373046875e+00	1.092758655548095703e+00	-4.844329833984375000e+00	-4.190874099731445312e-02	-3.103801727294921875e+00	2.070353984832763672e+00	-3.443305969238281250e+00	3.637431621551513672e+00	-2.821636199951171875e+00	5.231804847717285156e-01	1.713459014892578125e+00	-5.238914489746093750e-02	2.036262512207031250e+00	-3.026947975158691406e-01	1.005306243896484375e+00	3.621970653533935547e+00	-1.732364654541015625e+00	-1.870899200439453125e+00	-1.071563720703125000e+00	1.253553867340087891e+00	-2.738876342773437500e+00	1.322556018829345703e+00	4.463653564453125000e+00	-1.237769603729248047e+00	2.006149291992187500e-01	2.063148021697998047e+00	2.228866577148437500e+00	1.466455936431884766e+00	1.157436370849609375e+00	1.002108097076416016e+00	2.160160064697265625e+00	-3.085504531860351562e+00	-2.273536682128906250e+00
-3.359703063964843750e+00	1.587043762207031250e+00	-2.268722534179687500e+00	-3.623928070068359375e+00	-1.803070068359375000e+00	-2.647914886474609375e+00	8.086090087890625000e-01	-1.922210693359375000e+00	-4.587738037109375000e+00	-3.013305664062500000e-01	2.332374572753906250e+00	-1.255035400390625000e-01	-4.724121093750000000e-02	1.852729797363281250e+00	-1.040031433105468750e+00	-3.421207427978515625e+00	-6.898803710937500000e-01	2.008743286132812500e+00	-3.965782165527343750e+00	-2.296031951904296875e+00	-1.612251281738281250e+00	4.507675170898437500e-01	-4.606407165527343750e+00	-1.396949768066406250e+00	-1.534431457519531250e+00	-4.411407470703125000e+00	2.642601013183593750e+00	-2.894279479980468750e+00	9.631423950195312500e-01	2.654479980468750000e+00	-2.918220520019531250e+00	-2.586296081542968750e+00	3.380355834960937500e+00	-3.335266113281250000e-01	4.419174194335937500e+00	1.162086486816406250e+00	-4.508781433105468750e+00	1.487289428710937500e+00	7.500457763671875000e-02	-1.116477966308593750e+00	1.122970581054687500e+00	-4.103694915771484375e+00	1.277832031250000000e+00	1.348953247070312500e-01	-3.312644958496093750e+00	-2.733078002929687500e-01	2.798927307128906250e+00	-3.976734161376953125e+00	-6.225967407226562500e-01	8.977127075195312500e-01
-2.342384338378906250e+00	3.452278137207031250e+00	-4.486396789550781250e+00	-1.282623291015625000e+00	-1.059814929962158203e+00	-3.960914611816406250e-01	1.368128776550292969e+00	2.518886566162109375e+00	-4.547004699707031250e-01	-1.256622314453125000e+00	1.911816596984863281e+00	-4.083915710449218750e+00	2.860494613647460938e+00	1.033821105957031250e+00	2.829577445983886719e+00	-5.387115478515625000e-02	-2.014668941497802734e+00	1.462631225585937500e-01	1.340566635131835938e+00	-3.768112182617187500e+00	1.149378776550292969e+00	4.538394927978515625e+00	-5.569415092468261719e-01	1.746833801269531250e+00	3.585000038146972656e+00	-2.220497131347656250e+00	-1.830487251281738281e-01	3.400768280029296875e+00	4.173931121826171875e+00	-2.488697052001953125e+00	1.624348640441894531e+00	-1.383441925048828125e+00	4.668574333190917969e+00	1.500976562500000000e+00	1.027409553527832031e+00	-3.196712493896484375e+00	2.145809173583984375e+00	-2.994823455810546875e+00	3.400163650512695312e+00	-3.309131622314453125e+00	4.338736534118652344e+00	-1.406593322753906250e+00	5.981779098510742188e-02	6.811294555664062500e-01	2.015649795532226562e+00	3.614547729492187500e+00	3.637191772460937500e+00	1.865486145019531250e+00	2.058215141296386719e+00	-8.378524780273437500e-01
4.181777954101562500e+00	-4.021077156066894531e-01	-1.840484619140625000e+00	1.990930080413818359e+00	-1.677192687988281250e+00	-1.447939872741699219e-01	-3.833465576171875000e-01	-3.111978530883789062e+00	3.285934448242187500e+00	3.666224002838134766e+00	4.548858642578125000e+00	8.119935989379882812e-01	2.122879028320312500e-01	-4.027059078216552734e+00	2.676315307617187500e-01	-2.933720350265502930e+00	8.574752807617187500e-01	3.216809749603271484e+00	4.126091003417968750e+00	-2.547013759613037109e+00	2.418624877929687500e+00	-3.016935348510742188e+00	-6.669006347656250000e-01	-8.754701614379882812e-01	2.508232116699218750e+00	1.381921768188476562e-02	-4.136054992675781250e+00	1.354074478149414062e-02	5.126953125000000000e-02	1.101595401763916016e+00	3.202697753906250000e+00	2.588068485260009766e+00	-1.342727661132812500e+00	-1.717499732971191406e+00	2.348350524902343750e+00	-4.076550006866455078e+00	-3.074554443359375000e+00	-1.218968629837036133e+00	-3.459625244140625000e+00	-3.004564046859741211e+00	1.090339660644531250e+00	4.340091228485107422e+00	1.991127014160156250e+00	-2.532324075698852539e+00	-2.924018859863281250e+00	-1.175370216369628906e-01	3.856597900390625000e+00	2.756195068359375000e+00	7.600784301757812500e-01	2.094419479370117188e+00
-2.192604064941406250e+00	-3.683280944824218750e-02	2.469447612762451172e+00	-4.204246520996093750e+00	-4.733955383300781250e+00	1.719713211059570312e-01	-4.363310337066650391e-01	-2.405525207519531250e+00	-3.574417114257812500e+00	2.219159126281738281e+00	-7.598888874053955078e-01	-3.481592178344726562e+00	2.455617427825927734e+00	7.984523773193359375e-01	2.124176025390625000e-01	6.672506332397460938e-01	-4.559040069580078125e-01	-4.523181915283203125e+00	2.583914756774902344e+00	1.882340431213378906e+00	-3.580291748046875000e+00	-1.451856613159179688e+00	-1.660770654678344727e+00	-4.175500869750976562e+00	1.551980495452880859e+00	-2.878969192504882812e+00	-1.024231910705566406e-01	-1.332501411437988281e+00	-1.246537804603576660e+00	3.407629013061523438e+00	8.736050128936767578e-01	-7.202320098876953125e-01	-1.187028527259826660e+00	-1.455755233764648438e+00	-1.312371850013732910e+00	-3.125692367553710938e+00	-2.367713928222656250e+00	-1.093227386474609375e+00	2.131337165832519531e+00	-5.822257995605468750e-01	-4.001861572265625000e+00	1.198581695556640625e+00	3.792841434478759766e+00	-1.466045379638671875e-01	8.141965866088867188e-01	-4.021224975585937500e+00	-2.732017517089843750e+00	-2.129721641540527344e+00	1.382010936737060547e+00	4.346233367919921875e+00
4.603496551513671875e+00	-1.702233314514160156e+00	-2.158031463623046875e+00	-5.283966064453125000e-01	-1.099700927734375000e+00	3.527362823486328125e+00	-2.189941406250000000e+00	-3.651847839355468750e+00	-4.149589538574218750e+00	-1.781634330749511719e+00	1.058887481689453125e+00	3.356817245483398438e+00	7.172164916992187500e-01	-4.012567520141601562e+00	2.727966308593750000e+00	-2.538954734802246094e+00	2.522575378417968750e+00	6.860542297363281250e-01	-1.430435180664062500e-01	6.891918182373046875e-01	-9.205932617187500000e-01	-2.437951087951660156e+00	2.189636230468750000e-02	-1.856657981872558594e+00	3.893848419189453125e+00	-2.771400451660156250e+00	3.479896545410156250e+00	-1.733085632324218750e+00	3.135143280029296875e+00	2.806264877319335938e+00	1.973503112792968750e+00	1.048913955688476562e+00	-1.083267211914062500e+00	1.259677886962890625e+00	2.790241241455078125e+00	1.775590896606445312e+00	-3.341270446777343750e+00	-6.763048171997070312e-01	-1.534095764160156250e+00	4.524316787719726562e+00	-2.004402160644531250e+00	-2.566106796264648438e+00	-2.752689361572265625e+00	1.422719955444335938e+00	2.743366241455078125e+00	-3.634972572326660156e+00	1.706802368164062500e+00	1.662856101989746094e+00	-2.175785064697265625e+00	1.106206893920898438e+00
-4.046386718750000000e+00	-2.331235885620117188e+00	3.166427612304687500e-01	-3.721092224121093750e+00	2.263305664062500000e+00	-1.810230255126953125e+00	3.336517333984375000e+00	-1.522136688232421875e+00	-4.287719726562500000e-02	-1.680204391479492188e+00	2.857284545898437500e+00	-2.750595092773437500e+00	2.309410095214843750e+00	-1.140081405639648438e+00	2.689331054687500000e+00	3.386026382446289062e+00	3.306915283203125000e+00	2.241937637329101562e+00	4.319007873535156250e+00	-2.282037734985351562e+00	-2.140197753906250000e-01	-6.110038757324218750e-01	8.311462402343750000e-01	2.506509780883789062e+00	0.000000000000000000e+00	0.000000000000000000e+00	1.698593139648437500e+00	3.925436019897460938e+00	-2.218017578125000000e+00	-4.398731231689453125e+00	6.712875366210937500e-01	4.880142211914062500e-02	-1.379165649414062500e+00	-2.795028686523437500e-02	3.958580017089843750e+00	1.158891677856445312e+00	4.901580810546875000e+00	3.605289459228515625e-01	2.753089904785156250e+00	6.470489501953125000e-02	4.391708374023437500e+00	-1.195972442626953125e+00	-1.187110900878906250e+00	-2.317153930664062500e+00	-3.103866577148437500e-01	2.081029891967773438e+00	2.702194213867187500e+00	1.143491744995117188e+00	1.852989196777343750e+00	-2.338966369628906250e+00
-1.341373443603515625e+00	3.328910827636718750e+00	-4.346889495849609375e+00	-1.300323486328125000e+00	1.137268066406250000e+00	-1.816650390625000000e+00	-3.046451568603515625e+00	2.928672790527343750e+00	-8.292388916015625000e-01	-2.993476867675781250e+00	-1.092357635498046875e+00	2.086147308349609375e+00	3.929611206054687500e+00	-9.243507385253906250e-01	0.000000000000000000e+00	0.000000000000000000e+00	-1.486698150634765625e+00	-3.151042938232421875e+00	-1.320228576660156250e+00	-2.033523559570312500e+00	1.222328186035156250e+00	-2.888233184814453125e+00	9.629135131835937500e-01	1.927314758300781250e+00	-2.254650115966796875e+00	-3.985996246337890625e+00	1.395721435546875000e-01	-3.448944091796875000e+00	-4.373348236083984375e+00	1.018672943115234375e+00	-3.971817016601562500e+00	-2.013511657714843750e-01	-2.570507049560546875e+00	3.453689575195312500e+00	3.246765136718750000e+00	-1.813640594482421875e+00	7.699584960937500000e-02	-4.522586822509765625e+00	-1.815208435058593750e+00	-1.064834594726562500e+00	-1.690780639648437500e+00	3.082275390625000000e-02	-9.505500793457031250e-01	-4.116790771484375000e+00	1.226547241210937500e+00	-4.120628356933593750e+00	4.272811889648437500e+00	-2.135211944580078125e+00	7.223968505859375000e-01	3.139251708984375000e+00
-2.483021736145019531e+00	-2.754402160644531250e-01	-1.332435607910156250e+00	-1.972400665283203125e+00	-2.358131408691406250e-01	3.314220428466796875e+00	1.360921859741210938e+00	-4.107620239257812500e+00	2.530606269836425781e+00	-2.116691589355468750e+00	3.891306877136230469e+00	2.039413452148437500e+00	3.020157814025878906e+00	-2.635578155517578125e+00	2.348354339599609375e+00	-2.763656616210937500e+00	-3.598142623901367188e+00	-3.516960144042968750e-01	-2.896844863891601562e+00	-2.525447845458984375e+00	4.688775062561035156e+00	-1.112033843994140625e+00	-3.242155075073242188e+00	-3.660079956054687500e+00	-3.994058609008789062e+00	-2.562797546386718750e+00	-3.622113227844238281e+00	2.498367309570312500e+00	-3.363076210021972656e+00	1.898513793945312500e+00	0.000000000000000000e+00	0.000000000000000000e+00	-4.671287536621093750e-01	-1.314922332763671875e+00	2.325572967529296875e+00	2.477359771728515625e+00	-4.408526420593261719e+00	5.197181701660156250e-01	-4.788265228271484375e-01	4.807662963867187500e-01	-7.060365676879882812e-01	-4.788619995117187500e+00	4.849812507629394531e+00	8.633995056152343750e-01	4.104828834533691406e+00	-2.345890045166015625e+00	5.858945846557617188e-01	-1.405067443847656250e+00	-2.245713233947753906e+00	3.695358276367187500e+00
-4.824058532714843750e+00	9.297180175781250000e-01	-2.687419891357421875e+00	-3.658348083496093750e+00	-1.886634826660156250e+00	1.189769744873046875e+00	-3.669822692871093750e+00	-3.172275543212890625e+00	2.027587890625000000e-01	2.329814910888671875e+00	-4.842372894287109375e+00	2.557182312011718750e-01	1.729362487792968750e+00	-2.325481414794921875e+00	-4.136123657226562500e+00	-6.107139587402343750e-01	-2.114295959472656250e+00	5.307159423828125000e-01	1.009963989257812500e+00	8.547058105468750000e-01	-4.121936798095703125e+00	1.805606842041015625e+00	-4.019050598144531250e-01	-5.472717285156250000e-01	-2.875286102294921875e+00	-2.416969299316406250e+00	2.739295959472656250e-01	-2.533374786376953125e+00	1.988510131835937500e+00	3.733451843261718750e+00	-2.870079040527343750e+00	1.768795013427734375e+00	-1.654167175292968750e+00	-1.784648895263671875e+00	-1.270702362060546875e+00	4.018348693847656250e+00	3.037002563476562500e+00	1.907363891601562500e+00	1.001327514648437500e+00	-2.431472778320312500e+00	-1.886043548583984375e+00	-2.885021209716796875e+00	7.272529602050781250e-01	-3.024948120117187500e+00	7.052345275878906250e-01	-8.443603515625000000e-01	1.708499908447265625e+00	-5.393981933593750000e-03	2.104660034179687500e+00	-1.225204467773437500e+00
8.730506896972656250e-01	-3.847955703735351562e+00	2.494121551513671875e+00	2.140899658203125000e+00	0.000000000000000000e+00	0.000000000000000000e+00	1.831016540527343750e+00	2.045478820800781250e+00	4.820365905761718750e-01	-2.816175460815429688e+00	-1.709310531616210938e+00	-1.693096160888671875e-01	4.736392974853515625e+00	-1.378000259399414062e+00	1.039314270019531250e-01	-2.278919219970703125e+00	3.107463836669921875e+00	4.348354339599609375e-01	-1.982570648193359375e+00	2.108463287353515625e+00	-4.118972778320312500e+00	7.176914215087890625e-01	1.893299102783203125e+00	-4.315134048461914062e+00	3.026233673095703125e+00	-1.257394790649414062e+00	-4.386823654174804688e+00	-2.182008743286132812e+00	-1.860181808471679688e+00	3.204193115234375000e+00	1.122730255126953125e+00	-2.722110748291015625e+00	-3.320459365844726562e+00	-1.878170013427734375e+00	3.305486679077148438e+00	-3.407005310058593750e+00	-1.611129760742187500e+00	-3.126399993896484375e+00	1.926313400268554688e+00	-1.995223999023437500e+00	3.940132141113281250e+00	-2.152467727661132812e+00	-2.251163482666015625e+00	-2.226512908935546875e+00	-5.299034118652343750e-01	-3.184644699096679688e+00	4.167112350463867188e+00	5.727024078369140625e-01	-9.341106414794921875e-01	3.721689224243164062e+00
4.325027465820312500e+00	-2.418163299560546875e+00	3.941207885742187500e+00	2.375141143798828125e+00	2.228981018066406250e+00	-2.719619750976562500e+00	-8.546981811523437500e-01	-4.670040130615234375e+00	4.771621704101562500e+00	-1.437778472900390625e+00	-9.057769775390625000e-01	-3.594806671142578125e+00	1.443206787109375000e+00	-3.859783172607421875e+00	2.631950378417968750e+00	-1.645191192626953125e+00	3.434524536132812500e+00	-3.101009368896484375e+00	-2.780364990234375000e+00	1.693801879882812500e-01	2.345497131347656250e+00	3.691772460937500000e+00	1.750259399414062500e-01	-4.909469604492187500e+00	9.985198974609375000e-01	-4.682312011718750000e-01	-2.582695007324218750e+00	-3.574741363525390625e+00	3.230133056640625000e-01	-1.622772216796875000e+00	2.335624694824218750e+00	-5.938758850097656250e-01	-1.800071716308593750e+00	2.046249389648437500e+00	6.091918945312500000e-01	4.888011932373046875e+00	4.494628906250000000e+00	-3.927955627441406250e-01	8.186035156250000000e-01	-4.744514465332031250e+00	0.000000000000000000e+00	0.000000000000000000e+00	-1.673118591308593750e+00	-1.702911376953125000e+00	3.358665466308593750e+00	3.303024291992187500e+00	-2.301872253417968750e+00	-1.920669555664062500e+00	8.805618286132812500e-01	1.895168304443359375e+00
-3.721298217773437500e+00	-1.004867553710937500e+00	2.814210891723632812e+00	-4.055698394775390625e+00	4.882831573486328125e-01	-1.195201873779296875e+00	1.094106674194335938e+00	-4.415470123291015625e+00	2.094436645507812500e+00	-2.326732635498046875e+00	4.509925842285156250e+00	8.960418701171875000e-01	-9.896135330200195312e-01	-5.153427124023437500e-01	-3.441206932067871094e+00	7.382469177246093750e-01	1.175476074218750000e+00	3.307434082031250000e+00	5.223159790039062500e-01	4.161655426025390625e+00	-3.043954849243164062e+00	3.227909088134765625e+00	1.420715332031250000e+00	-2.398593902587890625e+00	1.579027175903320312e+00	3.877754211425781250e+00	-4.375879287719726562e+00	1.261787414550781250e+00	1.798534393310546875e-01	-3.559688568115234375e+00	-2.075063705444335938e+00	-1.102268218994140625e+00	1.932163238525390625e+00	-3.417148590087890625e+00	4.096332550048828125e+00	-3.602905273437500000e-01	1.723060607910156250e-01	-2.258125305175781250e+00	2.226770401000976562e+00	4.112598419189453125e+00	9.558486938476562500e-02	-6.592369079589843750e-01	-2.361133575439453125e+00	9.235610961914062500e-01	8.183841705322265625e-01	1.021453857421875000e+00	-1.367052078247070312e+00	-3.017616271972656250e+00	-3.916247367858886719e+00	-2.116783142089843750e+00
6.594009399414062500e-01	-4.827789306640625000e+00	-4.011638641357421875e+00	-2.645851135253906250e+00	-6.810951232910156250e-01	-4.562385559082031250e+00	-1.068817138671875000e+00	2.627029418945312500e-01	2.647838592529296875e+00	-4.241119384765625000e+00	-4.445167541503906250e+00	-1.641807556152343750e+00	9.890174865722656250e-01	4.326622009277343750e+00	2.914066314697265625e+00	-7.799682617187500000e-01	-1.357028961181640625e+00	-1.019165039062500000e+00	8.198432922363281250e-01	2.397438049316406250e+00	3.846969604492187500e-01	-3.204307556152343750e+00	3.636474609375000000e-01	-4.263244628906250000e+00	-3.643760681152343750e-01	2.250442504882812500e+00	1.999526977539062500e+00	2.205947875976562500e+00	-5.315971374511718750e-01	-2.553573608398437500e+00	-1.328155517578125000e+00	-4.642967224121093750e+00	-2.557025909423828125e+00	-7.160949707031250000e-01	-2.254325866699218750e+00	-4.114524841308593750e+00	2.741828918457031250e+00	-1.916175842285156250e+00	-2.286090850830078125e+00	-2.847038269042968750e+00	1.679103851318359375e+00	-2.615394592285156250e+00	-3.415573120117187500e+00	-2.954147338867187500e+00	3.372238159179687500e+00	-2.789901733398437500e+00	-4.213996887207031250e+00	-5.708312988281250000e-01	-1.210441589355468750e+00	-2.318664550781250000e+00
-7.403945922851562500e-01	-4.109031677246093750e+00	3.805999755859375000e-01	-2.293930053710937500e+00	3.936767578125000000e-02	2.174247741699218750e+00	1.355232238769531250e+00	-2.801010131835937500e+00	3.102996826171875000e+00	3.900619506835937500e+00	4.510864257812500000e+00	-1.582611083984375000e+00	4.361007690429687500e+00	1.271804809570312500e+00	2.169502258300781250e+00	-2.046447753906250000e+00	1.883216857910156250e+00	-1.070007324218750000e+00	3.290863037109375000e+00	1.483070373535156250e+00	3.511901855468750000e+00	-8.950195312500000000e-01	8.861007690429687500e-01	-6.694793701171875000e-01	2.590019226074218750e+00	-3.141731262207031250e+00	9.139404296875000000e-01	2.840904235839843750e+00	3.043807983398437500e+00	2.406463623046875000e-01	-9.392013549804687500e-01	1.809997558593750000e-01	-2.506835937500000000e+00	-7.753524780273437500e-01	4.527778625488281250e+00	-4.803314208984375000e-01	1.696983337402343750e+00	1.263938903808593750e+00	2.464408874511718750e+00	-7.480239868164062500e-01	2.268997192382812500e+00	2.185340881347656250e+00	4.046318054199218750e+00	6.896514892578125000e-01	-2.608886718750000000e+00	1.505226135253906250e+00	1.753715515136718750e+00	-3.853881835937500000e+00	8.829116821289062500e-01	-1.798660278320312500e+00
2.695028305053710938e+00	-2.141578674316406250e+00	4.123085021972656250e+00	1.829483032226562500e+00	-5.066127777099609375e-01	-1.931640625000000000e+00	9.506816864013671875e-01	-4.860725402832031250e+00	2.130432128906250000e+00	-5.806198120117187500e-01	4.919090270996093750e-01	-3.804107666015625000e+00	-1.779422760009765625e-01	-1.329116821289062500e+00	-1.332365036010742188e+00	2.238616943359375000e+00	-3.215827941894531250e-01	-3.021827697753906250e+00	1.339008331298828125e+00	1.676383972167968750e+00	-3.389289855957031250e+00	-3.546577453613281250e+00	-1.995883941650390625e+00	2.321624755859375000e+00	7.518196105957031250e-01	-3.174057006835937500e+00	1.603668212890625000e+00	-1.572669982910156250e+00	4.830074310302734375e-01	-1.021911621093750000e+00	1.138187408447265625e+00	-1.120895385742187500e+00	-3.720844268798828125e+00	9.206008911132812500e-01	8.737258911132812500e-01	3.651374816894531250e+00	4.720046997070312500e+00	1.462265014648437500e+00	-2.936058044433593750e-01	-4.574348449707031250e+00	2.824764251708984375e+00	-3.929496765136718750e+00	-3.657709121704101562e+00	-1.409851074218750000e+00	-2.456966400146484375e+00	-1.670967102050781250e+00	-6.244277954101562500e-02	-6.677627563476562500e-01	-1.304714202880859375e+00	-3.790802001953125000e+00
-3.394554138183593750e+00	-3.421470642089843750e+00	-2.641235351562500000e+00	-4.211067199707031250e+00	1.882202148437500000e+00	-1.544967651367187500e+00	8.451080322265625000e-02	-6.370468139648437500e-01	3.733680725097656250e+00	1.333396911621093750e+00	1.353385925292968750e+00	1.642944335937500000e+00	1.081161499023437500e+00	-3.152587890625000000e+00	1.152786254882812500e+00	2.297111511230468750e+00	-2.181106567382812500e+00	-3.327865600585937500e-01	0.000000000000000000e+00	0.000000000000000000e+00	2.959381103515625000e+00	-1.745773315429687500e+00	1.839447021484375000e+00	1.193046569824218750e+00	-4.255172729492187500e+00	2.742156982421875000e-01	-1.297798156738281250e+00	-3.183288574218750000e+00	2.186073303222656250e+00	-3.731704711914062500e+00	2.205619812011718750e+00	-9.598922729492187500e-01	8.811950683593750000e-03	-3.003540039062500000e+00	2.309341430664062500e-01	-1.723449707031250000e+00	1.429740905761718750e+00	4.336410522460937500e+00	-1.803359985351562500e-01	6.276321411132812500e-01	-1.389533996582031250e+00	-2.099700927734375000e+00	-1.863990783691406250e+00	-9.052810668945312500e-01	-2.313148498535156250e+00	-3.627655029296875000e+00	-4.893882751464843750e+00	3.743057250976562500e-01	-2.851860046386718750e+00	-1.365074157714843750e+00
1.113162040710449219e+00	-3.237190723419189453e+00	3.678274154663085938e-01	-1.010428905487060547e+00	-3.763660907745361328e+00	-1.060834884643554688e+00	-8.611397743225097656e-01	-7.313108444213867188e-01	3.043137550354003906e+00	-1.295198917388916016e+00	2.751109123229980469e+00	-3.315082550048828125e+00	-2.431135177612304688e+00	-2.596049785614013672e+00	4.740324020385742188e+00	-7.274918556213378906e-01	-2.403146266937255859e+00	-3.814464092254638672e+00	-3.970989704132080078e+00	-2.123763561248779297e+00	1.960282325744628906e+00	-1.301907539367675781e+00	2.116041183471679688e+00	-2.401407718658447266e+00	4.460225105285644531e+00	2.126800060272216797e+00	1.440748214721679688e+00	-8.814530372619628906e-01	4.661684036254882812e-01	-2.226664066314697266e+00	-7.655968666076660156e-01	-1.988018989562988281e+00	-4.867971897125244141e+00	4.138894081115722656e-01	3.471376419067382812e+00	-2.488858222961425781e+00	-2.917820930480957031e+00	1.345013141632080078e+00	1.750129699707031250e+00	-4.110289096832275391e+00	-2.824067115783691406e+00	-1.570691585540771484e+00	2.844040870666503906e+00	7.241702079772949219e-01	1.345355033874511719e+00	-1.568147182464599609e+00	-4.628315925598144531e+00	-1.922678947448730469e-01	-2.078942298889160156e+00	4.152798652648925781e-01
4.642654418945312500e+00	-1.119812011718750000e+00	1.376243591308593750e+00	4.170303344726562500e-01	2.210121154785156250e+00	-6.037445068359375000e-01	2.723648071289062500e+00	-3.651863098144531250e+00	3.025588989257812500e+00	-1.636444091796875000e+00	-1.172966003417968750e+00	-3.221168518066406250e+00	6.267776489257812500e-01	4.760208129882812500e-01	-3.555839538574218750e+00	2.006072998046875000e+00	1.907844543457031250e+00	4.447937011718750000e-03	2.099853515625000000e+00	-2.273414611816406250e+00	2.506309509277343750e+00	-1.215026855468750000e+00	-3.588279724121093750e+00	-1.818145751953125000e+00	-2.785003662109375000e+00	-3.622673034667968750e+00	4.212905883789062500e+00	-2.130661010742187500e+00	-1.296409606933593750e+00	-4.331359863281250000e-01	-2.665489196777343750e+00	3.931144714355468750e+00	-3.578132629394531250e+00	-2.885200500488281250e+00	2.053306579589843750e+00	2.141090393066406250e+00	1.013458251953125000e+00	4.402229309082031250e+00	1.240394592285156250e+00	-1.602745056152343750e+00	3.162452697753906250e+00	1.936935424804687500e+00	2.308898925781250000e+00	1.042121887207031250e+00	4.424705505371093750e+00	-3.532409667968750000e-02	-3.668212890625000000e-02	-3.589889526367187500e+00	6.268920898437500000e-01	-4.638389587402343750e+00
-1.612464904785156250e+00	-3.865776062011718750e+00	-1.021198272705078125e+00	-4.129386901855468750e+00	1.458732604980468750e+00	-3.049987792968750000e+00	5.058937072753906250e-01	-4.946228027343750000e+00	3.085803985595703125e+00	-2.933578491210937500e+00	2.599464416503906250e+00	-9.617004394531250000e-01	-2.968074798583984375e+00	-3.615371704101562500e+00	-3.351863861083984375e+00	1.168228149414062500e+00	1.335250854492187500e+00	-4.182861328125000000e+00	3.760032653808593750e-01	-3.248703002929687500e+00	6.374015808105468750e-01	1.827545166015625000e-01	-3.630641937255859375e+00	-9.748840332031250000e-02	-1.484313964843750000e+00	3.303504943847656250e+00	-1.905948638916015625e+00	-2.257942199707031250e+00	-1.917121887207031250e+00	-3.309776306152343750e+00	-2.663928985595703125e+00	3.148948669433593750e+00	-2.988166809082031250e-01	3.143150329589843750e+00	-2.816810607910156250e+00	-1.616935729980468750e+00	-4.823722839355468750e+00	2.159271240234375000e-01	4.686775207519531250e-01	-9.499893188476562500e-01	-4.568519592285156250e+00	-1.911972045898437500e+00	-5.879554748535156250e-01	-1.657600402832031250e+00	3.554431915283203125e+00	-1.721138000488281250e+00	2.259788513183593750e-01	-4.341796875000000000e+00	1.111492156982421875e+00	-1.807563781738281250e+00
-8.042488098144531250e-01	-3.468414306640625000e+00	-3.946235656738281250e+00	1.327377319335937500e+00	-2.348976135253906250e-01	4.773193359375000000e+00	-3.652652740478515625e+00	2.559928894042968750e+00	-9.926986694335937500e-02	1.295009613037109375e+00	7.988357543945312500e-02	-2.759571075439453125e+00	-3.466590881347656250e+00	1.373367309570312500e-01	1.231605529785156250e+00	-2.733894348144531250e+00	-3.491935729980468750e-01	-4.506698608398437500e+00	-2.784454345703125000e+00	3.458499908447265625e+00	-4.497684478759765625e+00	-2.528266906738281250e-01	3.960800170898437500e-02	-1.079109191894531250e+00	-2.831306457519531250e+00	1.060157775878906250e+00	2.059425354003906250e+00	3.129035949707031250e+00	-3.115539550781250000e-01	3.123069763183593750e+00	-5.421180725097656250e-01	4.180568695068359375e+00	-4.571823120117187500e+00	4.184646606445312500e-01	-1.644824981689453125e+00	2.886928558349609375e+00	-2.586189270019531250e+00	2.336372375488281250e+00	-2.807262420654296875e+00	-7.600173950195312500e-01	2.353191375732421875e+00	-2.671356201171875000e+00	2.169616699218750000e+00	-3.314777374267578125e+00	8.465385437011718750e-01	-3.622665405273437500e-01	2.417385101318359375e+00	-1.001747131347656250e+00	-2.903274536132812500e+00	1.734596252441406250e+00
2.922897338867187500e-01	1.222785949707031250e+00	2.657943725585937500e+00	2.527767181396484375e+00	-2.236328125000000000e-01	4.384910583496093750e+00	-1.951271057128906250e+00	-1.644544601440429688e+00	-9.810714721679687500e-01	-8.131198883056640625e-01	2.895927429199218750e+00	-2.964031219482421875e+00	4.093215942382812500e+00	-2.464960098266601562e+00	2.774314880371093750e+00	-3.621772766113281250e+00	-2.157478332519531250e+00	-3.943611145019531250e+00	9.654235839843750000e-02	-1.085729598999023438e+00	2.286544799804687500e+00	-4.064086914062500000e+00	2.545089721679687500e-01	-2.156827926635742188e+00	-2.249183654785156250e+00	-2.868928909301757812e+00	-1.095863342285156250e+00	-3.811832427978515625e+00	-3.690223693847656250e+00	-1.211774826049804688e+00	-7.369079589843750000e-01	8.400726318359375000e-01	2.700569152832031250e+00	-8.750000000000000000e-01	-3.886032104492187500e-01	-3.011806488037109375e+00	-2.672485351562500000e+00	-8.002376556396484375e-01	1.085586547851562500e+00	-3.017158508300781250e-01	1.239501953125000000e+00	-1.687103271484375000e+00	-2.549087524414062500e+00	1.962327957153320312e+00	3.414230346679687500e+00	-2.526981353759765625e+00	-2.893005371093750000e+00	-3.121900558471679688e+00	2.023246765136718750e+00	-9.209537506103515625e-01
2.090982437133789062e+00	-5.995669364929199219e-01	-2.528572082519531250e+00	1.357848167419433594e+00	4.178028106689453125e-01	2.458509445190429688e+00	-1.618301391601562500e+00	2.211309909820556641e+00	2.893507480621337891e-01	-4.413902282714843750e+00	-1.466768264770507812e+00	4.534653186798095703e+00	9.840717315673828125e-01	-1.191083192825317383e+00	4.686288833618164062e+00	1.716821193695068359e+00	-1.571590423583984375e+00	-1.717960357666015625e+00	1.778882980346679688e+00	-2.594223022460937500e+00	1.427932739257812500e+00	-3.179501533508300781e+00	-6.310291290283203125e-01	2.698807716369628906e+00	-9.448661804199218750e-01	-3.760484218597412109e+00	-2.625293731689453125e+00	-1.347977876663208008e+00	3.180301666259765625e+00	-7.200336456298828125e-02	-2.253316879272460938e+00	-2.596590042114257812e+00	-3.656488418579101562e+00	-1.665291309356689453e+00	6.833477020263671875e-01	1.183588504791259766e+00	-2.170562744140625000e-02	3.624873638153076172e+00	2.508123397827148438e+00	-3.393336296081542969e+00	3.553689956665039062e+00	-2.920478582382202148e+00	3.927473068237304688e+00	-2.351056098937988281e+00	-4.989624023437500000e-01	1.619920253753662109e+00	-1.380884170532226562e+00	3.462145328521728516e+00	3.777429580688476562e+00	-1.256445646286010742e+00
2.716629028320312500e+00	3.942466735839843750e+00	-3.026535034179687500e+00	3.329040527343750000e+00	2.115402221679687500e+00	-2.563781738281250000e+00	1.525405883789062500e+00	3.435325622558593750e+00	3.924003601074218750e+00	-2.275733947753906250e+00	3.984924316406250000e+00	-1.620552062988281250e+00	3.386909484863281250e+00	-7.079086303710937500e-01	-1.261711120605468750e+00	-2.487113952636718750e+00	-2.509437561035156250e+00	2.364318847656250000e+00	-2.305770874023437500e+00	2.709503173828125000e-01	1.193664550781250000e+00	-3.962181091308593750e+00	1.297622680664062500e+00	-1.591300964355468750e+00	9.408798217773437500e-01	-5.590667724609375000e-01	2.997543334960937500e+00	1.836708068847656250e+00	2.944137573242187500e+00	4.260787963867187500e-01	2.922348022460937500e+00	-1.839508056640625000e+00	3.734588623046875000e-02	1.672904968261718750e+00	3.106193542480468750e+00	-3.046234130859375000e+00	4.691932678222656250e+00	1.706329345703125000e+00	2.198608398437500000e+00	3.520034790039062500e+00	2.147361755371093750e+00	-8.758773803710937500e-01	1.127433776855468750e+00	1.757194519042968750e+00	2.006134033203125000e+00	2.447769165039062500e+00	3.152557373046875000e+00	2.963096618652343750e+00	-1.897918701171875000e+00	-7.819519042968750000e-01
2.036376953125000000e+00	-3.187385082244873047e+00	3.325134277343750000e+00	-3.025931835174560547e+00	-3.062713623046875000e+00	-2.627449989318847656e+00	-2.147697448730468750e+00	-1.965734958648681641e+00	1.883514404296875000e+00	-2.098905086517333984e+00	1.478286743164062500e+00	-4.143905639648437500e+00	2.875205993652343750e+00	4.733562469482421875e-01	-2.111740112304687500e+00	-3.511333465576171875e-02	-1.390228271484375000e-01	-2.757231712341308594e+00	1.347206115722656250e+00	-9.600849151611328125e-01	-4.228752136230468750e+00	-1.428690910339355469e+00	4.673385620117187500e-01	-4.620747566223144531e+00	-3.194282531738281250e+00	-1.387939453125000000e-01	-1.097877502441406250e+00	-3.251491069793701172e+00	2.123603820800781250e+00	1.264849662780761719e+00	2.468849182128906250e+00	3.902690887451171875e+00	-1.805435180664062500e+00	-4.303503036499023438e+00	-3.983741760253906250e+00	-2.041218280792236328e+00	-1.393913269042968750e+00	2.054975509643554688e+00	4.418853759765625000e+00	1.902236938476562500e+00	1.854003906250000000e+00	3.670950889587402344e+00	9.566802978515625000e-01	-2.975318431854248047e+00	2.650314331054687500e+00	-2.903108119964599609e+00	-3.529739379882812500e-01	2.444668769836425781e+00	-1.958961486816406250e+00	-2.601980209350585938e+00
2.844233512878417969e+00	-2.080020904541015625e+00	-7.085103988647460938e-01	-4.825603485107421875e+00	5.079412460327148438e-01	-4.432060241699218750e+00	3.192475318908691406e+00	-1.020717620849609375e+00	-3.924083709716796875e-02	-4.774459838867187500e+00	4.061884880065917969e+00	-3.443756103515625000e-01	1.973401069641113281e+00	-1.395626068115234375e+00	-2.520185470581054688e+00	-3.814231872558593750e+00	1.935841560363769531e+00	-3.486469268798828125e+00	-1.084289550781250000e+00	-5.648422241210937500e-02	-1.250162124633789062e-01	-2.714450836181640625e+00	3.158465385437011719e+00	-3.153785705566406250e+00	2.521731376647949219e+00	-1.013164520263671875e+00	-2.473725318908691406e+00	-1.438205718994140625e+00	-3.354454040527343750e+00	-2.359535217285156250e+00	1.614802360534667969e+00	-2.430686950683593750e+00	-4.228019714355468750e-01	1.000747680664062500e+00	-4.441730499267578125e+00	-2.187767028808593750e+00	-4.132288932800292969e+00	-1.585330963134765625e+00	-1.156359672546386719e+00	-2.142932891845703125e+00	3.736027717590332031e+00	-1.418365478515625000e+00	1.961844444274902344e+00	7.027473449707031250e-01	4.039763450622558594e+00	-2.493064880371093750e+00	-3.512238502502441406e+00	4.732170104980468750e-01	4.052763938903808594e+00	1.766769409179687500e+00
-3.205024719238281250e+00	1.615011215209960938e+00	-2.591491699218750000e+00	-9.090099334716796875e-01	-1.765789031982421875e+00	-3.639895439147949219e+00	-7.120628356933593750e-01	-3.417356491088867188e+00	3.175159454345703125e+00	2.192022323608398438e+00	0.000000000000000000e+00	0.000000000000000000e+00	-7.828407287597656250e-01	-8.330154418945312500e-02	1.202800750732421875e+00	-2.514604568481445312e+00	-1.475879669189453125e+00	-9.671783447265625000e-01	-3.503822326660156250e+00	-2.246324539184570312e+00	1.753231048583984375e+00	-3.630556106567382812e+00	-4.729270935058593750e-01	-4.613583564758300781e+00	5.941390991210937500e-01	-4.890969276428222656e+00	2.912670135498046875e+00	-2.357532501220703125e+00	5.122070312500000000e-01	-3.765723228454589844e+00	-2.737102508544921875e+00	-3.158344268798828125e+00	1.084114074707031250e+00	2.020711898803710938e+00	-4.504123687744140625e+00	-2.940750122070312500e-01	1.798999786376953125e+00	1.212457656860351562e+00	4.346523284912109375e+00	-1.379730224609375000e+00	3.318332672119140625e+00	-6.811504364013671875e-01	4.345363616943359375e+00	-2.765007019042968750e-01	-2.667610168457031250e+00	3.392377853393554688e+00	-2.390899658203125000e-01	-1.047290802001953125e+00	3.284252166748046875e+00	-1.780792236328125000e+00
1.601142883300781250e+00	-7.765274047851562500e-01	3.347335815429687500e+00	-4.782524108886718750e-01	1.963516235351562500e+00	-2.854961395263671875e+00	4.317230224609375000e+00	1.410980224609375000e+00	1.411163330078125000e+00	-4.071941375732421875e+00	2.077651977539062500e+00	-2.874145507812500000e-01	4.434333801269531250e+00	-2.782554626464843750e-01	1.118019104003906250e+00	2.558303833007812500e+00	3.127944946289062500e+00	3.851467132568359375e+00	-3.316986083984375000e+00	-3.535278320312500000e+00	1.443778991699218750e+00	-1.878173828125000000e+00	-1.959602355957031250e+00	-4.471969604492187500e-01	3.686294555664062500e-01	-2.088058471679687500e+00	-1.171882629394531250e+00	-4.411048889160156250e+00	-7.571411132812500000e-01	-8.174057006835937500e-01	-2.147422790527343750e+00	-3.890354156494140625e+00	-4.800476074218750000e+00	-1.118476867675781250e+00	2.280906677246093750e+00	8.125000000000000000e-01	2.978149414062500000e+00	-3.294982910156250000e+00	8.734512329101562500e-01	3.175533294677734375e+00	8.865432739257812500e-01	-4.644008636474609375e+00	-3.326324462890625000e+00	5.410804748535156250e-01	5.949020385742187500e-01	4.431114196777343750e+00	-3.544464111328125000e-01	-2.911918640136718750e+00	3.114990234375000000e+00	-2.219608306884765625e+00
-4.093116760253906250e+00	6.009292602539062500e-01	-1.326336860656738281e+00	1.543983459472656250e+00	4.047841072082519531e+00	6.034851074218750000e-02	4.729521751403808594e+00	1.573577880859375000e+00	-8.732647895812988281e-01	4.017311096191406250e+00	3.508830070495605469e+00	3.352333068847656250e+00	-2.838471412658691406e+00	2.113265991210937500e+00	-7.854208946228027344e-01	1.973587036132812500e+00	-6.611142158508300781e-01	-1.358642578125000000e-01	-1.273690700531005859e+00	-6.221923828125000000e-01	3.339076042175292969e+00	-2.153579711914062500e+00	-1.236271858215332031e+00	-3.744468688964843750e+00	9.789180755615234375e-01	-2.210792541503906250e+00	-4.096813201904296875e-01	-4.564315795898437500e+00	-6.402235031127929688e-01	-3.965843200683593750e+00	-1.098672866821289062e+00	-1.954139709472656250e+00	1.918168067932128906e-01	-4.838806152343750000e+00	2.425508022308349609e+00	-4.050827026367187500e+00	2.587622642517089844e+00	-2.962928771972656250e+00	1.107116222381591797e+00	-1.129570007324218750e+00	1.113864421844482422e+00	4.824371337890625000e+00	1.116298198699951172e+00	3.079177856445312500e+00	1.276225090026855469e+00	-4.630958557128906250e+00	-2.412661790847778320e+00	-4.495086669921875000e-01	1.513723850250244141e+00	-3.191375732421875000e+00
-4.746009826660156250e+00	5.991134643554687500e-01	0.000000000000000000e+00	0.000000000000000000e+00	-2.169433593750000000e+00	-3.921585083007812500e-01	-1.644344329833984375e+00	-1.371887207031250000e+00	-3.164745330810546875e+00	5.417633056640625000e-02	-3.427417755126953125e+00	-3.082359313964843750e+00	-1.632015228271484375e+00	3.147758483886718750e+00	-3.545822143554687500e+00	2.254173278808593750e+00	3.701313018798828125e+00	-3.053421020507812500e+00	1.510101318359375000e+00	-1.388351440429687500e+00	-4.676994323730468750e+00	-5.598297119140625000e-01	2.028598785400390625e+00	-2.992263793945312500e+00	-3.796943664550781250e+00	1.068023681640625000e+00	2.740802764892578125e+00	1.427703857421875000e+00	1.914035797119140625e+00	-4.088958740234375000e+00	1.959762573242187500e-01	4.295974731445312500e+00	-4.987491607666015625e+00	8.148193359375000000e-03	8.788185119628906250e-01	1.913375854492187500e+00	3.337947845458984375e+00	-3.777923583984375000e-01	-5.446853637695312500e-01	3.386276245117187500e+00	-4.830913543701171875e+00	-1.207878112792968750e+00	-8.464317321777343750e-01	3.977600097656250000e+00	3.075527191162109375e+00	8.593673706054687500e-01	-3.214378356933593750e+00	-2.017585754394531250e+00	-2.434772491455078125e+00	-3.591827392578125000e+00
-5.390243530273437500e-01	-4.162261962890625000e+00	2.780158996582031250e+00	-3.956611633300781250e+00	1.637626647949218750e+00	-1.505790710449218750e+00	-4.178634643554687500e+00	-5.975189208984375000e-01	1.052513122558593750e+00	1.536109924316406250e+00	-1.330085754394531250e+00	1.513984680175781250e+00	-1.521026611328125000e+00	-1.619705200195312500e+00	-1.857551574707031250e+00	-1.031211853027343750e+00	1.735557556152343750e+00	6.951522827148437500e-01	2.140289306640625000e+00	1.257743835449218750e+00	2.631973266601562500e+00	2.955787658691406250e+00	-7.561950683593750000e-01	-8.174057006835937500e-01	3.398345947265625000e+00	-3.031967163085937500e+00	-1.042144775390625000e+00	4.091491699218750000e-01	-1.822593688964843750e+00	-3.553695678710937500e-01	1.234748840332031250e+00	-2.046234130859375000e+00	-3.627593994140625000e+00	-1.511016845703125000e+00	-2.184173583984375000e+00	-3.942199707031250000e+00	2.023391723632812500e-01	2.436500549316406250e+00	-2.258766174316406250e+00	7.003784179687500000e-01	-1.125488281250000000e+00	-3.254699707031250000e+00	-3.415618896484375000e+00	2.802146911621093750e+00	1.707832336425781250e+00	-4.203948974609375000e-01	3.762084960937500000e+00	-4.118652343750000000e-01	6.727218627929687500e-01	-9.705352783203125000e-02
-2.434625625610351562e-01	-2.795547485351562500e+00	-2.937951087951660156e+00	-3.483860015869140625e+00	4.373299598693847656e+00	1.440814971923828125e+00	-2.428032875061035156e+00	-3.040176391601562500e+00	-3.081004142761230469e+00	-1.373939514160156250e+00	-3.353563308715820312e+00	-2.470283508300781250e+00	-4.061298370361328125e-01	-3.458652496337890625e+00	3.029412269592285156e+00	-3.631847381591796875e+00	-1.914127349853515625e+00	-8.499336242675781250e-01	-9.263134002685546875e-01	-3.896858215332031250e+00	1.922900199890136719e+00	-3.676124572753906250e+00	1.680874824523925781e+00	-2.461853027343750000e-01	-1.348129272460937500e+00	-2.890609741210937500e+00	-5.004062652587890625e-01	-2.171459197998046875e+00	1.535487174987792969e+00	-2.631835937500000000e+00	8.368453979492187500e-01	6.999320983886718750e-01	4.002381324768066406e+00	-1.516323089599609375e+00	-1.091149330139160156e+00	-9.657669067382812500e-02	6.946144104003906250e-01	-3.367805480957031250e+00	5.984973907470703125e-01	-2.059345245361328125e+00	1.466188430786132812e+00	-1.335689544677734375e+00	-2.412719726562500000e-01	-1.090198516845703125e+00	-1.493072509765625000e-02	-4.491096496582031250e+00	1.452754974365234375e+00	2.731365203857421875e+00	-3.954248428344726562e-01	1.068859100341796875e+00
-1.256416320800781250e+00	2.587379455566406250e+00	2.962265014648437500e+00	3.831336975097656250e+00	4.542800903320312500e+00	-5.307617187500000000e-01	5.204086303710937500e-01	4.779548645019531250e+00	-1.541976928710937500e-01	-3.343521118164062500e+00	-1.923072814941406250e+00	-3.436729431152343750e+00	-3.102306365966796875e+00	-1.322166442871093750e+00	-2.988567352294921875e+00	1.157135009765625000e+00	3.116905212402343750e+00	-2.200309753417968750e+00	-7.478713989257812500e-01	4.618423461914062500e+00	-1.461730957031250000e+00	-2.948455810546875000e+00	-4.056098937988281250e+00	8.119277954101562500e-01	9.700775146484375000e-02	1.088356018066406250e+00	-2.695137023925781250e+00	-7.941360473632812500e-01	-8.734817504882812500e-01	4.152908325195312500e-01	9.865798950195312500e-01	-2.695053100585937500e+00	-4.016540527343750000e+00	1.920295715332031250e+00	-6.103515625000000000e-01	-2.221679687500000000e-01	-4.808162689208984375e+00	-6.963424682617187500e-01	1.355751037597656250e+00	9.499511718750000000e-01	1.598548889160156250e+00	-3.615715026855468750e+00	-1.053436279296875000e+00	1.529495239257812500e+00	-6.854629516601562500e-01	3.533744812011718750e+00	-3.738056182861328125e+00	-4.133071899414062500e-01	-3.183708190917968750e+00	-2.405532836914062500e+00
1.775569915771484375e+00	2.130035400390625000e+00	1.635005950927734375e+00	-3.386611938476562500e-01	-3.640213012695312500e-01	-1.057678222656250000e+00	-2.735528945922851562e+00	-3.404735565185546875e+00	0.000000000000000000e+00	0.000000000000000000e+00	1.823841094970703125e+00	3.430290222167968750e+00	-7.381381988525390625e-01	-4.901657104492187500e+00	-3.285858154296875000e+00	-3.746826171875000000e+00	8.754425048828125000e-01	6.769142150878906250e-01	1.577024459838867188e+00	-2.563312530517578125e+00	4.427307128906250000e+00	-1.777011871337890625e+00	-1.227247238159179688e+00	-3.702964782714843750e-01	3.675397872924804688e+00	-1.929012298583984375e+00	3.028699874877929688e+00	-1.674694061279296875e+00	-1.293832778930664062e+00	-2.460247039794921875e+00	2.821601867675781250e+00	1.271057128906250000e-02	4.881126403808593750e+00	-6.514511108398437500e-01	1.272869110107421875e+00	-4.300235748291015625e+00	-4.250861167907714844e+00	9.827308654785156250e-01	-3.343507766723632812e+00	-1.685497283935546875e+00	-6.932449340820312500e-02	-2.132770538330078125e+00	3.766817092895507812e+00	1.441844940185546875e+00	-6.716995239257812500e-01	9.208679199218750000e-03	6.377677917480468750e-01	-3.191013336181640625e+00	4.658565521240234375e-01	-2.539150238037109375e+00
4.137382507324218750e+00	9.649047851562500000e-01	4.002372741699218750e+00	2.602714538574218750e+00	-2.555419921875000000e+00	3.556900024414062500e+00	6.350784301757812500e-01	4.137611389160156250e+00	4.311988830566406250e+00	2.040809631347656250e+00	-6.886749267578125000e-01	-3.949203491210937500e+00	1.642662048339843750e+00	2.316505432128906250e+00	-2.083442687988281250e+00	-2.250755310058593750e+00	9.460983276367187500e-01	-2.887474060058593750e+00	-2.748458862304687500e+00	-2.186973571777343750e+00	-2.269287109375000000e-01	-3.455734252929687500e+00	1.913101196289062500e+00	-1.457221984863281250e+00	-1.767990112304687500e+00	-4.151329040527343750e+00	2.068199157714843750e+00	-2.781654357910156250e+00	3.064682006835937500e+00	-8.826751708984375000e-01	3.028648376464843750e+00	7.647628784179687500e-01	3.373916625976562500e+00	-2.985107421875000000e+00	-2.640533447265625000e-02	-2.354866027832031250e+00	2.624931335449218750e+00	-4.010299682617187500e+00	-2.540458679199218750e+00	-3.236740112304687500e+00	1.847312927246093750e+00	3.436599731445312500e+00	2.858024597167968750e+00	-2.000343322753906250e+00	2.097564697265625000e+00	1.307762145996093750e+00	-3.454505920410156250e+00	1.171951293945312500e-01	1.903907775878906250e+00	2.402267456054687500e-01
-8.273315429687500000e-02	-6.568374633789062500e-01	2.297645568847656250e+00	-4.154815673828125000e+00	3.674217224121093750e+00	-1.439880371093750000e+00	2.547309875488281250e+00	2.933914184570312500e+00	2.876136779785156250e+00	-2.958595275878906250e+00	1.774757385253906250e+00	-3.217636108398437500e+00	1.130180358886718750e+00	4.401672363281250000e+00	2.605865478515625000e+00	-1.758918762207031250e+00	3.396675109863281250e+00	2.016059875488281250e+00	1.276756286621093750e+00	-1.652969360351562500e+00	2.758804321289062500e+00	4.007423400878906250e+00	3.629447937011718750e+00	-2.113792419433593750e+00	1.006782531738281250e+00	-4.028732299804687500e+00	3.433692932128906250e+00	2.761001586914062500e-01	-3.927536010742187500e-01	2.047035217285156250e+00	-4.211334228515625000e+00	-1.227577209472656250e+00	4.256095886230468750e+00	1.091194152832031250e+00	-2.896858215332031250e+00	-1.306739807128906250e+00	-1.524772644042968750e+00	1.429237365722656250e+00	1.540107727050781250e+00	1.128898620605468750e+00	2.815299987792968750e+00	2.340286254882812500e+00	4.508819580078125000e-01	4.909362792968750000e-01	1.625213623046875000e-01	4.884735107421875000e+00	3.677452087402343750e+00	1.400688171386718750e+00	3.339263916015625000e+00	-8.594512939453125000e-01
-3.894126892089843750e+00	-6.521873474121093750e-01	-1.152229309082031250e-01	2.782634735107421875e+00	-3.556491851806640625e+00	5.667991638183593750e-01	1.513671875000000000e+00	4.132213592529296875e+00	-3.431701660156250000e-02	-6.960411071777343750e-01	9.494781494140625000e-03	-4.729442596435546875e+00	-3.460109710693359375e+00	-1.841175079345703125e+00	1.155941009521484375e+00	-4.700538635253906250e+00	-2.668376922607421875e+00	1.451705932617187500e+00	-2.942657470703125000e-02	-3.051437377929687500e+00	-4.776744842529296875e+00	3.205108642578125000e-01	-2.791419982910156250e+00	-9.393920898437500000e-01	-3.769927978515625000e+00	1.642532348632812500e+00	-1.194557189941406250e+00	2.953964233398437500e+00	2.183788299560546875e+00	1.167228698730468750e+00	3.478500366210937500e+00	3.096633911132812500e+00	-1.926193237304687500e-01	1.134937286376953125e+00	-3.461772918701171875e+00	2.236778259277343750e+00	-4.268455505371093750e-01	2.186866760253906250e+00	-4.551692962646484375e+00	-1.549655914306640625e+00	4.054374694824218750e-01	4.362731933593750000e+00	-1.523799896240234375e+00	8.650169372558593750e-01	-2.486412048339843750e+00	3.301506042480468750e-01	-9.347381591796875000e-01	4.196044921875000000e+00	-2.845779418945312500e+00	-2.748764038085937500e+00
-2.360674858093261719e+00	-6.520187854766845703e-02	2.167426586151123047e+00	4.465529918670654297e+00	-2.182334423065185547e+00	1.018015384674072266e+00	-2.973255634307861328e+00	3.625400066375732422e+00	-2.548296213150024414e+00	-1.130676269531250000e+00	1.330241203308105469e+00	2.179170131683349609e+00	-1.974370956420898438e+00	2.782513141632080078e+00	1.552609920501708984e+00	4.676271438598632812e+00	4.348509311676025391e+00	1.866358160972595215e+00	-1.861851692199707031e+00	3.864404201507568359e+00	3.703397274017333984e+00	1.689964175224304199e+00	-4.205417633056640625e-02	4.847753524780273438e+00	9.701642990112304688e-01	-4.758286476135253906e-01	-1.978772401809692383e+00	-2.103126525878906250e+00	-1.094362735748291016e+00	-2.286230325698852539e-01	1.946288347244262695e+00	-9.803771972656250000e-01	2.044029712677001953e+00	1.133962273597717285e-01	-2.703336238861083984e+00	1.972648262977600098e+00	3.020657062530517578e+00	8.378252983093261719e-01	2.373054027557373047e+00	1.731982111930847168e+00	2.487802028656005859e+00	2.825102329254150391e+00	3.747035503387451172e+00	2.795745849609375000e+00	-2.601436376571655273e+00	3.059154987335205078e+00	-2.849739313125610352e+00	9.026979207992553711e-01	2.649065256118774414e+00	-3.602348327636718750e+00
4.543228149414062500e+00	-1.953422546386718750e+00	3.509735107421875000e+00	2.319526672363281250e-01	1.679441094398498535e+00	-2.098134994506835938e+00	3.439814567565917969e+00	-2.028469085693359375e+00	1.070600152015686035e+00	1.888095855712890625e+00	1.829068660736083984e-01	-4.374114990234375000e+00	1.319577693939208984e-01	2.442554473876953125e+00	2.424550056457519531e+00	4.780578613281250000e-01	2.042484760284423828e+00	1.027282714843750000e+00	2.129583358764648438e-01	-3.131448745727539062e+00	4.059357643127441406e-01	-3.755994796752929688e+00	3.079660415649414062e+00	1.379577636718750000e+00	1.325165867805480957e+00	-3.134355545043945312e+00	4.138884067535400391e+00	1.169589996337890625e+00	-2.342521667480468750e+00	-2.876886367797851562e+00	3.312388896942138672e+00	-3.735912322998046875e+00	-7.434310913085937500e-01	4.630764007568359375e+00	3.781475067138671875e+00	-9.727325439453125000e-01	-2.607162475585937500e+00	3.874732971191406250e+00	4.776547908782958984e+00	2.874145507812500000e-01	2.507292270660400391e+00	-6.121063232421875000e-01	-3.508163452148437500e+00	-3.107494354248046875e+00	-1.779441833496093750e+00	1.708919525146484375e+00	-2.235969543457031250e+00	2.853343963623046875e+00	-2.942298889160156250e+00	2.834007263183593750e+00
2.423797607421875000e+00	-4.988517761230468750e-01	-1.656044006347656250e+00	-4.272243499755859375e+00	-1.256355285644531250e+00	-3.676185607910156250e+00	-3.011665344238281250e+00	-3.097507476806640625e+00	2.587707519531250000e+00	-2.675323486328125000e+00	2.765090942382812500e+00	7.635116577148437500e-02	4.874908447265625000e+00	1.016616821289062500e+00	4.579368591308593750e+00	-1.382061004638671875e+00	-4.511001586914062500e+00	1.029582977294921875e+00	4.742279052734375000e-01	-3.977703094482421875e+00	1.569007873535156250e+00	-4.121562957763671875e+00	0.000000000000000000e+00	0.000000000000000000e+00	-3.618034362792968750e+00	-3.424942016601562500e+00	4.330192565917968750e+00	1.949253082275390625e+00	-3.305046081542968750e+00	-1.343635559082031250e+00	1.407264709472656250e+00	-9.403114318847656250e-01	2.868690490722656250e+00	3.978740692138671875e+00	-1.900665283203125000e+00	-3.625469207763671875e+00	-2.506637573242187500e+00	-2.066635131835937500e+00	8.442382812500000000e-01	-1.901832580566406250e+00	2.525787353515625000e+00	-1.588893890380859375e+00	3.607200622558593750e+00	-1.907798767089843750e+00	-1.272079467773437500e+00	2.529918670654296875e+00	1.501724243164062500e+00	-2.025821685791015625e+00	3.863792419433593750e+00	1.461006164550781250e+00
-2.855125427246093750e+00	-3.114963531494140625e+00	3.371513366699218750e+00	-2.721244812011718750e+00	-1.208480834960937500e+00	-4.402503967285156250e+00	4.795822143554687500e+00	-3.333206176757812500e-01	5.360565185546875000e-01	-4.212697982788085938e+00	-1.489265441894531250e+00	3.592411041259765625e+00	1.345535278320312500e+00	-2.263044357299804688e+00	3.538742065429687500e+00	-2.061218261718750000e+00	-1.816001892089843750e+00	-3.504890441894531250e+00	1.951278686523437500e+00	1.197242736816406250e-01	1.597763061523437500e+00	-2.891269683837890625e+00	3.317291259765625000e+00	-1.441736221313476562e+00	-2.363571166992187500e+00	5.197563171386718750e-01	3.632728576660156250e+00	-3.330730438232421875e+00	2.442031860351562500e+00	-2.168125152587890625e+00	-2.944160461425781250e+00	-4.929656982421875000e-01	4.448097229003906250e+00	-1.365243911743164062e+00	-1.006019592285156250e+00	1.583644866943359375e+00	-4.648208618164062500e+00	9.415130615234375000e-01	-3.350677490234375000e+00	-1.092243194580078125e+00	3.687515258789062500e-01	-1.711551666259765625e+00	-4.233741760253906250e+00	1.486694335937500000e+00	-4.417854309082031250e+00	-1.402444839477539062e+00	-2.412002563476562500e+00	-2.598548889160156250e+00	-3.672645568847656250e+00	-5.240325927734375000e-01
3.586997985839843750e-01	-3.136100769042968750e+00	2.869701385498046875e+00	-1.686653137207031250e+00	1.817333221435546875e+00	1.196750640869140625e+00	0.000000000000000000e+00	0.000000000000000000e+00	4.608409881591796875e+00	6.685714721679687500e-01	3.860694885253906250e+00	-1.450557708740234375e+00	-2.133369445800781250e-01	6.225013732910156250e-01	1.927078247070312500e+00	-2.350936889648437500e+00	-3.364868164062500000e-01	-3.271739959716796875e+00	-2.259456634521484375e+00	-1.802391052246093750e+00	2.506256103515625000e-03	1.251125335693359375e+00	-1.757221221923828125e+00	3.999603271484375000e+00	-1.146575927734375000e+00	-4.004745483398437500e+00	-3.523216247558593750e-01	-1.011817932128906250e+00	8.468246459960937500e-01	-1.502483367919921875e+00	4.031078338623046875e+00	-3.400611877441406250e-01	2.292823791503906250e+00	3.451622009277343750e+00	4.365863800048828125e+00	-1.905792236328125000e+00	5.312652587890625000e-01	-4.144554138183593750e-01	-3.397562026977539062e+00	1.203598022460937500e+00	2.037719726562500000e+00	1.811565399169921875e+00	1.939735412597656250e-01	-4.219711303710937500e+00	-2.630584716796875000e+00	-7.280387878417968750e-01	3.461563110351562500e+00	-2.539390563964843750e+00	2.596752166748046875e+00	-3.437496185302734375e+00
7.736129760742187500e-01	1.144874572753906250e+00	1.234764099121093750e+00	1.600494384765625000e-01	1.322303771972656250e+00	-1.905975341796875000e+00	3.694946289062500000e+00	-5.447006225585937500e-01	3.078514099121093750e+00	3.677124023437500000e+00	2.205924987792968750e+00	4.308799743652343750e+00	4.776992797851562500e+00	-4.769134521484375000e-01	1.494178771972656250e+00	3.284011840820312500e+00	-1.289001464843750000e+00	1.079643249511718750e+00	-1.508438110351562500e+00	2.651069641113281250e+00	2.227249145507812500e-01	4.953048706054687500e+00	-8.272171020507812500e-01	2.771286010742187500e+00	-1.129577636718750000e+00	2.140647888183593750e+00	-1.333389282226562500e-01	2.792716979980468750e+00	-3.855293273925781250e+00	2.209274291992187500e+00	1.662124633789062500e+00	-2.954627990722656250e+00	2.995147705078125000e-01	-3.998046875000000000e+00	-3.845191955566406250e+00	-1.481872558593750000e+00	3.381584167480468750e+00	-1.591926574707031250e+00	-1.684417724609375000e-01	-4.454055786132812500e+00	9.940185546875000000e-01	-2.960098266601562500e+00	-3.630622863769531250e+00	-2.794151306152343750e+00	-2.752319335937500000e+00	-8.288574218750000000e-01	-2.314239501953125000e+00	7.604217529296875000e-01	-4.874038696289062500e-01	3.899444580078125000e+00
[truncated: 12,757 more rows]
[truncated: 202 more columns]
