# Supplementary material for: Information decomposition in complex systems via machine learning
Source: Proc Natl Acad Sci U S A. 2024 Mar 18;121(13):e2312988121. doi: 10.1073/pnas.2312988121 (PMC10990158; doi:10.1073/pnas.2312988121)
Supplement: Supplementary file 2 — Dataset S01 (GZ) [file pnas.2312988121.sd01.gz › GradualQuench_train_types.csv]

2.000000000000000000e+00	1.000000000000000000e+00	1.000000000000000000e+00	2.000000000000000000e+00	2.000000000000000000e+00	2.000000000000000000e+00	1.000000000000000000e+00	2.000000000000000000e+00	2.000000000000000000e+00	1.000000000000000000e+00	2.000000000000000000e+00	1.000000000000000000e+00	1.000000000000000000e+00	2.000000000000000000e+00	1.000000000000000000e+00	1.000000000000000000e+00	1.000000000000000000e+00	2.000000000000000000e+00	1.000000000000000000e+00	1.000000000000000000e+00	2.000000000000000000e+00	1.000000000000000000e+00	1.000000000000000000e+00	1.000000000000000000e+00	1.000000000000000000e+00	1.000000000000000000e+00	2.000000000000000000e+00	1.000000000000000000e+00	1.000000000000000000e+00	1.000000000000000000e+00	1.000000000000000000e+00	1.000000000000000000e+00	1.000000000000000000e+00	1.000000000000000000e+00	1.000000000000000000e+00	2.000000000000000000e+00	1.000000000000000000e+00	2.000000000000000000e+00	1.000000000000000000e+00	1.000000000000000000e+00	1.000000000000000000e+00	2.000000000000000000e+00	1.000000000000000000e+00	1.000000000000000000e+00	1.000000000000000000e+00	2.000000000000000000e+00	1.000000000000000000e+00	2.000000000000000000e+00	2.000000000000000000e+00	2.000000000000000000e+00
1.000000000000000000e+00	1.000000000000000000e+00	1.000000000000000000e+00	1.000000000000000000e+00	1.000000000000000000e+00	2.000000000000000000e+00	1.000000000000000000e+00	1.000000000000000000e+00	1.000000000000000000e+00	2.000000000000000000e+00	1.000000000000000000e+00	2.000000000000000000e+00	2.000000000000000000e+00	2.000000000000000000e+00	2.000000000000000000e+00	1.000000000000000000e+00	1.000000000000000000e+00	2.000000000000000000e+00	2.000000000000000000e+00	2.000000000000000000e+00	1.000000000000000000e+00	2.000000000000000000e+00	2.000000000000000000e+00	2.000000000000000000e+00	2.000000000000000000e+00	1.000000000000000000e+00	2.000000000000000000e+00	2.000000000000000000e+00	2.000000000000000000e+00	1.000000000000000000e+00	2.000000000000000000e+00	1.000000000000000000e+00	1.000000000000000000e+00	1.000000000000000000e+00	2.000000000000000000e+00	2.000000000000000000e+00	2.000000000000000000e+00	1.000000000000000000e+00	1.000000000000000000e+00	1.000000000000000000e+00	2.000000000000000000e+00	2.000000000000000000e+00	1.000000000000000000e+00	2.000000000000000000e+00	2.000000000000000000e+00	1.000000000000000000e+00	1.000000000000000000e+00	2.000000000000000000e+00	1.000000000000000000e+00	1.000000000000000000e+00
1.000000000000000000e+00	1.000000000000000000e+00	1.000000000000000000e+00	1.000000000000000000e+00	1.000000000000000000e+00	1.000000000000000000e+00	1.000000000000000000e+00	1.000000000000000000e+00	2.000000000000000000e+00	2.000000000000000000e+00	2.000000000000000000e+00	2.000000000000000000e+00	2.000000000000000000e+00	1.000000000000000000e+00	1.000000000000000000e+00	1.000000000000000000e+00	1.000000000000000000e+00	2.000000000000000000e+00	1.000000000000000000e+00	2.000000000000000000e+00	1.000000000000000000e+00	2.000000000000000000e+00	2.000000000000000000e+00	1.000000000000000000e+00	2.000000000000000000e+00	2.000000000000000000e+00	2.000000000000000000e+00	1.000000000000000000e+00	2.000000000000000000e+00	2.000000000000000000e+00	2.000000000000000000e+00	1.000000000000000000e+00	2.000000000000000000e+00	1.000000000000000000e+00	1.000000000000000000e+00	2.000000000000000000e+00	2.000000000000000000e+00	1.000000000000000000e+00	1.000000000000000000e+00	2.000000000000000000e+00	2.000000000000000000e+00	2.000000000000000000e+00	2.000000000000000000e+00	2.000000000000000000e+00	2.000000000000000000e+00	2.000000000000000000e+00	2.000000000000000000e+00	1.000000000000000000e+00	2.000000000000000000e+00	2.000000000000000000e+00
1.000000000000000000e+00	1.000000000000000000e+00	1.000000000000000000e+00	1.000000000000000000e+00	1.000000000000000000e+00	1.000000000000000000e+00	1.000000000000000000e+00	1.000000000000000000e+00	1.000000000000000000e+00	1.000000000000000000e+00	1.000000000000000000e+00	1.000000000000000000e+00	1.000000000000000000e+00	1.000000000000000000e+00	2.000000000000000000e+00	1.000000000000000000e+00	1.000000000000000000e+00	2.000000000000000000e+00	2.000000000000000000e+00	2.000000000000000000e+00	1.000000000000000000e+00	2.000000000000000000e+00	1.000000000000000000e+00	2.000000000000000000e+00	1.000000000000000000e+00	2.000000000000000000e+00	1.000000000000000000e+00	1.000000000000000000e+00	2.000000000000000000e+00	1.000000000000000000e+00	2.000000000000000000e+00	1.000000000000000000e+00	1.000000000000000000e+00	2.000000000000000000e+00	2.000000000000000000e+00	2.000000000000000000e+00	2.000000000000000000e+00	2.000000000000000000e+00	2.000000000000000000e+00	2.000000000000000000e+00	2.000000000000000000e+00	1.000000000000000000e+00	1.000000000000000000e+00	1.000000000000000000e+00	2.000000000000000000e+00	2.000000000000000000e+00	2.000000000000000000e+00	2.000000000000000000e+00	2.000000000000000000e+00	1.000000000000000000e+00
2.000000000000000000e+00	2.000000000000000000e+00	2.000000000000000000e+00	2.000000000000000000e+00	2.000000000000000000e+00	1.000000000000000000e+00	2.000000000000000000e+00	1.000000000000000000e+00	2.000000000000000000e+00	1.000000000000000000e+00	1.000000000000000000e+00	2.000000000000000000e+00	1.000000000000000000e+00	2.000000000000000000e+00	1.000000000000000000e+00	1.000000000000000000e+00	1.000000000000000000e+00	2.000000000000000000e+00	1.000000000000000000e+00	2.000000000000000000e+00	1.000000000000000000e+00	1.000000000000000000e+00	1.000000000000000000e+00	1.000000000000000000e+00	2.000000000000000000e+00	2.000000000000000000e+00	2.000000000000000000e+00	1.000000000000000000e+00	2.000000000000000000e+00	1.000000000000000000e+00	1.000000000000000000e+00	2.000000000000000000e+00	1.000000000000000000e+00	1.000000000000000000e+00	2.000000000000000000e+00	2.000000000000000000e+00	2.000000000000000000e+00	1.000000000000000000e+00	1.000000000000000000e+00	2.000000000000000000e+00	2.000000000000000000e+00	1.000000000000000000e+00	2.000000000000000000e+00	2.000000000000000000e+00	2.000000000000000000e+00	2.000000000000000000e+00	2.000000000000000000e+00	1.000000000000000000e+00	2.000000000000000000e+00	1.000000000000000000e+00
1.000000000000000000e+00	1.000000000000000000e+00	1.000000000000000000e+00	1.000000000000000000e+00	2.000000000000000000e+00	1.000000000000000000e+00	2.000000000000000000e+00	2.000000000000000000e+00	1.000000000000000000e+00	2.000000000000000000e+00	1.000000000000000000e+00	1.000000000000000000e+00	2.000000000000000000e+00	1.000000000000000000e+00	1.000000000000000000e+00	1.000000000000000000e+00	1.000000000000000000e+00	2.000000000000000000e+00	2.000000000000000000e+00	1.000000000000000000e+00	1.000000000000000000e+00	1.000000000000000000e+00	2.000000000000000000e+00	2.000000000000000000e+00	2.000000000000000000e+00	1.000000000000000000e+00	2.000000000000000000e+00	2.000000000000000000e+00	2.000000000000000000e+00	2.000000000000000000e+00	1.000000000000000000e+00	1.000000000000000000e+00	2.000000000000000000e+00	2.000000000000000000e+00	2.000000000000000000e+00	1.000000000000000000e+00	2.000000000000000000e+00	2.000000000000000000e+00	2.000000000000000000e+00	2.000000000000000000e+00	2.000000000000000000e+00	2.000000000000000000e+00	1.000000000000000000e+00	2.000000000000000000e+00	1.000000000000000000e+00	2.000000000000000000e+00	2.000000000000000000e+00	1.000000000000000000e+00	1.000000000000000000e+00	1.000000000000000000e+00
1.000000000000000000e+00	1.000000000000000000e+00	1.000000000000000000e+00	1.000000000000000000e+00	1.000000000000000000e+00	1.000000000000000000e+00	1.000000000000000000e+00	1.000000000000000000e+00	1.000000000000000000e+00	1.000000000000000000e+00	2.000000000000000000e+00	2.000000000000000000e+00	2.000000000000000000e+00	1.000000000000000000e+00	2.000000000000000000e+00	1.000000000000000000e+00	1.000000000000000000e+00	1.000000000000000000e+00	2.000000000000000000e+00	1.000000000000000000e+00	2.000000000000000000e+00	2.000000000000000000e+00	2.000000000000000000e+00	2.000000000000000000e+00	2.000000000000000000e+00	1.000000000000000000e+00	1.000000000000000000e+00	2.000000000000000000e+00	2.000000000000000000e+00	1.000000000000000000e+00	2.000000000000000000e+00	1.000000000000000000e+00	1.000000000000000000e+00	2.000000000000000000e+00	1.000000000000000000e+00	1.000000000000000000e+00	2.000000000000000000e+00	2.000000000000000000e+00	2.000000000000000000e+00	2.000000000000000000e+00	2.000000000000000000e+00	1.000000000000000000e+00	2.000000000000000000e+00	2.000000000000000000e+00	2.000000000000000000e+00	2.000000000000000000e+00	1.000000000000000000e+00	1.000000000000000000e+00	1.000000000000000000e+00	1.000000000000000000e+00
1.000000000000000000e+00	1.000000000000000000e+00	1.000000000000000000e+00	1.000000000000000000e+00	1.000000000000000000e+00	2.000000000000000000e+00	1.000000000000000000e+00	1.000000000000000000e+00	1.000000000000000000e+00	1.000000000000000000e+00	2.000000000000000000e+00	2.000000000000000000e+00	2.000000000000000000e+00	2.000000000000000000e+00	2.000000000000000000e+00	2.000000000000000000e+00	2.000000000000000000e+00	1.000000000000000000e+00	2.000000000000000000e+00	2.000000000000000000e+00	2.000000000000000000e+00	1.000000000000000000e+00	2.000000000000000000e+00	2.000000000000000000e+00	2.000000000000000000e+00	1.000000000000000000e+00	1.000000000000000000e+00	1.000000000000000000e+00	2.000000000000000000e+00	1.000000000000000000e+00	1.000000000000000000e+00	1.000000000000000000e+00	2.000000000000000000e+00	2.000000000000000000e+00	1.000000000000000000e+00	2.000000000000000000e+00	2.000000000000000000e+00	1.000000000000000000e+00	1.000000000000000000e+00	1.000000000000000000e+00	1.000000000000000000e+00	1.000000000000000000e+00	1.000000000000000000e+00	1.000000000000000000e+00	1.000000000000000000e+00	1.000000000000000000e+00	1.000000000000000000e+00	1.000000000000000000e+00	1.000000000000000000e+00	2.000000000000000000e+00
1.000000000000000000e+00	1.000000000000000000e+00	1.000000000000000000e+00	1.000000000000000000e+00	2.000000000000000000e+00	2.000000000000000000e+00	2.000000000000000000e+00	1.000000000000000000e+00	2.000000000000000000e+00	2.000000000000000000e+00	1.000000000000000000e+00	1.000000000000000000e+00	1.000000000000000000e+00	1.000000000000000000e+00	1.000000000000000000e+00	1.000000000000000000e+00	2.000000000000000000e+00	2.000000000000000000e+00	2.000000000000000000e+00	2.000000000000000000e+00	2.000000000000000000e+00	1.000000000000000000e+00	1.000000000000000000e+00	1.000000000000000000e+00	1.000000000000000000e+00	2.000000000000000000e+00	1.000000000000000000e+00	2.000000000000000000e+00	1.000000000000000000e+00	1.000000000000000000e+00	1.000000000000000000e+00	1.000000000000000000e+00	2.000000000000000000e+00	2.000000000000000000e+00	2.000000000000000000e+00	2.000000000000000000e+00	1.000000000000000000e+00	2.000000000000000000e+00	2.000000000000000000e+00	2.000000000000000000e+00	2.000000000000000000e+00	1.000000000000000000e+00	1.000000000000000000e+00	1.000000000000000000e+00	2.000000000000000000e+00	1.000000000000000000e+00	1.000000000000000000e+00	2.000000000000000000e+00	2.000000000000000000e+00	1.000000000000000000e+00
2.000000000000000000e+00	2.000000000000000000e+00	1.000000000000000000e+00	1.000000000000000000e+00	1.000000000000000000e+00	2.000000000000000000e+00	2.000000000000000000e+00	2.000000000000000000e+00	2.000000000000000000e+00	1.000000000000000000e+00	1.000000000000000000e+00	1.000000000000000000e+00	2.000000000000000000e+00	1.000000000000000000e+00	2.000000000000000000e+00	1.000000000000000000e+00	2.000000000000000000e+00	1.000000000000000000e+00	2.000000000000000000e+00	2.000000000000000000e+00	1.000000000000000000e+00	1.000000000000000000e+00	1.000000000000000000e+00	1.000000000000000000e+00	2.000000000000000000e+00	1.000000000000000000e+00	2.000000000000000000e+00	1.000000000000000000e+00	2.000000000000000000e+00	1.000000000000000000e+00	1.000000000000000000e+00	2.000000000000000000e+00	2.000000000000000000e+00	2.000000000000000000e+00	1.000000000000000000e+00	1.000000000000000000e+00	2.000000000000000000e+00	1.000000000000000000e+00	2.000000000000000000e+00	1.000000000000000000e+00	1.000000000000000000e+00	1.000000000000000000e+00	2.000000000000000000e+00	2.000000000000000000e+00	2.000000000000000000e+00	2.000000000000000000e+00	1.000000000000000000e+00	2.000000000000000000e+00	2.000000000000000000e+00	2.000000000000000000e+00
1.000000000000000000e+00	1.000000000000000000e+00	2.000000000000000000e+00	1.000000000000000000e+00	1.000000000000000000e+00	1.000000000000000000e+00	1.000000000000000000e+00	1.000000000000000000e+00	1.000000000000000000e+00	2.000000000000000000e+00	2.000000000000000000e+00	1.000000000000000000e+00	2.000000000000000000e+00	2.000000000000000000e+00	1.000000000000000000e+00	2.000000000000000000e+00	1.000000000000000000e+00	1.000000000000000000e+00	1.000000000000000000e+00	1.000000000000000000e+00	1.000000000000000000e+00	1.000000000000000000e+00	2.000000000000000000e+00	2.000000000000000000e+00	1.000000000000000000e+00	2.000000000000000000e+00	2.000000000000000000e+00	1.000000000000000000e+00	2.000000000000000000e+00	2.000000000000000000e+00	2.000000000000000000e+00	2.000000000000000000e+00	2.000000000000000000e+00	2.000000000000000000e+00	1.000000000000000000e+00	2.000000000000000000e+00	1.000000000000000000e+00	1.000000000000000000e+00	2.000000000000000000e+00	1.000000000000000000e+00	2.000000000000000000e+00	1.000000000000000000e+00	2.000000000000000000e+00	2.000000000000000000e+00	1.000000000000000000e+00	2.000000000000000000e+00	1.000000000000000000e+00	1.000000000000000000e+00	1.000000000000000000e+00	2.000000000000000000e+00
2.000000000000000000e+00	2.000000000000000000e+00	1.000000000000000000e+00	2.000000000000000000e+00	1.000000000000000000e+00	2.000000000000000000e+00	1.000000000000000000e+00	1.000000000000000000e+00	2.000000000000000000e+00	2.000000000000000000e+00	2.000000000000000000e+00	1.000000000000000000e+00	1.000000000000000000e+00	2.000000000000000000e+00	1.000000000000000000e+00	1.000000000000000000e+00	1.000000000000000000e+00	2.000000000000000000e+00	1.000000000000000000e+00	1.000000000000000000e+00	2.000000000000000000e+00	1.000000000000000000e+00	2.000000000000000000e+00	2.000000000000000000e+00	1.000000000000000000e+00	2.000000000000000000e+00	2.000000000000000000e+00	2.000000000000000000e+00	2.000000000000000000e+00	2.000000000000000000e+00	2.000000000000000000e+00	2.000000000000000000e+00	2.000000000000000000e+00	2.000000000000000000e+00	2.000000000000000000e+00	2.000000000000000000e+00	1.000000000000000000e+00	2.000000000000000000e+00	1.000000000000000000e+00	2.000000000000000000e+00	1.000000000000000000e+00	1.000000000000000000e+00	2.000000000000000000e+00	2.000000000000000000e+00	1.000000000000000000e+00	1.000000000000000000e+00	1.000000000000000000e+00	2.000000000000000000e+00	1.000000000000000000e+00	1.000000000000000000e+00
1.000000000000000000e+00	1.000000000000000000e+00	2.000000000000000000e+00	1.000000000000000000e+00	1.000000000000000000e+00	2.000000000000000000e+00	1.000000000000000000e+00	1.000000000000000000e+00	2.000000000000000000e+00	1.000000000000000000e+00	1.000000000000000000e+00	1.000000000000000000e+00	2.000000000000000000e+00	1.000000000000000000e+00	2.000000000000000000e+00	1.000000000000000000e+00	1.000000000000000000e+00	2.000000000000000000e+00	2.000000000000000000e+00	1.000000000000000000e+00	2.000000000000000000e+00	2.000000000000000000e+00	2.000000000000000000e+00	1.000000000000000000e+00	2.000000000000000000e+00	2.000000000000000000e+00	1.000000000000000000e+00	2.000000000000000000e+00	2.000000000000000000e+00	1.000000000000000000e+00	2.000000000000000000e+00	2.000000000000000000e+00	1.000000000000000000e+00	1.000000000000000000e+00	2.000000000000000000e+00	1.000000000000000000e+00	1.000000000000000000e+00	1.000000000000000000e+00	2.000000000000000000e+00	2.000000000000000000e+00	2.000000000000000000e+00	2.000000000000000000e+00	1.000000000000000000e+00	1.000000000000000000e+00	2.000000000000000000e+00	2.000000000000000000e+00	1.000000000000000000e+00	2.000000000000000000e+00	1.000000000000000000e+00	1.000000000000000000e+00
1.000000000000000000e+00	1.000000000000000000e+00	1.000000000000000000e+00	2.000000000000000000e+00	1.000000000000000000e+00	2.000000000000000000e+00	2.000000000000000000e+00	2.000000000000000000e+00	2.000000000000000000e+00	1.000000000000000000e+00	2.000000000000000000e+00	2.000000000000000000e+00	2.000000000000000000e+00	1.000000000000000000e+00	1.000000000000000000e+00	1.000000000000000000e+00	1.000000000000000000e+00	1.000000000000000000e+00	1.000000000000000000e+00	1.000000000000000000e+00	2.000000000000000000e+00	2.000000000000000000e+00	2.000000000000000000e+00	2.000000000000000000e+00	2.000000000000000000e+00	1.000000000000000000e+00	2.000000000000000000e+00	1.000000000000000000e+00	1.000000000000000000e+00	1.000000000000000000e+00	1.000000000000000000e+00	2.000000000000000000e+00	1.000000000000000000e+00	2.000000000000000000e+00	2.000000000000000000e+00	1.000000000000000000e+00	1.000000000000000000e+00	1.000000000000000000e+00	2.000000000000000000e+00	1.000000000000000000e+00	1.000000000000000000e+00	1.000000000000000000e+00	1.000000000000000000e+00	1.000000000000000000e+00	2.000000000000000000e+00	2.000000000000000000e+00	2.000000000000000000e+00	2.000000000000000000e+00	2.000000000000000000e+00	2.000000000000000000e+00
1.000000000000000000e+00	1.000000000000000000e+00	1.000000000000000000e+00	2.000000000000000000e+00	1.000000000000000000e+00	2.000000000000000000e+00	2.000000000000000000e+00	2.000000000000000000e+00	1.000000000000000000e+00	2.000000000000000000e+00	1.000000000000000000e+00	2.000000000000000000e+00	2.000000000000000000e+00	2.000000000000000000e+00	2.000000000000000000e+00	1.000000000000000000e+00	1.000000000000000000e+00	2.000000000000000000e+00	1.000000000000000000e+00	2.000000000000000000e+00	2.000000000000000000e+00	2.000000000000000000e+00	1.000000000000000000e+00	1.000000000000000000e+00	1.000000000000000000e+00	2.000000000000000000e+00	2.000000000000000000e+00	2.000000000000000000e+00	1.000000000000000000e+00	1.000000000000000000e+00	2.000000000000000000e+00	2.000000000000000000e+00	1.000000000000000000e+00	2.000000000000000000e+00	2.000000000000000000e+00	1.000000000000000000e+00	2.000000000000000000e+00	2.000000000000000000e+00	1.000000000000000000e+00	2.000000000000000000e+00	2.000000000000000000e+00	1.000000000000000000e+00	2.000000000000000000e+00	1.000000000000000000e+00	1.000000000000000000e+00	2.000000000000000000e+00	2.000000000000000000e+00	1.000000000000000000e+00	1.000000000000000000e+00	1.000000000000000000e+00
1.000000000000000000e+00	1.000000000000000000e+00	1.000000000000000000e+00	1.000000000000000000e+00	1.000000000000000000e+00	1.000000000000000000e+00	1.000000000000000000e+00	1.000000000000000000e+00	1.000000000000000000e+00	1.000000000000000000e+00	2.000000000000000000e+00	1.000000000000000000e+00	2.000000000000000000e+00	2.000000000000000000e+00	2.000000000000000000e+00	2.000000000000000000e+00	2.000000000000000000e+00	1.000000000000000000e+00	1.000000000000000000e+00	1.000000000000000000e+00	2.000000000000000000e+00	2.000000000000000000e+00	2.000000000000000000e+00	1.000000000000000000e+00	2.000000000000000000e+00	2.000000000000000000e+00	1.000000000000000000e+00	1.000000000000000000e+00	2.000000000000000000e+00	2.000000000000000000e+00	1.000000000000000000e+00	1.000000000000000000e+00	2.000000000000000000e+00	2.000000000000000000e+00	1.000000000000000000e+00	1.000000000000000000e+00	1.000000000000000000e+00	2.000000000000000000e+00	2.000000000000000000e+00	2.000000000000000000e+00	1.000000000000000000e+00	1.000000000000000000e+00	2.000000000000000000e+00	1.000000000000000000e+00	2.000000000000000000e+00	1.000000000000000000e+00	1.000000000000000000e+00	2.000000000000000000e+00	1.000000000000000000e+00	1.000000000000000000e+00
1.000000000000000000e+00	1.000000000000000000e+00	1.000000000000000000e+00	2.000000000000000000e+00	1.000000000000000000e+00	2.000000000000000000e+00	2.000000000000000000e+00	1.000000000000000000e+00	2.000000000000000000e+00	2.000000000000000000e+00	1.000000000000000000e+00	1.000000000000000000e+00	1.000000000000000000e+00	1.000000000000000000e+00	1.000000000000000000e+00	2.000000000000000000e+00	2.000000000000000000e+00	1.000000000000000000e+00	1.000000000000000000e+00	2.000000000000000000e+00	2.000000000000000000e+00	2.000000000000000000e+00	1.000000000000000000e+00	1.000000000000000000e+00	1.000000000000000000e+00	1.000000000000000000e+00	2.000000000000000000e+00	1.000000000000000000e+00	1.000000000000000000e+00	2.000000000000000000e+00	2.000000000000000000e+00	2.000000000000000000e+00	2.000000000000000000e+00	2.000000000000000000e+00	1.000000000000000000e+00	2.000000000000000000e+00	2.000000000000000000e+00	2.000000000000000000e+00	1.000000000000000000e+00	2.000000000000000000e+00	1.000000000000000000e+00	1.000000000000000000e+00	2.000000000000000000e+00	2.000000000000000000e+00	2.000000000000000000e+00	2.000000000000000000e+00	1.000000000000000000e+00	2.000000000000000000e+00	2.000000000000000000e+00	2.000000000000000000e+00
1.000000000000000000e+00	2.000000000000000000e+00	1.000000000000000000e+00	1.000000000000000000e+00	1.000000000000000000e+00	1.000000000000000000e+00	1.000000000000000000e+00	1.000000000000000000e+00	1.000000000000000000e+00	1.000000000000000000e+00	1.000000000000000000e+00	1.000000000000000000e+00	1.000000000000000000e+00	1.000000000000000000e+00	1.000000000000000000e+00	2.000000000000000000e+00	1.000000000000000000e+00	1.000000000000000000e+00	2.000000000000000000e+00	1.000000000000000000e+00	1.000000000000000000e+00	1.000000000000000000e+00	1.000000000000000000e+00	2.000000000000000000e+00	1.000000000000000000e+00	1.000000000000000000e+00	1.000000000000000000e+00	1.000000000000000000e+00	1.000000000000000000e+00	2.000000000000000000e+00	2.000000000000000000e+00	2.000000000000000000e+00	2.000000000000000000e+00	1.000000000000000000e+00	1.000000000000000000e+00	1.000000000000000000e+00	1.000000000000000000e+00	1.000000000000000000e+00	1.000000000000000000e+00	1.000000000000000000e+00	1.000000000000000000e+00	1.000000000000000000e+00	2.000000000000000000e+00	2.000000000000000000e+00	2.000000000000000000e+00	2.000000000000000000e+00	2.000000000000000000e+00	2.000000000000000000e+00	1.000000000000000000e+00	2.000000000000000000e+00
1.000000000000000000e+00	1.000000000000000000e+00	1.000000000000000000e+00	1.000000000000000000e+00	1.000000000000000000e+00	2.000000000000000000e+00	1.000000000000000000e+00	1.000000000000000000e+00	1.000000000000000000e+00	1.000000000000000000e+00	1.000000000000000000e+00	1.000000000000000000e+00	1.000000000000000000e+00	2.000000000000000000e+00	2.000000000000000000e+00	1.000000000000000000e+00	2.000000000000000000e+00	1.000000000000000000e+00	1.000000000000000000e+00	2.000000000000000000e+00	2.000000000000000000e+00	1.000000000000000000e+00	1.000000000000000000e+00	1.000000000000000000e+00	1.000000000000000000e+00	2.000000000000000000e+00	1.000000000000000000e+00	1.000000000000000000e+00	2.000000000000000000e+00	2.000000000000000000e+00	1.000000000000000000e+00	2.000000000000000000e+00	1.000000000000000000e+00	1.000000000000000000e+00	2.000000000000000000e+00	1.000000000000000000e+00	2.000000000000000000e+00	2.000000000000000000e+00	2.000000000000000000e+00	1.000000000000000000e+00	2.000000000000000000e+00	1.000000000000000000e+00	2.000000000000000000e+00	2.000000000000000000e+00	2.000000000000000000e+00	2.000000000000000000e+00	1.000000000000000000e+00	1.000000000000000000e+00	2.000000000000000000e+00	1.000000000000000000e+00
1.000000000000000000e+00	1.000000000000000000e+00	1.000000000000000000e+00	1.000000000000000000e+00	2.000000000000000000e+00	1.000000000000000000e+00	1.000000000000000000e+00	1.000000000000000000e+00	1.000000000000000000e+00	2.000000000000000000e+00	1.000000000000000000e+00	1.000000000000000000e+00	1.000000000000000000e+00	1.000000000000000000e+00	2.000000000000000000e+00	1.000000000000000000e+00	1.000000000000000000e+00	2.000000000000000000e+00	1.000000000000000000e+00	1.000000000000000000e+00	2.000000000000000000e+00	1.000000000000000000e+00	1.000000000000000000e+00	2.000000000000000000e+00	1.000000000000000000e+00	1.000000000000000000e+00	2.000000000000000000e+00	1.000000000000000000e+00	1.000000000000000000e+00	2.000000000000000000e+00	2.000000000000000000e+00	1.000000000000000000e+00	2.000000000000000000e+00	1.000000000000000000e+00	2.000000000000000000e+00	2.000000000000000000e+00	2.000000000000000000e+00	2.000000000000000000e+00	1.000000000000000000e+00	2.000000000000000000e+00	1.000000000000000000e+00	1.000000000000000000e+00	2.000000000000000000e+00	1.000000000000000000e+00	2.000000000000000000e+00	1.000000000000000000e+00	2.000000000000000000e+00	2.000000000000000000e+00	1.000000000000000000e+00	1.000000000000000000e+00
1.000000000000000000e+00	1.000000000000000000e+00	2.000000000000000000e+00	1.000000000000000000e+00	2.000000000000000000e+00	2.000000000000000000e+00	1.000000000000000000e+00	2.000000000000000000e+00	1.000000000000000000e+00	1.000000000000000000e+00	1.000000000000000000e+00	2.000000000000000000e+00	1.000000000000000000e+00	1.000000000000000000e+00	2.000000000000000000e+00	1.000000000000000000e+00	2.000000000000000000e+00	1.000000000000000000e+00	1.000000000000000000e+00	1.000000000000000000e+00	1.000000000000000000e+00	2.000000000000000000e+00	2.000000000000000000e+00	2.000000000000000000e+00	1.000000000000000000e+00	2.000000000000000000e+00	2.000000000000000000e+00	2.000000000000000000e+00	2.000000000000000000e+00	1.000000000000000000e+00	1.000000000000000000e+00	2.000000000000000000e+00	2.000000000000000000e+00	1.000000000000000000e+00	2.000000000000000000e+00	2.000000000000000000e+00	1.000000000000000000e+00	2.000000000000000000e+00	2.000000000000000000e+00	2.000000000000000000e+00	2.000000000000000000e+00	2.000000000000000000e+00	2.000000000000000000e+00	1.000000000000000000e+00	1.000000000000000000e+00	2.000000000000000000e+00	2.000000000000000000e+00	1.000000000000000000e+00	1.000000000000000000e+00	1.000000000000000000e+00
2.000000000000000000e+00	1.000000000000000000e+00	1.000000000000000000e+00	1.000000000000000000e+00	1.000000000000000000e+00	1.000000000000000000e+00	1.000000000000000000e+00	2.000000000000000000e+00	2.000000000000000000e+00	1.000000000000000000e+00	2.000000000000000000e+00	2.000000000000000000e+00	2.000000000000000000e+00	2.000000000000000000e+00	1.000000000000000000e+00	1.000000000000000000e+00	1.000000000000000000e+00	1.000000000000000000e+00	2.000000000000000000e+00	1.000000000000000000e+00	2.000000000000000000e+00	2.000000000000000000e+00	1.000000000000000000e+00	1.000000000000000000e+00	2.000000000000000000e+00	1.000000000000000000e+00	1.000000000000000000e+00	2.000000000000000000e+00	2.000000000000000000e+00	2.000000000000000000e+00	1.000000000000000000e+00	1.000000000000000000e+00	1.000000000000000000e+00	2.000000000000000000e+00	1.000000000000000000e+00	2.000000000000000000e+00	2.000000000000000000e+00	2.000000000000000000e+00	2.000000000000000000e+00	1.000000000000000000e+00	2.000000000000000000e+00	2.000000000000000000e+00	1.000000000000000000e+00	2.000000000000000000e+00	2.000000000000000000e+00	2.000000000000000000e+00	2.000000000000000000e+00	2.000000000000000000e+00	2.000000000000000000e+00	1.000000000000000000e+00
1.000000000000000000e+00	1.000000000000000000e+00	2.000000000000000000e+00	1.000000000000000000e+00	1.000000000000000000e+00	1.000000000000000000e+00	1.000000000000000000e+00	1.000000000000000000e+00	1.000000000000000000e+00	1.000000000000000000e+00	1.000000000000000000e+00	1.000000000000000000e+00	1.000000000000000000e+00	1.000000000000000000e+00	1.000000000000000000e+00	1.000000000000000000e+00	1.000000000000000000e+00	2.000000000000000000e+00	1.000000000000000000e+00	1.000000000000000000e+00	1.000000000000000000e+00	1.000000000000000000e+00	2.000000000000000000e+00	2.000000000000000000e+00	2.000000000000000000e+00	1.000000000000000000e+00	2.000000000000000000e+00	2.000000000000000000e+00	2.000000000000000000e+00	2.000000000000000000e+00	2.000000000000000000e+00	1.000000000000000000e+00	1.000000000000000000e+00	1.000000000000000000e+00	1.000000000000000000e+00	2.000000000000000000e+00	2.000000000000000000e+00	2.000000000000000000e+00	2.000000000000000000e+00	1.000000000000000000e+00	2.000000000000000000e+00	1.000000000000000000e+00	2.000000000000000000e+00	2.000000000000000000e+00	2.000000000000000000e+00	2.000000000000000000e+00	1.000000000000000000e+00	2.000000000000000000e+00	1.000000000000000000e+00	1.000000000000000000e+00
1.000000000000000000e+00	2.000000000000000000e+00	1.000000000000000000e+00	2.000000000000000000e+00	1.000000000000000000e+00	1.000000000000000000e+00	1.000000000000000000e+00	1.000000000000000000e+00	1.000000000000000000e+00	2.000000000000000000e+00	2.000000000000000000e+00	2.000000000000000000e+00	1.000000000000000000e+00	1.000000000000000000e+00	1.000000000000000000e+00	1.000000000000000000e+00	2.000000000000000000e+00	2.000000000000000000e+00	2.000000000000000000e+00	2.000000000000000000e+00	2.000000000000000000e+00	2.000000000000000000e+00	1.000000000000000000e+00	2.000000000000000000e+00	1.000000000000000000e+00	2.000000000000000000e+00	1.000000000000000000e+00	1.000000000000000000e+00	2.000000000000000000e+00	2.000000000000000000e+00	2.000000000000000000e+00	1.000000000000000000e+00	1.000000000000000000e+00	1.000000000000000000e+00	1.000000000000000000e+00	2.000000000000000000e+00	1.000000000000000000e+00	1.000000000000000000e+00	2.000000000000000000e+00	2.000000000000000000e+00	2.000000000000000000e+00	2.000000000000000000e+00	1.000000000000000000e+00	1.000000000000000000e+00	1.000000000000000000e+00	1.000000000000000000e+00	1.000000000000000000e+00	1.000000000000000000e+00	2.000000000000000000e+00	2.000000000000000000e+00
1.000000000000000000e+00	1.000000000000000000e+00	2.000000000000000000e+00	1.000000000000000000e+00	1.000000000000000000e+00	1.000000000000000000e+00	2.000000000000000000e+00	1.000000000000000000e+00	1.000000000000000000e+00	1.000000000000000000e+00	2.000000000000000000e+00	1.000000000000000000e+00	1.000000000000000000e+00	1.000000000000000000e+00	1.000000000000000000e+00	2.000000000000000000e+00	1.000000000000000000e+00	1.000000000000000000e+00	1.000000000000000000e+00	1.000000000000000000e+00	2.000000000000000000e+00	2.000000000000000000e+00	1.000000000000000000e+00	1.000000000000000000e+00	2.000000000000000000e+00	2.000000000000000000e+00	1.000000000000000000e+00	1.000000000000000000e+00	2.000000000000000000e+00	1.000000000000000000e+00	2.000000000000000000e+00	1.000000000000000000e+00	2.000000000000000000e+00	1.000000000000000000e+00	2.000000000000000000e+00	2.000000000000000000e+00	1.000000000000000000e+00	2.000000000000000000e+00	1.000000000000000000e+00	2.000000000000000000e+00	1.000000000000000000e+00	2.000000000000000000e+00	1.000000000000000000e+00	2.000000000000000000e+00	1.000000000000000000e+00	2.000000000000000000e+00	2.000000000000000000e+00	2.000000000000000000e+00	2.000000000000000000e+00	1.000000000000000000e+00
1.000000000000000000e+00	1.000000000000000000e+00	1.000000000000000000e+00	1.000000000000000000e+00	1.000000000000000000e+00	1.000000000000000000e+00	2.000000000000000000e+00	1.000000000000000000e+00	1.000000000000000000e+00	1.000000000000000000e+00	1.000000000000000000e+00	2.000000000000000000e+00	2.000000000000000000e+00	1.000000000000000000e+00	1.000000000000000000e+00	1.000000000000000000e+00	2.000000000000000000e+00	1.000000000000000000e+00	1.000000000000000000e+00	1.000000000000000000e+00	1.000000000000000000e+00	1.000000000000000000e+00	1.000000000000000000e+00	1.000000000000000000e+00	2.000000000000000000e+00	1.000000000000000000e+00	1.000000000000000000e+00	1.000000000000000000e+00	1.000000000000000000e+00	1.000000000000000000e+00	2.000000000000000000e+00	2.000000000000000000e+00	1.000000000000000000e+00	2.000000000000000000e+00	1.000000000000000000e+00	2.000000000000000000e+00	2.000000000000000000e+00	2.000000000000000000e+00	2.000000000000000000e+00	1.000000000000000000e+00	2.000000000000000000e+00	1.000000000000000000e+00	2.000000000000000000e+00	1.000000000000000000e+00	1.000000000000000000e+00	2.000000000000000000e+00	2.000000000000000000e+00	2.000000000000000000e+00	2.000000000000000000e+00	1.000000000000000000e+00
2.000000000000000000e+00	1.000000000000000000e+00	1.000000000000000000e+00	1.000000000000000000e+00	2.000000000000000000e+00	2.000000000000000000e+00	1.000000000000000000e+00	2.000000000000000000e+00	1.000000000000000000e+00	1.000000000000000000e+00	2.000000000000000000e+00	2.000000000000000000e+00	2.000000000000000000e+00	1.000000000000000000e+00	1.000000000000000000e+00	2.000000000000000000e+00	1.000000000000000000e+00	2.000000000000000000e+00	1.000000000000000000e+00	1.000000000000000000e+00	2.000000000000000000e+00	2.000000000000000000e+00	1.000000000000000000e+00	2.000000000000000000e+00	1.000000000000000000e+00	1.000000000000000000e+00	2.000000000000000000e+00	2.000000000000000000e+00	1.000000000000000000e+00	1.000000000000000000e+00	2.000000000000000000e+00	2.000000000000000000e+00	2.000000000000000000e+00	1.000000000000000000e+00	1.000000000000000000e+00	1.000000000000000000e+00	1.000000000000000000e+00	1.000000000000000000e+00	1.000000000000000000e+00	1.000000000000000000e+00	2.000000000000000000e+00	2.000000000000000000e+00	2.000000000000000000e+00	1.000000000000000000e+00	1.000000000000000000e+00	2.000000000000000000e+00	1.000000000000000000e+00	1.000000000000000000e+00	1.000000000000000000e+00	2.000000000000000000e+00
1.000000000000000000e+00	1.000000000000000000e+00	1.000000000000000000e+00	1.000000000000000000e+00	1.000000000000000000e+00	2.000000000000000000e+00	1.000000000000000000e+00	1.000000000000000000e+00	2.000000000000000000e+00	1.000000000000000000e+00	2.000000000000000000e+00	1.000000000000000000e+00	1.000000000000000000e+00	1.000000000000000000e+00	2.000000000000000000e+00	1.000000000000000000e+00	2.000000000000000000e+00	2.000000000000000000e+00	1.000000000000000000e+00	2.000000000000000000e+00	2.000000000000000000e+00	1.000000000000000000e+00	2.000000000000000000e+00	1.000000000000000000e+00	2.000000000000000000e+00	1.000000000000000000e+00	1.000000000000000000e+00	1.000000000000000000e+00	1.000000000000000000e+00	2.000000000000000000e+00	1.000000000000000000e+00	2.000000000000000000e+00	1.000000000000000000e+00	2.000000000000000000e+00	1.000000000000000000e+00	1.000000000000000000e+00	1.000000000000000000e+00	2.000000000000000000e+00	1.000000000000000000e+00	2.000000000000000000e+00	2.000000000000000000e+00	2.000000000000000000e+00	2.000000000000000000e+00	1.000000000000000000e+00	1.000000000000000000e+00	2.000000000000000000e+00	1.000000000000000000e+00	1.000000000000000000e+00	2.000000000000000000e+00	1.000000000000000000e+00
1.000000000000000000e+00	1.000000000000000000e+00	2.000000000000000000e+00	2.000000000000000000e+00	1.000000000000000000e+00	1.000000000000000000e+00	2.000000000000000000e+00	1.000000000000000000e+00	1.000000000000000000e+00	2.000000000000000000e+00	2.000000000000000000e+00	1.000000000000000000e+00	2.000000000000000000e+00	2.000000000000000000e+00	1.000000000000000000e+00	2.000000000000000000e+00	1.000000000000000000e+00	1.000000000000000000e+00	2.000000000000000000e+00	1.000000000000000000e+00	1.000000000000000000e+00	2.000000000000000000e+00	1.000000000000000000e+00	2.000000000000000000e+00	2.000000000000000000e+00	1.000000000000000000e+00	1.000000000000000000e+00	2.000000000000000000e+00	1.000000000000000000e+00	2.000000000000000000e+00	1.000000000000000000e+00	1.000000000000000000e+00	1.000000000000000000e+00	2.000000000000000000e+00	2.000000000000000000e+00	2.000000000000000000e+00	1.000000000000000000e+00	1.000000000000000000e+00	1.000000000000000000e+00	2.000000000000000000e+00	1.000000000000000000e+00	1.000000000000000000e+00	2.000000000000000000e+00	1.000000000000000000e+00	1.000000000000000000e+00	1.000000000000000000e+00	1.000000000000000000e+00	2.000000000000000000e+00	1.000000000000000000e+00	2.000000000000000000e+00
2.000000000000000000e+00	1.000000000000000000e+00	1.000000000000000000e+00	1.000000000000000000e+00	1.000000000000000000e+00	2.000000000000000000e+00	1.000000000000000000e+00	1.000000000000000000e+00	2.000000000000000000e+00	2.000000000000000000e+00	2.000000000000000000e+00	2.000000000000000000e+00	2.000000000000000000e+00	2.000000000000000000e+00	1.000000000000000000e+00	2.000000000000000000e+00	2.000000000000000000e+00	1.000000000000000000e+00	2.000000000000000000e+00	1.000000000000000000e+00	1.000000000000000000e+00	2.000000000000000000e+00	1.000000000000000000e+00	2.000000000000000000e+00	2.000000000000000000e+00	2.000000000000000000e+00	1.000000000000000000e+00	1.000000000000000000e+00	2.000000000000000000e+00	2.000000000000000000e+00	2.000000000000000000e+00	1.000000000000000000e+00	2.000000000000000000e+00	1.000000000000000000e+00	1.000000000000000000e+00	1.000000000000000000e+00	1.000000000000000000e+00	2.000000000000000000e+00	2.000000000000000000e+00	1.000000000000000000e+00	1.000000000000000000e+00	1.000000000000000000e+00	1.000000000000000000e+00	1.000000000000000000e+00	1.000000000000000000e+00	2.000000000000000000e+00	2.000000000000000000e+00	2.000000000000000000e+00	2.000000000000000000e+00	2.000000000000000000e+00
1.000000000000000000e+00	1.000000000000000000e+00	2.000000000000000000e+00	1.000000000000000000e+00	1.000000000000000000e+00	1.000000000000000000e+00	2.000000000000000000e+00	2.000000000000000000e+00	1.000000000000000000e+00	2.000000000000000000e+00	1.000000000000000000e+00	2.000000000000000000e+00	2.000000000000000000e+00	1.000000000000000000e+00	2.000000000000000000e+00	2.000000000000000000e+00	2.000000000000000000e+00	1.000000000000000000e+00	2.000000000000000000e+00	1.000000000000000000e+00	2.000000000000000000e+00	2.000000000000000000e+00	1.000000000000000000e+00	2.000000000000000000e+00	2.000000000000000000e+00	1.000000000000000000e+00	1.000000000000000000e+00	1.000000000000000000e+00	1.000000000000000000e+00	1.000000000000000000e+00	1.000000000000000000e+00	1.000000000000000000e+00	1.000000000000000000e+00	1.000000000000000000e+00	1.000000000000000000e+00	2.000000000000000000e+00	1.000000000000000000e+00	1.000000000000000000e+00	1.000000000000000000e+00	1.000000000000000000e+00	1.000000000000000000e+00	2.000000000000000000e+00	1.000000000000000000e+00	2.000000000000000000e+00	1.000000000000000000e+00	2.000000000000000000e+00	1.000000000000000000e+00	2.000000000000000000e+00	2.000000000000000000e+00	1.000000000000000000e+00
1.000000000000000000e+00	1.000000000000000000e+00	1.000000000000000000e+00	1.000000000000000000e+00	1.000000000000000000e+00	1.000000000000000000e+00	1.000000000000000000e+00	1.000000000000000000e+00	2.000000000000000000e+00	2.000000000000000000e+00	1.000000000000000000e+00	1.000000000000000000e+00	2.000000000000000000e+00	1.000000000000000000e+00	2.000000000000000000e+00	1.000000000000000000e+00	1.000000000000000000e+00	1.000000000000000000e+00	2.000000000000000000e+00	1.000000000000000000e+00	2.000000000000000000e+00	1.000000000000000000e+00	2.000000000000000000e+00	2.000000000000000000e+00	2.000000000000000000e+00	1.000000000000000000e+00	2.000000000000000000e+00	1.000000000000000000e+00	1.000000000000000000e+00	1.000000000000000000e+00	1.000000000000000000e+00	2.000000000000000000e+00	1.000000000000000000e+00	2.000000000000000000e+00	2.000000000000000000e+00	1.000000000000000000e+00	1.000000000000000000e+00	2.000000000000000000e+00	2.000000000000000000e+00	2.000000000000000000e+00	2.000000000000000000e+00	1.000000000000000000e+00	1.000000000000000000e+00	2.000000000000000000e+00	1.000000000000000000e+00	2.000000000000000000e+00	1.000000000000000000e+00	2.000000000000000000e+00	2.000000000000000000e+00	2.000000000000000000e+00
1.000000000000000000e+00	1.000000000000000000e+00	1.000000000000000000e+00	1.000000000000000000e+00	1.000000000000000000e+00	1.000000000000000000e+00	2.000000000000000000e+00	1.000000000000000000e+00	2.000000000000000000e+00	2.000000000000000000e+00	1.000000000000000000e+00	1.000000000000000000e+00	1.000000000000000000e+00	1.000000000000000000e+00	2.000000000000000000e+00	1.000000000000000000e+00	1.000000000000000000e+00	1.000000000000000000e+00	1.000000000000000000e+00	2.000000000000000000e+00	2.000000000000000000e+00	2.000000000000000000e+00	1.000000000000000000e+00	1.000000000000000000e+00	2.000000000000000000e+00	2.000000000000000000e+00	1.000000000000000000e+00	1.000000000000000000e+00	2.000000000000000000e+00	2.000000000000000000e+00	1.000000000000000000e+00	1.000000000000000000e+00	1.000000000000000000e+00	2.000000000000000000e+00	1.000000000000000000e+00	2.000000000000000000e+00	1.000000000000000000e+00	2.000000000000000000e+00	2.000000000000000000e+00	2.000000000000000000e+00	2.000000000000000000e+00	1.000000000000000000e+00	2.000000000000000000e+00	2.000000000000000000e+00	2.000000000000000000e+00	1.000000000000000000e+00	1.000000000000000000e+00	2.000000000000000000e+00	2.000000000000000000e+00	2.000000000000000000e+00
1.000000000000000000e+00	1.000000000000000000e+00	2.000000000000000000e+00	1.000000000000000000e+00	1.000000000000000000e+00	1.000000000000000000e+00	1.000000000000000000e+00	1.000000000000000000e+00	1.000000000000000000e+00	2.000000000000000000e+00	2.000000000000000000e+00	1.000000000000000000e+00	2.000000000000000000e+00	2.000000000000000000e+00	1.000000000000000000e+00	2.000000000000000000e+00	2.000000000000000000e+00	2.000000000000000000e+00	2.000000000000000000e+00	1.000000000000000000e+00	2.000000000000000000e+00	2.000000000000000000e+00	1.000000000000000000e+00	2.000000000000000000e+00	1.000000000000000000e+00	1.000000000000000000e+00	1.000000000000000000e+00	2.000000000000000000e+00	1.000000000000000000e+00	1.000000000000000000e+00	1.000000000000000000e+00	2.000000000000000000e+00	1.000000000000000000e+00	2.000000000000000000e+00	2.000000000000000000e+00	1.000000000000000000e+00	1.000000000000000000e+00	1.000000000000000000e+00	2.000000000000000000e+00	1.000000000000000000e+00	2.000000000000000000e+00	2.000000000000000000e+00	1.000000000000000000e+00	2.000000000000000000e+00	1.000000000000000000e+00	2.000000000000000000e+00	1.000000000000000000e+00	1.000000000000000000e+00	1.000000000000000000e+00	2.000000000000000000e+00
1.000000000000000000e+00	1.000000000000000000e+00	2.000000000000000000e+00	1.000000000000000000e+00	2.000000000000000000e+00	2.000000000000000000e+00	1.000000000000000000e+00	1.000000000000000000e+00	2.000000000000000000e+00	1.000000000000000000e+00	2.000000000000000000e+00	2.000000000000000000e+00	2.000000000000000000e+00	2.000000000000000000e+00	1.000000000000000000e+00	2.000000000000000000e+00	1.000000000000000000e+00	2.000000000000000000e+00	1.000000000000000000e+00	1.000000000000000000e+00	2.000000000000000000e+00	1.000000000000000000e+00	1.000000000000000000e+00	2.000000000000000000e+00	1.000000000000000000e+00	2.000000000000000000e+00	2.000000000000000000e+00	1.000000000000000000e+00	1.000000000000000000e+00	1.000000000000000000e+00	1.000000000000000000e+00	2.000000000000000000e+00	1.000000000000000000e+00	1.000000000000000000e+00	2.000000000000000000e+00	1.000000000000000000e+00	1.000000000000000000e+00	1.000000000000000000e+00	1.000000000000000000e+00	2.000000000000000000e+00	1.000000000000000000e+00	2.000000000000000000e+00	2.000000000000000000e+00	1.000000000000000000e+00	1.000000000000000000e+00	1.000000000000000000e+00	1.000000000000000000e+00	1.000000000000000000e+00	2.000000000000000000e+00	1.000000000000000000e+00
1.000000000000000000e+00	1.000000000000000000e+00	1.000000000000000000e+00	1.000000000000000000e+00	1.000000000000000000e+00	2.000000000000000000e+00	2.000000000000000000e+00	1.000000000000000000e+00	1.000000000000000000e+00	2.000000000000000000e+00	2.000000000000000000e+00	1.000000000000000000e+00	1.000000000000000000e+00	2.000000000000000000e+00	1.000000000000000000e+00	1.000000000000000000e+00	2.000000000000000000e+00	2.000000000000000000e+00	2.000000000000000000e+00	2.000000000000000000e+00	1.000000000000000000e+00	1.000000000000000000e+00	1.000000000000000000e+00	2.000000000000000000e+00	2.000000000000000000e+00	2.000000000000000000e+00	1.000000000000000000e+00	1.000000000000000000e+00	1.000000000000000000e+00	1.000000000000000000e+00	2.000000000000000000e+00	2.000000000000000000e+00	1.000000000000000000e+00	2.000000000000000000e+00	1.000000000000000000e+00	2.000000000000000000e+00	1.000000000000000000e+00	1.000000000000000000e+00	1.000000000000000000e+00	2.000000000000000000e+00	2.000000000000000000e+00	2.000000000000000000e+00	2.000000000000000000e+00	1.000000000000000000e+00	2.000000000000000000e+00	2.000000000000000000e+00	2.000000000000000000e+00	2.000000000000000000e+00	2.000000000000000000e+00	1.000000000000000000e+00
1.000000000000000000e+00	1.000000000000000000e+00	2.000000000000000000e+00	1.000000000000000000e+00	1.000000000000000000e+00	2.000000000000000000e+00	2.000000000000000000e+00	2.000000000000000000e+00	1.000000000000000000e+00	2.000000000000000000e+00	1.000000000000000000e+00	1.000000000000000000e+00	2.000000000000000000e+00	2.000000000000000000e+00	2.000000000000000000e+00	2.000000000000000000e+00	2.000000000000000000e+00	2.000000000000000000e+00	1.000000000000000000e+00	2.000000000000000000e+00	1.000000000000000000e+00	2.000000000000000000e+00	1.000000000000000000e+00	1.000000000000000000e+00	1.000000000000000000e+00	2.000000000000000000e+00	2.000000000000000000e+00	1.000000000000000000e+00	2.000000000000000000e+00	2.000000000000000000e+00	2.000000000000000000e+00	2.000000000000000000e+00	1.000000000000000000e+00	2.000000000000000000e+00	2.000000000000000000e+00	2.000000000000000000e+00	2.000000000000000000e+00	2.000000000000000000e+00	2.000000000000000000e+00	2.000000000000000000e+00	2.000000000000000000e+00	1.000000000000000000e+00	1.000000000000000000e+00	1.000000000000000000e+00	2.000000000000000000e+00	1.000000000000000000e+00	1.000000000000000000e+00	2.000000000000000000e+00	1.000000000000000000e+00	2.000000000000000000e+00
1.000000000000000000e+00	2.000000000000000000e+00	1.000000000000000000e+00	2.000000000000000000e+00	2.000000000000000000e+00	1.000000000000000000e+00	1.000000000000000000e+00	1.000000000000000000e+00	1.000000000000000000e+00	1.000000000000000000e+00	1.000000000000000000e+00	1.000000000000000000e+00	2.000000000000000000e+00	2.000000000000000000e+00	1.000000000000000000e+00	2.000000000000000000e+00	2.000000000000000000e+00	2.000000000000000000e+00	2.000000000000000000e+00	1.000000000000000000e+00	2.000000000000000000e+00	1.000000000000000000e+00	2.000000000000000000e+00	2.000000000000000000e+00	1.000000000000000000e+00	1.000000000000000000e+00	1.000000000000000000e+00	2.000000000000000000e+00	1.000000000000000000e+00	2.000000000000000000e+00	1.000000000000000000e+00	1.000000000000000000e+00	1.000000000000000000e+00	2.000000000000000000e+00	1.000000000000000000e+00	2.000000000000000000e+00	1.000000000000000000e+00	2.000000000000000000e+00	1.000000000000000000e+00	1.000000000000000000e+00	2.000000000000000000e+00	2.000000000000000000e+00	1.000000000000000000e+00	2.000000000000000000e+00	1.000000000000000000e+00	1.000000000000000000e+00	2.000000000000000000e+00	2.000000000000000000e+00	1.000000000000000000e+00	1.000000000000000000e+00
1.000000000000000000e+00	1.000000000000000000e+00	1.000000000000000000e+00	1.000000000000000000e+00	1.000000000000000000e+00	1.000000000000000000e+00	1.000000000000000000e+00	1.000000000000000000e+00	1.000000000000000000e+00	1.000000000000000000e+00	2.000000000000000000e+00	2.000000000000000000e+00	1.000000000000000000e+00	1.000000000000000000e+00	1.000000000000000000e+00	2.000000000000000000e+00	2.000000000000000000e+00	1.000000000000000000e+00	1.000000000000000000e+00	2.000000000000000000e+00	2.000000000000000000e+00	1.000000000000000000e+00	1.000000000000000000e+00	1.000000000000000000e+00	2.000000000000000000e+00	1.000000000000000000e+00	2.000000000000000000e+00	2.000000000000000000e+00	1.000000000000000000e+00	2.000000000000000000e+00	1.000000000000000000e+00	2.000000000000000000e+00	1.000000000000000000e+00	2.000000000000000000e+00	1.000000000000000000e+00	2.000000000000000000e+00	2.000000000000000000e+00	2.000000000000000000e+00	1.000000000000000000e+00	2.000000000000000000e+00	1.000000000000000000e+00	2.000000000000000000e+00	2.000000000000000000e+00	1.000000000000000000e+00	2.000000000000000000e+00	2.000000000000000000e+00	1.000000000000000000e+00	2.000000000000000000e+00	2.000000000000000000e+00	2.000000000000000000e+00
1.000000000000000000e+00	1.000000000000000000e+00	1.000000000000000000e+00	2.000000000000000000e+00	1.000000000000000000e+00	1.000000000000000000e+00	1.000000000000000000e+00	1.000000000000000000e+00	2.000000000000000000e+00	1.000000000000000000e+00	1.000000000000000000e+00	2.000000000000000000e+00	1.000000000000000000e+00	2.000000000000000000e+00	1.000000000000000000e+00	2.000000000000000000e+00	2.000000000000000000e+00	1.000000000000000000e+00	1.000000000000000000e+00	2.000000000000000000e+00	1.000000000000000000e+00	2.000000000000000000e+00	2.000000000000000000e+00	2.000000000000000000e+00	2.000000000000000000e+00	2.000000000000000000e+00	1.000000000000000000e+00	2.000000000000000000e+00	1.000000000000000000e+00	2.000000000000000000e+00	2.000000000000000000e+00	2.000000000000000000e+00	1.000000000000000000e+00	1.000000000000000000e+00	1.000000000000000000e+00	1.000000000000000000e+00	2.000000000000000000e+00	2.000000000000000000e+00	1.000000000000000000e+00	1.000000000000000000e+00	1.000000000000000000e+00	2.000000000000000000e+00	2.000000000000000000e+00	2.000000000000000000e+00	1.000000000000000000e+00	2.000000000000000000e+00	1.000000000000000000e+00	1.000000000000000000e+00	2.000000000000000000e+00	1.000000000000000000e+00
1.000000000000000000e+00	1.000000000000000000e+00	1.000000000000000000e+00	2.000000000000000000e+00	1.000000000000000000e+00	1.000000000000000000e+00	1.000000000000000000e+00	1.000000000000000000e+00	2.000000000000000000e+00	1.000000000000000000e+00	1.000000000000000000e+00	1.000000000000000000e+00	1.000000000000000000e+00	2.000000000000000000e+00	1.000000000000000000e+00	1.000000000000000000e+00	2.000000000000000000e+00	1.000000000000000000e+00	2.000000000000000000e+00	1.000000000000000000e+00	2.000000000000000000e+00	2.000000000000000000e+00	1.000000000000000000e+00	2.000000000000000000e+00	2.000000000000000000e+00	2.000000000000000000e+00	2.000000000000000000e+00	1.000000000000000000e+00	1.000000000000000000e+00	2.000000000000000000e+00	1.000000000000000000e+00	2.000000000000000000e+00	1.000000000000000000e+00	2.000000000000000000e+00	2.000000000000000000e+00	1.000000000000000000e+00	2.000000000000000000e+00	1.000000000000000000e+00	2.000000000000000000e+00	2.000000000000000000e+00	1.000000000000000000e+00	2.000000000000000000e+00	2.000000000000000000e+00	2.000000000000000000e+00	1.000000000000000000e+00	2.000000000000000000e+00	1.000000000000000000e+00	2.000000000000000000e+00	1.000000000000000000e+00	2.000000000000000000e+00
1.000000000000000000e+00	1.000000000000000000e+00	1.000000000000000000e+00	1.000000000000000000e+00	1.000000000000000000e+00	1.000000000000000000e+00	1.000000000000000000e+00	1.000000000000000000e+00	1.000000000000000000e+00	2.000000000000000000e+00	1.000000000000000000e+00	2.000000000000000000e+00	1.000000000000000000e+00	2.000000000000000000e+00	1.000000000000000000e+00	1.000000000000000000e+00	1.000000000000000000e+00	1.000000000000000000e+00	2.000000000000000000e+00	1.000000000000000000e+00	1.000000000000000000e+00	1.000000000000000000e+00	1.000000000000000000e+00	1.000000000000000000e+00	1.000000000000000000e+00	2.000000000000000000e+00	2.000000000000000000e+00	2.000000000000000000e+00	2.000000000000000000e+00	1.000000000000000000e+00	2.000000000000000000e+00	1.000000000000000000e+00	1.000000000000000000e+00	2.000000000000000000e+00	2.000000000000000000e+00	1.000000000000000000e+00	1.000000000000000000e+00	2.000000000000000000e+00	1.000000000000000000e+00	2.000000000000000000e+00	1.000000000000000000e+00	2.000000000000000000e+00	1.000000000000000000e+00	1.000000000000000000e+00	1.000000000000000000e+00	2.000000000000000000e+00	2.000000000000000000e+00	2.000000000000000000e+00	1.000000000000000000e+00	1.000000000000000000e+00
1.000000000000000000e+00	2.000000000000000000e+00	1.000000000000000000e+00	1.000000000000000000e+00	1.000000000000000000e+00	2.000000000000000000e+00	1.000000000000000000e+00	1.000000000000000000e+00	1.000000000000000000e+00	2.000000000000000000e+00	1.000000000000000000e+00	1.000000000000000000e+00	2.000000000000000000e+00	2.000000000000000000e+00	1.000000000000000000e+00	1.000000000000000000e+00	1.000000000000000000e+00	1.000000000000000000e+00	1.000000000000000000e+00	2.000000000000000000e+00	2.000000000000000000e+00	2.000000000000000000e+00	1.000000000000000000e+00	1.000000000000000000e+00	1.000000000000000000e+00	2.000000000000000000e+00	2.000000000000000000e+00	1.000000000000000000e+00	1.000000000000000000e+00	2.000000000000000000e+00	1.000000000000000000e+00	1.000000000000000000e+00	2.000000000000000000e+00	1.000000000000000000e+00	2.000000000000000000e+00	1.000000000000000000e+00	2.000000000000000000e+00	1.000000000000000000e+00	2.000000000000000000e+00	1.000000000000000000e+00	1.000000000000000000e+00	1.000000000000000000e+00	2.000000000000000000e+00	2.000000000000000000e+00	2.000000000000000000e+00	1.000000000000000000e+00	2.000000000000000000e+00	2.000000000000000000e+00	2.000000000000000000e+00	2.000000000000000000e+00
1.000000000000000000e+00	1.000000000000000000e+00	2.000000000000000000e+00	2.000000000000000000e+00	2.000000000000000000e+00	1.000000000000000000e+00	1.000000000000000000e+00	2.000000000000000000e+00	1.000000000000000000e+00	1.000000000000000000e+00	2.000000000000000000e+00	2.000000000000000000e+00	1.000000000000000000e+00	2.000000000000000000e+00	2.000000000000000000e+00	2.000000000000000000e+00	1.000000000000000000e+00	2.000000000000000000e+00	1.000000000000000000e+00	2.000000000000000000e+00	2.000000000000000000e+00	1.000000000000000000e+00	2.000000000000000000e+00	1.000000000000000000e+00	1.000000000000000000e+00	1.000000000000000000e+00	1.000000000000000000e+00	2.000000000000000000e+00	1.000000000000000000e+00	2.000000000000000000e+00	1.000000000000000000e+00	2.000000000000000000e+00	1.000000000000000000e+00	2.000000000000000000e+00	1.000000000000000000e+00	1.000000000000000000e+00	2.000000000000000000e+00	2.000000000000000000e+00	2.000000000000000000e+00	2.000000000000000000e+00	2.000000000000000000e+00	1.000000000000000000e+00	1.000000000000000000e+00	1.000000000000000000e+00	2.000000000000000000e+00	1.000000000000000000e+00	1.000000000000000000e+00	1.000000000000000000e+00	1.000000000000000000e+00	1.000000000000000000e+00
2.000000000000000000e+00	1.000000000000000000e+00	1.000000000000000000e+00	1.000000000000000000e+00	2.000000000000000000e+00	1.000000000000000000e+00	2.000000000000000000e+00	2.000000000000000000e+00	2.000000000000000000e+00	1.000000000000000000e+00	1.000000000000000000e+00	1.000000000000000000e+00	2.000000000000000000e+00	1.000000000000000000e+00	1.000000000000000000e+00	2.000000000000000000e+00	2.000000000000000000e+00	2.000000000000000000e+00	1.000000000000000000e+00	1.000000000000000000e+00	2.000000000000000000e+00	2.000000000000000000e+00	2.000000000000000000e+00	2.000000000000000000e+00	2.000000000000000000e+00	1.000000000000000000e+00	1.000000000000000000e+00	2.000000000000000000e+00	1.000000000000000000e+00	1.000000000000000000e+00	1.000000000000000000e+00	2.000000000000000000e+00	1.000000000000000000e+00	2.000000000000000000e+00	1.000000000000000000e+00	1.000000000000000000e+00	2.000000000000000000e+00	1.000000000000000000e+00	2.000000000000000000e+00	1.000000000000000000e+00	2.000000000000000000e+00	2.000000000000000000e+00	2.000000000000000000e+00	1.000000000000000000e+00	1.000000000000000000e+00	1.000000000000000000e+00	2.000000000000000000e+00	2.000000000000000000e+00	2.000000000000000000e+00	2.000000000000000000e+00
1.000000000000000000e+00	1.000000000000000000e+00	2.000000000000000000e+00	2.000000000000000000e+00	1.000000000000000000e+00	2.000000000000000000e+00	1.000000000000000000e+00	1.000000000000000000e+00	2.000000000000000000e+00	2.000000000000000000e+00	2.000000000000000000e+00	1.000000000000000000e+00	2.000000000000000000e+00	1.000000000000000000e+00	1.000000000000000000e+00	1.000000000000000000e+00	2.000000000000000000e+00	1.000000000000000000e+00	2.000000000000000000e+00	1.000000000000000000e+00	1.000000000000000000e+00	1.000000000000000000e+00	2.000000000000000000e+00	1.000000000000000000e+00	2.000000000000000000e+00	1.000000000000000000e+00	2.000000000000000000e+00	1.000000000000000000e+00	2.000000000000000000e+00	1.000000000000000000e+00	1.000000000000000000e+00	1.000000000000000000e+00	2.000000000000000000e+00	2.000000000000000000e+00	1.000000000000000000e+00	1.000000000000000000e+00	1.000000000000000000e+00	1.000000000000000000e+00	1.000000000000000000e+00	2.000000000000000000e+00	2.000000000000000000e+00	2.000000000000000000e+00	1.000000000000000000e+00	2.000000000000000000e+00	2.000000000000000000e+00	2.000000000000000000e+00	2.000000000000000000e+00	2.000000000000000000e+00	2.000000000000000000e+00	2.000000000000000000e+00
1.000000000000000000e+00	1.000000000000000000e+00	1.000000000000000000e+00	1.000000000000000000e+00	1.000000000000000000e+00	1.000000000000000000e+00	2.000000000000000000e+00	1.000000000000000000e+00	1.000000000000000000e+00	1.000000000000000000e+00	2.000000000000000000e+00	2.000000000000000000e+00	2.000000000000000000e+00	1.000000000000000000e+00	1.000000000000000000e+00	2.000000000000000000e+00	1.000000000000000000e+00	1.000000000000000000e+00	2.000000000000000000e+00	2.000000000000000000e+00	1.000000000000000000e+00	1.000000000000000000e+00	2.000000000000000000e+00	2.000000000000000000e+00	1.000000000000000000e+00	1.000000000000000000e+00	2.000000000000000000e+00	2.000000000000000000e+00	2.000000000000000000e+00	2.000000000000000000e+00	2.000000000000000000e+00	2.000000000000000000e+00	1.000000000000000000e+00	1.000000000000000000e+00	2.000000000000000000e+00	2.000000000000000000e+00	2.000000000000000000e+00	1.000000000000000000e+00	2.000000000000000000e+00	1.000000000000000000e+00	1.000000000000000000e+00	1.000000000000000000e+00	2.000000000000000000e+00	1.000000000000000000e+00	2.000000000000000000e+00	2.000000000000000000e+00	2.000000000000000000e+00	2.000000000000000000e+00	2.000000000000000000e+00	2.000000000000000000e+00
1.000000000000000000e+00	1.000000000000000000e+00	1.000000000000000000e+00	2.000000000000000000e+00	1.000000000000000000e+00	2.000000000000000000e+00	2.000000000000000000e+00	1.000000000000000000e+00	1.000000000000000000e+00	2.000000000000000000e+00	2.000000000000000000e+00	2.000000000000000000e+00	1.000000000000000000e+00	1.000000000000000000e+00	2.000000000000000000e+00	1.000000000000000000e+00	2.000000000000000000e+00	1.000000000000000000e+00	1.000000000000000000e+00	1.000000000000000000e+00	2.000000000000000000e+00	2.000000000000000000e+00	2.000000000000000000e+00	2.000000000000000000e+00	1.000000000000000000e+00	1.000000000000000000e+00	2.000000000000000000e+00	2.000000000000000000e+00	1.000000000000000000e+00	2.000000000000000000e+00	2.000000000000000000e+00	2.000000000000000000e+00	2.000000000000000000e+00	2.000000000000000000e+00	1.000000000000000000e+00	1.000000000000000000e+00	2.000000000000000000e+00	2.000000000000000000e+00	1.000000000000000000e+00	1.000000000000000000e+00	2.000000000000000000e+00	1.000000000000000000e+00	2.000000000000000000e+00	2.000000000000000000e+00	1.000000000000000000e+00	1.000000000000000000e+00	2.000000000000000000e+00	2.000000000000000000e+00	1.000000000000000000e+00	1.000000000000000000e+00
1.000000000000000000e+00	1.000000000000000000e+00	1.000000000000000000e+00	1.000000000000000000e+00	2.000000000000000000e+00	2.000000000000000000e+00	1.000000000000000000e+00	1.000000000000000000e+00	1.000000000000000000e+00	2.000000000000000000e+00	2.000000000000000000e+00	1.000000000000000000e+00	2.000000000000000000e+00	1.000000000000000000e+00	1.000000000000000000e+00	1.000000000000000000e+00	1.000000000000000000e+00	2.000000000000000000e+00	2.000000000000000000e+00	1.000000000000000000e+00	2.000000000000000000e+00	2.000000000000000000e+00	1.000000000000000000e+00	2.000000000000000000e+00	1.000000000000000000e+00	1.000000000000000000e+00	2.000000000000000000e+00	2.000000000000000000e+00	1.000000000000000000e+00	2.000000000000000000e+00	2.000000000000000000e+00	2.000000000000000000e+00	2.000000000000000000e+00	1.000000000000000000e+00	2.000000000000000000e+00	1.000000000000000000e+00	1.000000000000000000e+00	1.000000000000000000e+00	2.000000000000000000e+00	1.000000000000000000e+00	1.000000000000000000e+00	2.000000000000000000e+00	1.000000000000000000e+00	2.000000000000000000e+00	2.000000000000000000e+00	2.000000000000000000e+00	2.000000000000000000e+00	2.000000000000000000e+00	1.000000000000000000e+00	1.000000000000000000e+00
1.000000000000000000e+00	1.000000000000000000e+00	1.000000000000000000e+00	1.000000000000000000e+00	1.000000000000000000e+00	1.000000000000000000e+00	1.000000000000000000e+00	1.000000000000000000e+00	1.000000000000000000e+00	2.000000000000000000e+00	1.000000000000000000e+00	1.000000000000000000e+00	1.000000000000000000e+00	2.000000000000000000e+00	1.000000000000000000e+00	1.000000000000000000e+00	1.000000000000000000e+00	1.000000000000000000e+00	2.000000000000000000e+00	1.000000000000000000e+00	2.000000000000000000e+00	1.000000000000000000e+00	1.000000000000000000e+00	2.000000000000000000e+00	1.000000000000000000e+00	1.000000000000000000e+00	1.000000000000000000e+00	2.000000000000000000e+00	1.000000000000000000e+00	2.000000000000000000e+00	1.000000000000000000e+00	2.000000000000000000e+00	1.000000000000000000e+00	1.000000000000000000e+00	2.000000000000000000e+00	1.000000000000000000e+00	1.000000000000000000e+00	2.000000000000000000e+00	2.000000000000000000e+00	2.000000000000000000e+00	1.000000000000000000e+00	2.000000000000000000e+00	1.000000000000000000e+00	2.000000000000000000e+00	1.000000000000000000e+00	1.000000000000000000e+00	1.000000000000000000e+00	2.000000000000000000e+00	2.000000000000000000e+00	2.000000000000000000e+00
1.000000000000000000e+00	1.000000000000000000e+00	1.000000000000000000e+00	1.000000000000000000e+00	1.000000000000000000e+00	1.000000000000000000e+00	1.000000000000000000e+00	2.000000000000000000e+00	1.000000000000000000e+00	2.000000000000000000e+00	2.000000000000000000e+00	1.000000000000000000e+00	1.000000000000000000e+00	1.000000000000000000e+00	2.000000000000000000e+00	2.000000000000000000e+00	2.000000000000000000e+00	2.000000000000000000e+00	2.000000000000000000e+00	2.000000000000000000e+00	1.000000000000000000e+00	1.000000000000000000e+00	1.000000000000000000e+00	1.000000000000000000e+00	2.000000000000000000e+00	2.000000000000000000e+00	1.000000000000000000e+00	1.000000000000000000e+00	1.000000000000000000e+00	1.000000000000000000e+00	2.000000000000000000e+00	2.000000000000000000e+00	1.000000000000000000e+00	1.000000000000000000e+00	2.000000000000000000e+00	2.000000000000000000e+00	1.000000000000000000e+00	1.000000000000000000e+00	1.000000000000000000e+00	2.000000000000000000e+00	1.000000000000000000e+00	1.000000000000000000e+00	2.000000000000000000e+00	2.000000000000000000e+00	1.000000000000000000e+00	1.000000000000000000e+00	2.000000000000000000e+00	1.000000000000000000e+00	2.000000000000000000e+00	1.000000000000000000e+00
1.000000000000000000e+00	2.000000000000000000e+00	1.000000000000000000e+00	1.000000000000000000e+00	1.000000000000000000e+00	2.000000000000000000e+00	1.000000000000000000e+00	1.000000000000000000e+00	1.000000000000000000e+00	1.000000000000000000e+00	1.000000000000000000e+00	1.000000000000000000e+00	2.000000000000000000e+00	2.000000000000000000e+00	1.000000000000000000e+00	2.000000000000000000e+00	2.000000000000000000e+00	1.000000000000000000e+00	1.000000000000000000e+00	2.000000000000000000e+00	2.000000000000000000e+00	2.000000000000000000e+00	1.000000000000000000e+00	2.000000000000000000e+00	2.000000000000000000e+00	2.000000000000000000e+00	1.000000000000000000e+00	2.000000000000000000e+00	1.000000000000000000e+00	1.000000000000000000e+00	2.000000000000000000e+00	1.000000000000000000e+00	2.000000000000000000e+00	2.000000000000000000e+00	2.000000000000000000e+00	1.000000000000000000e+00	2.000000000000000000e+00	1.000000000000000000e+00	1.000000000000000000e+00	2.000000000000000000e+00	1.000000000000000000e+00	2.000000000000000000e+00	1.000000000000000000e+00	2.000000000000000000e+00	1.000000000000000000e+00	2.000000000000000000e+00	2.000000000000000000e+00	1.000000000000000000e+00	1.000000000000000000e+00	2.000000000000000000e+00
1.000000000000000000e+00	2.000000000000000000e+00	2.000000000000000000e+00	1.000000000000000000e+00	1.000000000000000000e+00	1.000000000000000000e+00	1.000000000000000000e+00	1.000000000000000000e+00	2.000000000000000000e+00	2.000000000000000000e+00	1.000000000000000000e+00	2.000000000000000000e+00	2.000000000000000000e+00	2.000000000000000000e+00	1.000000000000000000e+00	1.000000000000000000e+00	1.000000000000000000e+00	2.000000000000000000e+00	2.000000000000000000e+00	2.000000000000000000e+00	1.000000000000000000e+00	1.000000000000000000e+00	2.000000000000000000e+00	1.000000000000000000e+00	1.000000000000000000e+00	1.000000000000000000e+00	2.000000000000000000e+00	2.000000000000000000e+00	1.000000000000000000e+00	2.000000000000000000e+00	1.000000000000000000e+00	2.000000000000000000e+00	2.000000000000000000e+00	1.000000000000000000e+00	1.000000000000000000e+00	2.000000000000000000e+00	2.000000000000000000e+00	2.000000000000000000e+00	2.000000000000000000e+00	1.000000000000000000e+00	2.000000000000000000e+00	2.000000000000000000e+00	2.000000000000000000e+00	2.000000000000000000e+00	2.000000000000000000e+00	1.000000000000000000e+00	2.000000000000000000e+00	1.000000000000000000e+00	2.000000000000000000e+00	1.000000000000000000e+00
1.000000000000000000e+00	2.000000000000000000e+00	1.000000000000000000e+00	1.000000000000000000e+00	1.000000000000000000e+00	2.000000000000000000e+00	1.000000000000000000e+00	1.000000000000000000e+00	2.000000000000000000e+00	2.000000000000000000e+00	1.000000000000000000e+00	2.000000000000000000e+00	1.000000000000000000e+00	2.000000000000000000e+00	2.000000000000000000e+00	2.000000000000000000e+00	1.000000000000000000e+00	2.000000000000000000e+00	2.000000000000000000e+00	2.000000000000000000e+00	1.000000000000000000e+00	2.000000000000000000e+00	2.000000000000000000e+00	1.000000000000000000e+00	2.000000000000000000e+00	2.000000000000000000e+00	1.000000000000000000e+00	2.000000000000000000e+00	1.000000000000000000e+00	1.000000000000000000e+00	2.000000000000000000e+00	2.000000000000000000e+00	2.000000000000000000e+00	2.000000000000000000e+00	1.000000000000000000e+00	2.000000000000000000e+00	1.000000000000000000e+00	2.000000000000000000e+00	2.000000000000000000e+00	1.000000000000000000e+00	2.000000000000000000e+00	1.000000000000000000e+00	1.000000000000000000e+00	1.000000000000000000e+00	1.000000000000000000e+00	1.000000000000000000e+00	1.000000000000000000e+00	2.000000000000000000e+00	1.000000000000000000e+00	1.000000000000000000e+00
2.000000000000000000e+00	1.000000000000000000e+00	1.000000000000000000e+00	1.000000000000000000e+00	1.000000000000000000e+00	1.000000000000000000e+00	2.000000000000000000e+00	1.000000000000000000e+00	2.000000000000000000e+00	1.000000000000000000e+00	1.000000000000000000e+00	2.000000000000000000e+00	1.000000000000000000e+00	2.000000000000000000e+00	2.000000000000000000e+00	1.000000000000000000e+00	1.000000000000000000e+00	2.000000000000000000e+00	2.000000000000000000e+00	2.000000000000000000e+00	1.000000000000000000e+00	1.000000000000000000e+00	1.000000000000000000e+00	2.000000000000000000e+00	1.000000000000000000e+00	2.000000000000000000e+00	1.000000000000000000e+00	1.000000000000000000e+00	1.000000000000000000e+00	1.000000000000000000e+00	1.000000000000000000e+00	2.000000000000000000e+00	2.000000000000000000e+00	1.000000000000000000e+00	2.000000000000000000e+00	2.000000000000000000e+00	1.000000000000000000e+00	2.000000000000000000e+00	2.000000000000000000e+00	1.000000000000000000e+00	1.000000000000000000e+00	2.000000000000000000e+00	2.000000000000000000e+00	2.000000000000000000e+00	2.000000000000000000e+00	1.000000000000000000e+00	1.000000000000000000e+00	1.000000000000000000e+00	2.000000000000000000e+00	1.000000000000000000e+00
1.000000000000000000e+00	1.000000000000000000e+00	1.000000000000000000e+00	2.000000000000000000e+00	2.000000000000000000e+00	2.000000000000000000e+00	2.000000000000000000e+00	2.000000000000000000e+00	2.000000000000000000e+00	1.000000000000000000e+00	1.000000000000000000e+00	2.000000000000000000e+00	2.000000000000000000e+00	2.000000000000000000e+00	2.000000000000000000e+00	2.000000000000000000e+00	1.000000000000000000e+00	2.000000000000000000e+00	2.000000000000000000e+00	1.000000000000000000e+00	1.000000000000000000e+00	1.000000000000000000e+00	2.000000000000000000e+00	1.000000000000000000e+00	1.000000000000000000e+00	1.000000000000000000e+00	1.000000000000000000e+00	2.000000000000000000e+00	2.000000000000000000e+00	2.000000000000000000e+00	2.000000000000000000e+00	1.000000000000000000e+00	1.000000000000000000e+00	1.000000000000000000e+00	2.000000000000000000e+00	2.000000000000000000e+00	2.000000000000000000e+00	2.000000000000000000e+00	2.000000000000000000e+00	1.000000000000000000e+00	2.000000000000000000e+00	1.000000000000000000e+00	2.000000000000000000e+00	2.000000000000000000e+00	1.000000000000000000e+00	1.000000000000000000e+00	1.000000000000000000e+00	2.000000000000000000e+00	2.000000000000000000e+00	1.000000000000000000e+00
1.000000000000000000e+00	2.000000000000000000e+00	1.000000000000000000e+00	1.000000000000000000e+00	1.000000000000000000e+00	1.000000000000000000e+00	1.000000000000000000e+00	1.000000000000000000e+00	2.000000000000000000e+00	2.000000000000000000e+00	1.000000000000000000e+00	2.000000000000000000e+00	1.000000000000000000e+00	2.000000000000000000e+00	1.000000000000000000e+00	1.000000000000000000e+00	2.000000000000000000e+00	1.000000000000000000e+00	1.000000000000000000e+00	1.000000000000000000e+00	2.000000000000000000e+00	1.000000000000000000e+00	2.000000000000000000e+00	2.000000000000000000e+00	1.000000000000000000e+00	2.000000000000000000e+00	1.000000000000000000e+00	1.000000000000000000e+00	2.000000000000000000e+00	2.000000000000000000e+00	2.000000000000000000e+00	1.000000000000000000e+00	2.000000000000000000e+00	1.000000000000000000e+00	2.000000000000000000e+00	2.000000000000000000e+00	2.000000000000000000e+00	1.000000000000000000e+00	1.000000000000000000e+00	2.000000000000000000e+00	2.000000000000000000e+00	2.000000000000000000e+00	2.000000000000000000e+00	1.000000000000000000e+00	2.000000000000000000e+00	2.000000000000000000e+00	2.000000000000000000e+00	2.000000000000000000e+00	2.000000000000000000e+00	1.000000000000000000e+00
1.000000000000000000e+00	1.000000000000000000e+00	1.000000000000000000e+00	2.000000000000000000e+00	1.000000000000000000e+00	1.000000000000000000e+00	2.000000000000000000e+00	1.000000000000000000e+00	1.000000000000000000e+00	1.000000000000000000e+00	1.000000000000000000e+00	2.000000000000000000e+00	2.000000000000000000e+00	1.000000000000000000e+00	2.000000000000000000e+00	1.000000000000000000e+00	1.000000000000000000e+00	1.000000000000000000e+00	1.000000000000000000e+00	1.000000000000000000e+00	1.000000000000000000e+00	1.000000000000000000e+00	1.000000000000000000e+00	2.000000000000000000e+00	1.000000000000000000e+00	1.000000000000000000e+00	2.000000000000000000e+00	2.000000000000000000e+00	2.000000000000000000e+00	2.000000000000000000e+00	1.000000000000000000e+00	1.000000000000000000e+00	2.000000000000000000e+00	1.000000000000000000e+00	1.000000000000000000e+00	2.000000000000000000e+00	1.000000000000000000e+00	2.000000000000000000e+00	2.000000000000000000e+00	1.000000000000000000e+00	1.000000000000000000e+00	1.000000000000000000e+00	2.000000000000000000e+00	2.000000000000000000e+00	1.000000000000000000e+00	2.000000000000000000e+00	2.000000000000000000e+00	2.000000000000000000e+00	2.000000000000000000e+00	2.000000000000000000e+00
2.000000000000000000e+00	2.000000000000000000e+00	1.000000000000000000e+00	1.000000000000000000e+00	2.000000000000000000e+00	1.000000000000000000e+00	2.000000000000000000e+00	2.000000000000000000e+00	1.000000000000000000e+00	1.000000000000000000e+00	1.000000000000000000e+00	2.000000000000000000e+00	1.000000000000000000e+00	2.000000000000000000e+00	1.000000000000000000e+00	2.000000000000000000e+00	1.000000000000000000e+00	1.000000000000000000e+00	2.000000000000000000e+00	1.000000000000000000e+00	2.000000000000000000e+00	1.000000000000000000e+00	1.000000000000000000e+00	1.000000000000000000e+00	1.000000000000000000e+00	1.000000000000000000e+00	2.000000000000000000e+00	2.000000000000000000e+00	1.000000000000000000e+00	2.000000000000000000e+00	2.000000000000000000e+00	2.000000000000000000e+00	2.000000000000000000e+00	2.000000000000000000e+00	1.000000000000000000e+00	1.000000000000000000e+00	1.000000000000000000e+00	2.000000000000000000e+00	2.000000000000000000e+00	1.000000000000000000e+00	1.000000000000000000e+00	2.000000000000000000e+00	2.000000000000000000e+00	2.000000000000000000e+00	2.000000000000000000e+00	2.000000000000000000e+00	1.000000000000000000e+00	2.000000000000000000e+00	1.000000000000000000e+00	2.000000000000000000e+00
1.000000000000000000e+00	1.000000000000000000e+00	1.000000000000000000e+00	1.000000000000000000e+00	1.000000000000000000e+00	1.000000000000000000e+00	1.000000000000000000e+00	1.000000000000000000e+00	2.000000000000000000e+00	1.000000000000000000e+00	1.000000000000000000e+00	1.000000000000000000e+00	2.000000000000000000e+00	1.000000000000000000e+00	1.000000000000000000e+00	2.000000000000000000e+00	2.000000000000000000e+00	2.000000000000000000e+00	2.000000000000000000e+00	2.000000000000000000e+00	2.000000000000000000e+00	2.000000000000000000e+00	2.000000000000000000e+00	1.000000000000000000e+00	1.000000000000000000e+00	1.000000000000000000e+00	2.000000000000000000e+00	2.000000000000000000e+00	2.000000000000000000e+00	1.000000000000000000e+00	1.000000000000000000e+00	2.000000000000000000e+00	2.000000000000000000e+00	2.000000000000000000e+00	2.000000000000000000e+00	2.000000000000000000e+00	2.000000000000000000e+00	2.000000000000000000e+00	2.000000000000000000e+00	2.000000000000000000e+00	2.000000000000000000e+00	2.000000000000000000e+00	2.000000000000000000e+00	1.000000000000000000e+00	1.000000000000000000e+00	1.000000000000000000e+00	1.000000000000000000e+00	2.000000000000000000e+00	1.000000000000000000e+00	2.000000000000000000e+00
1.000000000000000000e+00	1.000000000000000000e+00	2.000000000000000000e+00	1.000000000000000000e+00	2.000000000000000000e+00	1.000000000000000000e+00	2.000000000000000000e+00	1.000000000000000000e+00	1.000000000000000000e+00	1.000000000000000000e+00	1.000000000000000000e+00	2.000000000000000000e+00	1.000000000000000000e+00	1.000000000000000000e+00	1.000000000000000000e+00	1.000000000000000000e+00	1.000000000000000000e+00	1.000000000000000000e+00	1.000000000000000000e+00	2.000000000000000000e+00	1.000000000000000000e+00	2.000000000000000000e+00	2.000000000000000000e+00	2.000000000000000000e+00	1.000000000000000000e+00	1.000000000000000000e+00	1.000000000000000000e+00	1.000000000000000000e+00	2.000000000000000000e+00	2.000000000000000000e+00	2.000000000000000000e+00	2.000000000000000000e+00	2.000000000000000000e+00	1.000000000000000000e+00	2.000000000000000000e+00	2.000000000000000000e+00	2.000000000000000000e+00	2.000000000000000000e+00	2.000000000000000000e+00	2.000000000000000000e+00	1.000000000000000000e+00	1.000000000000000000e+00	1.000000000000000000e+00	2.000000000000000000e+00	1.000000000000000000e+00	1.000000000000000000e+00	2.000000000000000000e+00	2.000000000000000000e+00	1.000000000000000000e+00	2.000000000000000000e+00
1.000000000000000000e+00	1.000000000000000000e+00	2.000000000000000000e+00	1.000000000000000000e+00	1.000000000000000000e+00	1.000000000000000000e+00	1.000000000000000000e+00	1.000000000000000000e+00	1.000000000000000000e+00	2.000000000000000000e+00	2.000000000000000000e+00	1.000000000000000000e+00	2.000000000000000000e+00	2.000000000000000000e+00	1.000000000000000000e+00	2.000000000000000000e+00	2.000000000000000000e+00	2.000000000000000000e+00	2.000000000000000000e+00	1.000000000000000000e+00	2.000000000000000000e+00	2.000000000000000000e+00	1.000000000000000000e+00	2.000000000000000000e+00	1.000000000000000000e+00	1.000000000000000000e+00	1.000000000000000000e+00	2.000000000000000000e+00	1.000000000000000000e+00	1.000000000000000000e+00	1.000000000000000000e+00	2.000000000000000000e+00	1.000000000000000000e+00	2.000000000000000000e+00	2.000000000000000000e+00	1.000000000000000000e+00	1.000000000000000000e+00	1.000000000000000000e+00	2.000000000000000000e+00	1.000000000000000000e+00	2.000000000000000000e+00	2.000000000000000000e+00	1.000000000000000000e+00	2.000000000000000000e+00	1.000000000000000000e+00	2.000000000000000000e+00	1.000000000000000000e+00	1.000000000000000000e+00	1.000000000000000000e+00	2.000000000000000000e+00
1.000000000000000000e+00	1.000000000000000000e+00	1.000000000000000000e+00	1.000000000000000000e+00	1.000000000000000000e+00	1.000000000000000000e+00	2.000000000000000000e+00	1.000000000000000000e+00	1.000000000000000000e+00	2.000000000000000000e+00	2.000000000000000000e+00	2.000000000000000000e+00	2.000000000000000000e+00	1.000000000000000000e+00	1.000000000000000000e+00	1.000000000000000000e+00	1.000000000000000000e+00	1.000000000000000000e+00	1.000000000000000000e+00	2.000000000000000000e+00	2.000000000000000000e+00	1.000000000000000000e+00	2.000000000000000000e+00	2.000000000000000000e+00	2.000000000000000000e+00	1.000000000000000000e+00	2.000000000000000000e+00	2.000000000000000000e+00	2.000000000000000000e+00	2.000000000000000000e+00	2.000000000000000000e+00	2.000000000000000000e+00	2.000000000000000000e+00	2.000000000000000000e+00	1.000000000000000000e+00	1.000000000000000000e+00	1.000000000000000000e+00	1.000000000000000000e+00	2.000000000000000000e+00	2.000000000000000000e+00	2.000000000000000000e+00	2.000000000000000000e+00	2.000000000000000000e+00	2.000000000000000000e+00	1.000000000000000000e+00	2.000000000000000000e+00	1.000000000000000000e+00	2.000000000000000000e+00	1.000000000000000000e+00	2.000000000000000000e+00
1.000000000000000000e+00	2.000000000000000000e+00	1.000000000000000000e+00	2.000000000000000000e+00	1.000000000000000000e+00	2.000000000000000000e+00	2.000000000000000000e+00	2.000000000000000000e+00	1.000000000000000000e+00	1.000000000000000000e+00	1.000000000000000000e+00	2.000000000000000000e+00	2.000000000000000000e+00	2.000000000000000000e+00	1.000000000000000000e+00	2.000000000000000000e+00	1.000000000000000000e+00	1.000000000000000000e+00	1.000000000000000000e+00	2.000000000000000000e+00	1.000000000000000000e+00	2.000000000000000000e+00	2.000000000000000000e+00	1.000000000000000000e+00	1.000000000000000000e+00	1.000000000000000000e+00	1.000000000000000000e+00	1.000000000000000000e+00	2.000000000000000000e+00	2.000000000000000000e+00	2.000000000000000000e+00	2.000000000000000000e+00	2.000000000000000000e+00	2.000000000000000000e+00	2.000000000000000000e+00	2.000000000000000000e+00	1.000000000000000000e+00	2.000000000000000000e+00	1.000000000000000000e+00	2.000000000000000000e+00	1.000000000000000000e+00	2.000000000000000000e+00	1.000000000000000000e+00	2.000000000000000000e+00	2.000000000000000000e+00	1.000000000000000000e+00	1.000000000000000000e+00	1.000000000000000000e+00	2.000000000000000000e+00	1.000000000000000000e+00
2.000000000000000000e+00	1.000000000000000000e+00	1.000000000000000000e+00	1.000000000000000000e+00	1.000000000000000000e+00	2.000000000000000000e+00	1.000000000000000000e+00	2.000000000000000000e+00	2.000000000000000000e+00	2.000000000000000000e+00	2.000000000000000000e+00	2.000000000000000000e+00	2.000000000000000000e+00	1.000000000000000000e+00	1.000000000000000000e+00	1.000000000000000000e+00	2.000000000000000000e+00	2.000000000000000000e+00	2.000000000000000000e+00	2.000000000000000000e+00	2.000000000000000000e+00	2.000000000000000000e+00	1.000000000000000000e+00	1.000000000000000000e+00	1.000000000000000000e+00	2.000000000000000000e+00	2.000000000000000000e+00	1.000000000000000000e+00	1.000000000000000000e+00	1.000000000000000000e+00	1.000000000000000000e+00	2.000000000000000000e+00	2.000000000000000000e+00	1.000000000000000000e+00	2.000000000000000000e+00	1.000000000000000000e+00	2.000000000000000000e+00	2.000000000000000000e+00	1.000000000000000000e+00	1.000000000000000000e+00	1.000000000000000000e+00	1.000000000000000000e+00	2.000000000000000000e+00	1.000000000000000000e+00	2.000000000000000000e+00	1.000000000000000000e+00	2.000000000000000000e+00	1.000000000000000000e+00	2.000000000000000000e+00	2.000000000000000000e+00
1.000000000000000000e+00	1.000000000000000000e+00	1.000000000000000000e+00	1.000000000000000000e+00	1.000000000000000000e+00	1.000000000000000000e+00	1.000000000000000000e+00	2.000000000000000000e+00	1.000000000000000000e+00	2.000000000000000000e+00	2.000000000000000000e+00	1.000000000000000000e+00	2.000000000000000000e+00	1.000000000000000000e+00	2.000000000000000000e+00	2.000000000000000000e+00	2.000000000000000000e+00	1.000000000000000000e+00	2.000000000000000000e+00	1.000000000000000000e+00	2.000000000000000000e+00	2.000000000000000000e+00	2.000000000000000000e+00	1.000000000000000000e+00	2.000000000000000000e+00	2.000000000000000000e+00	1.000000000000000000e+00	2.000000000000000000e+00	1.000000000000000000e+00	1.000000000000000000e+00	2.000000000000000000e+00	2.000000000000000000e+00	2.000000000000000000e+00	1.000000000000000000e+00	1.000000000000000000e+00	2.000000000000000000e+00	2.000000000000000000e+00	1.000000000000000000e+00	1.000000000000000000e+00	1.000000000000000000e+00	2.000000000000000000e+00	2.000000000000000000e+00	1.000000000000000000e+00	1.000000000000000000e+00	1.000000000000000000e+00	2.000000000000000000e+00	2.000000000000000000e+00	1.000000000000000000e+00	2.000000000000000000e+00	2.000000000000000000e+00
1.000000000000000000e+00	1.000000000000000000e+00	1.000000000000000000e+00	1.000000000000000000e+00	1.000000000000000000e+00	2.000000000000000000e+00	1.000000000000000000e+00	2.000000000000000000e+00	2.000000000000000000e+00	1.000000000000000000e+00	1.000000000000000000e+00	1.000000000000000000e+00	1.000000000000000000e+00	2.000000000000000000e+00	1.000000000000000000e+00	2.000000000000000000e+00	1.000000000000000000e+00	2.000000000000000000e+00	2.000000000000000000e+00	1.000000000000000000e+00	1.000000000000000000e+00	2.000000000000000000e+00	2.000000000000000000e+00	2.000000000000000000e+00	2.000000000000000000e+00	2.000000000000000000e+00	2.000000000000000000e+00	2.000000000000000000e+00	1.000000000000000000e+00	1.000000000000000000e+00	1.000000000000000000e+00	2.000000000000000000e+00	2.000000000000000000e+00	2.000000000000000000e+00	2.000000000000000000e+00	2.000000000000000000e+00	1.000000000000000000e+00	2.000000000000000000e+00	1.000000000000000000e+00	2.000000000000000000e+00	1.000000000000000000e+00	1.000000000000000000e+00	1.000000000000000000e+00	2.000000000000000000e+00	2.000000000000000000e+00	2.000000000000000000e+00	2.000000000000000000e+00	1.000000000000000000e+00	1.000000000000000000e+00	1.000000000000000000e+00
1.000000000000000000e+00	1.000000000000000000e+00	1.000000000000000000e+00	1.000000000000000000e+00	2.000000000000000000e+00	1.000000000000000000e+00	2.000000000000000000e+00	1.000000000000000000e+00	1.000000000000000000e+00	2.000000000000000000e+00	1.000000000000000000e+00	2.000000000000000000e+00	1.000000000000000000e+00	1.000000000000000000e+00	2.000000000000000000e+00	2.000000000000000000e+00	1.000000000000000000e+00	2.000000000000000000e+00	1.000000000000000000e+00	2.000000000000000000e+00	1.000000000000000000e+00	2.000000000000000000e+00	2.000000000000000000e+00	1.000000000000000000e+00	1.000000000000000000e+00	2.000000000000000000e+00	1.000000000000000000e+00	1.000000000000000000e+00	1.000000000000000000e+00	2.000000000000000000e+00	2.000000000000000000e+00	2.000000000000000000e+00	2.000000000000000000e+00	2.000000000000000000e+00	1.000000000000000000e+00	1.000000000000000000e+00	1.000000000000000000e+00	1.000000000000000000e+00	2.000000000000000000e+00	1.000000000000000000e+00	1.000000000000000000e+00	2.000000000000000000e+00	2.000000000000000000e+00	2.000000000000000000e+00	1.000000000000000000e+00	2.000000000000000000e+00	2.000000000000000000e+00	1.000000000000000000e+00	1.000000000000000000e+00	2.000000000000000000e+00
1.000000000000000000e+00	2.000000000000000000e+00	2.000000000000000000e+00	1.000000000000000000e+00	2.000000000000000000e+00	1.000000000000000000e+00	2.000000000000000000e+00	2.000000000000000000e+00	1.000000000000000000e+00	1.000000000000000000e+00	2.000000000000000000e+00	1.000000000000000000e+00	1.000000000000000000e+00	1.000000000000000000e+00	1.000000000000000000e+00	1.000000000000000000e+00	1.000000000000000000e+00	2.000000000000000000e+00	2.000000000000000000e+00	2.000000000000000000e+00	1.000000000000000000e+00	2.000000000000000000e+00	1.000000000000000000e+00	2.000000000000000000e+00	1.000000000000000000e+00	1.000000000000000000e+00	1.000000000000000000e+00	1.000000000000000000e+00	2.000000000000000000e+00	1.000000000000000000e+00	1.000000000000000000e+00	1.000000000000000000e+00	1.000000000000000000e+00	2.000000000000000000e+00	2.000000000000000000e+00	2.000000000000000000e+00	2.000000000000000000e+00	2.000000000000000000e+00	2.000000000000000000e+00	1.000000000000000000e+00	1.000000000000000000e+00	2.000000000000000000e+00	2.000000000000000000e+00	1.000000000000000000e+00	1.000000000000000000e+00	2.000000000000000000e+00	1.000000000000000000e+00	2.000000000000000000e+00	1.000000000000000000e+00	2.000000000000000000e+00
1.000000000000000000e+00	1.000000000000000000e+00	1.000000000000000000e+00	1.000000000000000000e+00	1.000000000000000000e+00	1.000000000000000000e+00	1.000000000000000000e+00	1.000000000000000000e+00	1.000000000000000000e+00	1.000000000000000000e+00	1.000000000000000000e+00	1.000000000000000000e+00	2.000000000000000000e+00	1.000000000000000000e+00	1.000000000000000000e+00	2.000000000000000000e+00	1.000000000000000000e+00	1.000000000000000000e+00	2.000000000000000000e+00	2.000000000000000000e+00	2.000000000000000000e+00	1.000000000000000000e+00	2.000000000000000000e+00	1.000000000000000000e+00	1.000000000000000000e+00	2.000000000000000000e+00	2.000000000000000000e+00	2.000000000000000000e+00	2.000000000000000000e+00	1.000000000000000000e+00	2.000000000000000000e+00	2.000000000000000000e+00	1.000000000000000000e+00	2.000000000000000000e+00	1.000000000000000000e+00	1.000000000000000000e+00	1.000000000000000000e+00	2.000000000000000000e+00	2.000000000000000000e+00	1.000000000000000000e+00	1.000000000000000000e+00	1.000000000000000000e+00	2.000000000000000000e+00	1.000000000000000000e+00	2.000000000000000000e+00	1.000000000000000000e+00	2.000000000000000000e+00	2.000000000000000000e+00	2.000000000000000000e+00	2.000000000000000000e+00
1.000000000000000000e+00	1.000000000000000000e+00	1.000000000000000000e+00	1.000000000000000000e+00	1.000000000000000000e+00	1.000000000000000000e+00	1.000000000000000000e+00	1.000000000000000000e+00	1.000000000000000000e+00	1.000000000000000000e+00	1.000000000000000000e+00	1.000000000000000000e+00	2.000000000000000000e+00	1.000000000000000000e+00	1.000000000000000000e+00	2.000000000000000000e+00	1.000000000000000000e+00	2.000000000000000000e+00	2.000000000000000000e+00	1.000000000000000000e+00	2.000000000000000000e+00	1.000000000000000000e+00	2.000000000000000000e+00	2.000000000000000000e+00	2.000000000000000000e+00	1.000000000000000000e+00	2.000000000000000000e+00	1.000000000000000000e+00	1.000000000000000000e+00	2.000000000000000000e+00	2.000000000000000000e+00	1.000000000000000000e+00	1.000000000000000000e+00	2.000000000000000000e+00	1.000000000000000000e+00	1.000000000000000000e+00	2.000000000000000000e+00	1.000000000000000000e+00	2.000000000000000000e+00	2.000000000000000000e+00	1.000000000000000000e+00	2.000000000000000000e+00	2.000000000000000000e+00	2.000000000000000000e+00	2.000000000000000000e+00	2.000000000000000000e+00	2.000000000000000000e+00	2.000000000000000000e+00	1.000000000000000000e+00	2.000000000000000000e+00
1.000000000000000000e+00	1.000000000000000000e+00	1.000000000000000000e+00	1.000000000000000000e+00	2.000000000000000000e+00	1.000000000000000000e+00	1.000000000000000000e+00	1.000000000000000000e+00	1.000000000000000000e+00	2.000000000000000000e+00	1.000000000000000000e+00	1.000000000000000000e+00	1.000000000000000000e+00	2.000000000000000000e+00	1.000000000000000000e+00	1.000000000000000000e+00	2.000000000000000000e+00	2.000000000000000000e+00	1.000000000000000000e+00	2.000000000000000000e+00	2.000000000000000000e+00	2.000000000000000000e+00	1.000000000000000000e+00	1.000000000000000000e+00	1.000000000000000000e+00	1.000000000000000000e+00	2.000000000000000000e+00	2.000000000000000000e+00	2.000000000000000000e+00	1.000000000000000000e+00	2.000000000000000000e+00	2.000000000000000000e+00	2.000000000000000000e+00	1.000000000000000000e+00	2.000000000000000000e+00	2.000000000000000000e+00	1.000000000000000000e+00	2.000000000000000000e+00	1.000000000000000000e+00	1.000000000000000000e+00	1.000000000000000000e+00	2.000000000000000000e+00	2.000000000000000000e+00	1.000000000000000000e+00	2.000000000000000000e+00	2.000000000000000000e+00	2.000000000000000000e+00	2.000000000000000000e+00	1.000000000000000000e+00	2.000000000000000000e+00
2.000000000000000000e+00	1.000000000000000000e+00	1.000000000000000000e+00	1.000000000000000000e+00	1.000000000000000000e+00	1.000000000000000000e+00	1.000000000000000000e+00	1.000000000000000000e+00	2.000000000000000000e+00	2.000000000000000000e+00	2.000000000000000000e+00	1.000000000000000000e+00	1.000000000000000000e+00	1.000000000000000000e+00	1.000000000000000000e+00	1.000000000000000000e+00	1.000000000000000000e+00	2.000000000000000000e+00	1.000000000000000000e+00	1.000000000000000000e+00	1.000000000000000000e+00	2.000000000000000000e+00	1.000000000000000000e+00	1.000000000000000000e+00	1.000000000000000000e+00	2.000000000000000000e+00	2.000000000000000000e+00	1.000000000000000000e+00	2.000000000000000000e+00	2.000000000000000000e+00	2.000000000000000000e+00	1.000000000000000000e+00	1.000000000000000000e+00	2.000000000000000000e+00	2.000000000000000000e+00	1.000000000000000000e+00	2.000000000000000000e+00	1.000000000000000000e+00	2.000000000000000000e+00	1.000000000000000000e+00	1.000000000000000000e+00	1.000000000000000000e+00	1.000000000000000000e+00	1.000000000000000000e+00	1.000000000000000000e+00	1.000000000000000000e+00	1.000000000000000000e+00	2.000000000000000000e+00	1.000000000000000000e+00	2.000000000000000000e+00
1.000000000000000000e+00	1.000000000000000000e+00	1.000000000000000000e+00	1.000000000000000000e+00	1.000000000000000000e+00	2.000000000000000000e+00	2.000000000000000000e+00	2.000000000000000000e+00	1.000000000000000000e+00	1.000000000000000000e+00	2.000000000000000000e+00	1.000000000000000000e+00	1.000000000000000000e+00	2.000000000000000000e+00	1.000000000000000000e+00	2.000000000000000000e+00	1.000000000000000000e+00	2.000000000000000000e+00	1.000000000000000000e+00	2.000000000000000000e+00	1.000000000000000000e+00	1.000000000000000000e+00	1.000000000000000000e+00	2.000000000000000000e+00	1.000000000000000000e+00	2.000000000000000000e+00	2.000000000000000000e+00	1.000000000000000000e+00	1.000000000000000000e+00	1.000000000000000000e+00	1.000000000000000000e+00	2.000000000000000000e+00	2.000000000000000000e+00	2.000000000000000000e+00	2.000000000000000000e+00	1.000000000000000000e+00	2.000000000000000000e+00	2.000000000000000000e+00	2.000000000000000000e+00	1.000000000000000000e+00	2.000000000000000000e+00	1.000000000000000000e+00	1.000000000000000000e+00	2.000000000000000000e+00	1.000000000000000000e+00	2.000000000000000000e+00	2.000000000000000000e+00	1.000000000000000000e+00	2.000000000000000000e+00	2.000000000000000000e+00
1.000000000000000000e+00	1.000000000000000000e+00	1.000000000000000000e+00	1.000000000000000000e+00	1.000000000000000000e+00	1.000000000000000000e+00	2.000000000000000000e+00	2.000000000000000000e+00	1.000000000000000000e+00	1.000000000000000000e+00	1.000000000000000000e+00	1.000000000000000000e+00	1.000000000000000000e+00	1.000000000000000000e+00	1.000000000000000000e+00	2.000000000000000000e+00	2.000000000000000000e+00	2.000000000000000000e+00	1.000000000000000000e+00	1.000000000000000000e+00	2.000000000000000000e+00	2.000000000000000000e+00	2.000000000000000000e+00	1.000000000000000000e+00	1.000000000000000000e+00	2.000000000000000000e+00	2.000000000000000000e+00	2.000000000000000000e+00	2.000000000000000000e+00	2.000000000000000000e+00	2.000000000000000000e+00	1.000000000000000000e+00	2.000000000000000000e+00	1.000000000000000000e+00	2.000000000000000000e+00	1.000000000000000000e+00	2.000000000000000000e+00	1.000000000000000000e+00	2.000000000000000000e+00	2.000000000000000000e+00	1.000000000000000000e+00	2.000000000000000000e+00	2.000000000000000000e+00	2.000000000000000000e+00	2.000000000000000000e+00	2.000000000000000000e+00	1.000000000000000000e+00	2.000000000000000000e+00	1.000000000000000000e+00	1.000000000000000000e+00
1.000000000000000000e+00	1.000000000000000000e+00	2.000000000000000000e+00	1.000000000000000000e+00	2.000000000000000000e+00	2.000000000000000000e+00	2.000000000000000000e+00	1.000000000000000000e+00	1.000000000000000000e+00	1.000000000000000000e+00	1.000000000000000000e+00	1.000000000000000000e+00	2.000000000000000000e+00	1.000000000000000000e+00	2.000000000000000000e+00	1.000000000000000000e+00	2.000000000000000000e+00	2.000000000000000000e+00	2.000000000000000000e+00	1.000000000000000000e+00	2.000000000000000000e+00	1.000000000000000000e+00	1.000000000000000000e+00	1.000000000000000000e+00	1.000000000000000000e+00	2.000000000000000000e+00	2.000000000000000000e+00	1.000000000000000000e+00	1.000000000000000000e+00	1.000000000000000000e+00	2.000000000000000000e+00	2.000000000000000000e+00	2.000000000000000000e+00	2.000000000000000000e+00	2.000000000000000000e+00	2.000000000000000000e+00	1.000000000000000000e+00	2.000000000000000000e+00	1.000000000000000000e+00	1.000000000000000000e+00	2.000000000000000000e+00	1.000000000000000000e+00	2.000000000000000000e+00	1.000000000000000000e+00	1.000000000000000000e+00	2.000000000000000000e+00	2.000000000000000000e+00	2.000000000000000000e+00	2.000000000000000000e+00	2.000000000000000000e+00
1.000000000000000000e+00	1.000000000000000000e+00	1.000000000000000000e+00	1.000000000000000000e+00	2.000000000000000000e+00	2.000000000000000000e+00	2.000000000000000000e+00	2.000000000000000000e+00	1.000000000000000000e+00	2.000000000000000000e+00	1.000000000000000000e+00	2.000000000000000000e+00	1.000000000000000000e+00	1.000000000000000000e+00	2.000000000000000000e+00	1.000000000000000000e+00	1.000000000000000000e+00	1.000000000000000000e+00	2.000000000000000000e+00	2.000000000000000000e+00	1.000000000000000000e+00	2.000000000000000000e+00	2.000000000000000000e+00	2.000000000000000000e+00	1.000000000000000000e+00	1.000000000000000000e+00	2.000000000000000000e+00	2.000000000000000000e+00	1.000000000000000000e+00	1.000000000000000000e+00	2.000000000000000000e+00	2.000000000000000000e+00	2.000000000000000000e+00	1.000000000000000000e+00	1.000000000000000000e+00	2.000000000000000000e+00	2.000000000000000000e+00	1.000000000000000000e+00	2.000000000000000000e+00	1.000000000000000000e+00	2.000000000000000000e+00	2.000000000000000000e+00	1.000000000000000000e+00	1.000000000000000000e+00	1.000000000000000000e+00	1.000000000000000000e+00	2.000000000000000000e+00	1.000000000000000000e+00	2.000000000000000000e+00	1.000000000000000000e+00
2.000000000000000000e+00	2.000000000000000000e+00	2.000000000000000000e+00	1.000000000000000000e+00	1.000000000000000000e+00	1.000000000000000000e+00	1.000000000000000000e+00	1.000000000000000000e+00	1.000000000000000000e+00	2.000000000000000000e+00	1.000000000000000000e+00	1.000000000000000000e+00	1.000000000000000000e+00	1.000000000000000000e+00	2.000000000000000000e+00	1.000000000000000000e+00	1.000000000000000000e+00	1.000000000000000000e+00	1.000000000000000000e+00	1.000000000000000000e+00	1.000000000000000000e+00	2.000000000000000000e+00	1.000000000000000000e+00	1.000000000000000000e+00	2.000000000000000000e+00	1.000000000000000000e+00	2.000000000000000000e+00	2.000000000000000000e+00	2.000000000000000000e+00	1.000000000000000000e+00	1.000000000000000000e+00	1.000000000000000000e+00	2.000000000000000000e+00	2.000000000000000000e+00	1.000000000000000000e+00	2.000000000000000000e+00	1.000000000000000000e+00	1.000000000000000000e+00	1.000000000000000000e+00	1.000000000000000000e+00	1.000000000000000000e+00	2.000000000000000000e+00	2.000000000000000000e+00	1.000000000000000000e+00	2.000000000000000000e+00	2.000000000000000000e+00	2.000000000000000000e+00	2.000000000000000000e+00	1.000000000000000000e+00	1.000000000000000000e+00
1.000000000000000000e+00	1.000000000000000000e+00	1.000000000000000000e+00	1.000000000000000000e+00	1.000000000000000000e+00	1.000000000000000000e+00	2.000000000000000000e+00	1.000000000000000000e+00	1.000000000000000000e+00	2.000000000000000000e+00	2.000000000000000000e+00	2.000000000000000000e+00	1.000000000000000000e+00	2.000000000000000000e+00	1.000000000000000000e+00	1.000000000000000000e+00	1.000000000000000000e+00	1.000000000000000000e+00	1.000000000000000000e+00	2.000000000000000000e+00	2.000000000000000000e+00	1.000000000000000000e+00	2.000000000000000000e+00	2.000000000000000000e+00	2.000000000000000000e+00	1.000000000000000000e+00	2.000000000000000000e+00	2.000000000000000000e+00	2.000000000000000000e+00	2.000000000000000000e+00	2.000000000000000000e+00	2.000000000000000000e+00	2.000000000000000000e+00	2.000000000000000000e+00	1.000000000000000000e+00	1.000000000000000000e+00	1.000000000000000000e+00	1.000000000000000000e+00	2.000000000000000000e+00	2.000000000000000000e+00	2.000000000000000000e+00	1.000000000000000000e+00	2.000000000000000000e+00	2.000000000000000000e+00	2.000000000000000000e+00	1.000000000000000000e+00	2.000000000000000000e+00	1.000000000000000000e+00	1.000000000000000000e+00	2.000000000000000000e+00
1.000000000000000000e+00	1.000000000000000000e+00	1.000000000000000000e+00	1.000000000000000000e+00	2.000000000000000000e+00	2.000000000000000000e+00	2.000000000000000000e+00	2.000000000000000000e+00	1.000000000000000000e+00	1.000000000000000000e+00	2.000000000000000000e+00	2.000000000000000000e+00	1.000000000000000000e+00	2.000000000000000000e+00	1.000000000000000000e+00	1.000000000000000000e+00	2.000000000000000000e+00	1.000000000000000000e+00	1.000000000000000000e+00	2.000000000000000000e+00	2.000000000000000000e+00	1.000000000000000000e+00	1.000000000000000000e+00	2.000000000000000000e+00	2.000000000000000000e+00	2.000000000000000000e+00	1.000000000000000000e+00	2.000000000000000000e+00	2.000000000000000000e+00	1.000000000000000000e+00	2.000000000000000000e+00	1.000000000000000000e+00	1.000000000000000000e+00	1.000000000000000000e+00	2.000000000000000000e+00	2.000000000000000000e+00	2.000000000000000000e+00	2.000000000000000000e+00	2.000000000000000000e+00	2.000000000000000000e+00	1.000000000000000000e+00	1.000000000000000000e+00	1.000000000000000000e+00	1.000000000000000000e+00	2.000000000000000000e+00	2.000000000000000000e+00	1.000000000000000000e+00	1.000000000000000000e+00	2.000000000000000000e+00	1.000000000000000000e+00
1.000000000000000000e+00	1.000000000000000000e+00	1.000000000000000000e+00	1.000000000000000000e+00	1.000000000000000000e+00	1.000000000000000000e+00	2.000000000000000000e+00	2.000000000000000000e+00	2.000000000000000000e+00	1.000000000000000000e+00	2.000000000000000000e+00	2.000000000000000000e+00	1.000000000000000000e+00	1.000000000000000000e+00	1.000000000000000000e+00	2.000000000000000000e+00	2.000000000000000000e+00	1.000000000000000000e+00	1.000000000000000000e+00	1.000000000000000000e+00	1.000000000000000000e+00	1.000000000000000000e+00	1.000000000000000000e+00	1.000000000000000000e+00	2.000000000000000000e+00	1.000000000000000000e+00	1.000000000000000000e+00	2.000000000000000000e+00	1.000000000000000000e+00	2.000000000000000000e+00	1.000000000000000000e+00	2.000000000000000000e+00	1.000000000000000000e+00	1.000000000000000000e+00	1.000000000000000000e+00	2.000000000000000000e+00	2.000000000000000000e+00	1.000000000000000000e+00	1.000000000000000000e+00	2.000000000000000000e+00	2.000000000000000000e+00	2.000000000000000000e+00	2.000000000000000000e+00	1.000000000000000000e+00	1.000000000000000000e+00	2.000000000000000000e+00	2.000000000000000000e+00	1.000000000000000000e+00	2.000000000000000000e+00	2.000000000000000000e+00
1.000000000000000000e+00	1.000000000000000000e+00	1.000000000000000000e+00	1.000000000000000000e+00	1.000000000000000000e+00	1.000000000000000000e+00	2.000000000000000000e+00	2.000000000000000000e+00	1.000000000000000000e+00	2.000000000000000000e+00	1.000000000000000000e+00	1.000000000000000000e+00	2.000000000000000000e+00	1.000000000000000000e+00	2.000000000000000000e+00	1.000000000000000000e+00	2.000000000000000000e+00	1.000000000000000000e+00	1.000000000000000000e+00	2.000000000000000000e+00	2.000000000000000000e+00	1.000000000000000000e+00	1.000000000000000000e+00	2.000000000000000000e+00	2.000000000000000000e+00	2.000000000000000000e+00	1.000000000000000000e+00	1.000000000000000000e+00	1.000000000000000000e+00	2.000000000000000000e+00	1.000000000000000000e+00	1.000000000000000000e+00	2.000000000000000000e+00	1.000000000000000000e+00	2.000000000000000000e+00	1.000000000000000000e+00	1.000000000000000000e+00	1.000000000000000000e+00	1.000000000000000000e+00	1.000000000000000000e+00	2.000000000000000000e+00	1.000000000000000000e+00	2.000000000000000000e+00	2.000000000000000000e+00	2.000000000000000000e+00	2.000000000000000000e+00	1.000000000000000000e+00	2.000000000000000000e+00	1.000000000000000000e+00	1.000000000000000000e+00
1.000000000000000000e+00	1.000000000000000000e+00	1.000000000000000000e+00	1.000000000000000000e+00	1.000000000000000000e+00	2.000000000000000000e+00	1.000000000000000000e+00	1.000000000000000000e+00	1.000000000000000000e+00	1.000000000000000000e+00	2.000000000000000000e+00	2.000000000000000000e+00	2.000000000000000000e+00	1.000000000000000000e+00	2.000000000000000000e+00	2.000000000000000000e+00	2.000000000000000000e+00	2.000000000000000000e+00	2.000000000000000000e+00	1.000000000000000000e+00	1.000000000000000000e+00	2.000000000000000000e+00	2.000000000000000000e+00	1.000000000000000000e+00	2.000000000000000000e+00	1.000000000000000000e+00	1.000000000000000000e+00	1.000000000000000000e+00	2.000000000000000000e+00	2.000000000000000000e+00	1.000000000000000000e+00	2.000000000000000000e+00	1.000000000000000000e+00	1.000000000000000000e+00	1.000000000000000000e+00	1.000000000000000000e+00	2.000000000000000000e+00	1.000000000000000000e+00	2.000000000000000000e+00	1.000000000000000000e+00	1.000000000000000000e+00	2.000000000000000000e+00	1.000000000000000000e+00	1.000000000000000000e+00	1.000000000000000000e+00	2.000000000000000000e+00	1.000000000000000000e+00	2.000000000000000000e+00	2.000000000000000000e+00	1.000000000000000000e+00
1.000000000000000000e+00	1.000000000000000000e+00	2.000000000000000000e+00	1.000000000000000000e+00	1.000000000000000000e+00	2.000000000000000000e+00	1.000000000000000000e+00	2.000000000000000000e+00	2.000000000000000000e+00	1.000000000000000000e+00	2.000000000000000000e+00	2.000000000000000000e+00	2.000000000000000000e+00	1.000000000000000000e+00	2.000000000000000000e+00	1.000000000000000000e+00	2.000000000000000000e+00	1.000000000000000000e+00	1.000000000000000000e+00	1.000000000000000000e+00	1.000000000000000000e+00	1.000000000000000000e+00	1.000000000000000000e+00	1.000000000000000000e+00	1.000000000000000000e+00	1.000000000000000000e+00	1.000000000000000000e+00	1.000000000000000000e+00	2.000000000000000000e+00	1.000000000000000000e+00	2.000000000000000000e+00	1.000000000000000000e+00	1.000000000000000000e+00	1.000000000000000000e+00	2.000000000000000000e+00	1.000000000000000000e+00	2.000000000000000000e+00	1.000000000000000000e+00	2.000000000000000000e+00	2.000000000000000000e+00	2.000000000000000000e+00	2.000000000000000000e+00	2.000000000000000000e+00	1.000000000000000000e+00	2.000000000000000000e+00	1.000000000000000000e+00	2.000000000000000000e+00	2.000000000000000000e+00	2.000000000000000000e+00	1.000000000000000000e+00
2.000000000000000000e+00	1.000000000000000000e+00	2.000000000000000000e+00	1.000000000000000000e+00	1.000000000000000000e+00	1.000000000000000000e+00	2.000000000000000000e+00	1.000000000000000000e+00	2.000000000000000000e+00	2.000000000000000000e+00	2.000000000000000000e+00	1.000000000000000000e+00	2.000000000000000000e+00	2.000000000000000000e+00	1.000000000000000000e+00	2.000000000000000000e+00	1.000000000000000000e+00	2.000000000000000000e+00	2.000000000000000000e+00	1.000000000000000000e+00	2.000000000000000000e+00	2.000000000000000000e+00	1.000000000000000000e+00	1.000000000000000000e+00	2.000000000000000000e+00	1.000000000000000000e+00	2.000000000000000000e+00	1.000000000000000000e+00	2.000000000000000000e+00	1.000000000000000000e+00	1.000000000000000000e+00	2.000000000000000000e+00	2.000000000000000000e+00	2.000000000000000000e+00	1.000000000000000000e+00	1.000000000000000000e+00	2.000000000000000000e+00	1.000000000000000000e+00	1.000000000000000000e+00	1.000000000000000000e+00	2.000000000000000000e+00	2.000000000000000000e+00	1.000000000000000000e+00	1.000000000000000000e+00	1.000000000000000000e+00	1.000000000000000000e+00	1.000000000000000000e+00	1.000000000000000000e+00	1.000000000000000000e+00	1.000000000000000000e+00
1.000000000000000000e+00	2.000000000000000000e+00	1.000000000000000000e+00	1.000000000000000000e+00	1.000000000000000000e+00	2.000000000000000000e+00	1.000000000000000000e+00	1.000000000000000000e+00	2.000000000000000000e+00	1.000000000000000000e+00	1.000000000000000000e+00	1.000000000000000000e+00	1.000000000000000000e+00	1.000000000000000000e+00	1.000000000000000000e+00	1.000000000000000000e+00	1.000000000000000000e+00	1.000000000000000000e+00	1.000000000000000000e+00	1.000000000000000000e+00	2.000000000000000000e+00	1.000000000000000000e+00	1.000000000000000000e+00	1.000000000000000000e+00	1.000000000000000000e+00	2.000000000000000000e+00	1.000000000000000000e+00	1.000000000000000000e+00	2.000000000000000000e+00	1.000000000000000000e+00	1.000000000000000000e+00	2.000000000000000000e+00	2.000000000000000000e+00	2.000000000000000000e+00	2.000000000000000000e+00	2.000000000000000000e+00	2.000000000000000000e+00	1.000000000000000000e+00	2.000000000000000000e+00	2.000000000000000000e+00	2.000000000000000000e+00	1.000000000000000000e+00	1.000000000000000000e+00	1.000000000000000000e+00	1.000000000000000000e+00	1.000000000000000000e+00	2.000000000000000000e+00	1.000000000000000000e+00	1.000000000000000000e+00	1.000000000000000000e+00
1.000000000000000000e+00	1.000000000000000000e+00	1.000000000000000000e+00	1.000000000000000000e+00	2.000000000000000000e+00	1.000000000000000000e+00	1.000000000000000000e+00	1.000000000000000000e+00	1.000000000000000000e+00	2.000000000000000000e+00	1.000000000000000000e+00	1.000000000000000000e+00	1.000000000000000000e+00	1.000000000000000000e+00	1.000000000000000000e+00	2.000000000000000000e+00	1.000000000000000000e+00	2.000000000000000000e+00	2.000000000000000000e+00	2.000000000000000000e+00	1.000000000000000000e+00	2.000000000000000000e+00	2.000000000000000000e+00	1.000000000000000000e+00	1.000000000000000000e+00	1.000000000000000000e+00	2.000000000000000000e+00	2.000000000000000000e+00	1.000000000000000000e+00	2.000000000000000000e+00	2.000000000000000000e+00	1.000000000000000000e+00	2.000000000000000000e+00	2.000000000000000000e+00	2.000000000000000000e+00	2.000000000000000000e+00	2.000000000000000000e+00	1.000000000000000000e+00	1.000000000000000000e+00	2.000000000000000000e+00	2.000000000000000000e+00	2.000000000000000000e+00	2.000000000000000000e+00	2.000000000000000000e+00	2.000000000000000000e+00	2.000000000000000000e+00	1.000000000000000000e+00	1.000000000000000000e+00	2.000000000000000000e+00	2.000000000000000000e+00
1.000000000000000000e+00	1.000000000000000000e+00	1.000000000000000000e+00	2.000000000000000000e+00	1.000000000000000000e+00	1.000000000000000000e+00	2.000000000000000000e+00	1.000000000000000000e+00	1.000000000000000000e+00	1.000000000000000000e+00	2.000000000000000000e+00	1.000000000000000000e+00	1.000000000000000000e+00	1.000000000000000000e+00	1.000000000000000000e+00	2.000000000000000000e+00	1.000000000000000000e+00	1.000000000000000000e+00	1.000000000000000000e+00	1.000000000000000000e+00	2.000000000000000000e+00	1.000000000000000000e+00	1.000000000000000000e+00	1.000000000000000000e+00	2.000000000000000000e+00	1.000000000000000000e+00	1.000000000000000000e+00	1.000000000000000000e+00	2.000000000000000000e+00	1.000000000000000000e+00	1.000000000000000000e+00	1.000000000000000000e+00	1.000000000000000000e+00	1.000000000000000000e+00	2.000000000000000000e+00	1.000000000000000000e+00	2.000000000000000000e+00	1.000000000000000000e+00	2.000000000000000000e+00	2.000000000000000000e+00	1.000000000000000000e+00	1.000000000000000000e+00	2.000000000000000000e+00	2.000000000000000000e+00	2.000000000000000000e+00	1.000000000000000000e+00	1.000000000000000000e+00	1.000000000000000000e+00	2.000000000000000000e+00	2.000000000000000000e+00
1.000000000000000000e+00	1.000000000000000000e+00	1.000000000000000000e+00	1.000000000000000000e+00	1.000000000000000000e+00	1.000000000000000000e+00	2.000000000000000000e+00	2.000000000000000000e+00	2.000000000000000000e+00	1.000000000000000000e+00	2.000000000000000000e+00	2.000000000000000000e+00	1.000000000000000000e+00	1.000000000000000000e+00	1.000000000000000000e+00	2.000000000000000000e+00	2.000000000000000000e+00	1.000000000000000000e+00	1.000000000000000000e+00	1.000000000000000000e+00	1.000000000000000000e+00	1.000000000000000000e+00	1.000000000000000000e+00	1.000000000000000000e+00	2.000000000000000000e+00	1.000000000000000000e+00	1.000000000000000000e+00	2.000000000000000000e+00	1.000000000000000000e+00	2.000000000000000000e+00	1.000000000000000000e+00	2.000000000000000000e+00	1.000000000000000000e+00	1.000000000000000000e+00	1.000000000000000000e+00	2.000000000000000000e+00	2.000000000000000000e+00	1.000000000000000000e+00	1.000000000000000000e+00	2.000000000000000000e+00	2.000000000000000000e+00	2.000000000000000000e+00	2.000000000000000000e+00	1.000000000000000000e+00	1.000000000000000000e+00	2.000000000000000000e+00	2.000000000000000000e+00	1.000000000000000000e+00	2.000000000000000000e+00	2.000000000000000000e+00
1.000000000000000000e+00	1.000000000000000000e+00	2.000000000000000000e+00	1.000000000000000000e+00	2.000000000000000000e+00	1.000000000000000000e+00	1.000000000000000000e+00	2.000000000000000000e+00	2.000000000000000000e+00	1.000000000000000000e+00	1.000000000000000000e+00	2.000000000000000000e+00	1.000000000000000000e+00	1.000000000000000000e+00	1.000000000000000000e+00	2.000000000000000000e+00	1.000000000000000000e+00	1.000000000000000000e+00	1.000000000000000000e+00	2.000000000000000000e+00	1.000000000000000000e+00	2.000000000000000000e+00	2.000000000000000000e+00	1.000000000000000000e+00	1.000000000000000000e+00	1.000000000000000000e+00	2.000000000000000000e+00	1.000000000000000000e+00	2.000000000000000000e+00	1.000000000000000000e+00	1.000000000000000000e+00	1.000000000000000000e+00	2.000000000000000000e+00	2.000000000000000000e+00	2.000000000000000000e+00	1.000000000000000000e+00	1.000000000000000000e+00	1.000000000000000000e+00	2.000000000000000000e+00	1.000000000000000000e+00	1.000000000000000000e+00	2.000000000000000000e+00	2.000000000000000000e+00	1.000000000000000000e+00	1.000000000000000000e+00	1.000000000000000000e+00	2.000000000000000000e+00	1.000000000000000000e+00	2.000000000000000000e+00	2.000000000000000000e+00
1.000000000000000000e+00	1.000000000000000000e+00	1.000000000000000000e+00	2.000000000000000000e+00	1.000000000000000000e+00	2.000000000000000000e+00	2.000000000000000000e+00	1.000000000000000000e+00	2.000000000000000000e+00	2.000000000000000000e+00	1.000000000000000000e+00	1.000000000000000000e+00	1.000000000000000000e+00	1.000000000000000000e+00	1.000000000000000000e+00	1.000000000000000000e+00	1.000000000000000000e+00	2.000000000000000000e+00	2.000000000000000000e+00	1.000000000000000000e+00	2.000000000000000000e+00	1.000000000000000000e+00	2.000000000000000000e+00	2.000000000000000000e+00	1.000000000000000000e+00	1.000000000000000000e+00	1.000000000000000000e+00	1.000000000000000000e+00	1.000000000000000000e+00	1.000000000000000000e+00	1.000000000000000000e+00	2.000000000000000000e+00	2.000000000000000000e+00	1.000000000000000000e+00	2.000000000000000000e+00	1.000000000000000000e+00	2.000000000000000000e+00	2.000000000000000000e+00	1.000000000000000000e+00	2.000000000000000000e+00	1.000000000000000000e+00	1.000000000000000000e+00	1.000000000000000000e+00	2.000000000000000000e+00	2.000000000000000000e+00	2.000000000000000000e+00	2.000000000000000000e+00	2.000000000000000000e+00	1.000000000000000000e+00	1.000000000000000000e+00
1.000000000000000000e+00	2.000000000000000000e+00	1.000000000000000000e+00	1.000000000000000000e+00	1.000000000000000000e+00	2.000000000000000000e+00	2.000000000000000000e+00	1.000000000000000000e+00	2.000000000000000000e+00	2.000000000000000000e+00	1.000000000000000000e+00	1.000000000000000000e+00	2.000000000000000000e+00	1.000000000000000000e+00	2.000000000000000000e+00	2.000000000000000000e+00	2.000000000000000000e+00	1.000000000000000000e+00	1.000000000000000000e+00	1.000000000000000000e+00	1.000000000000000000e+00	1.000000000000000000e+00	1.000000000000000000e+00	1.000000000000000000e+00	1.000000000000000000e+00	1.000000000000000000e+00	2.000000000000000000e+00	1.000000000000000000e+00	2.000000000000000000e+00	2.000000000000000000e+00	2.000000000000000000e+00	2.000000000000000000e+00	2.000000000000000000e+00	2.000000000000000000e+00	2.000000000000000000e+00	1.000000000000000000e+00	2.000000000000000000e+00	1.000000000000000000e+00	1.000000000000000000e+00	2.000000000000000000e+00	2.000000000000000000e+00	1.000000000000000000e+00	2.000000000000000000e+00	1.000000000000000000e+00	2.000000000000000000e+00	2.000000000000000000e+00	1.000000000000000000e+00	1.000000000000000000e+00	2.000000000000000000e+00	1.000000000000000000e+00
1.000000000000000000e+00	1.000000000000000000e+00	1.000000000000000000e+00	1.000000000000000000e+00	2.000000000000000000e+00	1.000000000000000000e+00	2.000000000000000000e+00	1.000000000000000000e+00	1.000000000000000000e+00	2.000000000000000000e+00	1.000000000000000000e+00	1.000000000000000000e+00	1.000000000000000000e+00	1.000000000000000000e+00	1.000000000000000000e+00	1.000000000000000000e+00	2.000000000000000000e+00	1.000000000000000000e+00	2.000000000000000000e+00	1.000000000000000000e+00	2.000000000000000000e+00	2.000000000000000000e+00	2.000000000000000000e+00	2.000000000000000000e+00	2.000000000000000000e+00	2.000000000000000000e+00	2.000000000000000000e+00	2.000000000000000000e+00	1.000000000000000000e+00	2.000000000000000000e+00	2.000000000000000000e+00	1.000000000000000000e+00	2.000000000000000000e+00	1.000000000000000000e+00	2.000000000000000000e+00	1.000000000000000000e+00	1.000000000000000000e+00	1.000000000000000000e+00	2.000000000000000000e+00	2.000000000000000000e+00	2.000000000000000000e+00	2.000000000000000000e+00	2.000000000000000000e+00	1.000000000000000000e+00	1.000000000000000000e+00	1.000000000000000000e+00	1.000000000000000000e+00	1.000000000000000000e+00	1.000000000000000000e+00	2.000000000000000000e+00
1.000000000000000000e+00	2.000000000000000000e+00	1.000000000000000000e+00	2.000000000000000000e+00	1.000000000000000000e+00	2.000000000000000000e+00	1.000000000000000000e+00	1.000000000000000000e+00	2.000000000000000000e+00	1.000000000000000000e+00	2.000000000000000000e+00	2.000000000000000000e+00	1.000000000000000000e+00	2.000000000000000000e+00	1.000000000000000000e+00	1.000000000000000000e+00	1.000000000000000000e+00	2.000000000000000000e+00	1.000000000000000000e+00	1.000000000000000000e+00	1.000000000000000000e+00	2.000000000000000000e+00	2.000000000000000000e+00	1.000000000000000000e+00	2.000000000000000000e+00	1.000000000000000000e+00	1.000000000000000000e+00	2.000000000000000000e+00	2.000000000000000000e+00	2.000000000000000000e+00	2.000000000000000000e+00	1.000000000000000000e+00	2.000000000000000000e+00	1.000000000000000000e+00	1.000000000000000000e+00	1.000000000000000000e+00	1.000000000000000000e+00	1.000000000000000000e+00	1.000000000000000000e+00	1.000000000000000000e+00	1.000000000000000000e+00	1.000000000000000000e+00	2.000000000000000000e+00	1.000000000000000000e+00	2.000000000000000000e+00	2.000000000000000000e+00	2.000000000000000000e+00	2.000000000000000000e+00	2.000000000000000000e+00	1.000000000000000000e+00
1.000000000000000000e+00	1.000000000000000000e+00	1.000000000000000000e+00	1.000000000000000000e+00	2.000000000000000000e+00	2.000000000000000000e+00	2.000000000000000000e+00	1.000000000000000000e+00	2.000000000000000000e+00	1.000000000000000000e+00	2.000000000000000000e+00	1.000000000000000000e+00	2.000000000000000000e+00	1.000000000000000000e+00	1.000000000000000000e+00	2.000000000000000000e+00	1.000000000000000000e+00	1.000000000000000000e+00	1.000000000000000000e+00	2.000000000000000000e+00	2.000000000000000000e+00	1.000000000000000000e+00	2.000000000000000000e+00	2.000000000000000000e+00	1.000000000000000000e+00	2.000000000000000000e+00	2.000000000000000000e+00	1.000000000000000000e+00	1.000000000000000000e+00	1.000000000000000000e+00	2.000000000000000000e+00	2.000000000000000000e+00	1.000000000000000000e+00	1.000000000000000000e+00	2.000000000000000000e+00	2.000000000000000000e+00	1.000000000000000000e+00	1.000000000000000000e+00	2.000000000000000000e+00	1.000000000000000000e+00	2.000000000000000000e+00	1.000000000000000000e+00	2.000000000000000000e+00	2.000000000000000000e+00	1.000000000000000000e+00	1.000000000000000000e+00	1.000000000000000000e+00	1.000000000000000000e+00	2.000000000000000000e+00	2.000000000000000000e+00
1.000000000000000000e+00	1.000000000000000000e+00	1.000000000000000000e+00	1.000000000000000000e+00	2.000000000000000000e+00	1.000000000000000000e+00	2.000000000000000000e+00	1.000000000000000000e+00	1.000000000000000000e+00	1.000000000000000000e+00	1.000000000000000000e+00	2.000000000000000000e+00	1.000000000000000000e+00	1.000000000000000000e+00	2.000000000000000000e+00	1.000000000000000000e+00	2.000000000000000000e+00	1.000000000000000000e+00	2.000000000000000000e+00	2.000000000000000000e+00	1.000000000000000000e+00	2.000000000000000000e+00	1.000000000000000000e+00	2.000000000000000000e+00	1.000000000000000000e+00	1.000000000000000000e+00	2.000000000000000000e+00	1.000000000000000000e+00	1.000000000000000000e+00	2.000000000000000000e+00	2.000000000000000000e+00	2.000000000000000000e+00	2.000000000000000000e+00	1.000000000000000000e+00	2.000000000000000000e+00	2.000000000000000000e+00	1.000000000000000000e+00	1.000000000000000000e+00	1.000000000000000000e+00	1.000000000000000000e+00	1.000000000000000000e+00	2.000000000000000000e+00	1.000000000000000000e+00	2.000000000000000000e+00	2.000000000000000000e+00	1.000000000000000000e+00	1.000000000000000000e+00	1.000000000000000000e+00	1.000000000000000000e+00	2.000000000000000000e+00
1.000000000000000000e+00	2.000000000000000000e+00	1.000000000000000000e+00	2.000000000000000000e+00	1.000000000000000000e+00	1.000000000000000000e+00	1.000000000000000000e+00	2.000000000000000000e+00	1.000000000000000000e+00	1.000000000000000000e+00	2.000000000000000000e+00	2.000000000000000000e+00	2.000000000000000000e+00	1.000000000000000000e+00	2.000000000000000000e+00	1.000000000000000000e+00	2.000000000000000000e+00	2.000000000000000000e+00	1.000000000000000000e+00	2.000000000000000000e+00	1.000000000000000000e+00	2.000000000000000000e+00	2.000000000000000000e+00	2.000000000000000000e+00	2.000000000000000000e+00	1.000000000000000000e+00	2.000000000000000000e+00	1.000000000000000000e+00	1.000000000000000000e+00	1.000000000000000000e+00	1.000000000000000000e+00	1.000000000000000000e+00	1.000000000000000000e+00	2.000000000000000000e+00	1.000000000000000000e+00	2.000000000000000000e+00	1.000000000000000000e+00	1.000000000000000000e+00	2.000000000000000000e+00	2.000000000000000000e+00	1.000000000000000000e+00	2.000000000000000000e+00	1.000000000000000000e+00	1.000000000000000000e+00	2.000000000000000000e+00	1.000000000000000000e+00	1.000000000000000000e+00	2.000000000000000000e+00	1.000000000000000000e+00	2.000000000000000000e+00
1.000000000000000000e+00	2.000000000000000000e+00	2.000000000000000000e+00	1.000000000000000000e+00	1.000000000000000000e+00	1.000000000000000000e+00	2.000000000000000000e+00	2.000000000000000000e+00	1.000000000000000000e+00	2.000000000000000000e+00	1.000000000000000000e+00	1.000000000000000000e+00	2.000000000000000000e+00	2.000000000000000000e+00	1.000000000000000000e+00	1.000000000000000000e+00	1.000000000000000000e+00	1.000000000000000000e+00	2.000000000000000000e+00	1.000000000000000000e+00	1.000000000000000000e+00	1.000000000000000000e+00	1.000000000000000000e+00	2.000000000000000000e+00	1.000000000000000000e+00	2.000000000000000000e+00	2.000000000000000000e+00	2.000000000000000000e+00	1.000000000000000000e+00	1.000000000000000000e+00	2.000000000000000000e+00	2.000000000000000000e+00	2.000000000000000000e+00	2.000000000000000000e+00	2.000000000000000000e+00	2.000000000000000000e+00	2.000000000000000000e+00	2.000000000000000000e+00	1.000000000000000000e+00	2.000000000000000000e+00	1.000000000000000000e+00	2.000000000000000000e+00	1.000000000000000000e+00	1.000000000000000000e+00	1.000000000000000000e+00	1.000000000000000000e+00	2.000000000000000000e+00	2.000000000000000000e+00	1.000000000000000000e+00	2.000000000000000000e+00
1.000000000000000000e+00	1.000000000000000000e+00	1.000000000000000000e+00	1.000000000000000000e+00	2.000000000000000000e+00	2.000000000000000000e+00	1.000000000000000000e+00	2.000000000000000000e+00	1.000000000000000000e+00	2.000000000000000000e+00	1.000000000000000000e+00	2.000000000000000000e+00	1.000000000000000000e+00	1.000000000000000000e+00	2.000000000000000000e+00	1.000000000000000000e+00	1.000000000000000000e+00	2.000000000000000000e+00	2.000000000000000000e+00	2.000000000000000000e+00	1.000000000000000000e+00	2.000000000000000000e+00	2.000000000000000000e+00	2.000000000000000000e+00	1.000000000000000000e+00	1.000000000000000000e+00	2.000000000000000000e+00	1.000000000000000000e+00	1.000000000000000000e+00	2.000000000000000000e+00	2.000000000000000000e+00	2.000000000000000000e+00	1.000000000000000000e+00	1.000000000000000000e+00	2.000000000000000000e+00	2.000000000000000000e+00	1.000000000000000000e+00	2.000000000000000000e+00	1.000000000000000000e+00	2.000000000000000000e+00	2.000000000000000000e+00	1.000000000000000000e+00	1.000000000000000000e+00	1.000000000000000000e+00	1.000000000000000000e+00	2.000000000000000000e+00	1.000000000000000000e+00	2.000000000000000000e+00	1.000000000000000000e+00	2.000000000000000000e+00
1.000000000000000000e+00	1.000000000000000000e+00	2.000000000000000000e+00	2.000000000000000000e+00	1.000000000000000000e+00	1.000000000000000000e+00	1.000000000000000000e+00	2.000000000000000000e+00	1.000000000000000000e+00	1.000000000000000000e+00	2.000000000000000000e+00	1.000000000000000000e+00	2.000000000000000000e+00	1.000000000000000000e+00	2.000000000000000000e+00	1.000000000000000000e+00	1.000000000000000000e+00	1.000000000000000000e+00	1.000000000000000000e+00	2.000000000000000000e+00	1.000000000000000000e+00	2.000000000000000000e+00	1.000000000000000000e+00	2.000000000000000000e+00	2.000000000000000000e+00	1.000000000000000000e+00	1.000000000000000000e+00	1.000000000000000000e+00	2.000000000000000000e+00	2.000000000000000000e+00	2.000000000000000000e+00	1.000000000000000000e+00	2.000000000000000000e+00	2.000000000000000000e+00	2.000000000000000000e+00	2.000000000000000000e+00	1.000000000000000000e+00	2.000000000000000000e+00	1.000000000000000000e+00	1.000000000000000000e+00	2.000000000000000000e+00	1.000000000000000000e+00	1.000000000000000000e+00	1.000000000000000000e+00	2.000000000000000000e+00	2.000000000000000000e+00	2.000000000000000000e+00	1.000000000000000000e+00	1.000000000000000000e+00	2.000000000000000000e+00
1.000000000000000000e+00	1.000000000000000000e+00	1.000000000000000000e+00	2.000000000000000000e+00	1.000000000000000000e+00	1.000000000000000000e+00	1.000000000000000000e+00	1.000000000000000000e+00	1.000000000000000000e+00	1.000000000000000000e+00	2.000000000000000000e+00	1.000000000000000000e+00	1.000000000000000000e+00	2.000000000000000000e+00	1.000000000000000000e+00	2.000000000000000000e+00	1.000000000000000000e+00	2.000000000000000000e+00	2.000000000000000000e+00	2.000000000000000000e+00	2.000000000000000000e+00	2.000000000000000000e+00	2.000000000000000000e+00	1.000000000000000000e+00	2.000000000000000000e+00	2.000000000000000000e+00	2.000000000000000000e+00	2.000000000000000000e+00	1.000000000000000000e+00	2.000000000000000000e+00	2.000000000000000000e+00	1.000000000000000000e+00	2.000000000000000000e+00	2.000000000000000000e+00	1.000000000000000000e+00	2.000000000000000000e+00	2.000000000000000000e+00	1.000000000000000000e+00	1.000000000000000000e+00	1.000000000000000000e+00	2.000000000000000000e+00	2.000000000000000000e+00	1.000000000000000000e+00	1.000000000000000000e+00	1.000000000000000000e+00	2.000000000000000000e+00	2.000000000000000000e+00	2.000000000000000000e+00	1.000000000000000000e+00	2.000000000000000000e+00
2.000000000000000000e+00	2.000000000000000000e+00	1.000000000000000000e+00	1.000000000000000000e+00	1.000000000000000000e+00	2.000000000000000000e+00	1.000000000000000000e+00	2.000000000000000000e+00	1.000000000000000000e+00	2.000000000000000000e+00	2.000000000000000000e+00	2.000000000000000000e+00	2.000000000000000000e+00	2.000000000000000000e+00	2.000000000000000000e+00	2.000000000000000000e+00	1.000000000000000000e+00	1.000000000000000000e+00	2.000000000000000000e+00	1.000000000000000000e+00	1.000000000000000000e+00	1.000000000000000000e+00	1.000000000000000000e+00	2.000000000000000000e+00	1.000000000000000000e+00	2.000000000000000000e+00	2.000000000000000000e+00	1.000000000000000000e+00	1.000000000000000000e+00	1.000000000000000000e+00	1.000000000000000000e+00	1.000000000000000000e+00	2.000000000000000000e+00	2.000000000000000000e+00	1.000000000000000000e+00	1.000000000000000000e+00	1.000000000000000000e+00	1.000000000000000000e+00	1.000000000000000000e+00	2.000000000000000000e+00	1.000000000000000000e+00	2.000000000000000000e+00	1.000000000000000000e+00	1.000000000000000000e+00	1.000000000000000000e+00	2.000000000000000000e+00	2.000000000000000000e+00	1.000000000000000000e+00	1.000000000000000000e+00	2.000000000000000000e+00
1.000000000000000000e+00	1.000000000000000000e+00	1.000000000000000000e+00	1.000000000000000000e+00	2.000000000000000000e+00	1.000000000000000000e+00	1.000000000000000000e+00	1.000000000000000000e+00	2.000000000000000000e+00	1.000000000000000000e+00	1.000000000000000000e+00	2.000000000000000000e+00	1.000000000000000000e+00	1.000000000000000000e+00	2.000000000000000000e+00	2.000000000000000000e+00	1.000000000000000000e+00	1.000000000000000000e+00	1.000000000000000000e+00	1.000000000000000000e+00	1.000000000000000000e+00	2.000000000000000000e+00	2.000000000000000000e+00	2.000000000000000000e+00	2.000000000000000000e+00	2.000000000000000000e+00	1.000000000000000000e+00	1.000000000000000000e+00	1.000000000000000000e+00	2.000000000000000000e+00	1.000000000000000000e+00	1.000000000000000000e+00	2.000000000000000000e+00	1.000000000000000000e+00	1.000000000000000000e+00	2.000000000000000000e+00	1.000000000000000000e+00	2.000000000000000000e+00	1.000000000000000000e+00	2.000000000000000000e+00	2.000000000000000000e+00	2.000000000000000000e+00	1.000000000000000000e+00	1.000000000000000000e+00	1.000000000000000000e+00	2.000000000000000000e+00	1.000000000000000000e+00	2.000000000000000000e+00	2.000000000000000000e+00	2.000000000000000000e+00
1.000000000000000000e+00	1.000000000000000000e+00	2.000000000000000000e+00	1.000000000000000000e+00	2.000000000000000000e+00	2.000000000000000000e+00	2.000000000000000000e+00	2.000000000000000000e+00	1.000000000000000000e+00	2.000000000000000000e+00	2.000000000000000000e+00	1.000000000000000000e+00	2.000000000000000000e+00	2.000000000000000000e+00	1.000000000000000000e+00	2.000000000000000000e+00	2.000000000000000000e+00	1.000000000000000000e+00	1.000000000000000000e+00	2.000000000000000000e+00	2.000000000000000000e+00	1.000000000000000000e+00	1.000000000000000000e+00	1.000000000000000000e+00	2.000000000000000000e+00	1.000000000000000000e+00	1.000000000000000000e+00	2.000000000000000000e+00	2.000000000000000000e+00	1.000000000000000000e+00	1.000000000000000000e+00	1.000000000000000000e+00	1.000000000000000000e+00	1.000000000000000000e+00	2.000000000000000000e+00	2.000000000000000000e+00	2.000000000000000000e+00	1.000000000000000000e+00	1.000000000000000000e+00	2.000000000000000000e+00	1.000000000000000000e+00	2.000000000000000000e+00	1.000000000000000000e+00	2.000000000000000000e+00	2.000000000000000000e+00	2.000000000000000000e+00	2.000000000000000000e+00	1.000000000000000000e+00	1.000000000000000000e+00	1.000000000000000000e+00
1.000000000000000000e+00	2.000000000000000000e+00	1.000000000000000000e+00	2.000000000000000000e+00	1.000000000000000000e+00	1.000000000000000000e+00	1.000000000000000000e+00	1.000000000000000000e+00	2.000000000000000000e+00	1.000000000000000000e+00	2.000000000000000000e+00	2.000000000000000000e+00	2.000000000000000000e+00	1.000000000000000000e+00	1.000000000000000000e+00	1.000000000000000000e+00	2.000000000000000000e+00	1.000000000000000000e+00	2.000000000000000000e+00	1.000000000000000000e+00	2.000000000000000000e+00	1.000000000000000000e+00	2.000000000000000000e+00	2.000000000000000000e+00	2.000000000000000000e+00	1.000000000000000000e+00	2.000000000000000000e+00	2.000000000000000000e+00	1.000000000000000000e+00	1.000000000000000000e+00	1.000000000000000000e+00	2.000000000000000000e+00	1.000000000000000000e+00	1.000000000000000000e+00	1.000000000000000000e+00	1.000000000000000000e+00	1.000000000000000000e+00	1.000000000000000000e+00	1.000000000000000000e+00	1.000000000000000000e+00	2.000000000000000000e+00	1.000000000000000000e+00	1.000000000000000000e+00	1.000000000000000000e+00	2.000000000000000000e+00	2.000000000000000000e+00	1.000000000000000000e+00	1.000000000000000000e+00	2.000000000000000000e+00	1.000000000000000000e+00
1.000000000000000000e+00	1.000000000000000000e+00	1.000000000000000000e+00	1.000000000000000000e+00	2.000000000000000000e+00	1.000000000000000000e+00	1.000000000000000000e+00	2.000000000000000000e+00	2.000000000000000000e+00	1.000000000000000000e+00	2.000000000000000000e+00	1.000000000000000000e+00	2.000000000000000000e+00	1.000000000000000000e+00	2.000000000000000000e+00	2.000000000000000000e+00	1.000000000000000000e+00	1.000000000000000000e+00	1.000000000000000000e+00	2.000000000000000000e+00	2.000000000000000000e+00	1.000000000000000000e+00	2.000000000000000000e+00	1.000000000000000000e+00	2.000000000000000000e+00	1.000000000000000000e+00	1.000000000000000000e+00	1.000000000000000000e+00	1.000000000000000000e+00	2.000000000000000000e+00	2.000000000000000000e+00	2.000000000000000000e+00	1.000000000000000000e+00	2.000000000000000000e+00	2.000000000000000000e+00	2.000000000000000000e+00	2.000000000000000000e+00	2.000000000000000000e+00	2.000000000000000000e+00	1.000000000000000000e+00	2.000000000000000000e+00	2.000000000000000000e+00	2.000000000000000000e+00	2.000000000000000000e+00	2.000000000000000000e+00	2.000000000000000000e+00	2.000000000000000000e+00	1.000000000000000000e+00	2.000000000000000000e+00	1.000000000000000000e+00
1.000000000000000000e+00	1.000000000000000000e+00	1.000000000000000000e+00	1.000000000000000000e+00	1.000000000000000000e+00	1.000000000000000000e+00	2.000000000000000000e+00	1.000000000000000000e+00	1.000000000000000000e+00	2.000000000000000000e+00	1.000000000000000000e+00	1.000000000000000000e+00	1.000000000000000000e+00	2.000000000000000000e+00	2.000000000000000000e+00	2.000000000000000000e+00	2.000000000000000000e+00	2.000000000000000000e+00	2.000000000000000000e+00	1.000000000000000000e+00	2.000000000000000000e+00	1.000000000000000000e+00	2.000000000000000000e+00	2.000000000000000000e+00	1.000000000000000000e+00	2.000000000000000000e+00	2.000000000000000000e+00	2.000000000000000000e+00	1.000000000000000000e+00	2.000000000000000000e+00	1.000000000000000000e+00	1.000000000000000000e+00	2.000000000000000000e+00	2.000000000000000000e+00	2.000000000000000000e+00	1.000000000000000000e+00	2.000000000000000000e+00	1.000000000000000000e+00	2.000000000000000000e+00	1.000000000000000000e+00	2.000000000000000000e+00	1.000000000000000000e+00	2.000000000000000000e+00	1.000000000000000000e+00	1.000000000000000000e+00	2.000000000000000000e+00	1.000000000000000000e+00	2.000000000000000000e+00	2.000000000000000000e+00	2.000000000000000000e+00
2.000000000000000000e+00	1.000000000000000000e+00	2.000000000000000000e+00	1.000000000000000000e+00	1.000000000000000000e+00	1.000000000000000000e+00	2.000000000000000000e+00	1.000000000000000000e+00	1.000000000000000000e+00	2.000000000000000000e+00	1.000000000000000000e+00	1.000000000000000000e+00	1.000000000000000000e+00	2.000000000000000000e+00	2.000000000000000000e+00	2.000000000000000000e+00	2.000000000000000000e+00	2.000000000000000000e+00	1.000000000000000000e+00	1.000000000000000000e+00	2.000000000000000000e+00	1.000000000000000000e+00	1.000000000000000000e+00	1.000000000000000000e+00	2.000000000000000000e+00	2.000000000000000000e+00	2.000000000000000000e+00	2.000000000000000000e+00	2.000000000000000000e+00	1.000000000000000000e+00	2.000000000000000000e+00	1.000000000000000000e+00	1.000000000000000000e+00	2.000000000000000000e+00	2.000000000000000000e+00	2.000000000000000000e+00	1.000000000000000000e+00	1.000000000000000000e+00	2.000000000000000000e+00	2.000000000000000000e+00	2.000000000000000000e+00	2.000000000000000000e+00	2.000000000000000000e+00	2.000000000000000000e+00	1.000000000000000000e+00	2.000000000000000000e+00	2.000000000000000000e+00	2.000000000000000000e+00	2.000000000000000000e+00	2.000000000000000000e+00
2.000000000000000000e+00	1.000000000000000000e+00	2.000000000000000000e+00	1.000000000000000000e+00	1.000000000000000000e+00	2.000000000000000000e+00	2.000000000000000000e+00	2.000000000000000000e+00	2.000000000000000000e+00	2.000000000000000000e+00	1.000000000000000000e+00	1.000000000000000000e+00	2.000000000000000000e+00	2.000000000000000000e+00	2.000000000000000000e+00	2.000000000000000000e+00	1.000000000000000000e+00	2.000000000000000000e+00	1.000000000000000000e+00	2.000000000000000000e+00	2.000000000000000000e+00	1.000000000000000000e+00	1.000000000000000000e+00	2.000000000000000000e+00	1.000000000000000000e+00	1.000000000000000000e+00	2.000000000000000000e+00	1.000000000000000000e+00	2.000000000000000000e+00	2.000000000000000000e+00	2.000000000000000000e+00	1.000000000000000000e+00	1.000000000000000000e+00	1.000000000000000000e+00	1.000000000000000000e+00	1.000000000000000000e+00	2.000000000000000000e+00	1.000000000000000000e+00	1.000000000000000000e+00	1.000000000000000000e+00	2.000000000000000000e+00	1.000000000000000000e+00	1.000000000000000000e+00	2.000000000000000000e+00	1.000000000000000000e+00	2.000000000000000000e+00	1.000000000000000000e+00	2.000000000000000000e+00	2.000000000000000000e+00	2.000000000000000000e+00
1.000000000000000000e+00	1.000000000000000000e+00	2.000000000000000000e+00	2.000000000000000000e+00	1.000000000000000000e+00	2.000000000000000000e+00	2.000000000000000000e+00	2.000000000000000000e+00	1.000000000000000000e+00	1.000000000000000000e+00	1.000000000000000000e+00	2.000000000000000000e+00	1.000000000000000000e+00	2.000000000000000000e+00	1.000000000000000000e+00	1.000000000000000000e+00	2.000000000000000000e+00	1.000000000000000000e+00	2.000000000000000000e+00	1.000000000000000000e+00	2.000000000000000000e+00	1.000000000000000000e+00	1.000000000000000000e+00	2.000000000000000000e+00	1.000000000000000000e+00	2.000000000000000000e+00	2.000000000000000000e+00	1.000000000000000000e+00	1.000000000000000000e+00	1.000000000000000000e+00	1.000000000000000000e+00	1.000000000000000000e+00	1.000000000000000000e+00	2.000000000000000000e+00	2.000000000000000000e+00	1.000000000000000000e+00	1.000000000000000000e+00	2.000000000000000000e+00	1.000000000000000000e+00	1.000000000000000000e+00	2.000000000000000000e+00	1.000000000000000000e+00	1.000000000000000000e+00	1.000000000000000000e+00	2.000000000000000000e+00	1.000000000000000000e+00	1.000000000000000000e+00	2.000000000000000000e+00	1.000000000000000000e+00	1.000000000000000000e+00
1.000000000000000000e+00	1.000000000000000000e+00	2.000000000000000000e+00	1.000000000000000000e+00	1.000000000000000000e+00	2.000000000000000000e+00	2.000000000000000000e+00	1.000000000000000000e+00	2.000000000000000000e+00	1.000000000000000000e+00	2.000000000000000000e+00	1.000000000000000000e+00	1.000000000000000000e+00	1.000000000000000000e+00	2.000000000000000000e+00	2.000000000000000000e+00	1.000000000000000000e+00	1.000000000000000000e+00	1.000000000000000000e+00	2.000000000000000000e+00	1.000000000000000000e+00	2.000000000000000000e+00	2.000000000000000000e+00	2.000000000000000000e+00	2.000000000000000000e+00	1.000000000000000000e+00	2.000000000000000000e+00	2.000000000000000000e+00	1.000000000000000000e+00	2.000000000000000000e+00	2.000000000000000000e+00	1.000000000000000000e+00	1.000000000000000000e+00	2.000000000000000000e+00	1.000000000000000000e+00	2.000000000000000000e+00	2.000000000000000000e+00	1.000000000000000000e+00	1.000000000000000000e+00	1.000000000000000000e+00	1.000000000000000000e+00	1.000000000000000000e+00	2.000000000000000000e+00	2.000000000000000000e+00	1.000000000000000000e+00	1.000000000000000000e+00	2.000000000000000000e+00	2.000000000000000000e+00	1.000000000000000000e+00	1.000000000000000000e+00
1.000000000000000000e+00	1.000000000000000000e+00	1.000000000000000000e+00	2.000000000000000000e+00	1.000000000000000000e+00	1.000000000000000000e+00	2.000000000000000000e+00	1.000000000000000000e+00	1.000000000000000000e+00	1.000000000000000000e+00	2.000000000000000000e+00	2.000000000000000000e+00	1.000000000000000000e+00	2.000000000000000000e+00	1.000000000000000000e+00	1.000000000000000000e+00	1.000000000000000000e+00	2.000000000000000000e+00	2.000000000000000000e+00	2.000000000000000000e+00	1.000000000000000000e+00	2.000000000000000000e+00	1.000000000000000000e+00	1.000000000000000000e+00	2.000000000000000000e+00	1.000000000000000000e+00	1.000000000000000000e+00	2.000000000000000000e+00	2.000000000000000000e+00	1.000000000000000000e+00	2.000000000000000000e+00	1.000000000000000000e+00	1.000000000000000000e+00	1.000000000000000000e+00	2.000000000000000000e+00	1.000000000000000000e+00	2.000000000000000000e+00	2.000000000000000000e+00	1.000000000000000000e+00	1.000000000000000000e+00	2.000000000000000000e+00	2.000000000000000000e+00	2.000000000000000000e+00	2.000000000000000000e+00	1.000000000000000000e+00	2.000000000000000000e+00	1.000000000000000000e+00	1.000000000000000000e+00	1.000000000000000000e+00	2.000000000000000000e+00
1.000000000000000000e+00	2.000000000000000000e+00	1.000000000000000000e+00	2.000000000000000000e+00	2.000000000000000000e+00	1.000000000000000000e+00	1.000000000000000000e+00	2.000000000000000000e+00	2.000000000000000000e+00	1.000000000000000000e+00	1.000000000000000000e+00	2.000000000000000000e+00	2.000000000000000000e+00	1.000000000000000000e+00	1.000000000000000000e+00	1.000000000000000000e+00	2.000000000000000000e+00	1.000000000000000000e+00	2.000000000000000000e+00	2.000000000000000000e+00	2.000000000000000000e+00	2.000000000000000000e+00	1.000000000000000000e+00	1.000000000000000000e+00	1.000000000000000000e+00	1.000000000000000000e+00	2.000000000000000000e+00	2.000000000000000000e+00	2.000000000000000000e+00	2.000000000000000000e+00	1.000000000000000000e+00	1.000000000000000000e+00	1.000000000000000000e+00	2.000000000000000000e+00	2.000000000000000000e+00	1.000000000000000000e+00	2.000000000000000000e+00	1.000000000000000000e+00	2.000000000000000000e+00	2.000000000000000000e+00	2.000000000000000000e+00	1.000000000000000000e+00	2.000000000000000000e+00	2.000000000000000000e+00	2.000000000000000000e+00	1.000000000000000000e+00	1.000000000000000000e+00	2.000000000000000000e+00	1.000000000000000000e+00	1.000000000000000000e+00
2.000000000000000000e+00	1.000000000000000000e+00	2.000000000000000000e+00	1.000000000000000000e+00	2.000000000000000000e+00	1.000000000000000000e+00	2.000000000000000000e+00	1.000000000000000000e+00	1.000000000000000000e+00	2.000000000000000000e+00	2.000000000000000000e+00	2.000000000000000000e+00	1.000000000000000000e+00	2.000000000000000000e+00	2.000000000000000000e+00	2.000000000000000000e+00	2.000000000000000000e+00	2.000000000000000000e+00	1.000000000000000000e+00	1.000000000000000000e+00	1.000000000000000000e+00	1.000000000000000000e+00	2.000000000000000000e+00	2.000000000000000000e+00	1.000000000000000000e+00	1.000000000000000000e+00	2.000000000000000000e+00	1.000000000000000000e+00	2.000000000000000000e+00	2.000000000000000000e+00	1.000000000000000000e+00	2.000000000000000000e+00	2.000000000000000000e+00	2.000000000000000000e+00	1.000000000000000000e+00	1.000000000000000000e+00	1.000000000000000000e+00	1.000000000000000000e+00	1.000000000000000000e+00	1.000000000000000000e+00	1.000000000000000000e+00	1.000000000000000000e+00	1.000000000000000000e+00	1.000000000000000000e+00	2.000000000000000000e+00	2.000000000000000000e+00	1.000000000000000000e+00	1.000000000000000000e+00	1.000000000000000000e+00	2.000000000000000000e+00
2.000000000000000000e+00	1.000000000000000000e+00	1.000000000000000000e+00	1.000000000000000000e+00	2.000000000000000000e+00	1.000000000000000000e+00	2.000000000000000000e+00	2.000000000000000000e+00	1.000000000000000000e+00	1.000000000000000000e+00	2.000000000000000000e+00	2.000000000000000000e+00	1.000000000000000000e+00	1.000000000000000000e+00	2.000000000000000000e+00	2.000000000000000000e+00	2.000000000000000000e+00	1.000000000000000000e+00	1.000000000000000000e+00	1.000000000000000000e+00	1.000000000000000000e+00	1.000000000000000000e+00	1.000000000000000000e+00	1.000000000000000000e+00	1.000000000000000000e+00	1.000000000000000000e+00	1.000000000000000000e+00	1.000000000000000000e+00	1.000000000000000000e+00	2.000000000000000000e+00	2.000000000000000000e+00	1.000000000000000000e+00	2.000000000000000000e+00	1.000000000000000000e+00	1.000000000000000000e+00	2.000000000000000000e+00	1.000000000000000000e+00	2.000000000000000000e+00	2.000000000000000000e+00	2.000000000000000000e+00	1.000000000000000000e+00	2.000000000000000000e+00	1.000000000000000000e+00	1.000000000000000000e+00	2.000000000000000000e+00	2.000000000000000000e+00	2.000000000000000000e+00	1.000000000000000000e+00	2.000000000000000000e+00	2.000000000000000000e+00
1.000000000000000000e+00	1.000000000000000000e+00	1.000000000000000000e+00	1.000000000000000000e+00	1.000000000000000000e+00	2.000000000000000000e+00	2.000000000000000000e+00	2.000000000000000000e+00	2.000000000000000000e+00	2.000000000000000000e+00	1.000000000000000000e+00	2.000000000000000000e+00	1.000000000000000000e+00	1.000000000000000000e+00	2.000000000000000000e+00	1.000000000000000000e+00	2.000000000000000000e+00	1.000000000000000000e+00	1.000000000000000000e+00	2.000000000000000000e+00	1.000000000000000000e+00	1.000000000000000000e+00	1.000000000000000000e+00	2.000000000000000000e+00	2.000000000000000000e+00	2.000000000000000000e+00	1.000000000000000000e+00	2.000000000000000000e+00	2.000000000000000000e+00	1.000000000000000000e+00	2.000000000000000000e+00	2.000000000000000000e+00	1.000000000000000000e+00	2.000000000000000000e+00	2.000000000000000000e+00	2.000000000000000000e+00	1.000000000000000000e+00	1.000000000000000000e+00	2.000000000000000000e+00	2.000000000000000000e+00	1.000000000000000000e+00	2.000000000000000000e+00	1.000000000000000000e+00	2.000000000000000000e+00	1.000000000000000000e+00	2.000000000000000000e+00	2.000000000000000000e+00	2.000000000000000000e+00	2.000000000000000000e+00	2.000000000000000000e+00
1.000000000000000000e+00	1.000000000000000000e+00	1.000000000000000000e+00	2.000000000000000000e+00	1.000000000000000000e+00	1.000000000000000000e+00	1.000000000000000000e+00	1.000000000000000000e+00	2.000000000000000000e+00	1.000000000000000000e+00	1.000000000000000000e+00	1.000000000000000000e+00	1.000000000000000000e+00	2.000000000000000000e+00	1.000000000000000000e+00	1.000000000000000000e+00	2.000000000000000000e+00	1.000000000000000000e+00	2.000000000000000000e+00	1.000000000000000000e+00	2.000000000000000000e+00	2.000000000000000000e+00	1.000000000000000000e+00	2.000000000000000000e+00	2.000000000000000000e+00	2.000000000000000000e+00	2.000000000000000000e+00	1.000000000000000000e+00	1.000000000000000000e+00	2.000000000000000000e+00	1.000000000000000000e+00	2.000000000000000000e+00	1.000000000000000000e+00	2.000000000000000000e+00	2.000000000000000000e+00	1.000000000000000000e+00	2.000000000000000000e+00	1.000000000000000000e+00	2.000000000000000000e+00	2.000000000000000000e+00	1.000000000000000000e+00	2.000000000000000000e+00	2.000000000000000000e+00	2.000000000000000000e+00	1.000000000000000000e+00	2.000000000000000000e+00	1.000000000000000000e+00	2.000000000000000000e+00	1.000000000000000000e+00	2.000000000000000000e+00
1.000000000000000000e+00	1.000000000000000000e+00	1.000000000000000000e+00	1.000000000000000000e+00	2.000000000000000000e+00	2.000000000000000000e+00	1.000000000000000000e+00	1.000000000000000000e+00	2.000000000000000000e+00	1.000000000000000000e+00	1.000000000000000000e+00	1.000000000000000000e+00	2.000000000000000000e+00	2.000000000000000000e+00	1.000000000000000000e+00	1.000000000000000000e+00	1.000000000000000000e+00	2.000000000000000000e+00	1.000000000000000000e+00	1.000000000000000000e+00	1.000000000000000000e+00	2.000000000000000000e+00	1.000000000000000000e+00	1.000000000000000000e+00	2.000000000000000000e+00	2.000000000000000000e+00	2.000000000000000000e+00	2.000000000000000000e+00	1.000000000000000000e+00	1.000000000000000000e+00	1.000000000000000000e+00	1.000000000000000000e+00	2.000000000000000000e+00	1.000000000000000000e+00	1.000000000000000000e+00	1.000000000000000000e+00	2.000000000000000000e+00	2.000000000000000000e+00	2.000000000000000000e+00	1.000000000000000000e+00	2.000000000000000000e+00	2.000000000000000000e+00	1.000000000000000000e+00	2.000000000000000000e+00	2.000000000000000000e+00	1.000000000000000000e+00	2.000000000000000000e+00	1.000000000000000000e+00	1.000000000000000000e+00	2.000000000000000000e+00
1.000000000000000000e+00	1.000000000000000000e+00	1.000000000000000000e+00	1.000000000000000000e+00	1.000000000000000000e+00	2.000000000000000000e+00	2.000000000000000000e+00	2.000000000000000000e+00	1.000000000000000000e+00	1.000000000000000000e+00	1.000000000000000000e+00	2.000000000000000000e+00	2.000000000000000000e+00	1.000000000000000000e+00	1.000000000000000000e+00	2.000000000000000000e+00	1.000000000000000000e+00	1.000000000000000000e+00	1.000000000000000000e+00	1.000000000000000000e+00	2.000000000000000000e+00	2.000000000000000000e+00	1.000000000000000000e+00	2.000000000000000000e+00	1.000000000000000000e+00	2.000000000000000000e+00	1.000000000000000000e+00	1.000000000000000000e+00	2.000000000000000000e+00	2.000000000000000000e+00	1.000000000000000000e+00	2.000000000000000000e+00	2.000000000000000000e+00	1.000000000000000000e+00	1.000000000000000000e+00	2.000000000000000000e+00	2.000000000000000000e+00	1.000000000000000000e+00	2.000000000000000000e+00	2.000000000000000000e+00	2.000000000000000000e+00	1.000000000000000000e+00	2.000000000000000000e+00	1.000000000000000000e+00	1.000000000000000000e+00	2.000000000000000000e+00	2.000000000000000000e+00	2.000000000000000000e+00	2.000000000000000000e+00	1.000000000000000000e+00
1.000000000000000000e+00	2.000000000000000000e+00	1.000000000000000000e+00	2.000000000000000000e+00	1.000000000000000000e+00	2.000000000000000000e+00	2.000000000000000000e+00	1.000000000000000000e+00	1.000000000000000000e+00	1.000000000000000000e+00	2.000000000000000000e+00	2.000000000000000000e+00	1.000000000000000000e+00	1.000000000000000000e+00	1.000000000000000000e+00	1.000000000000000000e+00	2.000000000000000000e+00	2.000000000000000000e+00	2.000000000000000000e+00	2.000000000000000000e+00	1.000000000000000000e+00	1.000000000000000000e+00	1.000000000000000000e+00	2.000000000000000000e+00	1.000000000000000000e+00	1.000000000000000000e+00	1.000000000000000000e+00	2.000000000000000000e+00	2.000000000000000000e+00	2.000000000000000000e+00	2.000000000000000000e+00	1.000000000000000000e+00	2.000000000000000000e+00	2.000000000000000000e+00	2.000000000000000000e+00	1.000000000000000000e+00	1.000000000000000000e+00	1.000000000000000000e+00	1.000000000000000000e+00	2.000000000000000000e+00	2.000000000000000000e+00	1.000000000000000000e+00	1.000000000000000000e+00	1.000000000000000000e+00	1.000000000000000000e+00	2.000000000000000000e+00	2.000000000000000000e+00	2.000000000000000000e+00	1.000000000000000000e+00	1.000000000000000000e+00
1.000000000000000000e+00	1.000000000000000000e+00	1.000000000000000000e+00	2.000000000000000000e+00	1.000000000000000000e+00	2.000000000000000000e+00	2.000000000000000000e+00	2.000000000000000000e+00	1.000000000000000000e+00	1.000000000000000000e+00	1.000000000000000000e+00	1.000000000000000000e+00	1.000000000000000000e+00	1.000000000000000000e+00	2.000000000000000000e+00	1.000000000000000000e+00	2.000000000000000000e+00	2.000000000000000000e+00	1.000000000000000000e+00	2.000000000000000000e+00	1.000000000000000000e+00	1.000000000000000000e+00	1.000000000000000000e+00	1.000000000000000000e+00	1.000000000000000000e+00	1.000000000000000000e+00	1.000000000000000000e+00	2.000000000000000000e+00	2.000000000000000000e+00	1.000000000000000000e+00	1.000000000000000000e+00	1.000000000000000000e+00	2.000000000000000000e+00	2.000000000000000000e+00	2.000000000000000000e+00	2.000000000000000000e+00	2.000000000000000000e+00	1.000000000000000000e+00	2.000000000000000000e+00	1.000000000000000000e+00	2.000000000000000000e+00	1.000000000000000000e+00	2.000000000000000000e+00	1.000000000000000000e+00	1.000000000000000000e+00	2.000000000000000000e+00	1.000000000000000000e+00	2.000000000000000000e+00	2.000000000000000000e+00	1.000000000000000000e+00
1.000000000000000000e+00	1.000000000000000000e+00	1.000000000000000000e+00	1.000000000000000000e+00	1.000000000000000000e+00	2.000000000000000000e+00	1.000000000000000000e+00	1.000000000000000000e+00	1.000000000000000000e+00	2.000000000000000000e+00	1.000000000000000000e+00	2.000000000000000000e+00	2.000000000000000000e+00	1.000000000000000000e+00	2.000000000000000000e+00	2.000000000000000000e+00	1.000000000000000000e+00	1.000000000000000000e+00	1.000000000000000000e+00	1.000000000000000000e+00	2.000000000000000000e+00	2.000000000000000000e+00	2.000000000000000000e+00	2.000000000000000000e+00	1.000000000000000000e+00	1.000000000000000000e+00	1.000000000000000000e+00	1.000000000000000000e+00	1.000000000000000000e+00	1.000000000000000000e+00	2.000000000000000000e+00	2.000000000000000000e+00	2.000000000000000000e+00	2.000000000000000000e+00	2.000000000000000000e+00	1.000000000000000000e+00	2.000000000000000000e+00	2.000000000000000000e+00	2.000000000000000000e+00	1.000000000000000000e+00	2.000000000000000000e+00	1.000000000000000000e+00	1.000000000000000000e+00	2.000000000000000000e+00	1.000000000000000000e+00	2.000000000000000000e+00	2.000000000000000000e+00	2.000000000000000000e+00	1.000000000000000000e+00	1.000000000000000000e+00
1.000000000000000000e+00	1.000000000000000000e+00	2.000000000000000000e+00	1.000000000000000000e+00	2.000000000000000000e+00	1.000000000000000000e+00	1.000000000000000000e+00	1.000000000000000000e+00	1.000000000000000000e+00	2.000000000000000000e+00	1.000000000000000000e+00	2.000000000000000000e+00	2.000000000000000000e+00	1.000000000000000000e+00	2.000000000000000000e+00	2.000000000000000000e+00	2.000000000000000000e+00	1.000000000000000000e+00	1.000000000000000000e+00	1.000000000000000000e+00	1.000000000000000000e+00	1.000000000000000000e+00	1.000000000000000000e+00	1.000000000000000000e+00	1.000000000000000000e+00	2.000000000000000000e+00	2.000000000000000000e+00	1.000000000000000000e+00	2.000000000000000000e+00	1.000000000000000000e+00	2.000000000000000000e+00	2.000000000000000000e+00	1.000000000000000000e+00	2.000000000000000000e+00	1.000000000000000000e+00	1.000000000000000000e+00	1.000000000000000000e+00	1.000000000000000000e+00	1.000000000000000000e+00	2.000000000000000000e+00	2.000000000000000000e+00	2.000000000000000000e+00	1.000000000000000000e+00	1.000000000000000000e+00	1.000000000000000000e+00	1.000000000000000000e+00	1.000000000000000000e+00	1.000000000000000000e+00	1.000000000000000000e+00	2.000000000000000000e+00
1.000000000000000000e+00	2.000000000000000000e+00	1.000000000000000000e+00	1.000000000000000000e+00	2.000000000000000000e+00	1.000000000000000000e+00	1.000000000000000000e+00	2.000000000000000000e+00	2.000000000000000000e+00	1.000000000000000000e+00	2.000000000000000000e+00	2.000000000000000000e+00	1.000000000000000000e+00	2.000000000000000000e+00	1.000000000000000000e+00	1.000000000000000000e+00	2.000000000000000000e+00	1.000000000000000000e+00	1.000000000000000000e+00	1.000000000000000000e+00	2.000000000000000000e+00	2.000000000000000000e+00	1.000000000000000000e+00	2.000000000000000000e+00	1.000000000000000000e+00	1.000000000000000000e+00	1.000000000000000000e+00	1.000000000000000000e+00	2.000000000000000000e+00	2.000000000000000000e+00	2.000000000000000000e+00	2.000000000000000000e+00	2.000000000000000000e+00	1.000000000000000000e+00	1.000000000000000000e+00	1.000000000000000000e+00	1.000000000000000000e+00	2.000000000000000000e+00	2.000000000000000000e+00	1.000000000000000000e+00	2.000000000000000000e+00	1.000000000000000000e+00	2.000000000000000000e+00	1.000000000000000000e+00	1.000000000000000000e+00	2.000000000000000000e+00	2.000000000000000000e+00	1.000000000000000000e+00	2.000000000000000000e+00	2.000000000000000000e+00
2.000000000000000000e+00	1.000000000000000000e+00	1.000000000000000000e+00	1.000000000000000000e+00	2.000000000000000000e+00	2.000000000000000000e+00	1.000000000000000000e+00	2.000000000000000000e+00	1.000000000000000000e+00	2.000000000000000000e+00	1.000000000000000000e+00	1.000000000000000000e+00	1.000000000000000000e+00	1.000000000000000000e+00	1.000000000000000000e+00	1.000000000000000000e+00	1.000000000000000000e+00	1.000000000000000000e+00	1.000000000000000000e+00	2.000000000000000000e+00	2.000000000000000000e+00	2.000000000000000000e+00	2.000000000000000000e+00	1.000000000000000000e+00	2.000000000000000000e+00	1.000000000000000000e+00	1.000000000000000000e+00	1.000000000000000000e+00	1.000000000000000000e+00	2.000000000000000000e+00	2.000000000000000000e+00	1.000000000000000000e+00	2.000000000000000000e+00	2.000000000000000000e+00	1.000000000000000000e+00	1.000000000000000000e+00	2.000000000000000000e+00	2.000000000000000000e+00	1.000000000000000000e+00	1.000000000000000000e+00	1.000000000000000000e+00	1.000000000000000000e+00	1.000000000000000000e+00	1.000000000000000000e+00	2.000000000000000000e+00	2.000000000000000000e+00	2.000000000000000000e+00	1.000000000000000000e+00	2.000000000000000000e+00	1.000000000000000000e+00
2.000000000000000000e+00	1.000000000000000000e+00	1.000000000000000000e+00	2.000000000000000000e+00	1.000000000000000000e+00	2.000000000000000000e+00	2.000000000000000000e+00	1.000000000000000000e+00	1.000000000000000000e+00	1.000000000000000000e+00	2.000000000000000000e+00	2.000000000000000000e+00	1.000000000000000000e+00	1.000000000000000000e+00	2.000000000000000000e+00	2.000000000000000000e+00	2.000000000000000000e+00	1.000000000000000000e+00	1.000000000000000000e+00	2.000000000000000000e+00	2.000000000000000000e+00	2.000000000000000000e+00	2.000000000000000000e+00	1.000000000000000000e+00	1.000000000000000000e+00	1.000000000000000000e+00	1.000000000000000000e+00	2.000000000000000000e+00	1.000000000000000000e+00	1.000000000000000000e+00	1.000000000000000000e+00	2.000000000000000000e+00	1.000000000000000000e+00	1.000000000000000000e+00	2.000000000000000000e+00	1.000000000000000000e+00	2.000000000000000000e+00	2.000000000000000000e+00	2.000000000000000000e+00	1.000000000000000000e+00	1.000000000000000000e+00	1.000000000000000000e+00	1.000000000000000000e+00	2.000000000000000000e+00	2.000000000000000000e+00	2.000000000000000000e+00	2.000000000000000000e+00	2.000000000000000000e+00	1.000000000000000000e+00	2.000000000000000000e+00
2.000000000000000000e+00	1.000000000000000000e+00	1.000000000000000000e+00	1.000000000000000000e+00	2.000000000000000000e+00	1.000000000000000000e+00	2.000000000000000000e+00	2.000000000000000000e+00	1.000000000000000000e+00	1.000000000000000000e+00	1.000000000000000000e+00	2.000000000000000000e+00	1.000000000000000000e+00	1.000000000000000000e+00	2.000000000000000000e+00	2.000000000000000000e+00	2.000000000000000000e+00	1.000000000000000000e+00	1.000000000000000000e+00	2.000000000000000000e+00	2.000000000000000000e+00	2.000000000000000000e+00	2.000000000000000000e+00	2.000000000000000000e+00	1.000000000000000000e+00	1.000000000000000000e+00	1.000000000000000000e+00	1.000000000000000000e+00	1.000000000000000000e+00	2.000000000000000000e+00	1.000000000000000000e+00	1.000000000000000000e+00	1.000000000000000000e+00	2.000000000000000000e+00	1.000000000000000000e+00	2.000000000000000000e+00	1.000000000000000000e+00	2.000000000000000000e+00	2.000000000000000000e+00	2.000000000000000000e+00	1.000000000000000000e+00	1.000000000000000000e+00	1.000000000000000000e+00	1.000000000000000000e+00	2.000000000000000000e+00	2.000000000000000000e+00	2.000000000000000000e+00	2.000000000000000000e+00	1.000000000000000000e+00	2.000000000000000000e+00
1.000000000000000000e+00	1.000000000000000000e+00	2.000000000000000000e+00	1.000000000000000000e+00	1.000000000000000000e+00	1.000000000000000000e+00	1.000000000000000000e+00	1.000000000000000000e+00	1.000000000000000000e+00	1.000000000000000000e+00	1.000000000000000000e+00	1.000000000000000000e+00	1.000000000000000000e+00	1.000000000000000000e+00	1.000000000000000000e+00	2.000000000000000000e+00	2.000000000000000000e+00	2.000000000000000000e+00	1.000000000000000000e+00	1.000000000000000000e+00	1.000000000000000000e+00	2.000000000000000000e+00	1.000000000000000000e+00	2.000000000000000000e+00	1.000000000000000000e+00	2.000000000000000000e+00	2.000000000000000000e+00	1.000000000000000000e+00	1.000000000000000000e+00	1.000000000000000000e+00	1.000000000000000000e+00	2.000000000000000000e+00	1.000000000000000000e+00	1.000000000000000000e+00	2.000000000000000000e+00	1.000000000000000000e+00	2.000000000000000000e+00	2.000000000000000000e+00	2.000000000000000000e+00	2.000000000000000000e+00	2.000000000000000000e+00	1.000000000000000000e+00	2.000000000000000000e+00	1.000000000000000000e+00	1.000000000000000000e+00	1.000000000000000000e+00	2.000000000000000000e+00	1.000000000000000000e+00	2.000000000000000000e+00	1.000000000000000000e+00
2.000000000000000000e+00	1.000000000000000000e+00	1.000000000000000000e+00	1.000000000000000000e+00	1.000000000000000000e+00	1.000000000000000000e+00	1.000000000000000000e+00	1.000000000000000000e+00	2.000000000000000000e+00	1.000000000000000000e+00	2.000000000000000000e+00	2.000000000000000000e+00	2.000000000000000000e+00	2.000000000000000000e+00	2.000000000000000000e+00	1.000000000000000000e+00	2.000000000000000000e+00	1.000000000000000000e+00	1.000000000000000000e+00	1.000000000000000000e+00	1.000000000000000000e+00	2.000000000000000000e+00	2.000000000000000000e+00	1.000000000000000000e+00	1.000000000000000000e+00	2.000000000000000000e+00	1.000000000000000000e+00	1.000000000000000000e+00	1.000000000000000000e+00	2.000000000000000000e+00	2.000000000000000000e+00	2.000000000000000000e+00	1.000000000000000000e+00	2.000000000000000000e+00	2.000000000000000000e+00	1.000000000000000000e+00	2.000000000000000000e+00	1.000000000000000000e+00	2.000000000000000000e+00	1.000000000000000000e+00	1.000000000000000000e+00	1.000000000000000000e+00	1.000000000000000000e+00	2.000000000000000000e+00	2.000000000000000000e+00	2.000000000000000000e+00	2.000000000000000000e+00	1.000000000000000000e+00	1.000000000000000000e+00	2.000000000000000000e+00
1.000000000000000000e+00	1.000000000000000000e+00	2.000000000000000000e+00	1.000000000000000000e+00	2.000000000000000000e+00	2.000000000000000000e+00	1.000000000000000000e+00	1.000000000000000000e+00	1.000000000000000000e+00	1.000000000000000000e+00	1.000000000000000000e+00	1.000000000000000000e+00	1.000000000000000000e+00	1.000000000000000000e+00	1.000000000000000000e+00	2.000000000000000000e+00	1.000000000000000000e+00	2.000000000000000000e+00	1.000000000000000000e+00	2.000000000000000000e+00	1.000000000000000000e+00	1.000000000000000000e+00	1.000000000000000000e+00	1.000000000000000000e+00	1.000000000000000000e+00	1.000000000000000000e+00	2.000000000000000000e+00	1.000000000000000000e+00	1.000000000000000000e+00	2.000000000000000000e+00	1.000000000000000000e+00	2.000000000000000000e+00	2.000000000000000000e+00	2.000000000000000000e+00	1.000000000000000000e+00	1.000000000000000000e+00	1.000000000000000000e+00	1.000000000000000000e+00	2.000000000000000000e+00	1.000000000000000000e+00	1.000000000000000000e+00	2.000000000000000000e+00	2.000000000000000000e+00	1.000000000000000000e+00	1.000000000000000000e+00	2.000000000000000000e+00	1.000000000000000000e+00	1.000000000000000000e+00	2.000000000000000000e+00	1.000000000000000000e+00
2.000000000000000000e+00	1.000000000000000000e+00	1.000000000000000000e+00	1.000000000000000000e+00	1.000000000000000000e+00	1.000000000000000000e+00	2.000000000000000000e+00	1.000000000000000000e+00	2.000000000000000000e+00	1.000000000000000000e+00	1.000000000000000000e+00	2.000000000000000000e+00	1.000000000000000000e+00	2.000000000000000000e+00	2.000000000000000000e+00	1.000000000000000000e+00	1.000000000000000000e+00	2.000000000000000000e+00	2.000000000000000000e+00	2.000000000000000000e+00	1.000000000000000000e+00	1.000000000000000000e+00	1.000000000000000000e+00	2.000000000000000000e+00	1.000000000000000000e+00	2.000000000000000000e+00	1.000000000000000000e+00	1.000000000000000000e+00	1.000000000000000000e+00	1.000000000000000000e+00	1.000000000000000000e+00	2.000000000000000000e+00	2.000000000000000000e+00	1.000000000000000000e+00	2.000000000000000000e+00	2.000000000000000000e+00	1.000000000000000000e+00	2.000000000000000000e+00	2.000000000000000000e+00	1.000000000000000000e+00	1.000000000000000000e+00	2.000000000000000000e+00	2.000000000000000000e+00	2.000000000000000000e+00	2.000000000000000000e+00	1.000000000000000000e+00	1.000000000000000000e+00	1.000000000000000000e+00	2.000000000000000000e+00	1.000000000000000000e+00
1.000000000000000000e+00	1.000000000000000000e+00	2.000000000000000000e+00	2.000000000000000000e+00	2.000000000000000000e+00	1.000000000000000000e+00	1.000000000000000000e+00	2.000000000000000000e+00	2.000000000000000000e+00	1.000000000000000000e+00	2.000000000000000000e+00	1.000000000000000000e+00	1.000000000000000000e+00	2.000000000000000000e+00	1.000000000000000000e+00	1.000000000000000000e+00	1.000000000000000000e+00	2.000000000000000000e+00	1.000000000000000000e+00	2.000000000000000000e+00	2.000000000000000000e+00	2.000000000000000000e+00	1.000000000000000000e+00	2.000000000000000000e+00	2.000000000000000000e+00	1.000000000000000000e+00	2.000000000000000000e+00	1.000000000000000000e+00	2.000000000000000000e+00	1.000000000000000000e+00	2.000000000000000000e+00	2.000000000000000000e+00	2.000000000000000000e+00	2.000000000000000000e+00	1.000000000000000000e+00	2.000000000000000000e+00	1.000000000000000000e+00	2.000000000000000000e+00	2.000000000000000000e+00	1.000000000000000000e+00	1.000000000000000000e+00	2.000000000000000000e+00	2.000000000000000000e+00	2.000000000000000000e+00	1.000000000000000000e+00	1.000000000000000000e+00	1.000000000000000000e+00	2.000000000000000000e+00	1.000000000000000000e+00	2.000000000000000000e+00
1.000000000000000000e+00	1.000000000000000000e+00	1.000000000000000000e+00	1.000000000000000000e+00	1.000000000000000000e+00	1.000000000000000000e+00	1.000000000000000000e+00	1.000000000000000000e+00	1.000000000000000000e+00	1.000000000000000000e+00	1.000000000000000000e+00	1.000000000000000000e+00	1.000000000000000000e+00	1.000000000000000000e+00	2.000000000000000000e+00	1.000000000000000000e+00	1.000000000000000000e+00	2.000000000000000000e+00	2.000000000000000000e+00	2.000000000000000000e+00	1.000000000000000000e+00	2.000000000000000000e+00	2.000000000000000000e+00	2.000000000000000000e+00	2.000000000000000000e+00	1.000000000000000000e+00	2.000000000000000000e+00	2.000000000000000000e+00	2.000000000000000000e+00	1.000000000000000000e+00	1.000000000000000000e+00	1.000000000000000000e+00	2.000000000000000000e+00	1.000000000000000000e+00	2.000000000000000000e+00	1.000000000000000000e+00	2.000000000000000000e+00	1.000000000000000000e+00	1.000000000000000000e+00	2.000000000000000000e+00	2.000000000000000000e+00	2.000000000000000000e+00	1.000000000000000000e+00	2.000000000000000000e+00	2.000000000000000000e+00	1.000000000000000000e+00	1.000000000000000000e+00	1.000000000000000000e+00	2.000000000000000000e+00	2.000000000000000000e+00
1.000000000000000000e+00	2.000000000000000000e+00	2.000000000000000000e+00	1.000000000000000000e+00	2.000000000000000000e+00	1.000000000000000000e+00	2.000000000000000000e+00	2.000000000000000000e+00	2.000000000000000000e+00	1.000000000000000000e+00	2.000000000000000000e+00	1.000000000000000000e+00	2.000000000000000000e+00	1.000000000000000000e+00	2.000000000000000000e+00	2.000000000000000000e+00	2.000000000000000000e+00	2.000000000000000000e+00	2.000000000000000000e+00	1.000000000000000000e+00	1.000000000000000000e+00	1.000000000000000000e+00	1.000000000000000000e+00	1.000000000000000000e+00	1.000000000000000000e+00	2.000000000000000000e+00	2.000000000000000000e+00	1.000000000000000000e+00	2.000000000000000000e+00	1.000000000000000000e+00	2.000000000000000000e+00	2.000000000000000000e+00	1.000000000000000000e+00	2.000000000000000000e+00	1.000000000000000000e+00	2.000000000000000000e+00	1.000000000000000000e+00	1.000000000000000000e+00	2.000000000000000000e+00	1.000000000000000000e+00	2.000000000000000000e+00	2.000000000000000000e+00	1.000000000000000000e+00	2.000000000000000000e+00	2.000000000000000000e+00	2.000000000000000000e+00	2.000000000000000000e+00	1.000000000000000000e+00	1.000000000000000000e+00	1.000000000000000000e+00
1.000000000000000000e+00	1.000000000000000000e+00	1.000000000000000000e+00	1.000000000000000000e+00	1.000000000000000000e+00	1.000000000000000000e+00	1.000000000000000000e+00	2.000000000000000000e+00	1.000000000000000000e+00	1.000000000000000000e+00	2.000000000000000000e+00	1.000000000000000000e+00	2.000000000000000000e+00	1.000000000000000000e+00	2.000000000000000000e+00	1.000000000000000000e+00	1.000000000000000000e+00	1.000000000000000000e+00	2.000000000000000000e+00	2.000000000000000000e+00	1.000000000000000000e+00	1.000000000000000000e+00	1.000000000000000000e+00	2.000000000000000000e+00	1.000000000000000000e+00	2.000000000000000000e+00	2.000000000000000000e+00	2.000000000000000000e+00	2.000000000000000000e+00	2.000000000000000000e+00	1.000000000000000000e+00	2.000000000000000000e+00	2.000000000000000000e+00	2.000000000000000000e+00	2.000000000000000000e+00	2.000000000000000000e+00	2.000000000000000000e+00	1.000000000000000000e+00	2.000000000000000000e+00	2.000000000000000000e+00	1.000000000000000000e+00	2.000000000000000000e+00	1.000000000000000000e+00	2.000000000000000000e+00	1.000000000000000000e+00	2.000000000000000000e+00	1.000000000000000000e+00	2.000000000000000000e+00	1.000000000000000000e+00	2.000000000000000000e+00
1.000000000000000000e+00	1.000000000000000000e+00	1.000000000000000000e+00	1.000000000000000000e+00	1.000000000000000000e+00	2.000000000000000000e+00	2.000000000000000000e+00	2.000000000000000000e+00	1.000000000000000000e+00	1.000000000000000000e+00	1.000000000000000000e+00	2.000000000000000000e+00	1.000000000000000000e+00	1.000000000000000000e+00	2.000000000000000000e+00	1.000000000000000000e+00	1.000000000000000000e+00	2.000000000000000000e+00	1.000000000000000000e+00	1.000000000000000000e+00	1.000000000000000000e+00	2.000000000000000000e+00	2.000000000000000000e+00	1.000000000000000000e+00	1.000000000000000000e+00	2.000000000000000000e+00	1.000000000000000000e+00	2.000000000000000000e+00	1.000000000000000000e+00	2.000000000000000000e+00	2.000000000000000000e+00	1.000000000000000000e+00	2.000000000000000000e+00	2.000000000000000000e+00	2.000000000000000000e+00	1.000000000000000000e+00	1.000000000000000000e+00	2.000000000000000000e+00	2.000000000000000000e+00	1.000000000000000000e+00	2.000000000000000000e+00	1.000000000000000000e+00	2.000000000000000000e+00	1.000000000000000000e+00	1.000000000000000000e+00	2.000000000000000000e+00	2.000000000000000000e+00	2.000000000000000000e+00	2.000000000000000000e+00	2.000000000000000000e+00
1.000000000000000000e+00	2.000000000000000000e+00	1.000000000000000000e+00	1.000000000000000000e+00	1.000000000000000000e+00	2.000000000000000000e+00	1.000000000000000000e+00	1.000000000000000000e+00	2.000000000000000000e+00	1.000000000000000000e+00	2.000000000000000000e+00	2.000000000000000000e+00	2.000000000000000000e+00	1.000000000000000000e+00	2.000000000000000000e+00	1.000000000000000000e+00	2.000000000000000000e+00	1.000000000000000000e+00	1.000000000000000000e+00	2.000000000000000000e+00	1.000000000000000000e+00	1.000000000000000000e+00	2.000000000000000000e+00	1.000000000000000000e+00	1.000000000000000000e+00	1.000000000000000000e+00	2.000000000000000000e+00	2.000000000000000000e+00	1.000000000000000000e+00	1.000000000000000000e+00	2.000000000000000000e+00	2.000000000000000000e+00	1.000000000000000000e+00	2.000000000000000000e+00	1.000000000000000000e+00	2.000000000000000000e+00	1.000000000000000000e+00	1.000000000000000000e+00	2.000000000000000000e+00	1.000000000000000000e+00	1.000000000000000000e+00	1.000000000000000000e+00	1.000000000000000000e+00	2.000000000000000000e+00	2.000000000000000000e+00	1.000000000000000000e+00	1.000000000000000000e+00	2.000000000000000000e+00	1.000000000000000000e+00	2.000000000000000000e+00
1.000000000000000000e+00	2.000000000000000000e+00	1.000000000000000000e+00	1.000000000000000000e+00	2.000000000000000000e+00	1.000000000000000000e+00	1.000000000000000000e+00	2.000000000000000000e+00	2.000000000000000000e+00	1.000000000000000000e+00	2.000000000000000000e+00	1.000000000000000000e+00	1.000000000000000000e+00	1.000000000000000000e+00	1.000000000000000000e+00	1.000000000000000000e+00	1.000000000000000000e+00	2.000000000000000000e+00	1.000000000000000000e+00	2.000000000000000000e+00	1.000000000000000000e+00	1.000000000000000000e+00	1.000000000000000000e+00	2.000000000000000000e+00	1.000000000000000000e+00	1.000000000000000000e+00	2.000000000000000000e+00	2.000000000000000000e+00	2.000000000000000000e+00	1.000000000000000000e+00	2.000000000000000000e+00	2.000000000000000000e+00	2.000000000000000000e+00	2.000000000000000000e+00	1.000000000000000000e+00	1.000000000000000000e+00	1.000000000000000000e+00	2.000000000000000000e+00	1.000000000000000000e+00	1.000000000000000000e+00	2.000000000000000000e+00	2.000000000000000000e+00	2.000000000000000000e+00	1.000000000000000000e+00	1.000000000000000000e+00	1.000000000000000000e+00	2.000000000000000000e+00	1.000000000000000000e+00	2.000000000000000000e+00	1.000000000000000000e+00
2.000000000000000000e+00	1.000000000000000000e+00	2.000000000000000000e+00	1.000000000000000000e+00	2.000000000000000000e+00	2.000000000000000000e+00	1.000000000000000000e+00	2.000000000000000000e+00	2.000000000000000000e+00	1.000000000000000000e+00	1.000000000000000000e+00	2.000000000000000000e+00	2.000000000000000000e+00	2.000000000000000000e+00	1.000000000000000000e+00	2.000000000000000000e+00	2.000000000000000000e+00	2.000000000000000000e+00	2.000000000000000000e+00	2.000000000000000000e+00	1.000000000000000000e+00	1.000000000000000000e+00	1.000000000000000000e+00	1.000000000000000000e+00	2.000000000000000000e+00	2.000000000000000000e+00	1.000000000000000000e+00	1.000000000000000000e+00	2.000000000000000000e+00	1.000000000000000000e+00	2.000000000000000000e+00	2.000000000000000000e+00	1.000000000000000000e+00	2.000000000000000000e+00	2.000000000000000000e+00	2.000000000000000000e+00	1.000000000000000000e+00	1.000000000000000000e+00	1.000000000000000000e+00	1.000000000000000000e+00	1.000000000000000000e+00	1.000000000000000000e+00	1.000000000000000000e+00	1.000000000000000000e+00	1.000000000000000000e+00	2.000000000000000000e+00	2.000000000000000000e+00	1.000000000000000000e+00	2.000000000000000000e+00	2.000000000000000000e+00
1.000000000000000000e+00	1.000000000000000000e+00	1.000000000000000000e+00	1.000000000000000000e+00	2.000000000000000000e+00	1.000000000000000000e+00	2.000000000000000000e+00	2.000000000000000000e+00	2.000000000000000000e+00	1.000000000000000000e+00	1.000000000000000000e+00	1.000000000000000000e+00	2.000000000000000000e+00	1.000000000000000000e+00	1.000000000000000000e+00	2.000000000000000000e+00	1.000000000000000000e+00	1.000000000000000000e+00	2.000000000000000000e+00	1.000000000000000000e+00	1.000000000000000000e+00	1.000000000000000000e+00	2.000000000000000000e+00	2.000000000000000000e+00	2.000000000000000000e+00	2.000000000000000000e+00	2.000000000000000000e+00	2.000000000000000000e+00	2.000000000000000000e+00	2.000000000000000000e+00	2.000000000000000000e+00	2.000000000000000000e+00	2.000000000000000000e+00	1.000000000000000000e+00	1.000000000000000000e+00	2.000000000000000000e+00	2.000000000000000000e+00	2.000000000000000000e+00	2.000000000000000000e+00	1.000000000000000000e+00	1.000000000000000000e+00	1.000000000000000000e+00	2.000000000000000000e+00	1.000000000000000000e+00	1.000000000000000000e+00	1.000000000000000000e+00	2.000000000000000000e+00	2.000000000000000000e+00	2.000000000000000000e+00	1.000000000000000000e+00
1.000000000000000000e+00	2.000000000000000000e+00	1.000000000000000000e+00	1.000000000000000000e+00	1.000000000000000000e+00	2.000000000000000000e+00	1.000000000000000000e+00	1.000000000000000000e+00	1.000000000000000000e+00	1.000000000000000000e+00	1.000000000000000000e+00	2.000000000000000000e+00	2.000000000000000000e+00	2.000000000000000000e+00	1.000000000000000000e+00	1.000000000000000000e+00	1.000000000000000000e+00	1.000000000000000000e+00	1.000000000000000000e+00	1.000000000000000000e+00	1.000000000000000000e+00	1.000000000000000000e+00	1.000000000000000000e+00	1.000000000000000000e+00	1.000000000000000000e+00	2.000000000000000000e+00	1.000000000000000000e+00	2.000000000000000000e+00	1.000000000000000000e+00	1.000000000000000000e+00	1.000000000000000000e+00	1.000000000000000000e+00	1.000000000000000000e+00	1.000000000000000000e+00	1.000000000000000000e+00	2.000000000000000000e+00	2.000000000000000000e+00	2.000000000000000000e+00	2.000000000000000000e+00	1.000000000000000000e+00	2.000000000000000000e+00	2.000000000000000000e+00	1.000000000000000000e+00	2.000000000000000000e+00	1.000000000000000000e+00	1.000000000000000000e+00	1.000000000000000000e+00	2.000000000000000000e+00	2.000000000000000000e+00	2.000000000000000000e+00
1.000000000000000000e+00	1.000000000000000000e+00	1.000000000000000000e+00	2.000000000000000000e+00	1.000000000000000000e+00	2.000000000000000000e+00	1.000000000000000000e+00	2.000000000000000000e+00	1.000000000000000000e+00	1.000000000000000000e+00	2.000000000000000000e+00	1.000000000000000000e+00	1.000000000000000000e+00	2.000000000000000000e+00	2.000000000000000000e+00	2.000000000000000000e+00	1.000000000000000000e+00	1.000000000000000000e+00	2.000000000000000000e+00	2.000000000000000000e+00	1.000000000000000000e+00	2.000000000000000000e+00	2.000000000000000000e+00	1.000000000000000000e+00	2.000000000000000000e+00	1.000000000000000000e+00	2.000000000000000000e+00	1.000000000000000000e+00	2.000000000000000000e+00	2.000000000000000000e+00	2.000000000000000000e+00	2.000000000000000000e+00	2.000000000000000000e+00	1.000000000000000000e+00	1.000000000000000000e+00	2.000000000000000000e+00	2.000000000000000000e+00	2.000000000000000000e+00	2.000000000000000000e+00	1.000000000000000000e+00	1.000000000000000000e+00	1.000000000000000000e+00	1.000000000000000000e+00	2.000000000000000000e+00	1.000000000000000000e+00	2.000000000000000000e+00	1.000000000000000000e+00	2.000000000000000000e+00	1.000000000000000000e+00	2.000000000000000000e+00
1.000000000000000000e+00	1.000000000000000000e+00	1.000000000000000000e+00	2.000000000000000000e+00	1.000000000000000000e+00	1.000000000000000000e+00	1.000000000000000000e+00	1.000000000000000000e+00	2.000000000000000000e+00	1.000000000000000000e+00	1.000000000000000000e+00	1.000000000000000000e+00	1.000000000000000000e+00	2.000000000000000000e+00	1.000000000000000000e+00	1.000000000000000000e+00	2.000000000000000000e+00	1.000000000000000000e+00	2.000000000000000000e+00	1.000000000000000000e+00	2.000000000000000000e+00	2.000000000000000000e+00	1.000000000000000000e+00	2.000000000000000000e+00	2.000000000000000000e+00	2.000000000000000000e+00	2.000000000000000000e+00	1.000000000000000000e+00	1.000000000000000000e+00	2.000000000000000000e+00	1.000000000000000000e+00	2.000000000000000000e+00	1.000000000000000000e+00	2.000000000000000000e+00	2.000000000000000000e+00	1.000000000000000000e+00	2.000000000000000000e+00	1.000000000000000000e+00	2.000000000000000000e+00	2.000000000000000000e+00	1.000000000000000000e+00	2.000000000000000000e+00	2.000000000000000000e+00	2.000000000000000000e+00	1.000000000000000000e+00	2.000000000000000000e+00	1.000000000000000000e+00	2.000000000000000000e+00	1.000000000000000000e+00	2.000000000000000000e+00
1.000000000000000000e+00	2.000000000000000000e+00	1.000000000000000000e+00	2.000000000000000000e+00	2.000000000000000000e+00	2.000000000000000000e+00	1.000000000000000000e+00	1.000000000000000000e+00	1.000000000000000000e+00	1.000000000000000000e+00	1.000000000000000000e+00	1.000000000000000000e+00	1.000000000000000000e+00	2.000000000000000000e+00	2.000000000000000000e+00	1.000000000000000000e+00	1.000000000000000000e+00	1.000000000000000000e+00	2.000000000000000000e+00	2.000000000000000000e+00	1.000000000000000000e+00	2.000000000000000000e+00	1.000000000000000000e+00	2.000000000000000000e+00	2.000000000000000000e+00	1.000000000000000000e+00	2.000000000000000000e+00	2.000000000000000000e+00	1.000000000000000000e+00	1.000000000000000000e+00	2.000000000000000000e+00	1.000000000000000000e+00	2.000000000000000000e+00	2.000000000000000000e+00	1.000000000000000000e+00	1.000000000000000000e+00	2.000000000000000000e+00	1.000000000000000000e+00	1.000000000000000000e+00	2.000000000000000000e+00	1.000000000000000000e+00	2.000000000000000000e+00	2.000000000000000000e+00	1.000000000000000000e+00	2.000000000000000000e+00	2.000000000000000000e+00	1.000000000000000000e+00	1.000000000000000000e+00	1.000000000000000000e+00	2.000000000000000000e+00
1.000000000000000000e+00	1.000000000000000000e+00	1.000000000000000000e+00	2.000000000000000000e+00	1.000000000000000000e+00	1.000000000000000000e+00	2.000000000000000000e+00	1.000000000000000000e+00	2.000000000000000000e+00	1.000000000000000000e+00	1.000000000000000000e+00	1.000000000000000000e+00	1.000000000000000000e+00	1.000000000000000000e+00	1.000000000000000000e+00	1.000000000000000000e+00	2.000000000000000000e+00	1.000000000000000000e+00	2.000000000000000000e+00	1.000000000000000000e+00	2.000000000000000000e+00	2.000000000000000000e+00	2.000000000000000000e+00	2.000000000000000000e+00	1.000000000000000000e+00	1.000000000000000000e+00	1.000000000000000000e+00	1.000000000000000000e+00	1.000000000000000000e+00	1.000000000000000000e+00	1.000000000000000000e+00	2.000000000000000000e+00	2.000000000000000000e+00	2.000000000000000000e+00	2.000000000000000000e+00	2.000000000000000000e+00	1.000000000000000000e+00	2.000000000000000000e+00	2.000000000000000000e+00	1.000000000000000000e+00	2.000000000000000000e+00	1.000000000000000000e+00	2.000000000000000000e+00	2.000000000000000000e+00	1.000000000000000000e+00	2.000000000000000000e+00	1.000000000000000000e+00	2.000000000000000000e+00	2.000000000000000000e+00	2.000000000000000000e+00
1.000000000000000000e+00	1.000000000000000000e+00	2.000000000000000000e+00	1.000000000000000000e+00	1.000000000000000000e+00	2.000000000000000000e+00	1.000000000000000000e+00	2.000000000000000000e+00	1.000000000000000000e+00	1.000000000000000000e+00	1.000000000000000000e+00	1.000000000000000000e+00	2.000000000000000000e+00	2.000000000000000000e+00	1.000000000000000000e+00	2.000000000000000000e+00	2.000000000000000000e+00	2.000000000000000000e+00	2.000000000000000000e+00	2.000000000000000000e+00	1.000000000000000000e+00	2.000000000000000000e+00	1.000000000000000000e+00	1.000000000000000000e+00	1.000000000000000000e+00	2.000000000000000000e+00	1.000000000000000000e+00	2.000000000000000000e+00	2.000000000000000000e+00	1.000000000000000000e+00	2.000000000000000000e+00	1.000000000000000000e+00	2.000000000000000000e+00	2.000000000000000000e+00	1.000000000000000000e+00	1.000000000000000000e+00	2.000000000000000000e+00	1.000000000000000000e+00	2.000000000000000000e+00	2.000000000000000000e+00	2.000000000000000000e+00	1.000000000000000000e+00	2.000000000000000000e+00	1.000000000000000000e+00	1.000000000000000000e+00	2.000000000000000000e+00	2.000000000000000000e+00	1.000000000000000000e+00	1.000000000000000000e+00	1.000000000000000000e+00
1.000000000000000000e+00	2.000000000000000000e+00	2.000000000000000000e+00	1.000000000000000000e+00	2.000000000000000000e+00	1.000000000000000000e+00	2.000000000000000000e+00	1.000000000000000000e+00	1.000000000000000000e+00	2.000000000000000000e+00	1.000000000000000000e+00	2.000000000000000000e+00	1.000000000000000000e+00	2.000000000000000000e+00	1.000000000000000000e+00	1.000000000000000000e+00	1.000000000000000000e+00	2.000000000000000000e+00	2.000000000000000000e+00	1.000000000000000000e+00	1.000000000000000000e+00	2.000000000000000000e+00	2.000000000000000000e+00	1.000000000000000000e+00	1.000000000000000000e+00	2.000000000000000000e+00	1.000000000000000000e+00	2.000000000000000000e+00	2.000000000000000000e+00	1.000000000000000000e+00	2.000000000000000000e+00	1.000000000000000000e+00	2.000000000000000000e+00	1.000000000000000000e+00	1.000000000000000000e+00	2.000000000000000000e+00	2.000000000000000000e+00	2.000000000000000000e+00	1.000000000000000000e+00	2.000000000000000000e+00	2.000000000000000000e+00	2.000000000000000000e+00	1.000000000000000000e+00	1.000000000000000000e+00	1.000000000000000000e+00	1.000000000000000000e+00	1.000000000000000000e+00	1.000000000000000000e+00	2.000000000000000000e+00	2.000000000000000000e+00
1.000000000000000000e+00	1.000000000000000000e+00	2.000000000000000000e+00	1.000000000000000000e+00	1.000000000000000000e+00	1.000000000000000000e+00	1.000000000000000000e+00	1.000000000000000000e+00	1.000000000000000000e+00	2.000000000000000000e+00	1.000000000000000000e+00	2.000000000000000000e+00	2.000000000000000000e+00	2.000000000000000000e+00	1.000000000000000000e+00	2.000000000000000000e+00	2.000000000000000000e+00	2.000000000000000000e+00	2.000000000000000000e+00	2.000000000000000000e+00	2.000000000000000000e+00	1.000000000000000000e+00	1.000000000000000000e+00	2.000000000000000000e+00	2.000000000000000000e+00	1.000000000000000000e+00	2.000000000000000000e+00	2.000000000000000000e+00	2.000000000000000000e+00	1.000000000000000000e+00	1.000000000000000000e+00	1.000000000000000000e+00	1.000000000000000000e+00	2.000000000000000000e+00	2.000000000000000000e+00	2.000000000000000000e+00	2.000000000000000000e+00	1.000000000000000000e+00	1.000000000000000000e+00	2.000000000000000000e+00	1.000000000000000000e+00	1.000000000000000000e+00	2.000000000000000000e+00	1.000000000000000000e+00	2.000000000000000000e+00	2.000000000000000000e+00	2.000000000000000000e+00	2.000000000000000000e+00	1.000000000000000000e+00	1.000000000000000000e+00
2.000000000000000000e+00	1.000000000000000000e+00	1.000000000000000000e+00	1.000000000000000000e+00	1.000000000000000000e+00	1.000000000000000000e+00	2.000000000000000000e+00	1.000000000000000000e+00	2.000000000000000000e+00	1.000000000000000000e+00	1.000000000000000000e+00	2.000000000000000000e+00	1.000000000000000000e+00	2.000000000000000000e+00	2.000000000000000000e+00	1.000000000000000000e+00	1.000000000000000000e+00	2.000000000000000000e+00	2.000000000000000000e+00	2.000000000000000000e+00	1.000000000000000000e+00	1.000000000000000000e+00	1.000000000000000000e+00	2.000000000000000000e+00	1.000000000000000000e+00	2.000000000000000000e+00	1.000000000000000000e+00	1.000000000000000000e+00	1.000000000000000000e+00	1.000000000000000000e+00	1.000000000000000000e+00	2.000000000000000000e+00	2.000000000000000000e+00	1.000000000000000000e+00	2.000000000000000000e+00	2.000000000000000000e+00	1.000000000000000000e+00	2.000000000000000000e+00	2.000000000000000000e+00	1.000000000000000000e+00	1.000000000000000000e+00	2.000000000000000000e+00	2.000000000000000000e+00	2.000000000000000000e+00	2.000000000000000000e+00	1.000000000000000000e+00	1.000000000000000000e+00	1.000000000000000000e+00	2.000000000000000000e+00	1.000000000000000000e+00
1.000000000000000000e+00	1.000000000000000000e+00	1.000000000000000000e+00	2.000000000000000000e+00	1.000000000000000000e+00	2.000000000000000000e+00	2.000000000000000000e+00	1.000000000000000000e+00	1.000000000000000000e+00	2.000000000000000000e+00	2.000000000000000000e+00	2.000000000000000000e+00	1.000000000000000000e+00	2.000000000000000000e+00	2.000000000000000000e+00	1.000000000000000000e+00	1.000000000000000000e+00	2.000000000000000000e+00	2.000000000000000000e+00	1.000000000000000000e+00	1.000000000000000000e+00	2.000000000000000000e+00	2.000000000000000000e+00	1.000000000000000000e+00	1.000000000000000000e+00	1.000000000000000000e+00	1.000000000000000000e+00	1.000000000000000000e+00	1.000000000000000000e+00	1.000000000000000000e+00	1.000000000000000000e+00	2.000000000000000000e+00	1.000000000000000000e+00	2.000000000000000000e+00	2.000000000000000000e+00	2.000000000000000000e+00	1.000000000000000000e+00	2.000000000000000000e+00	1.000000000000000000e+00	2.000000000000000000e+00	2.000000000000000000e+00	1.000000000000000000e+00	2.000000000000000000e+00	2.000000000000000000e+00	1.000000000000000000e+00	2.000000000000000000e+00	2.000000000000000000e+00	2.000000000000000000e+00	2.000000000000000000e+00	2.000000000000000000e+00
1.000000000000000000e+00	1.000000000000000000e+00	1.000000000000000000e+00	1.000000000000000000e+00	2.000000000000000000e+00	1.000000000000000000e+00	2.000000000000000000e+00	1.000000000000000000e+00	1.000000000000000000e+00	2.000000000000000000e+00	1.000000000000000000e+00	1.000000000000000000e+00	1.000000000000000000e+00	1.000000000000000000e+00	1.000000000000000000e+00	1.000000000000000000e+00	2.000000000000000000e+00	1.000000000000000000e+00	1.000000000000000000e+00	2.000000000000000000e+00	2.000000000000000000e+00	2.000000000000000000e+00	2.000000000000000000e+00	2.000000000000000000e+00	2.000000000000000000e+00	2.000000000000000000e+00	2.000000000000000000e+00	1.000000000000000000e+00	2.000000000000000000e+00	2.000000000000000000e+00	1.000000000000000000e+00	2.000000000000000000e+00	1.000000000000000000e+00	2.000000000000000000e+00	1.000000000000000000e+00	1.000000000000000000e+00	1.000000000000000000e+00	2.000000000000000000e+00	2.000000000000000000e+00	2.000000000000000000e+00	2.000000000000000000e+00	2.000000000000000000e+00	1.000000000000000000e+00	1.000000000000000000e+00	1.000000000000000000e+00	1.000000000000000000e+00	1.000000000000000000e+00	1.000000000000000000e+00	2.000000000000000000e+00	1.000000000000000000e+00
1.000000000000000000e+00	2.000000000000000000e+00	2.000000000000000000e+00	1.000000000000000000e+00	1.000000000000000000e+00	1.000000000000000000e+00	1.000000000000000000e+00	1.000000000000000000e+00	1.000000000000000000e+00	2.000000000000000000e+00	1.000000000000000000e+00	1.000000000000000000e+00	1.000000000000000000e+00	1.000000000000000000e+00	1.000000000000000000e+00	1.000000000000000000e+00	1.000000000000000000e+00	2.000000000000000000e+00	1.000000000000000000e+00	2.000000000000000000e+00	2.000000000000000000e+00	2.000000000000000000e+00	1.000000000000000000e+00	1.000000000000000000e+00	1.000000000000000000e+00	1.000000000000000000e+00	1.000000000000000000e+00	1.000000000000000000e+00	1.000000000000000000e+00	1.000000000000000000e+00	1.000000000000000000e+00	2.000000000000000000e+00	2.000000000000000000e+00	1.000000000000000000e+00	2.000000000000000000e+00	1.000000000000000000e+00	1.000000000000000000e+00	2.000000000000000000e+00	1.000000000000000000e+00	2.000000000000000000e+00	1.000000000000000000e+00	2.000000000000000000e+00	2.000000000000000000e+00	1.000000000000000000e+00	2.000000000000000000e+00	1.000000000000000000e+00	2.000000000000000000e+00	2.000000000000000000e+00	2.000000000000000000e+00	2.000000000000000000e+00
1.000000000000000000e+00	1.000000000000000000e+00	1.000000000000000000e+00	2.000000000000000000e+00	1.000000000000000000e+00	1.000000000000000000e+00	2.000000000000000000e+00	1.000000000000000000e+00	2.000000000000000000e+00	1.000000000000000000e+00	1.000000000000000000e+00	1.000000000000000000e+00	1.000000000000000000e+00	1.000000000000000000e+00	1.000000000000000000e+00	1.000000000000000000e+00	2.000000000000000000e+00	1.000000000000000000e+00	2.000000000000000000e+00	1.000000000000000000e+00	2.000000000000000000e+00	2.000000000000000000e+00	2.000000000000000000e+00	2.000000000000000000e+00	1.000000000000000000e+00	1.000000000000000000e+00	1.000000000000000000e+00	1.000000000000000000e+00	1.000000000000000000e+00	1.000000000000000000e+00	1.000000000000000000e+00	2.000000000000000000e+00	2.000000000000000000e+00	2.000000000000000000e+00	2.000000000000000000e+00	2.000000000000000000e+00	1.000000000000000000e+00	2.000000000000000000e+00	2.000000000000000000e+00	1.000000000000000000e+00	2.000000000000000000e+00	1.000000000000000000e+00	2.000000000000000000e+00	2.000000000000000000e+00	1.000000000000000000e+00	2.000000000000000000e+00	1.000000000000000000e+00	2.000000000000000000e+00	2.000000000000000000e+00	2.000000000000000000e+00
2.000000000000000000e+00	1.000000000000000000e+00	1.000000000000000000e+00	1.000000000000000000e+00	2.000000000000000000e+00	1.000000000000000000e+00	1.000000000000000000e+00	1.000000000000000000e+00	2.000000000000000000e+00	1.000000000000000000e+00	1.000000000000000000e+00	1.000000000000000000e+00	1.000000000000000000e+00	2.000000000000000000e+00	2.000000000000000000e+00	1.000000000000000000e+00	2.000000000000000000e+00	2.000000000000000000e+00	1.000000000000000000e+00	1.000000000000000000e+00	1.000000000000000000e+00	1.000000000000000000e+00	1.000000000000000000e+00	1.000000000000000000e+00	1.000000000000000000e+00	2.000000000000000000e+00	2.000000000000000000e+00	1.000000000000000000e+00	1.000000000000000000e+00	2.000000000000000000e+00	2.000000000000000000e+00	2.000000000000000000e+00	2.000000000000000000e+00	1.000000000000000000e+00	2.000000000000000000e+00	1.000000000000000000e+00	1.000000000000000000e+00	1.000000000000000000e+00	2.000000000000000000e+00	2.000000000000000000e+00	1.000000000000000000e+00	2.000000000000000000e+00	2.000000000000000000e+00	2.000000000000000000e+00	2.000000000000000000e+00	1.000000000000000000e+00	1.000000000000000000e+00	1.000000000000000000e+00	1.000000000000000000e+00	1.000000000000000000e+00
1.000000000000000000e+00	1.000000000000000000e+00	1.000000000000000000e+00	1.000000000000000000e+00	1.000000000000000000e+00	1.000000000000000000e+00	1.000000000000000000e+00	1.000000000000000000e+00	2.000000000000000000e+00	2.000000000000000000e+00	1.000000000000000000e+00	1.000000000000000000e+00	1.000000000000000000e+00	2.000000000000000000e+00	2.000000000000000000e+00	2.000000000000000000e+00	2.000000000000000000e+00	2.000000000000000000e+00	1.000000000000000000e+00	1.000000000000000000e+00	1.000000000000000000e+00	1.000000000000000000e+00	2.000000000000000000e+00	2.000000000000000000e+00	2.000000000000000000e+00	2.000000000000000000e+00	2.000000000000000000e+00	1.000000000000000000e+00	2.000000000000000000e+00	1.000000000000000000e+00	1.000000000000000000e+00	2.000000000000000000e+00	2.000000000000000000e+00	2.000000000000000000e+00	2.000000000000000000e+00	1.000000000000000000e+00	2.000000000000000000e+00	1.000000000000000000e+00	2.000000000000000000e+00	2.000000000000000000e+00	1.000000000000000000e+00	1.000000000000000000e+00	2.000000000000000000e+00	2.000000000000000000e+00	2.000000000000000000e+00	2.000000000000000000e+00	1.000000000000000000e+00	2.000000000000000000e+00	2.000000000000000000e+00	2.000000000000000000e+00
1.000000000000000000e+00	1.000000000000000000e+00	2.000000000000000000e+00	1.000000000000000000e+00	1.000000000000000000e+00	1.000000000000000000e+00	2.000000000000000000e+00	2.000000000000000000e+00	1.000000000000000000e+00	2.000000000000000000e+00	2.000000000000000000e+00	1.000000000000000000e+00	1.000000000000000000e+00	2.000000000000000000e+00	2.000000000000000000e+00	2.000000000000000000e+00	2.000000000000000000e+00	2.000000000000000000e+00	1.000000000000000000e+00	2.000000000000000000e+00	1.000000000000000000e+00	1.000000000000000000e+00	2.000000000000000000e+00	2.000000000000000000e+00	2.000000000000000000e+00	2.000000000000000000e+00	1.000000000000000000e+00	2.000000000000000000e+00	1.000000000000000000e+00	2.000000000000000000e+00	1.000000000000000000e+00	1.000000000000000000e+00	1.000000000000000000e+00	1.000000000000000000e+00	1.000000000000000000e+00	2.000000000000000000e+00	2.000000000000000000e+00	2.000000000000000000e+00	1.000000000000000000e+00	1.000000000000000000e+00	2.000000000000000000e+00	2.000000000000000000e+00	2.000000000000000000e+00	2.000000000000000000e+00	2.000000000000000000e+00	2.000000000000000000e+00	1.000000000000000000e+00	1.000000000000000000e+00	1.000000000000000000e+00	1.000000000000000000e+00
1.000000000000000000e+00	2.000000000000000000e+00	2.000000000000000000e+00	1.000000000000000000e+00	2.000000000000000000e+00	1.000000000000000000e+00	2.000000000000000000e+00	1.000000000000000000e+00	1.000000000000000000e+00	2.000000000000000000e+00	2.000000000000000000e+00	1.000000000000000000e+00	1.000000000000000000e+00	1.000000000000000000e+00	2.000000000000000000e+00	2.000000000000000000e+00	2.000000000000000000e+00	1.000000000000000000e+00	1.000000000000000000e+00	1.000000000000000000e+00	2.000000000000000000e+00	2.000000000000000000e+00	1.000000000000000000e+00	2.000000000000000000e+00	1.000000000000000000e+00	1.000000000000000000e+00	1.000000000000000000e+00	1.000000000000000000e+00	1.000000000000000000e+00	1.000000000000000000e+00	1.000000000000000000e+00	1.000000000000000000e+00	1.000000000000000000e+00	1.000000000000000000e+00	2.000000000000000000e+00	2.000000000000000000e+00	1.000000000000000000e+00	2.000000000000000000e+00	1.000000000000000000e+00	1.000000000000000000e+00	1.000000000000000000e+00	1.000000000000000000e+00	1.000000000000000000e+00	1.000000000000000000e+00	1.000000000000000000e+00	2.000000000000000000e+00	2.000000000000000000e+00	1.000000000000000000e+00	2.000000000000000000e+00	1.000000000000000000e+00
1.000000000000000000e+00	1.000000000000000000e+00	2.000000000000000000e+00	1.000000000000000000e+00	1.000000000000000000e+00	1.000000000000000000e+00	1.000000000000000000e+00	2.000000000000000000e+00	2.000000000000000000e+00	1.000000000000000000e+00	1.000000000000000000e+00	1.000000000000000000e+00	1.000000000000000000e+00	1.000000000000000000e+00	2.000000000000000000e+00	1.000000000000000000e+00	1.000000000000000000e+00	1.000000000000000000e+00	1.000000000000000000e+00	1.000000000000000000e+00	1.000000000000000000e+00	2.000000000000000000e+00	2.000000000000000000e+00	2.000000000000000000e+00	1.000000000000000000e+00	2.000000000000000000e+00	1.000000000000000000e+00	2.000000000000000000e+00	1.000000000000000000e+00	1.000000000000000000e+00	1.000000000000000000e+00	1.000000000000000000e+00	1.000000000000000000e+00	1.000000000000000000e+00	1.000000000000000000e+00	2.000000000000000000e+00	1.000000000000000000e+00	1.000000000000000000e+00	2.000000000000000000e+00	2.000000000000000000e+00	1.000000000000000000e+00	2.000000000000000000e+00	1.000000000000000000e+00	1.000000000000000000e+00	2.000000000000000000e+00	2.000000000000000000e+00	1.000000000000000000e+00	1.000000000000000000e+00	2.000000000000000000e+00	2.000000000000000000e+00
2.000000000000000000e+00	2.000000000000000000e+00	2.000000000000000000e+00	2.000000000000000000e+00	2.000000000000000000e+00	1.000000000000000000e+00	1.000000000000000000e+00	2.000000000000000000e+00	2.000000000000000000e+00	1.000000000000000000e+00	2.000000000000000000e+00	2.000000000000000000e+00	1.000000000000000000e+00	1.000000000000000000e+00	2.000000000000000000e+00	1.000000000000000000e+00	2.000000000000000000e+00	2.000000000000000000e+00	1.000000000000000000e+00	1.000000000000000000e+00	1.000000000000000000e+00	2.000000000000000000e+00	1.000000000000000000e+00	1.000000000000000000e+00	1.000000000000000000e+00	2.000000000000000000e+00	1.000000000000000000e+00	1.000000000000000000e+00	2.000000000000000000e+00	2.000000000000000000e+00	2.000000000000000000e+00	1.000000000000000000e+00	1.000000000000000000e+00	1.000000000000000000e+00	1.000000000000000000e+00	1.000000000000000000e+00	2.000000000000000000e+00	1.000000000000000000e+00	1.000000000000000000e+00	1.000000000000000000e+00	1.000000000000000000e+00	2.000000000000000000e+00	2.000000000000000000e+00	1.000000000000000000e+00	2.000000000000000000e+00	1.000000000000000000e+00	1.000000000000000000e+00	2.000000000000000000e+00	1.000000000000000000e+00	1.000000000000000000e+00
1.000000000000000000e+00	1.000000000000000000e+00	2.000000000000000000e+00	1.000000000000000000e+00	1.000000000000000000e+00	1.000000000000000000e+00	2.000000000000000000e+00	1.000000000000000000e+00	2.000000000000000000e+00	1.000000000000000000e+00	1.000000000000000000e+00	1.000000000000000000e+00	2.000000000000000000e+00	2.000000000000000000e+00	2.000000000000000000e+00	1.000000000000000000e+00	1.000000000000000000e+00	2.000000000000000000e+00	2.000000000000000000e+00	1.000000000000000000e+00	2.000000000000000000e+00	1.000000000000000000e+00	2.000000000000000000e+00	2.000000000000000000e+00	1.000000000000000000e+00	1.000000000000000000e+00	2.000000000000000000e+00	2.000000000000000000e+00	2.000000000000000000e+00	1.000000000000000000e+00	2.000000000000000000e+00	2.000000000000000000e+00	1.000000000000000000e+00	2.000000000000000000e+00	1.000000000000000000e+00	2.000000000000000000e+00	2.000000000000000000e+00	2.000000000000000000e+00	2.000000000000000000e+00	2.000000000000000000e+00	1.000000000000000000e+00	2.000000000000000000e+00	2.000000000000000000e+00	2.000000000000000000e+00	2.000000000000000000e+00	2.000000000000000000e+00	2.000000000000000000e+00	2.000000000000000000e+00	2.000000000000000000e+00	1.000000000000000000e+00
1.000000000000000000e+00	1.000000000000000000e+00	1.000000000000000000e+00	1.000000000000000000e+00	1.000000000000000000e+00	2.000000000000000000e+00	1.000000000000000000e+00	2.000000000000000000e+00	2.000000000000000000e+00	2.000000000000000000e+00	2.000000000000000000e+00	2.000000000000000000e+00	1.000000000000000000e+00	1.000000000000000000e+00	1.000000000000000000e+00	2.000000000000000000e+00	1.000000000000000000e+00	2.000000000000000000e+00	2.000000000000000000e+00	2.000000000000000000e+00	2.000000000000000000e+00	2.000000000000000000e+00	2.000000000000000000e+00	1.000000000000000000e+00	1.000000000000000000e+00	1.000000000000000000e+00	2.000000000000000000e+00	1.000000000000000000e+00	1.000000000000000000e+00	1.000000000000000000e+00	1.000000000000000000e+00	2.000000000000000000e+00	2.000000000000000000e+00	2.000000000000000000e+00	2.000000000000000000e+00	2.000000000000000000e+00	1.000000000000000000e+00	1.000000000000000000e+00	1.000000000000000000e+00	2.000000000000000000e+00	2.000000000000000000e+00	2.000000000000000000e+00	2.000000000000000000e+00	2.000000000000000000e+00	1.000000000000000000e+00	2.000000000000000000e+00	1.000000000000000000e+00	1.000000000000000000e+00	1.000000000000000000e+00	1.000000000000000000e+00
1.000000000000000000e+00	1.000000000000000000e+00	1.000000000000000000e+00	1.000000000000000000e+00	1.000000000000000000e+00	2.000000000000000000e+00	2.000000000000000000e+00	1.000000000000000000e+00	2.000000000000000000e+00	2.000000000000000000e+00	1.000000000000000000e+00	2.000000000000000000e+00	2.000000000000000000e+00	2.000000000000000000e+00	1.000000000000000000e+00	1.000000000000000000e+00	2.000000000000000000e+00	2.000000000000000000e+00	2.000000000000000000e+00	2.000000000000000000e+00	2.000000000000000000e+00	1.000000000000000000e+00	1.000000000000000000e+00	2.000000000000000000e+00	2.000000000000000000e+00	1.000000000000000000e+00	2.000000000000000000e+00	2.000000000000000000e+00	1.000000000000000000e+00	1.000000000000000000e+00	1.000000000000000000e+00	1.000000000000000000e+00	1.000000000000000000e+00	1.000000000000000000e+00	2.000000000000000000e+00	2.000000000000000000e+00	2.000000000000000000e+00	2.000000000000000000e+00	2.000000000000000000e+00	2.000000000000000000e+00	2.000000000000000000e+00	1.000000000000000000e+00	2.000000000000000000e+00	1.000000000000000000e+00	2.000000000000000000e+00	2.000000000000000000e+00	1.000000000000000000e+00	1.000000000000000000e+00	2.000000000000000000e+00	1.000000000000000000e+00
1.000000000000000000e+00	2.000000000000000000e+00	1.000000000000000000e+00	2.000000000000000000e+00	2.000000000000000000e+00	1.000000000000000000e+00	1.000000000000000000e+00	1.000000000000000000e+00	1.000000000000000000e+00	1.000000000000000000e+00	1.000000000000000000e+00	2.000000000000000000e+00	1.000000000000000000e+00	2.000000000000000000e+00	1.000000000000000000e+00	2.000000000000000000e+00	2.000000000000000000e+00	1.000000000000000000e+00	1.000000000000000000e+00	1.000000000000000000e+00	2.000000000000000000e+00	1.000000000000000000e+00	2.000000000000000000e+00	1.000000000000000000e+00	1.000000000000000000e+00	2.000000000000000000e+00	2.000000000000000000e+00	1.000000000000000000e+00	2.000000000000000000e+00	2.000000000000000000e+00	2.000000000000000000e+00	1.000000000000000000e+00	1.000000000000000000e+00	1.000000000000000000e+00	1.000000000000000000e+00	1.000000000000000000e+00	1.000000000000000000e+00	2.000000000000000000e+00	1.000000000000000000e+00	2.000000000000000000e+00	2.000000000000000000e+00	2.000000000000000000e+00	1.000000000000000000e+00	1.000000000000000000e+00	2.000000000000000000e+00	2.000000000000000000e+00	2.000000000000000000e+00	2.000000000000000000e+00	2.000000000000000000e+00	2.000000000000000000e+00
2.000000000000000000e+00	2.000000000000000000e+00	1.000000000000000000e+00	2.000000000000000000e+00	2.000000000000000000e+00	1.000000000000000000e+00	2.000000000000000000e+00	1.000000000000000000e+00	2.000000000000000000e+00	1.000000000000000000e+00	1.000000000000000000e+00	1.000000000000000000e+00	1.000000000000000000e+00	2.000000000000000000e+00	2.000000000000000000e+00	1.000000000000000000e+00	1.000000000000000000e+00	2.000000000000000000e+00	2.000000000000000000e+00	1.000000000000000000e+00	1.000000000000000000e+00	2.000000000000000000e+00	1.000000000000000000e+00	2.000000000000000000e+00	2.000000000000000000e+00	1.000000000000000000e+00	2.000000000000000000e+00	1.000000000000000000e+00	1.000000000000000000e+00	1.000000000000000000e+00	2.000000000000000000e+00	1.000000000000000000e+00	1.000000000000000000e+00	2.000000000000000000e+00	1.000000000000000000e+00	1.000000000000000000e+00	1.000000000000000000e+00	1.000000000000000000e+00	1.000000000000000000e+00	1.000000000000000000e+00	1.000000000000000000e+00	1.000000000000000000e+00	1.000000000000000000e+00	2.000000000000000000e+00	1.000000000000000000e+00	2.000000000000000000e+00	2.000000000000000000e+00	1.000000000000000000e+00	1.000000000000000000e+00	1.000000000000000000e+00
1.000000000000000000e+00	1.000000000000000000e+00	2.000000000000000000e+00	2.000000000000000000e+00	1.000000000000000000e+00	2.000000000000000000e+00	1.000000000000000000e+00	2.000000000000000000e+00	2.000000000000000000e+00	1.000000000000000000e+00	2.000000000000000000e+00	1.000000000000000000e+00	1.000000000000000000e+00	2.000000000000000000e+00	2.000000000000000000e+00	1.000000000000000000e+00	2.000000000000000000e+00	2.000000000000000000e+00	1.000000000000000000e+00	2.000000000000000000e+00	2.000000000000000000e+00	2.000000000000000000e+00	1.000000000000000000e+00	1.000000000000000000e+00	2.000000000000000000e+00	1.000000000000000000e+00	2.000000000000000000e+00	2.000000000000000000e+00	2.000000000000000000e+00	1.000000000000000000e+00	2.000000000000000000e+00	1.000000000000000000e+00	2.000000000000000000e+00	1.000000000000000000e+00	1.000000000000000000e+00	1.000000000000000000e+00	1.000000000000000000e+00	1.000000000000000000e+00	1.000000000000000000e+00	2.000000000000000000e+00	2.000000000000000000e+00	1.000000000000000000e+00	1.000000000000000000e+00	1.000000000000000000e+00	1.000000000000000000e+00	2.000000000000000000e+00	1.000000000000000000e+00	1.000000000000000000e+00	2.000000000000000000e+00	1.000000000000000000e+00
2.000000000000000000e+00	1.000000000000000000e+00	1.000000000000000000e+00	1.000000000000000000e+00	1.000000000000000000e+00	1.000000000000000000e+00	2.000000000000000000e+00	2.000000000000000000e+00	2.000000000000000000e+00	1.000000000000000000e+00	1.000000000000000000e+00	2.000000000000000000e+00	2.000000000000000000e+00	2.000000000000000000e+00	1.000000000000000000e+00	1.000000000000000000e+00	1.000000000000000000e+00	2.000000000000000000e+00	2.000000000000000000e+00	2.000000000000000000e+00	2.000000000000000000e+00	2.000000000000000000e+00	2.000000000000000000e+00	2.000000000000000000e+00	1.000000000000000000e+00	1.000000000000000000e+00	1.000000000000000000e+00	2.000000000000000000e+00	2.000000000000000000e+00	2.000000000000000000e+00	1.000000000000000000e+00	1.000000000000000000e+00	1.000000000000000000e+00	1.000000000000000000e+00	1.000000000000000000e+00	1.000000000000000000e+00	1.000000000000000000e+00	2.000000000000000000e+00	1.000000000000000000e+00	2.000000000000000000e+00	1.000000000000000000e+00	2.000000000000000000e+00	1.000000000000000000e+00	2.000000000000000000e+00	2.000000000000000000e+00	2.000000000000000000e+00	2.000000000000000000e+00	1.000000000000000000e+00	2.000000000000000000e+00	2.000000000000000000e+00
2.000000000000000000e+00	2.000000000000000000e+00	1.000000000000000000e+00	1.000000000000000000e+00	1.000000000000000000e+00	1.000000000000000000e+00	1.000000000000000000e+00	2.000000000000000000e+00	2.000000000000000000e+00	1.000000000000000000e+00	2.000000000000000000e+00	1.000000000000000000e+00	2.000000000000000000e+00	1.000000000000000000e+00	2.000000000000000000e+00	2.000000000000000000e+00	1.000000000000000000e+00	2.000000000000000000e+00	2.000000000000000000e+00	2.000000000000000000e+00	2.000000000000000000e+00	1.000000000000000000e+00	2.000000000000000000e+00	1.000000000000000000e+00	1.000000000000000000e+00	1.000000000000000000e+00	1.000000000000000000e+00	2.000000000000000000e+00	1.000000000000000000e+00	1.000000000000000000e+00	1.000000000000000000e+00	1.000000000000000000e+00	1.000000000000000000e+00	2.000000000000000000e+00	2.000000000000000000e+00	2.000000000000000000e+00	1.000000000000000000e+00	2.000000000000000000e+00	1.000000000000000000e+00	2.000000000000000000e+00	2.000000000000000000e+00	1.000000000000000000e+00	1.000000000000000000e+00	2.000000000000000000e+00	2.000000000000000000e+00	2.000000000000000000e+00	2.000000000000000000e+00	2.000000000000000000e+00	2.000000000000000000e+00	2.000000000000000000e+00
1.000000000000000000e+00	2.000000000000000000e+00	2.000000000000000000e+00	1.000000000000000000e+00	1.000000000000000000e+00	1.000000000000000000e+00	1.000000000000000000e+00	1.000000000000000000e+00	2.000000000000000000e+00	1.000000000000000000e+00	1.000000000000000000e+00	1.000000000000000000e+00	2.000000000000000000e+00	1.000000000000000000e+00	2.000000000000000000e+00	1.000000000000000000e+00	1.000000000000000000e+00	2.000000000000000000e+00	1.000000000000000000e+00	2.000000000000000000e+00	1.000000000000000000e+00	1.000000000000000000e+00	1.000000000000000000e+00	1.000000000000000000e+00	1.000000000000000000e+00	1.000000000000000000e+00	2.000000000000000000e+00	1.000000000000000000e+00	1.000000000000000000e+00	1.000000000000000000e+00	2.000000000000000000e+00	2.000000000000000000e+00	2.000000000000000000e+00	1.000000000000000000e+00	1.000000000000000000e+00	2.000000000000000000e+00	2.000000000000000000e+00	2.000000000000000000e+00	2.000000000000000000e+00	1.000000000000000000e+00	2.000000000000000000e+00	2.000000000000000000e+00	1.000000000000000000e+00	2.000000000000000000e+00	2.000000000000000000e+00	1.000000000000000000e+00	1.000000000000000000e+00	1.000000000000000000e+00	1.000000000000000000e+00	2.000000000000000000e+00
2.000000000000000000e+00	1.000000000000000000e+00	1.000000000000000000e+00	1.000000000000000000e+00	1.000000000000000000e+00	1.000000000000000000e+00	2.000000000000000000e+00	1.000000000000000000e+00	2.000000000000000000e+00	1.000000000000000000e+00	2.000000000000000000e+00	2.000000000000000000e+00	2.000000000000000000e+00	1.000000000000000000e+00	1.000000000000000000e+00	1.000000000000000000e+00	2.000000000000000000e+00	1.000000000000000000e+00	1.000000000000000000e+00	1.000000000000000000e+00	1.000000000000000000e+00	1.000000000000000000e+00	1.000000000000000000e+00	1.000000000000000000e+00	1.000000000000000000e+00	1.000000000000000000e+00	1.000000000000000000e+00	1.000000000000000000e+00	2.000000000000000000e+00	2.000000000000000000e+00	1.000000000000000000e+00	1.000000000000000000e+00	2.000000000000000000e+00	2.000000000000000000e+00	2.000000000000000000e+00	2.000000000000000000e+00	2.000000000000000000e+00	1.000000000000000000e+00	1.000000000000000000e+00	2.000000000000000000e+00	1.000000000000000000e+00	2.000000000000000000e+00	2.000000000000000000e+00	1.000000000000000000e+00	1.000000000000000000e+00	2.000000000000000000e+00	2.000000000000000000e+00	2.000000000000000000e+00	1.000000000000000000e+00	1.000000000000000000e+00
2.000000000000000000e+00	2.000000000000000000e+00	1.000000000000000000e+00	1.000000000000000000e+00	1.000000000000000000e+00	1.000000000000000000e+00	2.000000000000000000e+00	1.000000000000000000e+00	1.000000000000000000e+00	1.000000000000000000e+00	2.000000000000000000e+00	1.000000000000000000e+00	2.000000000000000000e+00	1.000000000000000000e+00	1.000000000000000000e+00	1.000000000000000000e+00	1.000000000000000000e+00	1.000000000000000000e+00	1.000000000000000000e+00	1.000000000000000000e+00	1.000000000000000000e+00	1.000000000000000000e+00	1.000000000000000000e+00	2.000000000000000000e+00	2.000000000000000000e+00	2.000000000000000000e+00	1.000000000000000000e+00	2.000000000000000000e+00	1.000000000000000000e+00	2.000000000000000000e+00	1.000000000000000000e+00	1.000000000000000000e+00	1.000000000000000000e+00	2.000000000000000000e+00	1.000000000000000000e+00	1.000000000000000000e+00	1.000000000000000000e+00	1.000000000000000000e+00	1.000000000000000000e+00	2.000000000000000000e+00	2.000000000000000000e+00	2.000000000000000000e+00	2.000000000000000000e+00	2.000000000000000000e+00	2.000000000000000000e+00	2.000000000000000000e+00	1.000000000000000000e+00	1.000000000000000000e+00	1.000000000000000000e+00	2.000000000000000000e+00
1.000000000000000000e+00	1.000000000000000000e+00	1.000000000000000000e+00	1.000000000000000000e+00	2.000000000000000000e+00	2.000000000000000000e+00	1.000000000000000000e+00	1.000000000000000000e+00	2.000000000000000000e+00	2.000000000000000000e+00	1.000000000000000000e+00	1.000000000000000000e+00	1.000000000000000000e+00	1.000000000000000000e+00	1.000000000000000000e+00	1.000000000000000000e+00	1.000000000000000000e+00	1.000000000000000000e+00	2.000000000000000000e+00	2.000000000000000000e+00	1.000000000000000000e+00	2.000000000000000000e+00	2.000000000000000000e+00	1.000000000000000000e+00	2.000000000000000000e+00	2.000000000000000000e+00	1.000000000000000000e+00	2.000000000000000000e+00	1.000000000000000000e+00	1.000000000000000000e+00	2.000000000000000000e+00	2.000000000000000000e+00	1.000000000000000000e+00	1.000000000000000000e+00	1.000000000000000000e+00	1.000000000000000000e+00	1.000000000000000000e+00	2.000000000000000000e+00	2.000000000000000000e+00	2.000000000000000000e+00	1.000000000000000000e+00	1.000000000000000000e+00	1.000000000000000000e+00	2.000000000000000000e+00	2.000000000000000000e+00	2.000000000000000000e+00	1.000000000000000000e+00	2.000000000000000000e+00	2.000000000000000000e+00	2.000000000000000000e+00
2.000000000000000000e+00	2.000000000000000000e+00	1.000000000000000000e+00	1.000000000000000000e+00	1.000000000000000000e+00	2.000000000000000000e+00	1.000000000000000000e+00	1.000000000000000000e+00	2.000000000000000000e+00	1.000000000000000000e+00	2.000000000000000000e+00	1.000000000000000000e+00	2.000000000000000000e+00	1.000000000000000000e+00	1.000000000000000000e+00	2.000000000000000000e+00	2.000000000000000000e+00	1.000000000000000000e+00	1.000000000000000000e+00	1.000000000000000000e+00	2.000000000000000000e+00	2.000000000000000000e+00	2.000000000000000000e+00	1.000000000000000000e+00	2.000000000000000000e+00	1.000000000000000000e+00	1.000000000000000000e+00	1.000000000000000000e+00	1.000000000000000000e+00	1.000000000000000000e+00	1.000000000000000000e+00	2.000000000000000000e+00	1.000000000000000000e+00	2.000000000000000000e+00	1.000000000000000000e+00	2.000000000000000000e+00	1.000000000000000000e+00	1.000000000000000000e+00	2.000000000000000000e+00	2.000000000000000000e+00	2.000000000000000000e+00	1.000000000000000000e+00	1.000000000000000000e+00	2.000000000000000000e+00	2.000000000000000000e+00	1.000000000000000000e+00	2.000000000000000000e+00	2.000000000000000000e+00	1.000000000000000000e+00	2.000000000000000000e+00
1.000000000000000000e+00	1.000000000000000000e+00	1.000000000000000000e+00	1.000000000000000000e+00	2.000000000000000000e+00	2.000000000000000000e+00	2.000000000000000000e+00	1.000000000000000000e+00	1.000000000000000000e+00	2.000000000000000000e+00	2.000000000000000000e+00	2.000000000000000000e+00	1.000000000000000000e+00	1.000000000000000000e+00	2.000000000000000000e+00	1.000000000000000000e+00	1.000000000000000000e+00	2.000000000000000000e+00	2.000000000000000000e+00	1.000000000000000000e+00	1.000000000000000000e+00	1.000000000000000000e+00	2.000000000000000000e+00	1.000000000000000000e+00	1.000000000000000000e+00	1.000000000000000000e+00	1.000000000000000000e+00	1.000000000000000000e+00	1.000000000000000000e+00	1.000000000000000000e+00	2.000000000000000000e+00	1.000000000000000000e+00	1.000000000000000000e+00	2.000000000000000000e+00	1.000000000000000000e+00	2.000000000000000000e+00	2.000000000000000000e+00	1.000000000000000000e+00	2.000000000000000000e+00	1.000000000000000000e+00	2.000000000000000000e+00	2.000000000000000000e+00	2.000000000000000000e+00	1.000000000000000000e+00	1.000000000000000000e+00	1.000000000000000000e+00	1.000000000000000000e+00	2.000000000000000000e+00	1.000000000000000000e+00	1.000000000000000000e+00
2.000000000000000000e+00	2.000000000000000000e+00	2.000000000000000000e+00	1.000000000000000000e+00	1.000000000000000000e+00	2.000000000000000000e+00	1.000000000000000000e+00	1.000000000000000000e+00	1.000000000000000000e+00	1.000000000000000000e+00	1.000000000000000000e+00	1.000000000000000000e+00	1.000000000000000000e+00	1.000000000000000000e+00	1.000000000000000000e+00	1.000000000000000000e+00	1.000000000000000000e+00	2.000000000000000000e+00	1.000000000000000000e+00	2.000000000000000000e+00	1.000000000000000000e+00	2.000000000000000000e+00	1.000000000000000000e+00	2.000000000000000000e+00	2.000000000000000000e+00	2.000000000000000000e+00	2.000000000000000000e+00	1.000000000000000000e+00	1.000000000000000000e+00	2.000000000000000000e+00	1.000000000000000000e+00	2.000000000000000000e+00	2.000000000000000000e+00	2.000000000000000000e+00	2.000000000000000000e+00	2.000000000000000000e+00	2.000000000000000000e+00	1.000000000000000000e+00	1.000000000000000000e+00	1.000000000000000000e+00	2.000000000000000000e+00	1.000000000000000000e+00	2.000000000000000000e+00	1.000000000000000000e+00	1.000000000000000000e+00	2.000000000000000000e+00	2.000000000000000000e+00	1.000000000000000000e+00	1.000000000000000000e+00	1.000000000000000000e+00
2.000000000000000000e+00	2.000000000000000000e+00	1.000000000000000000e+00	1.000000000000000000e+00	1.000000000000000000e+00	2.000000000000000000e+00	2.000000000000000000e+00	2.000000000000000000e+00	1.000000000000000000e+00	1.000000000000000000e+00	2.000000000000000000e+00	1.000000000000000000e+00	1.000000000000000000e+00	1.000000000000000000e+00	1.000000000000000000e+00	2.000000000000000000e+00	1.000000000000000000e+00	2.000000000000000000e+00	1.000000000000000000e+00	1.000000000000000000e+00	2.000000000000000000e+00	2.000000000000000000e+00	1.000000000000000000e+00	2.000000000000000000e+00	1.000000000000000000e+00	2.000000000000000000e+00	2.000000000000000000e+00	2.000000000000000000e+00	2.000000000000000000e+00	2.000000000000000000e+00	1.000000000000000000e+00	1.000000000000000000e+00	2.000000000000000000e+00	2.000000000000000000e+00	2.000000000000000000e+00	2.000000000000000000e+00	1.000000000000000000e+00	1.000000000000000000e+00	1.000000000000000000e+00	1.000000000000000000e+00	1.000000000000000000e+00	2.000000000000000000e+00	2.000000000000000000e+00	1.000000000000000000e+00	2.000000000000000000e+00	2.000000000000000000e+00	2.000000000000000000e+00	2.000000000000000000e+00	1.000000000000000000e+00	2.000000000000000000e+00
1.000000000000000000e+00	1.000000000000000000e+00	1.000000000000000000e+00	2.000000000000000000e+00	1.000000000000000000e+00	1.000000000000000000e+00	1.000000000000000000e+00	1.000000000000000000e+00	2.000000000000000000e+00	2.000000000000000000e+00	1.000000000000000000e+00	2.000000000000000000e+00	1.000000000000000000e+00	1.000000000000000000e+00	2.000000000000000000e+00	2.000000000000000000e+00	1.000000000000000000e+00	1.000000000000000000e+00	1.000000000000000000e+00	2.000000000000000000e+00	2.000000000000000000e+00	2.000000000000000000e+00	1.000000000000000000e+00	1.000000000000000000e+00	1.000000000000000000e+00	1.000000000000000000e+00	1.000000000000000000e+00	2.000000000000000000e+00	2.000000000000000000e+00	2.000000000000000000e+00	1.000000000000000000e+00	2.000000000000000000e+00	1.000000000000000000e+00	2.000000000000000000e+00	1.000000000000000000e+00	1.000000000000000000e+00	1.000000000000000000e+00	1.000000000000000000e+00	2.000000000000000000e+00	1.000000000000000000e+00	2.000000000000000000e+00	1.000000000000000000e+00	1.000000000000000000e+00	1.000000000000000000e+00	1.000000000000000000e+00	1.000000000000000000e+00	1.000000000000000000e+00	2.000000000000000000e+00	1.000000000000000000e+00	1.000000000000000000e+00
1.000000000000000000e+00	2.000000000000000000e+00	1.000000000000000000e+00	1.000000000000000000e+00	1.000000000000000000e+00	1.000000000000000000e+00	1.000000000000000000e+00	1.000000000000000000e+00	1.000000000000000000e+00	2.000000000000000000e+00	2.000000000000000000e+00	2.000000000000000000e+00	2.000000000000000000e+00	1.000000000000000000e+00	1.000000000000000000e+00	1.000000000000000000e+00	1.000000000000000000e+00	2.000000000000000000e+00	2.000000000000000000e+00	1.000000000000000000e+00	2.000000000000000000e+00	2.000000000000000000e+00	2.000000000000000000e+00	2.000000000000000000e+00	1.000000000000000000e+00	2.000000000000000000e+00	1.000000000000000000e+00	2.000000000000000000e+00	2.000000000000000000e+00	1.000000000000000000e+00	1.000000000000000000e+00	2.000000000000000000e+00	2.000000000000000000e+00	1.000000000000000000e+00	2.000000000000000000e+00	2.000000000000000000e+00	2.000000000000000000e+00	2.000000000000000000e+00	1.000000000000000000e+00	2.000000000000000000e+00	2.000000000000000000e+00	2.000000000000000000e+00	2.000000000000000000e+00	1.000000000000000000e+00	2.000000000000000000e+00	1.000000000000000000e+00	1.000000000000000000e+00	1.000000000000000000e+00	1.000000000000000000e+00	2.000000000000000000e+00
1.000000000000000000e+00	2.000000000000000000e+00	2.000000000000000000e+00	2.000000000000000000e+00	1.000000000000000000e+00	1.000000000000000000e+00	1.000000000000000000e+00	1.000000000000000000e+00	2.000000000000000000e+00	2.000000000000000000e+00	1.000000000000000000e+00	2.000000000000000000e+00	2.000000000000000000e+00	1.000000000000000000e+00	1.000000000000000000e+00	2.000000000000000000e+00	1.000000000000000000e+00	2.000000000000000000e+00	2.000000000000000000e+00	2.000000000000000000e+00	2.000000000000000000e+00	2.000000000000000000e+00	2.000000000000000000e+00	1.000000000000000000e+00	1.000000000000000000e+00	1.000000000000000000e+00	2.000000000000000000e+00	1.000000000000000000e+00	2.000000000000000000e+00	1.000000000000000000e+00	2.000000000000000000e+00	1.000000000000000000e+00	1.000000000000000000e+00	1.000000000000000000e+00	1.000000000000000000e+00	2.000000000000000000e+00	2.000000000000000000e+00	1.000000000000000000e+00	2.000000000000000000e+00	1.000000000000000000e+00	2.000000000000000000e+00	2.000000000000000000e+00	1.000000000000000000e+00	2.000000000000000000e+00	1.000000000000000000e+00	2.000000000000000000e+00	2.000000000000000000e+00	2.000000000000000000e+00	2.000000000000000000e+00	1.000000000000000000e+00
1.000000000000000000e+00	1.000000000000000000e+00	1.000000000000000000e+00	1.000000000000000000e+00	1.000000000000000000e+00	1.000000000000000000e+00	2.000000000000000000e+00	2.000000000000000000e+00	1.000000000000000000e+00	1.000000000000000000e+00	1.000000000000000000e+00	1.000000000000000000e+00	1.000000000000000000e+00	1.000000000000000000e+00	2.000000000000000000e+00	2.000000000000000000e+00	2.000000000000000000e+00	1.000000000000000000e+00	2.000000000000000000e+00	1.000000000000000000e+00	2.000000000000000000e+00	1.000000000000000000e+00	1.000000000000000000e+00	1.000000000000000000e+00	2.000000000000000000e+00	1.000000000000000000e+00	2.000000000000000000e+00	2.000000000000000000e+00	2.000000000000000000e+00	1.000000000000000000e+00	2.000000000000000000e+00	2.000000000000000000e+00	1.000000000000000000e+00	2.000000000000000000e+00	1.000000000000000000e+00	1.000000000000000000e+00	2.000000000000000000e+00	1.000000000000000000e+00	1.000000000000000000e+00	2.000000000000000000e+00	2.000000000000000000e+00	1.000000000000000000e+00	1.000000000000000000e+00	1.000000000000000000e+00	2.000000000000000000e+00	1.000000000000000000e+00	1.000000000000000000e+00	2.000000000000000000e+00	2.000000000000000000e+00	2.000000000000000000e+00
1.000000000000000000e+00	1.000000000000000000e+00	2.000000000000000000e+00	2.000000000000000000e+00	1.000000000000000000e+00	2.000000000000000000e+00	2.000000000000000000e+00	2.000000000000000000e+00	2.000000000000000000e+00	1.000000000000000000e+00	2.000000000000000000e+00	2.000000000000000000e+00	1.000000000000000000e+00	2.000000000000000000e+00	2.000000000000000000e+00	1.000000000000000000e+00	2.000000000000000000e+00	1.000000000000000000e+00	1.000000000000000000e+00	2.000000000000000000e+00	1.000000000000000000e+00	2.000000000000000000e+00	2.000000000000000000e+00	1.000000000000000000e+00	1.000000000000000000e+00	1.000000000000000000e+00	1.000000000000000000e+00	2.000000000000000000e+00	2.000000000000000000e+00	2.000000000000000000e+00	1.000000000000000000e+00	1.000000000000000000e+00	2.000000000000000000e+00	1.000000000000000000e+00	1.000000000000000000e+00	1.000000000000000000e+00	1.000000000000000000e+00	2.000000000000000000e+00	1.000000000000000000e+00	1.000000000000000000e+00	1.000000000000000000e+00	2.000000000000000000e+00	1.000000000000000000e+00	2.000000000000000000e+00	2.000000000000000000e+00	1.000000000000000000e+00	1.000000000000000000e+00	1.000000000000000000e+00	2.000000000000000000e+00	1.000000000000000000e+00
1.000000000000000000e+00	1.000000000000000000e+00	1.000000000000000000e+00	1.000000000000000000e+00	2.000000000000000000e+00	1.000000000000000000e+00	2.000000000000000000e+00	1.000000000000000000e+00	1.000000000000000000e+00	1.000000000000000000e+00	1.000000000000000000e+00	1.000000000000000000e+00	1.000000000000000000e+00	1.000000000000000000e+00	1.000000000000000000e+00	2.000000000000000000e+00	2.000000000000000000e+00	2.000000000000000000e+00	1.000000000000000000e+00	2.000000000000000000e+00	1.000000000000000000e+00	1.000000000000000000e+00	2.000000000000000000e+00	1.000000000000000000e+00	2.000000000000000000e+00	1.000000000000000000e+00	2.000000000000000000e+00	1.000000000000000000e+00	1.000000000000000000e+00	2.000000000000000000e+00	2.000000000000000000e+00	2.000000000000000000e+00	2.000000000000000000e+00	2.000000000000000000e+00	2.000000000000000000e+00	2.000000000000000000e+00	2.000000000000000000e+00	2.000000000000000000e+00	2.000000000000000000e+00	1.000000000000000000e+00	2.000000000000000000e+00	2.000000000000000000e+00	1.000000000000000000e+00	2.000000000000000000e+00	2.000000000000000000e+00	2.000000000000000000e+00	1.000000000000000000e+00	2.000000000000000000e+00	1.000000000000000000e+00	2.000000000000000000e+00
1.000000000000000000e+00	1.000000000000000000e+00	1.000000000000000000e+00	1.000000000000000000e+00	2.000000000000000000e+00	1.000000000000000000e+00	1.000000000000000000e+00	1.000000000000000000e+00	1.000000000000000000e+00	1.000000000000000000e+00	1.000000000000000000e+00	1.000000000000000000e+00	2.000000000000000000e+00	1.000000000000000000e+00	2.000000000000000000e+00	2.000000000000000000e+00	2.000000000000000000e+00	1.000000000000000000e+00	1.000000000000000000e+00	2.000000000000000000e+00	2.000000000000000000e+00	2.000000000000000000e+00	2.000000000000000000e+00	2.000000000000000000e+00	2.000000000000000000e+00	2.000000000000000000e+00	2.000000000000000000e+00	1.000000000000000000e+00	1.000000000000000000e+00	2.000000000000000000e+00	2.000000000000000000e+00	1.000000000000000000e+00	2.000000000000000000e+00	1.000000000000000000e+00	2.000000000000000000e+00	1.000000000000000000e+00	2.000000000000000000e+00	2.000000000000000000e+00	1.000000000000000000e+00	1.000000000000000000e+00	2.000000000000000000e+00	1.000000000000000000e+00	2.000000000000000000e+00	2.000000000000000000e+00	2.000000000000000000e+00	1.000000000000000000e+00	1.000000000000000000e+00	1.000000000000000000e+00	2.000000000000000000e+00	2.000000000000000000e+00
1.000000000000000000e+00	1.000000000000000000e+00	2.000000000000000000e+00	2.000000000000000000e+00	1.000000000000000000e+00	2.000000000000000000e+00	2.000000000000000000e+00	1.000000000000000000e+00	2.000000000000000000e+00	2.000000000000000000e+00	1.000000000000000000e+00	1.000000000000000000e+00	2.000000000000000000e+00	2.000000000000000000e+00	2.000000000000000000e+00	1.000000000000000000e+00	1.000000000000000000e+00	1.000000000000000000e+00	2.000000000000000000e+00	2.000000000000000000e+00	2.000000000000000000e+00	1.000000000000000000e+00	1.000000000000000000e+00	2.000000000000000000e+00	2.000000000000000000e+00	1.000000000000000000e+00	2.000000000000000000e+00	2.000000000000000000e+00	1.000000000000000000e+00	2.000000000000000000e+00	2.000000000000000000e+00	2.000000000000000000e+00	2.000000000000000000e+00	1.000000000000000000e+00	1.000000000000000000e+00	1.000000000000000000e+00	2.000000000000000000e+00	2.000000000000000000e+00	2.000000000000000000e+00	1.000000000000000000e+00	2.000000000000000000e+00	1.000000000000000000e+00	1.000000000000000000e+00	2.000000000000000000e+00	1.000000000000000000e+00	2.000000000000000000e+00	1.000000000000000000e+00	1.000000000000000000e+00	2.000000000000000000e+00	2.000000000000000000e+00
1.000000000000000000e+00	2.000000000000000000e+00	1.000000000000000000e+00	1.000000000000000000e+00	2.000000000000000000e+00	1.000000000000000000e+00	1.000000000000000000e+00	1.000000000000000000e+00	1.000000000000000000e+00	1.000000000000000000e+00	1.000000000000000000e+00	2.000000000000000000e+00	2.000000000000000000e+00	2.000000000000000000e+00	1.000000000000000000e+00	2.000000000000000000e+00	2.000000000000000000e+00	2.000000000000000000e+00	1.000000000000000000e+00	1.000000000000000000e+00	2.000000000000000000e+00	2.000000000000000000e+00	2.000000000000000000e+00	1.000000000000000000e+00	1.000000000000000000e+00	1.000000000000000000e+00	1.000000000000000000e+00	2.000000000000000000e+00	2.000000000000000000e+00	1.000000000000000000e+00	1.000000000000000000e+00	1.000000000000000000e+00	1.000000000000000000e+00	1.000000000000000000e+00	1.000000000000000000e+00	1.000000000000000000e+00	1.000000000000000000e+00	1.000000000000000000e+00	1.000000000000000000e+00	2.000000000000000000e+00	2.000000000000000000e+00	1.000000000000000000e+00	1.000000000000000000e+00	2.000000000000000000e+00	2.000000000000000000e+00	2.000000000000000000e+00	2.000000000000000000e+00	2.000000000000000000e+00	1.000000000000000000e+00	2.000000000000000000e+00
1.000000000000000000e+00	1.000000000000000000e+00	2.000000000000000000e+00	2.000000000000000000e+00	1.000000000000000000e+00	2.000000000000000000e+00	2.000000000000000000e+00	2.000000000000000000e+00	2.000000000000000000e+00	1.000000000000000000e+00	2.000000000000000000e+00	2.000000000000000000e+00	2.000000000000000000e+00	1.000000000000000000e+00	1.000000000000000000e+00	2.000000000000000000e+00	1.000000000000000000e+00	2.000000000000000000e+00	1.000000000000000000e+00	1.000000000000000000e+00	1.000000000000000000e+00	2.000000000000000000e+00	2.000000000000000000e+00	2.000000000000000000e+00	2.000000000000000000e+00	2.000000000000000000e+00	1.000000000000000000e+00	1.000000000000000000e+00	1.000000000000000000e+00	1.000000000000000000e+00	1.000000000000000000e+00	2.000000000000000000e+00	2.000000000000000000e+00	1.000000000000000000e+00	1.000000000000000000e+00	1.000000000000000000e+00	2.000000000000000000e+00	2.000000000000000000e+00	1.000000000000000000e+00	1.000000000000000000e+00	1.000000000000000000e+00	2.000000000000000000e+00	1.000000000000000000e+00	2.000000000000000000e+00	1.000000000000000000e+00	2.000000000000000000e+00	2.000000000000000000e+00	1.000000000000000000e+00	2.000000000000000000e+00	1.000000000000000000e+00
1.000000000000000000e+00	1.000000000000000000e+00	1.000000000000000000e+00	2.000000000000000000e+00	1.000000000000000000e+00	2.000000000000000000e+00	1.000000000000000000e+00	2.000000000000000000e+00	1.000000000000000000e+00	2.000000000000000000e+00	2.000000000000000000e+00	1.000000000000000000e+00	2.000000000000000000e+00	1.000000000000000000e+00	1.000000000000000000e+00	2.000000000000000000e+00	2.000000000000000000e+00	1.000000000000000000e+00	2.000000000000000000e+00	2.000000000000000000e+00	1.000000000000000000e+00	1.000000000000000000e+00	1.000000000000000000e+00	2.000000000000000000e+00	2.000000000000000000e+00	2.000000000000000000e+00	1.000000000000000000e+00	1.000000000000000000e+00	1.000000000000000000e+00	2.000000000000000000e+00	2.000000000000000000e+00	1.000000000000000000e+00	1.000000000000000000e+00	2.000000000000000000e+00	2.000000000000000000e+00	1.000000000000000000e+00	2.000000000000000000e+00	1.000000000000000000e+00	1.000000000000000000e+00	2.000000000000000000e+00	1.000000000000000000e+00	1.000000000000000000e+00	2.000000000000000000e+00	2.000000000000000000e+00	1.000000000000000000e+00	1.000000000000000000e+00	2.000000000000000000e+00	2.000000000000000000e+00	2.000000000000000000e+00	2.000000000000000000e+00
2.000000000000000000e+00	2.000000000000000000e+00	1.000000000000000000e+00	2.000000000000000000e+00	1.000000000000000000e+00	2.000000000000000000e+00	2.000000000000000000e+00	2.000000000000000000e+00	1.000000000000000000e+00	2.000000000000000000e+00	1.000000000000000000e+00	1.000000000000000000e+00	1.000000000000000000e+00	2.000000000000000000e+00	1.000000000000000000e+00	2.000000000000000000e+00	1.000000000000000000e+00	2.000000000000000000e+00	2.000000000000000000e+00	1.000000000000000000e+00	2.000000000000000000e+00	1.000000000000000000e+00	1.000000000000000000e+00	1.000000000000000000e+00	1.000000000000000000e+00	1.000000000000000000e+00	2.000000000000000000e+00	2.000000000000000000e+00	1.000000000000000000e+00	2.000000000000000000e+00	1.000000000000000000e+00	1.000000000000000000e+00	2.000000000000000000e+00	1.000000000000000000e+00	1.000000000000000000e+00	1.000000000000000000e+00	1.000000000000000000e+00	2.000000000000000000e+00	1.000000000000000000e+00	1.000000000000000000e+00	2.000000000000000000e+00	2.000000000000000000e+00	2.000000000000000000e+00	1.000000000000000000e+00	2.000000000000000000e+00	1.000000000000000000e+00	2.000000000000000000e+00	1.000000000000000000e+00	1.000000000000000000e+00	1.000000000000000000e+00
1.000000000000000000e+00	1.000000000000000000e+00	1.000000000000000000e+00	1.000000000000000000e+00	1.000000000000000000e+00	1.000000000000000000e+00	1.000000000000000000e+00	1.000000000000000000e+00	1.000000000000000000e+00	2.000000000000000000e+00	1.000000000000000000e+00	1.000000000000000000e+00	2.000000000000000000e+00	1.000000000000000000e+00	2.000000000000000000e+00	2.000000000000000000e+00	1.000000000000000000e+00	1.000000000000000000e+00	2.000000000000000000e+00	1.000000000000000000e+00	1.000000000000000000e+00	2.000000000000000000e+00	2.000000000000000000e+00	1.000000000000000000e+00	2.000000000000000000e+00	2.000000000000000000e+00	1.000000000000000000e+00	2.000000000000000000e+00	1.000000000000000000e+00	1.000000000000000000e+00	2.000000000000000000e+00	1.000000000000000000e+00	1.000000000000000000e+00	2.000000000000000000e+00	2.000000000000000000e+00	2.000000000000000000e+00	1.000000000000000000e+00	1.000000000000000000e+00	1.000000000000000000e+00	2.000000000000000000e+00	2.000000000000000000e+00	2.000000000000000000e+00	1.000000000000000000e+00	1.000000000000000000e+00	2.000000000000000000e+00	1.000000000000000000e+00	2.000000000000000000e+00	2.000000000000000000e+00	2.000000000000000000e+00	1.000000000000000000e+00
1.000000000000000000e+00	1.000000000000000000e+00	1.000000000000000000e+00	1.000000000000000000e+00	1.000000000000000000e+00	1.000000000000000000e+00	1.000000000000000000e+00	2.000000000000000000e+00	1.000000000000000000e+00	2.000000000000000000e+00	1.000000000000000000e+00	1.000000000000000000e+00	2.000000000000000000e+00	2.000000000000000000e+00	2.000000000000000000e+00	2.000000000000000000e+00	2.000000000000000000e+00	2.000000000000000000e+00	2.000000000000000000e+00	1.000000000000000000e+00	2.000000000000000000e+00	2.000000000000000000e+00	1.000000000000000000e+00	1.000000000000000000e+00	2.000000000000000000e+00	2.000000000000000000e+00	1.000000000000000000e+00	2.000000000000000000e+00	2.000000000000000000e+00	1.000000000000000000e+00	1.000000000000000000e+00	1.000000000000000000e+00	2.000000000000000000e+00	1.000000000000000000e+00	2.000000000000000000e+00	1.000000000000000000e+00	2.000000000000000000e+00	1.000000000000000000e+00	2.000000000000000000e+00	1.000000000000000000e+00	1.000000000000000000e+00	1.000000000000000000e+00	1.000000000000000000e+00	2.000000000000000000e+00	1.000000000000000000e+00	2.000000000000000000e+00	1.000000000000000000e+00	1.000000000000000000e+00	2.000000000000000000e+00	2.000000000000000000e+00
1.000000000000000000e+00	1.000000000000000000e+00	1.000000000000000000e+00	1.000000000000000000e+00	2.000000000000000000e+00	2.000000000000000000e+00	1.000000000000000000e+00	1.000000000000000000e+00	1.000000000000000000e+00	1.000000000000000000e+00	1.000000000000000000e+00	2.000000000000000000e+00	1.000000000000000000e+00	1.000000000000000000e+00	1.000000000000000000e+00	2.000000000000000000e+00	1.000000000000000000e+00	1.000000000000000000e+00	2.000000000000000000e+00	1.000000000000000000e+00	2.000000000000000000e+00	1.000000000000000000e+00	2.000000000000000000e+00	1.000000000000000000e+00	2.000000000000000000e+00	2.000000000000000000e+00	2.000000000000000000e+00	1.000000000000000000e+00	2.000000000000000000e+00	1.000000000000000000e+00	1.000000000000000000e+00	1.000000000000000000e+00	2.000000000000000000e+00	1.000000000000000000e+00	1.000000000000000000e+00	1.000000000000000000e+00	2.000000000000000000e+00	2.000000000000000000e+00	2.000000000000000000e+00	1.000000000000000000e+00	1.000000000000000000e+00	1.000000000000000000e+00	2.000000000000000000e+00	2.000000000000000000e+00	1.000000000000000000e+00	1.000000000000000000e+00	2.000000000000000000e+00	1.000000000000000000e+00	1.000000000000000000e+00	2.000000000000000000e+00
2.000000000000000000e+00	1.000000000000000000e+00	2.000000000000000000e+00	2.000000000000000000e+00	2.000000000000000000e+00	1.000000000000000000e+00	1.000000000000000000e+00	2.000000000000000000e+00	2.000000000000000000e+00	1.000000000000000000e+00	1.000000000000000000e+00	2.000000000000000000e+00	1.000000000000000000e+00	2.000000000000000000e+00	2.000000000000000000e+00	1.000000000000000000e+00	2.000000000000000000e+00	1.000000000000000000e+00	2.000000000000000000e+00	1.000000000000000000e+00	1.000000000000000000e+00	1.000000000000000000e+00	1.000000000000000000e+00	1.000000000000000000e+00	2.000000000000000000e+00	1.000000000000000000e+00	1.000000000000000000e+00	1.000000000000000000e+00	2.000000000000000000e+00	2.000000000000000000e+00	2.000000000000000000e+00	1.000000000000000000e+00	2.000000000000000000e+00	1.000000000000000000e+00	2.000000000000000000e+00	2.000000000000000000e+00	1.000000000000000000e+00	1.000000000000000000e+00	2.000000000000000000e+00	2.000000000000000000e+00	2.000000000000000000e+00	2.000000000000000000e+00	1.000000000000000000e+00	1.000000000000000000e+00	1.000000000000000000e+00	1.000000000000000000e+00	2.000000000000000000e+00	1.000000000000000000e+00	1.000000000000000000e+00	1.000000000000000000e+00
1.000000000000000000e+00	1.000000000000000000e+00	1.000000000000000000e+00	1.000000000000000000e+00	1.000000000000000000e+00	2.000000000000000000e+00	2.000000000000000000e+00	2.000000000000000000e+00	1.000000000000000000e+00	1.000000000000000000e+00	1.000000000000000000e+00	1.000000000000000000e+00	1.000000000000000000e+00	1.000000000000000000e+00	2.000000000000000000e+00	1.000000000000000000e+00	1.000000000000000000e+00	2.000000000000000000e+00	2.000000000000000000e+00	2.000000000000000000e+00	1.000000000000000000e+00	2.000000000000000000e+00	2.000000000000000000e+00	1.000000000000000000e+00	2.000000000000000000e+00	1.000000000000000000e+00	1.000000000000000000e+00	2.000000000000000000e+00	1.000000000000000000e+00	1.000000000000000000e+00	2.000000000000000000e+00	1.000000000000000000e+00	1.000000000000000000e+00	1.000000000000000000e+00	1.000000000000000000e+00	1.000000000000000000e+00	2.000000000000000000e+00	2.000000000000000000e+00	1.000000000000000000e+00	1.000000000000000000e+00	2.000000000000000000e+00	2.000000000000000000e+00	1.000000000000000000e+00	2.000000000000000000e+00	2.000000000000000000e+00	2.000000000000000000e+00	2.000000000000000000e+00	1.000000000000000000e+00	2.000000000000000000e+00	1.000000000000000000e+00
2.000000000000000000e+00	2.000000000000000000e+00	1.000000000000000000e+00	1.000000000000000000e+00	2.000000000000000000e+00	1.000000000000000000e+00	2.000000000000000000e+00	2.000000000000000000e+00	1.000000000000000000e+00	2.000000000000000000e+00	1.000000000000000000e+00	1.000000000000000000e+00	1.000000000000000000e+00	2.000000000000000000e+00	1.000000000000000000e+00	2.000000000000000000e+00	2.000000000000000000e+00	1.000000000000000000e+00	1.000000000000000000e+00	1.000000000000000000e+00	1.000000000000000000e+00	1.000000000000000000e+00	1.000000000000000000e+00	1.000000000000000000e+00	2.000000000000000000e+00	1.000000000000000000e+00	2.000000000000000000e+00	1.000000000000000000e+00	2.000000000000000000e+00	2.000000000000000000e+00	1.000000000000000000e+00	2.000000000000000000e+00	1.000000000000000000e+00	1.000000000000000000e+00	1.000000000000000000e+00	1.000000000000000000e+00	2.000000000000000000e+00	1.000000000000000000e+00	1.000000000000000000e+00	2.000000000000000000e+00	2.000000000000000000e+00	2.000000000000000000e+00	2.000000000000000000e+00	2.000000000000000000e+00	1.000000000000000000e+00	2.000000000000000000e+00	2.000000000000000000e+00	1.000000000000000000e+00	1.000000000000000000e+00	1.000000000000000000e+00
2.000000000000000000e+00	1.000000000000000000e+00	1.000000000000000000e+00	1.000000000000000000e+00	1.000000000000000000e+00	1.000000000000000000e+00	2.000000000000000000e+00	1.000000000000000000e+00	1.000000000000000000e+00	1.000000000000000000e+00	1.000000000000000000e+00	2.000000000000000000e+00	2.000000000000000000e+00	1.000000000000000000e+00	2.000000000000000000e+00	2.000000000000000000e+00	1.000000000000000000e+00	1.000000000000000000e+00	1.000000000000000000e+00	2.000000000000000000e+00	1.000000000000000000e+00	2.000000000000000000e+00	1.000000000000000000e+00	2.000000000000000000e+00	1.000000000000000000e+00	1.000000000000000000e+00	1.000000000000000000e+00	2.000000000000000000e+00	1.000000000000000000e+00	1.000000000000000000e+00	1.000000000000000000e+00	2.000000000000000000e+00	1.000000000000000000e+00	1.000000000000000000e+00	2.000000000000000000e+00	1.000000000000000000e+00	2.000000000000000000e+00	1.000000000000000000e+00	1.000000000000000000e+00	2.000000000000000000e+00	2.000000000000000000e+00	1.000000000000000000e+00	2.000000000000000000e+00	2.000000000000000000e+00	2.000000000000000000e+00	2.000000000000000000e+00	1.000000000000000000e+00	2.000000000000000000e+00	1.000000000000000000e+00	1.000000000000000000e+00
1.000000000000000000e+00	1.000000000000000000e+00	2.000000000000000000e+00	1.000000000000000000e+00	1.000000000000000000e+00	2.000000000000000000e+00	2.000000000000000000e+00	2.000000000000000000e+00	1.000000000000000000e+00	2.000000000000000000e+00	1.000000000000000000e+00	2.000000000000000000e+00	1.000000000000000000e+00	1.000000000000000000e+00	2.000000000000000000e+00	2.000000000000000000e+00	1.000000000000000000e+00	1.000000000000000000e+00	2.000000000000000000e+00	1.000000000000000000e+00	1.000000000000000000e+00	2.000000000000000000e+00	2.000000000000000000e+00	1.000000000000000000e+00	2.000000000000000000e+00	2.000000000000000000e+00	2.000000000000000000e+00	2.000000000000000000e+00	2.000000000000000000e+00	1.000000000000000000e+00	1.000000000000000000e+00	2.000000000000000000e+00	1.000000000000000000e+00	2.000000000000000000e+00	2.000000000000000000e+00	1.000000000000000000e+00	2.000000000000000000e+00	2.000000000000000000e+00	2.000000000000000000e+00	1.000000000000000000e+00	1.000000000000000000e+00	2.000000000000000000e+00	1.000000000000000000e+00	1.000000000000000000e+00	1.000000000000000000e+00	1.000000000000000000e+00	1.000000000000000000e+00	1.000000000000000000e+00	1.000000000000000000e+00	1.000000000000000000e+00
1.000000000000000000e+00	1.000000000000000000e+00	1.000000000000000000e+00	1.000000000000000000e+00	1.000000000000000000e+00	2.000000000000000000e+00	1.000000000000000000e+00	2.000000000000000000e+00	1.000000000000000000e+00	2.000000000000000000e+00	1.000000000000000000e+00	1.000000000000000000e+00	1.000000000000000000e+00	1.000000000000000000e+00	1.000000000000000000e+00	1.000000000000000000e+00	1.000000000000000000e+00	2.000000000000000000e+00	2.000000000000000000e+00	1.000000000000000000e+00	1.000000000000000000e+00	2.000000000000000000e+00	2.000000000000000000e+00	2.000000000000000000e+00	2.000000000000000000e+00	1.000000000000000000e+00	1.000000000000000000e+00	2.000000000000000000e+00	2.000000000000000000e+00	1.000000000000000000e+00	2.000000000000000000e+00	1.000000000000000000e+00	1.000000000000000000e+00	1.000000000000000000e+00	2.000000000000000000e+00	2.000000000000000000e+00	2.000000000000000000e+00	1.000000000000000000e+00	2.000000000000000000e+00	1.000000000000000000e+00	2.000000000000000000e+00	1.000000000000000000e+00	2.000000000000000000e+00	1.000000000000000000e+00	2.000000000000000000e+00	1.000000000000000000e+00	2.000000000000000000e+00	2.000000000000000000e+00	1.000000000000000000e+00	1.000000000000000000e+00
1.000000000000000000e+00	1.000000000000000000e+00	2.000000000000000000e+00	1.000000000000000000e+00	2.000000000000000000e+00	1.000000000000000000e+00	1.000000000000000000e+00	1.000000000000000000e+00	1.000000000000000000e+00	1.000000000000000000e+00	2.000000000000000000e+00	1.000000000000000000e+00	1.000000000000000000e+00	2.000000000000000000e+00	1.000000000000000000e+00	2.000000000000000000e+00	2.000000000000000000e+00	2.000000000000000000e+00	1.000000000000000000e+00	2.000000000000000000e+00	2.000000000000000000e+00	2.000000000000000000e+00	2.000000000000000000e+00	2.000000000000000000e+00	1.000000000000000000e+00	1.000000000000000000e+00	2.000000000000000000e+00	1.000000000000000000e+00	2.000000000000000000e+00	2.000000000000000000e+00	1.000000000000000000e+00	1.000000000000000000e+00	1.000000000000000000e+00	2.000000000000000000e+00	1.000000000000000000e+00	1.000000000000000000e+00	1.000000000000000000e+00	2.000000000000000000e+00	2.000000000000000000e+00	2.000000000000000000e+00	1.000000000000000000e+00	2.000000000000000000e+00	2.000000000000000000e+00	2.000000000000000000e+00	2.000000000000000000e+00	1.000000000000000000e+00	2.000000000000000000e+00	2.000000000000000000e+00	1.000000000000000000e+00	1.000000000000000000e+00
1.000000000000000000e+00	1.000000000000000000e+00	1.000000000000000000e+00	1.000000000000000000e+00	1.000000000000000000e+00	1.000000000000000000e+00	1.000000000000000000e+00	1.000000000000000000e+00	1.000000000000000000e+00	1.000000000000000000e+00	1.000000000000000000e+00	1.000000000000000000e+00	1.000000000000000000e+00	2.000000000000000000e+00	2.000000000000000000e+00	2.000000000000000000e+00	1.000000000000000000e+00	1.000000000000000000e+00	2.000000000000000000e+00	2.000000000000000000e+00	2.000000000000000000e+00	2.000000000000000000e+00	2.000000000000000000e+00	1.000000000000000000e+00	2.000000000000000000e+00	1.000000000000000000e+00	2.000000000000000000e+00	1.000000000000000000e+00	2.000000000000000000e+00	2.000000000000000000e+00	2.000000000000000000e+00	2.000000000000000000e+00	2.000000000000000000e+00	1.000000000000000000e+00	1.000000000000000000e+00	2.000000000000000000e+00	1.000000000000000000e+00	2.000000000000000000e+00	2.000000000000000000e+00	1.000000000000000000e+00	2.000000000000000000e+00	2.000000000000000000e+00	2.000000000000000000e+00	2.000000000000000000e+00	2.000000000000000000e+00	1.000000000000000000e+00	1.000000000000000000e+00	1.000000000000000000e+00	2.000000000000000000e+00	2.000000000000000000e+00
1.000000000000000000e+00	1.000000000000000000e+00	2.000000000000000000e+00	2.000000000000000000e+00	1.000000000000000000e+00	2.000000000000000000e+00	1.000000000000000000e+00	1.000000000000000000e+00	1.000000000000000000e+00	1.000000000000000000e+00	1.000000000000000000e+00	2.000000000000000000e+00	1.000000000000000000e+00	1.000000000000000000e+00	2.000000000000000000e+00	1.000000000000000000e+00	2.000000000000000000e+00	2.000000000000000000e+00	1.000000000000000000e+00	2.000000000000000000e+00	2.000000000000000000e+00	2.000000000000000000e+00	2.000000000000000000e+00	2.000000000000000000e+00	1.000000000000000000e+00	1.000000000000000000e+00	2.000000000000000000e+00	1.000000000000000000e+00	2.000000000000000000e+00	2.000000000000000000e+00	1.000000000000000000e+00	1.000000000000000000e+00	1.000000000000000000e+00	2.000000000000000000e+00	1.000000000000000000e+00	1.000000000000000000e+00	1.000000000000000000e+00	2.000000000000000000e+00	2.000000000000000000e+00	2.000000000000000000e+00	2.000000000000000000e+00	1.000000000000000000e+00	2.000000000000000000e+00	2.000000000000000000e+00	2.000000000000000000e+00	2.000000000000000000e+00	1.000000000000000000e+00	2.000000000000000000e+00	2.000000000000000000e+00	1.000000000000000000e+00
2.000000000000000000e+00	2.000000000000000000e+00	1.000000000000000000e+00	1.000000000000000000e+00	1.000000000000000000e+00	2.000000000000000000e+00	1.000000000000000000e+00	1.000000000000000000e+00	2.000000000000000000e+00	1.000000000000000000e+00	1.000000000000000000e+00	1.000000000000000000e+00	2.000000000000000000e+00	1.000000000000000000e+00	1.000000000000000000e+00	1.000000000000000000e+00	1.000000000000000000e+00	1.000000000000000000e+00	2.000000000000000000e+00	1.000000000000000000e+00	2.000000000000000000e+00	2.000000000000000000e+00	1.000000000000000000e+00	1.000000000000000000e+00	1.000000000000000000e+00	1.000000000000000000e+00	2.000000000000000000e+00	2.000000000000000000e+00	1.000000000000000000e+00	1.000000000000000000e+00	2.000000000000000000e+00	1.000000000000000000e+00	2.000000000000000000e+00	1.000000000000000000e+00	2.000000000000000000e+00	1.000000000000000000e+00	1.000000000000000000e+00	1.000000000000000000e+00	1.000000000000000000e+00	2.000000000000000000e+00	2.000000000000000000e+00	2.000000000000000000e+00	2.000000000000000000e+00	2.000000000000000000e+00	1.000000000000000000e+00	1.000000000000000000e+00	2.000000000000000000e+00	2.000000000000000000e+00	2.000000000000000000e+00	1.000000000000000000e+00
2.000000000000000000e+00	1.000000000000000000e+00	1.000000000000000000e+00	2.000000000000000000e+00	2.000000000000000000e+00	1.000000000000000000e+00	1.000000000000000000e+00	2.000000000000000000e+00	1.000000000000000000e+00	1.000000000000000000e+00	2.000000000000000000e+00	2.000000000000000000e+00	1.000000000000000000e+00	2.000000000000000000e+00	2.000000000000000000e+00	2.000000000000000000e+00	1.000000000000000000e+00	2.000000000000000000e+00	1.000000000000000000e+00	1.000000000000000000e+00	1.000000000000000000e+00	1.000000000000000000e+00	1.000000000000000000e+00	1.000000000000000000e+00	2.000000000000000000e+00	2.000000000000000000e+00	1.000000000000000000e+00	2.000000000000000000e+00	1.000000000000000000e+00	2.000000000000000000e+00	2.000000000000000000e+00	1.000000000000000000e+00	2.000000000000000000e+00	2.000000000000000000e+00	1.000000000000000000e+00	1.000000000000000000e+00	1.000000000000000000e+00	1.000000000000000000e+00	1.000000000000000000e+00	2.000000000000000000e+00	1.000000000000000000e+00	2.000000000000000000e+00	2.000000000000000000e+00	1.000000000000000000e+00	2.000000000000000000e+00	1.000000000000000000e+00	2.000000000000000000e+00	2.000000000000000000e+00	1.000000000000000000e+00	2.000000000000000000e+00
2.000000000000000000e+00	1.000000000000000000e+00	1.000000000000000000e+00	1.000000000000000000e+00	2.000000000000000000e+00	1.000000000000000000e+00	1.000000000000000000e+00	1.000000000000000000e+00	1.000000000000000000e+00	1.000000000000000000e+00	2.000000000000000000e+00	1.000000000000000000e+00	1.000000000000000000e+00	1.000000000000000000e+00	2.000000000000000000e+00	2.000000000000000000e+00	2.000000000000000000e+00	2.000000000000000000e+00	1.000000000000000000e+00	1.000000000000000000e+00	2.000000000000000000e+00	2.000000000000000000e+00	1.000000000000000000e+00	1.000000000000000000e+00	2.000000000000000000e+00	2.000000000000000000e+00	1.000000000000000000e+00	1.000000000000000000e+00	1.000000000000000000e+00	2.000000000000000000e+00	1.000000000000000000e+00	1.000000000000000000e+00	1.000000000000000000e+00	1.000000000000000000e+00	2.000000000000000000e+00	1.000000000000000000e+00	2.000000000000000000e+00	2.000000000000000000e+00	1.000000000000000000e+00	1.000000000000000000e+00	2.000000000000000000e+00	2.000000000000000000e+00	2.000000000000000000e+00	1.000000000000000000e+00	1.000000000000000000e+00	2.000000000000000000e+00	2.000000000000000000e+00	2.000000000000000000e+00	1.000000000000000000e+00	2.000000000000000000e+00
1.000000000000000000e+00	2.000000000000000000e+00	2.000000000000000000e+00	1.000000000000000000e+00	1.000000000000000000e+00	1.000000000000000000e+00	1.000000000000000000e+00	2.000000000000000000e+00	2.000000000000000000e+00	2.000000000000000000e+00	1.000000000000000000e+00	1.000000000000000000e+00	1.000000000000000000e+00	1.000000000000000000e+00	1.000000000000000000e+00	2.000000000000000000e+00	2.000000000000000000e+00	1.000000000000000000e+00	1.000000000000000000e+00	1.000000000000000000e+00	2.000000000000000000e+00	2.000000000000000000e+00	2.000000000000000000e+00	2.000000000000000000e+00	1.000000000000000000e+00	2.000000000000000000e+00	2.000000000000000000e+00	2.000000000000000000e+00	2.000000000000000000e+00	2.000000000000000000e+00	1.000000000000000000e+00	1.000000000000000000e+00	2.000000000000000000e+00	1.000000000000000000e+00	1.000000000000000000e+00	1.000000000000000000e+00	1.000000000000000000e+00	2.000000000000000000e+00	1.000000000000000000e+00	1.000000000000000000e+00	1.000000000000000000e+00	1.000000000000000000e+00	2.000000000000000000e+00	1.000000000000000000e+00	1.000000000000000000e+00	1.000000000000000000e+00	1.000000000000000000e+00	1.000000000000000000e+00	1.000000000000000000e+00	2.000000000000000000e+00
1.000000000000000000e+00	2.000000000000000000e+00	1.000000000000000000e+00	1.000000000000000000e+00	1.000000000000000000e+00	1.000000000000000000e+00	1.000000000000000000e+00	1.000000000000000000e+00	1.000000000000000000e+00	1.000000000000000000e+00	1.000000000000000000e+00	1.000000000000000000e+00	2.000000000000000000e+00	2.000000000000000000e+00	1.000000000000000000e+00	1.000000000000000000e+00	2.000000000000000000e+00	1.000000000000000000e+00	1.000000000000000000e+00	1.000000000000000000e+00	2.000000000000000000e+00	2.000000000000000000e+00	1.000000000000000000e+00	1.000000000000000000e+00	2.000000000000000000e+00	1.000000000000000000e+00	1.000000000000000000e+00	2.000000000000000000e+00	2.000000000000000000e+00	1.000000000000000000e+00	1.000000000000000000e+00	1.000000000000000000e+00	2.000000000000000000e+00	2.000000000000000000e+00	2.000000000000000000e+00	1.000000000000000000e+00	1.000000000000000000e+00	1.000000000000000000e+00	1.000000000000000000e+00	2.000000000000000000e+00	2.000000000000000000e+00	2.000000000000000000e+00	1.000000000000000000e+00	2.000000000000000000e+00	2.000000000000000000e+00	2.000000000000000000e+00	1.000000000000000000e+00	1.000000000000000000e+00	1.000000000000000000e+00	2.000000000000000000e+00
1.000000000000000000e+00	1.000000000000000000e+00	1.000000000000000000e+00	1.000000000000000000e+00	1.000000000000000000e+00	1.000000000000000000e+00	2.000000000000000000e+00	1.000000000000000000e+00	1.000000000000000000e+00	2.000000000000000000e+00	1.000000000000000000e+00	2.000000000000000000e+00	1.000000000000000000e+00	2.000000000000000000e+00	2.000000000000000000e+00	1.000000000000000000e+00	1.000000000000000000e+00	1.000000000000000000e+00	1.000000000000000000e+00	1.000000000000000000e+00	2.000000000000000000e+00	2.000000000000000000e+00	1.000000000000000000e+00	2.000000000000000000e+00	2.000000000000000000e+00	2.000000000000000000e+00	1.000000000000000000e+00	2.000000000000000000e+00	2.000000000000000000e+00	2.000000000000000000e+00	2.000000000000000000e+00	1.000000000000000000e+00	2.000000000000000000e+00	2.000000000000000000e+00	2.000000000000000000e+00	1.000000000000000000e+00	2.000000000000000000e+00	1.000000000000000000e+00	1.000000000000000000e+00	1.000000000000000000e+00	2.000000000000000000e+00	1.000000000000000000e+00	1.000000000000000000e+00	1.000000000000000000e+00	1.000000000000000000e+00	2.000000000000000000e+00	1.000000000000000000e+00	1.000000000000000000e+00	2.000000000000000000e+00	1.000000000000000000e+00
2.000000000000000000e+00	1.000000000000000000e+00	1.000000000000000000e+00	1.000000000000000000e+00	1.000000000000000000e+00	2.000000000000000000e+00	2.000000000000000000e+00	2.000000000000000000e+00	2.000000000000000000e+00	2.000000000000000000e+00	1.000000000000000000e+00	1.000000000000000000e+00	1.000000000000000000e+00	1.000000000000000000e+00	1.000000000000000000e+00	2.000000000000000000e+00	2.000000000000000000e+00	2.000000000000000000e+00	1.000000000000000000e+00	2.000000000000000000e+00	2.000000000000000000e+00	2.000000000000000000e+00	2.000000000000000000e+00	2.000000000000000000e+00	2.000000000000000000e+00	1.000000000000000000e+00	1.000000000000000000e+00	1.000000000000000000e+00	1.000000000000000000e+00	2.000000000000000000e+00	1.000000000000000000e+00	2.000000000000000000e+00	1.000000000000000000e+00	1.000000000000000000e+00	1.000000000000000000e+00	2.000000000000000000e+00	1.000000000000000000e+00	1.000000000000000000e+00	2.000000000000000000e+00	2.000000000000000000e+00	1.000000000000000000e+00	1.000000000000000000e+00	1.000000000000000000e+00	2.000000000000000000e+00	2.000000000000000000e+00	1.000000000000000000e+00	1.000000000000000000e+00	1.000000000000000000e+00	1.000000000000000000e+00	2.000000000000000000e+00
1.000000000000000000e+00	1.000000000000000000e+00	1.000000000000000000e+00	1.000000000000000000e+00	1.000000000000000000e+00	2.000000000000000000e+00	2.000000000000000000e+00	2.000000000000000000e+00	1.000000000000000000e+00	1.000000000000000000e+00	2.000000000000000000e+00	2.000000000000000000e+00	1.000000000000000000e+00	2.000000000000000000e+00	2.000000000000000000e+00	1.000000000000000000e+00	2.000000000000000000e+00	2.000000000000000000e+00	2.000000000000000000e+00	1.000000000000000000e+00	2.000000000000000000e+00	1.000000000000000000e+00	1.000000000000000000e+00	1.000000000000000000e+00	1.000000000000000000e+00	1.000000000000000000e+00	1.000000000000000000e+00	1.000000000000000000e+00	2.000000000000000000e+00	1.000000000000000000e+00	2.000000000000000000e+00	2.000000000000000000e+00	2.000000000000000000e+00	2.000000000000000000e+00	2.000000000000000000e+00	1.000000000000000000e+00	1.000000000000000000e+00	1.000000000000000000e+00	2.000000000000000000e+00	2.000000000000000000e+00	2.000000000000000000e+00	1.000000000000000000e+00	2.000000000000000000e+00	1.000000000000000000e+00	2.000000000000000000e+00	1.000000000000000000e+00	1.000000000000000000e+00	1.000000000000000000e+00	1.000000000000000000e+00	1.000000000000000000e+00
1.000000000000000000e+00	1.000000000000000000e+00	1.000000000000000000e+00	1.000000000000000000e+00	1.000000000000000000e+00	1.000000000000000000e+00	2.000000000000000000e+00	1.000000000000000000e+00	1.000000000000000000e+00	1.000000000000000000e+00	1.000000000000000000e+00	1.000000000000000000e+00	1.000000000000000000e+00	2.000000000000000000e+00	2.000000000000000000e+00	2.000000000000000000e+00	1.000000000000000000e+00	2.000000000000000000e+00	2.000000000000000000e+00	2.000000000000000000e+00	2.000000000000000000e+00	1.000000000000000000e+00	1.000000000000000000e+00	1.000000000000000000e+00	1.000000000000000000e+00	2.000000000000000000e+00	1.000000000000000000e+00	1.000000000000000000e+00	1.000000000000000000e+00	1.000000000000000000e+00	1.000000000000000000e+00	2.000000000000000000e+00	2.000000000000000000e+00	1.000000000000000000e+00	2.000000000000000000e+00	1.000000000000000000e+00	1.000000000000000000e+00	2.000000000000000000e+00	2.000000000000000000e+00	2.000000000000000000e+00	2.000000000000000000e+00	2.000000000000000000e+00	1.000000000000000000e+00	2.000000000000000000e+00	1.000000000000000000e+00	1.000000000000000000e+00	1.000000000000000000e+00	1.000000000000000000e+00	1.000000000000000000e+00	2.000000000000000000e+00
1.000000000000000000e+00	2.000000000000000000e+00	1.000000000000000000e+00	1.000000000000000000e+00	1.000000000000000000e+00	2.000000000000000000e+00	2.000000000000000000e+00	2.000000000000000000e+00	2.000000000000000000e+00	2.000000000000000000e+00	1.000000000000000000e+00	1.000000000000000000e+00	2.000000000000000000e+00	1.000000000000000000e+00	1.000000000000000000e+00	1.000000000000000000e+00	1.000000000000000000e+00	1.000000000000000000e+00	1.000000000000000000e+00	1.000000000000000000e+00	1.000000000000000000e+00	1.000000000000000000e+00	1.000000000000000000e+00	1.000000000000000000e+00	1.000000000000000000e+00	2.000000000000000000e+00	1.000000000000000000e+00	2.000000000000000000e+00	2.000000000000000000e+00	2.000000000000000000e+00	2.000000000000000000e+00	1.000000000000000000e+00	2.000000000000000000e+00	1.000000000000000000e+00	2.000000000000000000e+00	2.000000000000000000e+00	1.000000000000000000e+00	2.000000000000000000e+00	2.000000000000000000e+00	2.000000000000000000e+00	2.000000000000000000e+00	1.000000000000000000e+00	1.000000000000000000e+00	2.000000000000000000e+00	2.000000000000000000e+00	1.000000000000000000e+00	1.000000000000000000e+00	2.000000000000000000e+00	1.000000000000000000e+00	1.000000000000000000e+00
1.000000000000000000e+00	1.000000000000000000e+00	1.000000000000000000e+00	2.000000000000000000e+00	1.000000000000000000e+00	1.000000000000000000e+00	1.000000000000000000e+00	1.000000000000000000e+00	2.000000000000000000e+00	1.000000000000000000e+00	2.000000000000000000e+00	1.000000000000000000e+00	2.000000000000000000e+00	1.000000000000000000e+00	1.000000000000000000e+00	2.000000000000000000e+00	2.000000000000000000e+00	2.000000000000000000e+00	2.000000000000000000e+00	2.000000000000000000e+00	1.000000000000000000e+00	2.000000000000000000e+00	2.000000000000000000e+00	2.000000000000000000e+00	1.000000000000000000e+00	1.000000000000000000e+00	2.000000000000000000e+00	2.000000000000000000e+00	1.000000000000000000e+00	1.000000000000000000e+00	1.000000000000000000e+00	2.000000000000000000e+00	2.000000000000000000e+00	2.000000000000000000e+00	2.000000000000000000e+00	2.000000000000000000e+00	2.000000000000000000e+00	2.000000000000000000e+00	1.000000000000000000e+00	2.000000000000000000e+00	2.000000000000000000e+00	1.000000000000000000e+00	1.000000000000000000e+00	1.000000000000000000e+00	2.000000000000000000e+00	2.000000000000000000e+00	1.000000000000000000e+00	1.000000000000000000e+00	2.000000000000000000e+00	1.000000000000000000e+00
1.000000000000000000e+00	1.000000000000000000e+00	1.000000000000000000e+00	1.000000000000000000e+00	1.000000000000000000e+00	2.000000000000000000e+00	1.000000000000000000e+00	2.000000000000000000e+00	2.000000000000000000e+00	1.000000000000000000e+00	2.000000000000000000e+00	2.000000000000000000e+00	2.000000000000000000e+00	2.000000000000000000e+00	1.000000000000000000e+00	1.000000000000000000e+00	2.000000000000000000e+00	1.000000000000000000e+00	2.000000000000000000e+00	1.000000000000000000e+00	1.000000000000000000e+00	2.000000000000000000e+00	1.000000000000000000e+00	2.000000000000000000e+00	2.000000000000000000e+00	2.000000000000000000e+00	1.000000000000000000e+00	2.000000000000000000e+00	2.000000000000000000e+00	2.000000000000000000e+00	1.000000000000000000e+00	1.000000000000000000e+00	2.000000000000000000e+00	2.000000000000000000e+00	2.000000000000000000e+00	1.000000000000000000e+00	2.000000000000000000e+00	1.000000000000000000e+00	2.000000000000000000e+00	2.000000000000000000e+00	1.000000000000000000e+00	1.000000000000000000e+00	1.000000000000000000e+00	2.000000000000000000e+00	1.000000000000000000e+00	2.000000000000000000e+00	1.000000000000000000e+00	1.000000000000000000e+00	1.000000000000000000e+00	1.000000000000000000e+00
1.000000000000000000e+00	1.000000000000000000e+00	1.000000000000000000e+00	2.000000000000000000e+00	1.000000000000000000e+00	1.000000000000000000e+00	2.000000000000000000e+00	1.000000000000000000e+00	1.000000000000000000e+00	1.000000000000000000e+00	2.000000000000000000e+00	1.000000000000000000e+00	2.000000000000000000e+00	1.000000000000000000e+00	1.000000000000000000e+00	2.000000000000000000e+00	1.000000000000000000e+00	1.000000000000000000e+00	1.000000000000000000e+00	2.000000000000000000e+00	2.000000000000000000e+00	2.000000000000000000e+00	1.000000000000000000e+00	1.000000000000000000e+00	2.000000000000000000e+00	2.000000000000000000e+00	1.000000000000000000e+00	2.000000000000000000e+00	2.000000000000000000e+00	1.000000000000000000e+00	1.000000000000000000e+00	1.000000000000000000e+00	1.000000000000000000e+00	1.000000000000000000e+00	1.000000000000000000e+00	1.000000000000000000e+00	1.000000000000000000e+00	1.000000000000000000e+00	1.000000000000000000e+00	2.000000000000000000e+00	2.000000000000000000e+00	2.000000000000000000e+00	2.000000000000000000e+00	2.000000000000000000e+00	1.000000000000000000e+00	1.000000000000000000e+00	1.000000000000000000e+00	1.000000000000000000e+00	2.000000000000000000e+00	1.000000000000000000e+00
1.000000000000000000e+00	1.000000000000000000e+00	1.000000000000000000e+00	1.000000000000000000e+00	1.000000000000000000e+00	1.000000000000000000e+00	1.000000000000000000e+00	1.000000000000000000e+00	2.000000000000000000e+00	2.000000000000000000e+00	1.000000000000000000e+00	2.000000000000000000e+00	2.000000000000000000e+00	2.000000000000000000e+00	2.000000000000000000e+00	2.000000000000000000e+00	2.000000000000000000e+00	2.000000000000000000e+00	2.000000000000000000e+00	1.000000000000000000e+00	1.000000000000000000e+00	2.000000000000000000e+00	2.000000000000000000e+00	2.000000000000000000e+00	2.000000000000000000e+00	2.000000000000000000e+00	1.000000000000000000e+00	2.000000000000000000e+00	1.000000000000000000e+00	2.000000000000000000e+00	2.000000000000000000e+00	1.000000000000000000e+00	1.000000000000000000e+00	1.000000000000000000e+00	1.000000000000000000e+00	2.000000000000000000e+00	1.000000000000000000e+00	1.000000000000000000e+00	1.000000000000000000e+00	2.000000000000000000e+00	2.000000000000000000e+00	2.000000000000000000e+00	1.000000000000000000e+00	2.000000000000000000e+00	2.000000000000000000e+00	2.000000000000000000e+00	1.000000000000000000e+00	1.000000000000000000e+00	2.000000000000000000e+00	1.000000000000000000e+00
1.000000000000000000e+00	1.000000000000000000e+00	1.000000000000000000e+00	1.000000000000000000e+00	1.000000000000000000e+00	1.000000000000000000e+00	1.000000000000000000e+00	2.000000000000000000e+00	2.000000000000000000e+00	1.000000000000000000e+00	2.000000000000000000e+00	2.000000000000000000e+00	1.000000000000000000e+00	2.000000000000000000e+00	1.000000000000000000e+00	2.000000000000000000e+00	2.000000000000000000e+00	2.000000000000000000e+00	1.000000000000000000e+00	1.000000000000000000e+00	2.000000000000000000e+00	1.000000000000000000e+00	1.000000000000000000e+00	1.000000000000000000e+00	1.000000000000000000e+00	1.000000000000000000e+00	1.000000000000000000e+00	2.000000000000000000e+00	2.000000000000000000e+00	2.000000000000000000e+00	1.000000000000000000e+00	1.000000000000000000e+00	2.000000000000000000e+00	2.000000000000000000e+00	2.000000000000000000e+00	2.000000000000000000e+00	2.000000000000000000e+00	1.000000000000000000e+00	1.000000000000000000e+00	2.000000000000000000e+00	2.000000000000000000e+00	2.000000000000000000e+00	2.000000000000000000e+00	1.000000000000000000e+00	2.000000000000000000e+00	1.000000000000000000e+00	2.000000000000000000e+00	1.000000000000000000e+00	1.000000000000000000e+00	2.000000000000000000e+00
1.000000000000000000e+00	1.000000000000000000e+00	1.000000000000000000e+00	1.000000000000000000e+00	1.000000000000000000e+00	2.000000000000000000e+00	2.000000000000000000e+00	2.000000000000000000e+00	1.000000000000000000e+00	1.000000000000000000e+00	2.000000000000000000e+00	2.000000000000000000e+00	1.000000000000000000e+00	2.000000000000000000e+00	2.000000000000000000e+00	1.000000000000000000e+00	2.000000000000000000e+00	2.000000000000000000e+00	2.000000000000000000e+00	1.000000000000000000e+00	2.000000000000000000e+00	1.000000000000000000e+00	1.000000000000000000e+00	1.000000000000000000e+00	1.000000000000000000e+00	1.000000000000000000e+00	1.000000000000000000e+00	1.000000000000000000e+00	2.000000000000000000e+00	1.000000000000000000e+00	2.000000000000000000e+00	2.000000000000000000e+00	2.000000000000000000e+00	2.000000000000000000e+00	2.000000000000000000e+00	1.000000000000000000e+00	1.000000000000000000e+00	2.000000000000000000e+00	2.000000000000000000e+00	1.000000000000000000e+00	2.000000000000000000e+00	1.000000000000000000e+00	2.000000000000000000e+00	1.000000000000000000e+00	1.000000000000000000e+00	1.000000000000000000e+00	1.000000000000000000e+00	1.000000000000000000e+00	2.000000000000000000e+00	1.000000000000000000e+00
1.000000000000000000e+00	2.000000000000000000e+00	1.000000000000000000e+00	1.000000000000000000e+00	1.000000000000000000e+00	2.000000000000000000e+00	2.000000000000000000e+00	1.000000000000000000e+00	1.000000000000000000e+00	1.000000000000000000e+00	1.000000000000000000e+00	1.000000000000000000e+00	1.000000000000000000e+00	1.000000000000000000e+00	1.000000000000000000e+00	2.000000000000000000e+00	2.000000000000000000e+00	2.000000000000000000e+00	1.000000000000000000e+00	1.000000000000000000e+00	2.000000000000000000e+00	1.000000000000000000e+00	1.000000000000000000e+00	2.000000000000000000e+00	2.000000000000000000e+00	1.000000000000000000e+00	2.000000000000000000e+00	2.000000000000000000e+00	2.000000000000000000e+00	2.000000000000000000e+00	1.000000000000000000e+00	2.000000000000000000e+00	2.000000000000000000e+00	1.000000000000000000e+00	1.000000000000000000e+00	2.000000000000000000e+00	2.000000000000000000e+00	2.000000000000000000e+00	2.000000000000000000e+00	2.000000000000000000e+00	2.000000000000000000e+00	1.000000000000000000e+00	2.000000000000000000e+00	1.000000000000000000e+00	2.000000000000000000e+00	2.000000000000000000e+00	1.000000000000000000e+00	1.000000000000000000e+00	1.000000000000000000e+00	2.000000000000000000e+00
1.000000000000000000e+00	1.000000000000000000e+00	1.000000000000000000e+00	2.000000000000000000e+00	2.000000000000000000e+00	1.000000000000000000e+00	2.000000000000000000e+00	2.000000000000000000e+00	1.000000000000000000e+00	2.000000000000000000e+00	1.000000000000000000e+00	1.000000000000000000e+00	1.000000000000000000e+00	2.000000000000000000e+00	2.000000000000000000e+00	2.000000000000000000e+00	2.000000000000000000e+00	1.000000000000000000e+00	2.000000000000000000e+00	2.000000000000000000e+00	1.000000000000000000e+00	1.000000000000000000e+00	1.000000000000000000e+00	1.000000000000000000e+00	1.000000000000000000e+00	2.000000000000000000e+00	1.000000000000000000e+00	2.000000000000000000e+00	1.000000000000000000e+00	2.000000000000000000e+00	2.000000000000000000e+00	1.000000000000000000e+00	1.000000000000000000e+00	2.000000000000000000e+00	2.000000000000000000e+00	2.000000000000000000e+00	1.000000000000000000e+00	1.000000000000000000e+00	1.000000000000000000e+00	2.000000000000000000e+00	1.000000000000000000e+00	2.000000000000000000e+00	1.000000000000000000e+00	1.000000000000000000e+00	2.000000000000000000e+00	2.000000000000000000e+00	2.000000000000000000e+00	2.000000000000000000e+00	2.000000000000000000e+00	1.000000000000000000e+00
2.000000000000000000e+00	1.000000000000000000e+00	2.000000000000000000e+00	2.000000000000000000e+00	1.000000000000000000e+00	2.000000000000000000e+00	1.000000000000000000e+00	2.000000000000000000e+00	2.000000000000000000e+00	1.000000000000000000e+00	1.000000000000000000e+00	2.000000000000000000e+00	1.000000000000000000e+00	2.000000000000000000e+00	1.000000000000000000e+00	2.000000000000000000e+00	1.000000000000000000e+00	2.000000000000000000e+00	1.000000000000000000e+00	1.000000000000000000e+00	2.000000000000000000e+00	2.000000000000000000e+00	2.000000000000000000e+00	2.000000000000000000e+00	2.000000000000000000e+00	2.000000000000000000e+00	1.000000000000000000e+00	2.000000000000000000e+00	1.000000000000000000e+00	2.000000000000000000e+00	1.000000000000000000e+00	1.000000000000000000e+00	1.000000000000000000e+00	1.000000000000000000e+00	1.000000000000000000e+00	1.000000000000000000e+00	2.000000000000000000e+00	1.000000000000000000e+00	2.000000000000000000e+00	1.000000000000000000e+00	1.000000000000000000e+00	2.000000000000000000e+00	2.000000000000000000e+00	2.000000000000000000e+00	2.000000000000000000e+00	2.000000000000000000e+00	1.000000000000000000e+00	2.000000000000000000e+00	1.000000000000000000e+00	2.000000000000000000e+00
2.000000000000000000e+00	1.000000000000000000e+00	1.000000000000000000e+00	1.000000000000000000e+00	1.000000000000000000e+00	2.000000000000000000e+00	1.000000000000000000e+00	2.000000000000000000e+00	1.000000000000000000e+00	2.000000000000000000e+00	2.000000000000000000e+00	1.000000000000000000e+00	2.000000000000000000e+00	2.000000000000000000e+00	2.000000000000000000e+00	1.000000000000000000e+00	1.000000000000000000e+00	1.000000000000000000e+00	1.000000000000000000e+00	2.000000000000000000e+00	1.000000000000000000e+00	1.000000000000000000e+00	2.000000000000000000e+00	2.000000000000000000e+00	2.000000000000000000e+00	1.000000000000000000e+00	2.000000000000000000e+00	1.000000000000000000e+00	2.000000000000000000e+00	2.000000000000000000e+00	1.000000000000000000e+00	1.000000000000000000e+00	1.000000000000000000e+00	1.000000000000000000e+00	2.000000000000000000e+00	2.000000000000000000e+00	2.000000000000000000e+00	2.000000000000000000e+00	1.000000000000000000e+00	1.000000000000000000e+00	1.000000000000000000e+00	1.000000000000000000e+00	2.000000000000000000e+00	2.000000000000000000e+00	2.000000000000000000e+00	1.000000000000000000e+00	2.000000000000000000e+00	1.000000000000000000e+00	2.000000000000000000e+00	2.000000000000000000e+00
2.000000000000000000e+00	1.000000000000000000e+00	1.000000000000000000e+00	2.000000000000000000e+00	2.000000000000000000e+00	1.000000000000000000e+00	1.000000000000000000e+00	2.000000000000000000e+00	1.000000000000000000e+00	2.000000000000000000e+00	2.000000000000000000e+00	1.000000000000000000e+00	1.000000000000000000e+00	2.000000000000000000e+00	1.000000000000000000e+00	2.000000000000000000e+00	1.000000000000000000e+00	2.000000000000000000e+00	2.000000000000000000e+00	1.000000000000000000e+00	2.000000000000000000e+00	1.000000000000000000e+00	2.000000000000000000e+00	1.000000000000000000e+00	1.000000000000000000e+00	1.000000000000000000e+00	1.000000000000000000e+00	1.000000000000000000e+00	1.000000000000000000e+00	2.000000000000000000e+00	1.000000000000000000e+00	2.000000000000000000e+00	2.000000000000000000e+00	1.000000000000000000e+00	1.000000000000000000e+00	2.000000000000000000e+00	1.000000000000000000e+00	1.000000000000000000e+00	1.000000000000000000e+00	2.000000000000000000e+00	1.000000000000000000e+00	2.000000000000000000e+00	2.000000000000000000e+00	2.000000000000000000e+00	2.000000000000000000e+00	1.000000000000000000e+00	1.000000000000000000e+00	1.000000000000000000e+00	1.000000000000000000e+00	1.000000000000000000e+00
1.000000000000000000e+00	1.000000000000000000e+00	1.000000000000000000e+00	1.000000000000000000e+00	1.000000000000000000e+00	1.000000000000000000e+00	2.000000000000000000e+00	1.000000000000000000e+00	1.000000000000000000e+00	2.000000000000000000e+00	2.000000000000000000e+00	1.000000000000000000e+00	2.000000000000000000e+00	1.000000000000000000e+00	1.000000000000000000e+00	2.000000000000000000e+00	1.000000000000000000e+00	2.000000000000000000e+00	2.000000000000000000e+00	2.000000000000000000e+00	1.000000000000000000e+00	2.000000000000000000e+00	2.000000000000000000e+00	1.000000000000000000e+00	1.000000000000000000e+00	2.000000000000000000e+00	1.000000000000000000e+00	1.000000000000000000e+00	2.000000000000000000e+00	2.000000000000000000e+00	2.000000000000000000e+00	2.000000000000000000e+00	1.000000000000000000e+00	1.000000000000000000e+00	1.000000000000000000e+00	1.000000000000000000e+00	2.000000000000000000e+00	1.000000000000000000e+00	1.000000000000000000e+00	1.000000000000000000e+00	2.000000000000000000e+00	1.000000000000000000e+00	2.000000000000000000e+00	2.000000000000000000e+00	2.000000000000000000e+00	2.000000000000000000e+00	1.000000000000000000e+00	1.000000000000000000e+00	1.000000000000000000e+00	1.000000000000000000e+00
1.000000000000000000e+00	1.000000000000000000e+00	1.000000000000000000e+00	1.000000000000000000e+00	1.000000000000000000e+00	1.000000000000000000e+00	1.000000000000000000e+00	1.000000000000000000e+00	2.000000000000000000e+00	2.000000000000000000e+00	1.000000000000000000e+00	1.000000000000000000e+00	1.000000000000000000e+00	2.000000000000000000e+00	1.000000000000000000e+00	2.000000000000000000e+00	2.000000000000000000e+00	1.000000000000000000e+00	1.000000000000000000e+00	1.000000000000000000e+00	1.000000000000000000e+00	1.000000000000000000e+00	2.000000000000000000e+00	2.000000000000000000e+00	1.000000000000000000e+00	2.000000000000000000e+00	2.000000000000000000e+00	2.000000000000000000e+00	1.000000000000000000e+00	2.000000000000000000e+00	2.000000000000000000e+00	2.000000000000000000e+00	1.000000000000000000e+00	1.000000000000000000e+00	1.000000000000000000e+00	1.000000000000000000e+00	2.000000000000000000e+00	1.000000000000000000e+00	2.000000000000000000e+00	2.000000000000000000e+00	2.000000000000000000e+00	2.000000000000000000e+00	2.000000000000000000e+00	2.000000000000000000e+00	2.000000000000000000e+00	1.000000000000000000e+00	1.000000000000000000e+00	2.000000000000000000e+00	2.000000000000000000e+00	1.000000000000000000e+00
1.000000000000000000e+00	1.000000000000000000e+00	1.000000000000000000e+00	1.000000000000000000e+00	1.000000000000000000e+00	1.000000000000000000e+00	1.000000000000000000e+00	1.000000000000000000e+00	1.000000000000000000e+00	1.000000000000000000e+00	1.000000000000000000e+00	1.000000000000000000e+00	2.000000000000000000e+00	1.000000000000000000e+00	1.000000000000000000e+00	1.000000000000000000e+00	1.000000000000000000e+00	1.000000000000000000e+00	1.000000000000000000e+00	1.000000000000000000e+00	2.000000000000000000e+00	2.000000000000000000e+00	2.000000000000000000e+00	1.000000000000000000e+00	2.000000000000000000e+00	2.000000000000000000e+00	2.000000000000000000e+00	2.000000000000000000e+00	2.000000000000000000e+00	1.000000000000000000e+00	2.000000000000000000e+00	1.000000000000000000e+00	2.000000000000000000e+00	2.000000000000000000e+00	1.000000000000000000e+00	2.000000000000000000e+00	1.000000000000000000e+00	2.000000000000000000e+00	1.000000000000000000e+00	1.000000000000000000e+00	1.000000000000000000e+00	2.000000000000000000e+00	2.000000000000000000e+00	2.000000000000000000e+00	2.000000000000000000e+00	1.000000000000000000e+00	1.000000000000000000e+00	2.000000000000000000e+00	2.000000000000000000e+00	2.000000000000000000e+00
1.000000000000000000e+00	1.000000000000000000e+00	1.000000000000000000e+00	1.000000000000000000e+00	1.000000000000000000e+00	1.000000000000000000e+00	2.000000000000000000e+00	1.000000000000000000e+00	1.000000000000000000e+00	1.000000000000000000e+00	1.000000000000000000e+00	1.000000000000000000e+00	1.000000000000000000e+00	1.000000000000000000e+00	2.000000000000000000e+00	1.000000000000000000e+00	2.000000000000000000e+00	2.000000000000000000e+00	2.000000000000000000e+00	2.000000000000000000e+00	1.000000000000000000e+00	1.000000000000000000e+00	1.000000000000000000e+00	2.000000000000000000e+00	2.000000000000000000e+00	2.000000000000000000e+00	1.000000000000000000e+00	2.000000000000000000e+00	2.000000000000000000e+00	2.000000000000000000e+00	1.000000000000000000e+00	1.000000000000000000e+00	2.000000000000000000e+00	1.000000000000000000e+00	1.000000000000000000e+00	2.000000000000000000e+00	1.000000000000000000e+00	1.000000000000000000e+00	1.000000000000000000e+00	1.000000000000000000e+00	1.000000000000000000e+00	2.000000000000000000e+00	2.000000000000000000e+00	1.000000000000000000e+00	1.000000000000000000e+00	2.000000000000000000e+00	2.000000000000000000e+00	2.000000000000000000e+00	2.000000000000000000e+00	2.000000000000000000e+00
1.000000000000000000e+00	1.000000000000000000e+00	2.000000000000000000e+00	1.000000000000000000e+00	1.000000000000000000e+00	1.000000000000000000e+00	1.000000000000000000e+00	2.000000000000000000e+00	2.000000000000000000e+00	2.000000000000000000e+00	2.000000000000000000e+00	1.000000000000000000e+00	1.000000000000000000e+00	1.000000000000000000e+00	1.000000000000000000e+00	2.000000000000000000e+00	2.000000000000000000e+00	1.000000000000000000e+00	2.000000000000000000e+00	2.000000000000000000e+00	2.000000000000000000e+00	2.000000000000000000e+00	2.000000000000000000e+00	1.000000000000000000e+00	2.000000000000000000e+00	1.000000000000000000e+00	2.000000000000000000e+00	2.000000000000000000e+00	1.000000000000000000e+00	2.000000000000000000e+00	1.000000000000000000e+00	1.000000000000000000e+00	1.000000000000000000e+00	2.000000000000000000e+00	2.000000000000000000e+00	1.000000000000000000e+00	2.000000000000000000e+00	2.000000000000000000e+00	2.000000000000000000e+00	1.000000000000000000e+00	2.000000000000000000e+00	2.000000000000000000e+00	2.000000000000000000e+00	2.000000000000000000e+00	2.000000000000000000e+00	1.000000000000000000e+00	1.000000000000000000e+00	1.000000000000000000e+00	1.000000000000000000e+00	1.000000000000000000e+00
1.000000000000000000e+00	1.000000000000000000e+00	1.000000000000000000e+00	1.000000000000000000e+00	2.000000000000000000e+00	2.000000000000000000e+00	1.000000000000000000e+00	1.000000000000000000e+00	1.000000000000000000e+00	2.000000000000000000e+00	1.000000000000000000e+00	2.000000000000000000e+00	2.000000000000000000e+00	1.000000000000000000e+00	1.000000000000000000e+00	2.000000000000000000e+00	2.000000000000000000e+00	2.000000000000000000e+00	1.000000000000000000e+00	2.000000000000000000e+00	2.000000000000000000e+00	1.000000000000000000e+00	1.000000000000000000e+00	2.000000000000000000e+00	2.000000000000000000e+00	2.000000000000000000e+00	2.000000000000000000e+00	2.000000000000000000e+00	1.000000000000000000e+00	1.000000000000000000e+00	2.000000000000000000e+00	1.000000000000000000e+00	1.000000000000000000e+00	1.000000000000000000e+00	1.000000000000000000e+00	2.000000000000000000e+00	2.000000000000000000e+00	2.000000000000000000e+00	2.000000000000000000e+00	2.000000000000000000e+00	2.000000000000000000e+00	2.000000000000000000e+00	1.000000000000000000e+00	2.000000000000000000e+00	1.000000000000000000e+00	1.000000000000000000e+00	1.000000000000000000e+00	1.000000000000000000e+00	2.000000000000000000e+00	2.000000000000000000e+00
1.000000000000000000e+00	2.000000000000000000e+00	1.000000000000000000e+00	2.000000000000000000e+00	1.000000000000000000e+00	2.000000000000000000e+00	2.000000000000000000e+00	1.000000000000000000e+00	2.000000000000000000e+00	2.000000000000000000e+00	1.000000000000000000e+00	1.000000000000000000e+00	1.000000000000000000e+00	2.000000000000000000e+00	2.000000000000000000e+00	2.000000000000000000e+00	1.000000000000000000e+00	2.000000000000000000e+00	1.000000000000000000e+00	2.000000000000000000e+00	2.000000000000000000e+00	2.000000000000000000e+00	1.000000000000000000e+00	1.000000000000000000e+00	1.000000000000000000e+00	1.000000000000000000e+00	1.000000000000000000e+00	1.000000000000000000e+00	2.000000000000000000e+00	2.000000000000000000e+00	1.000000000000000000e+00	2.000000000000000000e+00	1.000000000000000000e+00	1.000000000000000000e+00	1.000000000000000000e+00	2.000000000000000000e+00	1.000000000000000000e+00	2.000000000000000000e+00	2.000000000000000000e+00	1.000000000000000000e+00	1.000000000000000000e+00	2.000000000000000000e+00	2.000000000000000000e+00	2.000000000000000000e+00	2.000000000000000000e+00	1.000000000000000000e+00	1.000000000000000000e+00	2.000000000000000000e+00	2.000000000000000000e+00	1.000000000000000000e+00
2.000000000000000000e+00	1.000000000000000000e+00	1.000000000000000000e+00	2.000000000000000000e+00	2.000000000000000000e+00	1.000000000000000000e+00	2.000000000000000000e+00	1.000000000000000000e+00	2.000000000000000000e+00	2.000000000000000000e+00	1.000000000000000000e+00	2.000000000000000000e+00	1.000000000000000000e+00	2.000000000000000000e+00	1.000000000000000000e+00	1.000000000000000000e+00	1.000000000000000000e+00	2.000000000000000000e+00	2.000000000000000000e+00	2.000000000000000000e+00	2.000000000000000000e+00	2.000000000000000000e+00	2.000000000000000000e+00	2.000000000000000000e+00	2.000000000000000000e+00	1.000000000000000000e+00	1.000000000000000000e+00	1.000000000000000000e+00	1.000000000000000000e+00	1.000000000000000000e+00	1.000000000000000000e+00	1.000000000000000000e+00	2.000000000000000000e+00	1.000000000000000000e+00	1.000000000000000000e+00	1.000000000000000000e+00	2.000000000000000000e+00	2.000000000000000000e+00	2.000000000000000000e+00	2.000000000000000000e+00	2.000000000000000000e+00	1.000000000000000000e+00	2.000000000000000000e+00	2.000000000000000000e+00	1.000000000000000000e+00	2.000000000000000000e+00	1.000000000000000000e+00	2.000000000000000000e+00	1.000000000000000000e+00	2.000000000000000000e+00
1.000000000000000000e+00	1.000000000000000000e+00	1.000000000000000000e+00	2.000000000000000000e+00	1.000000000000000000e+00	1.000000000000000000e+00	1.000000000000000000e+00	1.000000000000000000e+00	1.000000000000000000e+00	1.000000000000000000e+00	2.000000000000000000e+00	1.000000000000000000e+00	2.000000000000000000e+00	2.000000000000000000e+00	1.000000000000000000e+00	1.000000000000000000e+00	2.000000000000000000e+00	1.000000000000000000e+00	1.000000000000000000e+00	2.000000000000000000e+00	1.000000000000000000e+00	2.000000000000000000e+00	1.000000000000000000e+00	2.000000000000000000e+00	2.000000000000000000e+00	2.000000000000000000e+00	2.000000000000000000e+00	1.000000000000000000e+00	2.000000000000000000e+00	2.000000000000000000e+00	2.000000000000000000e+00	2.000000000000000000e+00	1.000000000000000000e+00	1.000000000000000000e+00	2.000000000000000000e+00	1.000000000000000000e+00	2.000000000000000000e+00	1.000000000000000000e+00	2.000000000000000000e+00	2.000000000000000000e+00	2.000000000000000000e+00	2.000000000000000000e+00	2.000000000000000000e+00	1.000000000000000000e+00	2.000000000000000000e+00	2.000000000000000000e+00	2.000000000000000000e+00	1.000000000000000000e+00	2.000000000000000000e+00	1.000000000000000000e+00
1.000000000000000000e+00	1.000000000000000000e+00	1.000000000000000000e+00	2.000000000000000000e+00	1.000000000000000000e+00	1.000000000000000000e+00	1.000000000000000000e+00	2.000000000000000000e+00	1.000000000000000000e+00	1.000000000000000000e+00	2.000000000000000000e+00	1.000000000000000000e+00	1.000000000000000000e+00	2.000000000000000000e+00	2.000000000000000000e+00	1.000000000000000000e+00	2.000000000000000000e+00	2.000000000000000000e+00	2.000000000000000000e+00	2.000000000000000000e+00	1.000000000000000000e+00	1.000000000000000000e+00	1.000000000000000000e+00	1.000000000000000000e+00	1.000000000000000000e+00	2.000000000000000000e+00	2.000000000000000000e+00	2.000000000000000000e+00	2.000000000000000000e+00	2.000000000000000000e+00	1.000000000000000000e+00	1.000000000000000000e+00	1.000000000000000000e+00	1.000000000000000000e+00	2.000000000000000000e+00	1.000000000000000000e+00	2.000000000000000000e+00	2.000000000000000000e+00	1.000000000000000000e+00	2.000000000000000000e+00	2.000000000000000000e+00	2.000000000000000000e+00	1.000000000000000000e+00	1.000000000000000000e+00	1.000000000000000000e+00	1.000000000000000000e+00	1.000000000000000000e+00	1.000000000000000000e+00	2.000000000000000000e+00	2.000000000000000000e+00
1.000000000000000000e+00	2.000000000000000000e+00	1.000000000000000000e+00	1.000000000000000000e+00	2.000000000000000000e+00	2.000000000000000000e+00	1.000000000000000000e+00	1.000000000000000000e+00	1.000000000000000000e+00	1.000000000000000000e+00	2.000000000000000000e+00	1.000000000000000000e+00	1.000000000000000000e+00	1.000000000000000000e+00	2.000000000000000000e+00	1.000000000000000000e+00	1.000000000000000000e+00	1.000000000000000000e+00	1.000000000000000000e+00	1.000000000000000000e+00	1.000000000000000000e+00	1.000000000000000000e+00	1.000000000000000000e+00	2.000000000000000000e+00	2.000000000000000000e+00	1.000000000000000000e+00	2.000000000000000000e+00	1.000000000000000000e+00	1.000000000000000000e+00	2.000000000000000000e+00	2.000000000000000000e+00	2.000000000000000000e+00	1.000000000000000000e+00	2.000000000000000000e+00	2.000000000000000000e+00	2.000000000000000000e+00	2.000000000000000000e+00	1.000000000000000000e+00	1.000000000000000000e+00	2.000000000000000000e+00	1.000000000000000000e+00	2.000000000000000000e+00	2.000000000000000000e+00	2.000000000000000000e+00	1.000000000000000000e+00	1.000000000000000000e+00	2.000000000000000000e+00	2.000000000000000000e+00	2.000000000000000000e+00	1.000000000000000000e+00
2.000000000000000000e+00	1.000000000000000000e+00	2.000000000000000000e+00	1.000000000000000000e+00	2.000000000000000000e+00	1.000000000000000000e+00	1.000000000000000000e+00	1.000000000000000000e+00	1.000000000000000000e+00	1.000000000000000000e+00	1.000000000000000000e+00	1.000000000000000000e+00	1.000000000000000000e+00	2.000000000000000000e+00	1.000000000000000000e+00	1.000000000000000000e+00	1.000000000000000000e+00	1.000000000000000000e+00	2.000000000000000000e+00	2.000000000000000000e+00	1.000000000000000000e+00	1.000000000000000000e+00	2.000000000000000000e+00	1.000000000000000000e+00	1.000000000000000000e+00	1.000000000000000000e+00	1.000000000000000000e+00	2.000000000000000000e+00	2.000000000000000000e+00	1.000000000000000000e+00	2.000000000000000000e+00	2.000000000000000000e+00	1.000000000000000000e+00	2.000000000000000000e+00	1.000000000000000000e+00	2.000000000000000000e+00	1.000000000000000000e+00	1.000000000000000000e+00	2.000000000000000000e+00	2.000000000000000000e+00	1.000000000000000000e+00	2.000000000000000000e+00	2.000000000000000000e+00	1.000000000000000000e+00	2.000000000000000000e+00	1.000000000000000000e+00	2.000000000000000000e+00	1.000000000000000000e+00	1.000000000000000000e+00	1.000000000000000000e+00
2.000000000000000000e+00	1.000000000000000000e+00	1.000000000000000000e+00	2.000000000000000000e+00	1.000000000000000000e+00	2.000000000000000000e+00	1.000000000000000000e+00	2.000000000000000000e+00	1.000000000000000000e+00	1.000000000000000000e+00	2.000000000000000000e+00	2.000000000000000000e+00	1.000000000000000000e+00	1.000000000000000000e+00	1.000000000000000000e+00	2.000000000000000000e+00	1.000000000000000000e+00	1.000000000000000000e+00	2.000000000000000000e+00	2.000000000000000000e+00	1.000000000000000000e+00	1.000000000000000000e+00	1.000000000000000000e+00	1.000000000000000000e+00	1.000000000000000000e+00	1.000000000000000000e+00	1.000000000000000000e+00	2.000000000000000000e+00	1.000000000000000000e+00	1.000000000000000000e+00	2.000000000000000000e+00	2.000000000000000000e+00	2.000000000000000000e+00	1.000000000000000000e+00	1.000000000000000000e+00	1.000000000000000000e+00	1.000000000000000000e+00	1.000000000000000000e+00	1.000000000000000000e+00	2.000000000000000000e+00	1.000000000000000000e+00	1.000000000000000000e+00	1.000000000000000000e+00	1.000000000000000000e+00	1.000000000000000000e+00	1.000000000000000000e+00	1.000000000000000000e+00	1.000000000000000000e+00	2.000000000000000000e+00	1.000000000000000000e+00
1.000000000000000000e+00	1.000000000000000000e+00	2.000000000000000000e+00	1.000000000000000000e+00	1.000000000000000000e+00	1.000000000000000000e+00	2.000000000000000000e+00	2.000000000000000000e+00	1.000000000000000000e+00	2.000000000000000000e+00	2.000000000000000000e+00	2.000000000000000000e+00	2.000000000000000000e+00	1.000000000000000000e+00	2.000000000000000000e+00	2.000000000000000000e+00	2.000000000000000000e+00	1.000000000000000000e+00	1.000000000000000000e+00	2.000000000000000000e+00	1.000000000000000000e+00	1.000000000000000000e+00	2.000000000000000000e+00	2.000000000000000000e+00	2.000000000000000000e+00	1.000000000000000000e+00	1.000000000000000000e+00	2.000000000000000000e+00	1.000000000000000000e+00	1.000000000000000000e+00	1.000000000000000000e+00	1.000000000000000000e+00	1.000000000000000000e+00	1.000000000000000000e+00	2.000000000000000000e+00	2.000000000000000000e+00	1.000000000000000000e+00	1.000000000000000000e+00	2.000000000000000000e+00	2.000000000000000000e+00	2.000000000000000000e+00	1.000000000000000000e+00	2.000000000000000000e+00	1.000000000000000000e+00	2.000000000000000000e+00	1.000000000000000000e+00	1.000000000000000000e+00	1.000000000000000000e+00	2.000000000000000000e+00	1.000000000000000000e+00
1.000000000000000000e+00	2.000000000000000000e+00	1.000000000000000000e+00	2.000000000000000000e+00	1.000000000000000000e+00	1.000000000000000000e+00	1.000000000000000000e+00	1.000000000000000000e+00	1.000000000000000000e+00	2.000000000000000000e+00	2.000000000000000000e+00	1.000000000000000000e+00	2.000000000000000000e+00	1.000000000000000000e+00	1.000000000000000000e+00	1.000000000000000000e+00	1.000000000000000000e+00	1.000000000000000000e+00	1.000000000000000000e+00	2.000000000000000000e+00	2.000000000000000000e+00	1.000000000000000000e+00	1.000000000000000000e+00	2.000000000000000000e+00	2.000000000000000000e+00	2.000000000000000000e+00	2.000000000000000000e+00	1.000000000000000000e+00	2.000000000000000000e+00	2.000000000000000000e+00	1.000000000000000000e+00	2.000000000000000000e+00	2.000000000000000000e+00	2.000000000000000000e+00	2.000000000000000000e+00	1.000000000000000000e+00	1.000000000000000000e+00	1.000000000000000000e+00	2.000000000000000000e+00	1.000000000000000000e+00	1.000000000000000000e+00	1.000000000000000000e+00	1.000000000000000000e+00	1.000000000000000000e+00	1.000000000000000000e+00	1.000000000000000000e+00	2.000000000000000000e+00	1.000000000000000000e+00	1.000000000000000000e+00	2.000000000000000000e+00
1.000000000000000000e+00	1.000000000000000000e+00	1.000000000000000000e+00	1.000000000000000000e+00	1.000000000000000000e+00	1.000000000000000000e+00	1.000000000000000000e+00	1.000000000000000000e+00	1.000000000000000000e+00	1.000000000000000000e+00	2.000000000000000000e+00	2.000000000000000000e+00	2.000000000000000000e+00	1.000000000000000000e+00	2.000000000000000000e+00	1.000000000000000000e+00	2.000000000000000000e+00	1.000000000000000000e+00	2.000000000000000000e+00	1.000000000000000000e+00	2.000000000000000000e+00	2.000000000000000000e+00	2.000000000000000000e+00	1.000000000000000000e+00	2.000000000000000000e+00	2.000000000000000000e+00	1.000000000000000000e+00	1.000000000000000000e+00	1.000000000000000000e+00	1.000000000000000000e+00	2.000000000000000000e+00	1.000000000000000000e+00	2.000000000000000000e+00	1.000000000000000000e+00	2.000000000000000000e+00	1.000000000000000000e+00	2.000000000000000000e+00	2.000000000000000000e+00	1.000000000000000000e+00	2.000000000000000000e+00	2.000000000000000000e+00	2.000000000000000000e+00	1.000000000000000000e+00	2.000000000000000000e+00	1.000000000000000000e+00	1.000000000000000000e+00	1.000000000000000000e+00	1.000000000000000000e+00	1.000000000000000000e+00	1.000000000000000000e+00
1.000000000000000000e+00	2.000000000000000000e+00	1.000000000000000000e+00	1.000000000000000000e+00	1.000000000000000000e+00	1.000000000000000000e+00	1.000000000000000000e+00	1.000000000000000000e+00	2.000000000000000000e+00	1.000000000000000000e+00	2.000000000000000000e+00	2.000000000000000000e+00	2.000000000000000000e+00	2.000000000000000000e+00	1.000000000000000000e+00	1.000000000000000000e+00	1.000000000000000000e+00	1.000000000000000000e+00	2.000000000000000000e+00	1.000000000000000000e+00	1.000000000000000000e+00	1.000000000000000000e+00	1.000000000000000000e+00	1.000000000000000000e+00	1.000000000000000000e+00	1.000000000000000000e+00	1.000000000000000000e+00	1.000000000000000000e+00	1.000000000000000000e+00	2.000000000000000000e+00	2.000000000000000000e+00	1.000000000000000000e+00	1.000000000000000000e+00	2.000000000000000000e+00	2.000000000000000000e+00	2.000000000000000000e+00	2.000000000000000000e+00	2.000000000000000000e+00	1.000000000000000000e+00	2.000000000000000000e+00	2.000000000000000000e+00	2.000000000000000000e+00	1.000000000000000000e+00	1.000000000000000000e+00	1.000000000000000000e+00	1.000000000000000000e+00	2.000000000000000000e+00	1.000000000000000000e+00	2.000000000000000000e+00	1.000000000000000000e+00
1.000000000000000000e+00	1.000000000000000000e+00	1.000000000000000000e+00	2.000000000000000000e+00	1.000000000000000000e+00	1.000000000000000000e+00	2.000000000000000000e+00	1.000000000000000000e+00	2.000000000000000000e+00	1.000000000000000000e+00	2.000000000000000000e+00	2.000000000000000000e+00	1.000000000000000000e+00	2.000000000000000000e+00	1.000000000000000000e+00	1.000000000000000000e+00	2.000000000000000000e+00	1.000000000000000000e+00	2.000000000000000000e+00	1.000000000000000000e+00	2.000000000000000000e+00	1.000000000000000000e+00	2.000000000000000000e+00	1.000000000000000000e+00	1.000000000000000000e+00	1.000000000000000000e+00	2.000000000000000000e+00	2.000000000000000000e+00	2.000000000000000000e+00	1.000000000000000000e+00	1.000000000000000000e+00	1.000000000000000000e+00	2.000000000000000000e+00	2.000000000000000000e+00	1.000000000000000000e+00	2.000000000000000000e+00	2.000000000000000000e+00	2.000000000000000000e+00	1.000000000000000000e+00	2.000000000000000000e+00	1.000000000000000000e+00	1.000000000000000000e+00	2.000000000000000000e+00	2.000000000000000000e+00	1.000000000000000000e+00	1.000000000000000000e+00	2.000000000000000000e+00	2.000000000000000000e+00	1.000000000000000000e+00	2.000000000000000000e+00
2.000000000000000000e+00	1.000000000000000000e+00	1.000000000000000000e+00	2.000000000000000000e+00	1.000000000000000000e+00	1.000000000000000000e+00	1.000000000000000000e+00	1.000000000000000000e+00	1.000000000000000000e+00	1.000000000000000000e+00	2.000000000000000000e+00	1.000000000000000000e+00	1.000000000000000000e+00	1.000000000000000000e+00	1.000000000000000000e+00	2.000000000000000000e+00	2.000000000000000000e+00	2.000000000000000000e+00	1.000000000000000000e+00	2.000000000000000000e+00	2.000000000000000000e+00	2.000000000000000000e+00	1.000000000000000000e+00	2.000000000000000000e+00	1.000000000000000000e+00	2.000000000000000000e+00	2.000000000000000000e+00	2.000000000000000000e+00	2.000000000000000000e+00	2.000000000000000000e+00	1.000000000000000000e+00	1.000000000000000000e+00	2.000000000000000000e+00	2.000000000000000000e+00	2.000000000000000000e+00	2.000000000000000000e+00	1.000000000000000000e+00	1.000000000000000000e+00	2.000000000000000000e+00	1.000000000000000000e+00	1.000000000000000000e+00	1.000000000000000000e+00	1.000000000000000000e+00	1.000000000000000000e+00	2.000000000000000000e+00	2.000000000000000000e+00	1.000000000000000000e+00	1.000000000000000000e+00	2.000000000000000000e+00	2.000000000000000000e+00
2.000000000000000000e+00	2.000000000000000000e+00	1.000000000000000000e+00	1.000000000000000000e+00	1.000000000000000000e+00	2.000000000000000000e+00	1.000000000000000000e+00	1.000000000000000000e+00	1.000000000000000000e+00	2.000000000000000000e+00	2.000000000000000000e+00	1.000000000000000000e+00	1.000000000000000000e+00	1.000000000000000000e+00	2.000000000000000000e+00	2.000000000000000000e+00	2.000000000000000000e+00	2.000000000000000000e+00	1.000000000000000000e+00	1.000000000000000000e+00	1.000000000000000000e+00	1.000000000000000000e+00	1.000000000000000000e+00	1.000000000000000000e+00	1.000000000000000000e+00	1.000000000000000000e+00	1.000000000000000000e+00	2.000000000000000000e+00	1.000000000000000000e+00	1.000000000000000000e+00	1.000000000000000000e+00	1.000000000000000000e+00	1.000000000000000000e+00	1.000000000000000000e+00	1.000000000000000000e+00	1.000000000000000000e+00	1.000000000000000000e+00	1.000000000000000000e+00	1.000000000000000000e+00	1.000000000000000000e+00	1.000000000000000000e+00	1.000000000000000000e+00	1.000000000000000000e+00	2.000000000000000000e+00	1.000000000000000000e+00	1.000000000000000000e+00	2.000000000000000000e+00	2.000000000000000000e+00	1.000000000000000000e+00	2.000000000000000000e+00
1.000000000000000000e+00	1.000000000000000000e+00	1.000000000000000000e+00	1.000000000000000000e+00	1.000000000000000000e+00	2.000000000000000000e+00	1.000000000000000000e+00	2.000000000000000000e+00	1.000000000000000000e+00	1.000000000000000000e+00	2.000000000000000000e+00	2.000000000000000000e+00	2.000000000000000000e+00	2.000000000000000000e+00	1.000000000000000000e+00	2.000000000000000000e+00	1.000000000000000000e+00	2.000000000000000000e+00	1.000000000000000000e+00	2.000000000000000000e+00	2.000000000000000000e+00	2.000000000000000000e+00	1.000000000000000000e+00	2.000000000000000000e+00	1.000000000000000000e+00	1.000000000000000000e+00	1.000000000000000000e+00	2.000000000000000000e+00	2.000000000000000000e+00	1.000000000000000000e+00	2.000000000000000000e+00	1.000000000000000000e+00	1.000000000000000000e+00	1.000000000000000000e+00	2.000000000000000000e+00	2.000000000000000000e+00	1.000000000000000000e+00	1.000000000000000000e+00	2.000000000000000000e+00	1.000000000000000000e+00	1.000000000000000000e+00	1.000000000000000000e+00	1.000000000000000000e+00	1.000000000000000000e+00	2.000000000000000000e+00	1.000000000000000000e+00	2.000000000000000000e+00	2.000000000000000000e+00	1.000000000000000000e+00	1.000000000000000000e+00
1.000000000000000000e+00	1.000000000000000000e+00	1.000000000000000000e+00	1.000000000000000000e+00	2.000000000000000000e+00	2.000000000000000000e+00	1.000000000000000000e+00	2.000000000000000000e+00	2.000000000000000000e+00	1.000000000000000000e+00	1.000000000000000000e+00	2.000000000000000000e+00	2.000000000000000000e+00	2.000000000000000000e+00	1.000000000000000000e+00	2.000000000000000000e+00	2.000000000000000000e+00	2.000000000000000000e+00	1.000000000000000000e+00	2.000000000000000000e+00	1.000000000000000000e+00	2.000000000000000000e+00	1.000000000000000000e+00	1.000000000000000000e+00	2.000000000000000000e+00	2.000000000000000000e+00	1.000000000000000000e+00	2.000000000000000000e+00	1.000000000000000000e+00	2.000000000000000000e+00	1.000000000000000000e+00	2.000000000000000000e+00	1.000000000000000000e+00	2.000000000000000000e+00	1.000000000000000000e+00	1.000000000000000000e+00	2.000000000000000000e+00	1.000000000000000000e+00	2.000000000000000000e+00	2.000000000000000000e+00	2.000000000000000000e+00	2.000000000000000000e+00	2.000000000000000000e+00	1.000000000000000000e+00	1.000000000000000000e+00	1.000000000000000000e+00	1.000000000000000000e+00	1.000000000000000000e+00	1.000000000000000000e+00	2.000000000000000000e+00
1.000000000000000000e+00	1.000000000000000000e+00	2.000000000000000000e+00	2.000000000000000000e+00	1.000000000000000000e+00	1.000000000000000000e+00	1.000000000000000000e+00	1.000000000000000000e+00	1.000000000000000000e+00	2.000000000000000000e+00	1.000000000000000000e+00	1.000000000000000000e+00	1.000000000000000000e+00	2.000000000000000000e+00	2.000000000000000000e+00	1.000000000000000000e+00	2.000000000000000000e+00	1.000000000000000000e+00	2.000000000000000000e+00	2.000000000000000000e+00	1.000000000000000000e+00	1.000000000000000000e+00	2.000000000000000000e+00	2.000000000000000000e+00	2.000000000000000000e+00	2.000000000000000000e+00	2.000000000000000000e+00	1.000000000000000000e+00	2.000000000000000000e+00	2.000000000000000000e+00	2.000000000000000000e+00	2.000000000000000000e+00	2.000000000000000000e+00	1.000000000000000000e+00	1.000000000000000000e+00	1.000000000000000000e+00	1.000000000000000000e+00	1.000000000000000000e+00	2.000000000000000000e+00	2.000000000000000000e+00	1.000000000000000000e+00	1.000000000000000000e+00	2.000000000000000000e+00	2.000000000000000000e+00	2.000000000000000000e+00	1.000000000000000000e+00	2.000000000000000000e+00	2.000000000000000000e+00	2.000000000000000000e+00	1.000000000000000000e+00
2.000000000000000000e+00	1.000000000000000000e+00	2.000000000000000000e+00	1.000000000000000000e+00	1.000000000000000000e+00	1.000000000000000000e+00	2.000000000000000000e+00	2.000000000000000000e+00	1.000000000000000000e+00	1.000000000000000000e+00	1.000000000000000000e+00	1.000000000000000000e+00	2.000000000000000000e+00	2.000000000000000000e+00	1.000000000000000000e+00	1.000000000000000000e+00	1.000000000000000000e+00	1.000000000000000000e+00	1.000000000000000000e+00	2.000000000000000000e+00	1.000000000000000000e+00	2.000000000000000000e+00	1.000000000000000000e+00	1.000000000000000000e+00	2.000000000000000000e+00	2.000000000000000000e+00	2.000000000000000000e+00	1.000000000000000000e+00	2.000000000000000000e+00	2.000000000000000000e+00	1.000000000000000000e+00	2.000000000000000000e+00	1.000000000000000000e+00	2.000000000000000000e+00	2.000000000000000000e+00	1.000000000000000000e+00	1.000000000000000000e+00	2.000000000000000000e+00	1.000000000000000000e+00	2.000000000000000000e+00	2.000000000000000000e+00	2.000000000000000000e+00	2.000000000000000000e+00	2.000000000000000000e+00	2.000000000000000000e+00	1.000000000000000000e+00	1.000000000000000000e+00	2.000000000000000000e+00	2.000000000000000000e+00	2.000000000000000000e+00
1.000000000000000000e+00	2.000000000000000000e+00	1.000000000000000000e+00	1.000000000000000000e+00	2.000000000000000000e+00	2.000000000000000000e+00	1.000000000000000000e+00	1.000000000000000000e+00	1.000000000000000000e+00	1.000000000000000000e+00	1.000000000000000000e+00	1.000000000000000000e+00	1.000000000000000000e+00	2.000000000000000000e+00	2.000000000000000000e+00	2.000000000000000000e+00	1.000000000000000000e+00	2.000000000000000000e+00	1.000000000000000000e+00	2.000000000000000000e+00	1.000000000000000000e+00	2.000000000000000000e+00	2.000000000000000000e+00	1.000000000000000000e+00	2.000000000000000000e+00	2.000000000000000000e+00	2.000000000000000000e+00	1.000000000000000000e+00	2.000000000000000000e+00	1.000000000000000000e+00	2.000000000000000000e+00	1.000000000000000000e+00	2.000000000000000000e+00	1.000000000000000000e+00	1.000000000000000000e+00	1.000000000000000000e+00	1.000000000000000000e+00	1.000000000000000000e+00	2.000000000000000000e+00	1.000000000000000000e+00	2.000000000000000000e+00	1.000000000000000000e+00	2.000000000000000000e+00	2.000000000000000000e+00	2.000000000000000000e+00	2.000000000000000000e+00	2.000000000000000000e+00	2.000000000000000000e+00	2.000000000000000000e+00	1.000000000000000000e+00
1.000000000000000000e+00	1.000000000000000000e+00	1.000000000000000000e+00	1.000000000000000000e+00	1.000000000000000000e+00	1.000000000000000000e+00	1.000000000000000000e+00	2.000000000000000000e+00	1.000000000000000000e+00	1.000000000000000000e+00	1.000000000000000000e+00	2.000000000000000000e+00	1.000000000000000000e+00	1.000000000000000000e+00	1.000000000000000000e+00	1.000000000000000000e+00	1.000000000000000000e+00	1.000000000000000000e+00	1.000000000000000000e+00	1.000000000000000000e+00	2.000000000000000000e+00	1.000000000000000000e+00	2.000000000000000000e+00	2.000000000000000000e+00	2.000000000000000000e+00	1.000000000000000000e+00	1.000000000000000000e+00	2.000000000000000000e+00	2.000000000000000000e+00	2.000000000000000000e+00	1.000000000000000000e+00	2.000000000000000000e+00	2.000000000000000000e+00	1.000000000000000000e+00	2.000000000000000000e+00	2.000000000000000000e+00	2.000000000000000000e+00	2.000000000000000000e+00	2.000000000000000000e+00	2.000000000000000000e+00	1.000000000000000000e+00	2.000000000000000000e+00	2.000000000000000000e+00	2.000000000000000000e+00	1.000000000000000000e+00	2.000000000000000000e+00	1.000000000000000000e+00	1.000000000000000000e+00	2.000000000000000000e+00	2.000000000000000000e+00
1.000000000000000000e+00	1.000000000000000000e+00	2.000000000000000000e+00	1.000000000000000000e+00	2.000000000000000000e+00	2.000000000000000000e+00	1.000000000000000000e+00	1.000000000000000000e+00	2.000000000000000000e+00	2.000000000000000000e+00	2.000000000000000000e+00	1.000000000000000000e+00	1.000000000000000000e+00	1.000000000000000000e+00	2.000000000000000000e+00	2.000000000000000000e+00	2.000000000000000000e+00	1.000000000000000000e+00	2.000000000000000000e+00	2.000000000000000000e+00	1.000000000000000000e+00	1.000000000000000000e+00	2.000000000000000000e+00	1.000000000000000000e+00	2.000000000000000000e+00	1.000000000000000000e+00	2.000000000000000000e+00	1.000000000000000000e+00	2.000000000000000000e+00	2.000000000000000000e+00	1.000000000000000000e+00	2.000000000000000000e+00	2.000000000000000000e+00	1.000000000000000000e+00	1.000000000000000000e+00	2.000000000000000000e+00	1.000000000000000000e+00	2.000000000000000000e+00	2.000000000000000000e+00	1.000000000000000000e+00	1.000000000000000000e+00	1.000000000000000000e+00	1.000000000000000000e+00	1.000000000000000000e+00	2.000000000000000000e+00	1.000000000000000000e+00	2.000000000000000000e+00	2.000000000000000000e+00	1.000000000000000000e+00	1.000000000000000000e+00
1.000000000000000000e+00	1.000000000000000000e+00	1.000000000000000000e+00	1.000000000000000000e+00	1.000000000000000000e+00	2.000000000000000000e+00	1.000000000000000000e+00	2.000000000000000000e+00	2.000000000000000000e+00	2.000000000000000000e+00	1.000000000000000000e+00	1.000000000000000000e+00	1.000000000000000000e+00	1.000000000000000000e+00	2.000000000000000000e+00	2.000000000000000000e+00	1.000000000000000000e+00	2.000000000000000000e+00	1.000000000000000000e+00	1.000000000000000000e+00	1.000000000000000000e+00	1.000000000000000000e+00	2.000000000000000000e+00	1.000000000000000000e+00	2.000000000000000000e+00	1.000000000000000000e+00	2.000000000000000000e+00	2.000000000000000000e+00	1.000000000000000000e+00	2.000000000000000000e+00	1.000000000000000000e+00	2.000000000000000000e+00	1.000000000000000000e+00	2.000000000000000000e+00	1.000000000000000000e+00	2.000000000000000000e+00	1.000000000000000000e+00	1.000000000000000000e+00	2.000000000000000000e+00	2.000000000000000000e+00	1.000000000000000000e+00	1.000000000000000000e+00	2.000000000000000000e+00	1.000000000000000000e+00	2.000000000000000000e+00	2.000000000000000000e+00	1.000000000000000000e+00	2.000000000000000000e+00	2.000000000000000000e+00	2.000000000000000000e+00
2.000000000000000000e+00	2.000000000000000000e+00	1.000000000000000000e+00	1.000000000000000000e+00	1.000000000000000000e+00	2.000000000000000000e+00	2.000000000000000000e+00	2.000000000000000000e+00	1.000000000000000000e+00	2.000000000000000000e+00	1.000000000000000000e+00	2.000000000000000000e+00	2.000000000000000000e+00	2.000000000000000000e+00	2.000000000000000000e+00	1.000000000000000000e+00	1.000000000000000000e+00	2.000000000000000000e+00	1.000000000000000000e+00	1.000000000000000000e+00	2.000000000000000000e+00	2.000000000000000000e+00	2.000000000000000000e+00	2.000000000000000000e+00	2.000000000000000000e+00	2.000000000000000000e+00	1.000000000000000000e+00	2.000000000000000000e+00	2.000000000000000000e+00	2.000000000000000000e+00	2.000000000000000000e+00	2.000000000000000000e+00	2.000000000000000000e+00	1.000000000000000000e+00	2.000000000000000000e+00	2.000000000000000000e+00	1.000000000000000000e+00	2.000000000000000000e+00	1.000000000000000000e+00	1.000000000000000000e+00	1.000000000000000000e+00	1.000000000000000000e+00	1.000000000000000000e+00	2.000000000000000000e+00	2.000000000000000000e+00	2.000000000000000000e+00	1.000000000000000000e+00	2.000000000000000000e+00	1.000000000000000000e+00	2.000000000000000000e+00
1.000000000000000000e+00	1.000000000000000000e+00	1.000000000000000000e+00	1.000000000000000000e+00	1.000000000000000000e+00	1.000000000000000000e+00	2.000000000000000000e+00	1.000000000000000000e+00	1.000000000000000000e+00	1.000000000000000000e+00	2.000000000000000000e+00	1.000000000000000000e+00	1.000000000000000000e+00	2.000000000000000000e+00	1.000000000000000000e+00	2.000000000000000000e+00	2.000000000000000000e+00	2.000000000000000000e+00	2.000000000000000000e+00	1.000000000000000000e+00	2.000000000000000000e+00	2.000000000000000000e+00	1.000000000000000000e+00	1.000000000000000000e+00	1.000000000000000000e+00	2.000000000000000000e+00	2.000000000000000000e+00	2.000000000000000000e+00	2.000000000000000000e+00	1.000000000000000000e+00	1.000000000000000000e+00	1.000000000000000000e+00	2.000000000000000000e+00	2.000000000000000000e+00	1.000000000000000000e+00	1.000000000000000000e+00	1.000000000000000000e+00	2.000000000000000000e+00	2.000000000000000000e+00	2.000000000000000000e+00	2.000000000000000000e+00	2.000000000000000000e+00	2.000000000000000000e+00	1.000000000000000000e+00	2.000000000000000000e+00	1.000000000000000000e+00	2.000000000000000000e+00	1.000000000000000000e+00	2.000000000000000000e+00	2.000000000000000000e+00
2.000000000000000000e+00	2.000000000000000000e+00	2.000000000000000000e+00	2.000000000000000000e+00	2.000000000000000000e+00	1.000000000000000000e+00	1.000000000000000000e+00	2.000000000000000000e+00	2.000000000000000000e+00	1.000000000000000000e+00	2.000000000000000000e+00	2.000000000000000000e+00	1.000000000000000000e+00	1.000000000000000000e+00	2.000000000000000000e+00	2.000000000000000000e+00	1.000000000000000000e+00	2.000000000000000000e+00	2.000000000000000000e+00	1.000000000000000000e+00	1.000000000000000000e+00	2.000000000000000000e+00	1.000000000000000000e+00	2.000000000000000000e+00	1.000000000000000000e+00	1.000000000000000000e+00	1.000000000000000000e+00	2.000000000000000000e+00	1.000000000000000000e+00	1.000000000000000000e+00	2.000000000000000000e+00	2.000000000000000000e+00	2.000000000000000000e+00	1.000000000000000000e+00	1.000000000000000000e+00	1.000000000000000000e+00	1.000000000000000000e+00	1.000000000000000000e+00	2.000000000000000000e+00	1.000000000000000000e+00	1.000000000000000000e+00	1.000000000000000000e+00	2.000000000000000000e+00	2.000000000000000000e+00	1.000000000000000000e+00	2.000000000000000000e+00	1.000000000000000000e+00	1.000000000000000000e+00	2.000000000000000000e+00	1.000000000000000000e+00
2.000000000000000000e+00	1.000000000000000000e+00	1.000000000000000000e+00	2.000000000000000000e+00	2.000000000000000000e+00	1.000000000000000000e+00	2.000000000000000000e+00	1.000000000000000000e+00	1.000000000000000000e+00	2.000000000000000000e+00	1.000000000000000000e+00	1.000000000000000000e+00	1.000000000000000000e+00	1.000000000000000000e+00	2.000000000000000000e+00	2.000000000000000000e+00	2.000000000000000000e+00	2.000000000000000000e+00	2.000000000000000000e+00	2.000000000000000000e+00	1.000000000000000000e+00	1.000000000000000000e+00	1.000000000000000000e+00	1.000000000000000000e+00	1.000000000000000000e+00	2.000000000000000000e+00	2.000000000000000000e+00	1.000000000000000000e+00	1.000000000000000000e+00	2.000000000000000000e+00	2.000000000000000000e+00	2.000000000000000000e+00	1.000000000000000000e+00	2.000000000000000000e+00	2.000000000000000000e+00	2.000000000000000000e+00	2.000000000000000000e+00	2.000000000000000000e+00	2.000000000000000000e+00	2.000000000000000000e+00	2.000000000000000000e+00	2.000000000000000000e+00	1.000000000000000000e+00	1.000000000000000000e+00	2.000000000000000000e+00	1.000000000000000000e+00	1.000000000000000000e+00	2.000000000000000000e+00	1.000000000000000000e+00	2.000000000000000000e+00
1.000000000000000000e+00	1.000000000000000000e+00	1.000000000000000000e+00	1.000000000000000000e+00	1.000000000000000000e+00	1.000000000000000000e+00	1.000000000000000000e+00	2.000000000000000000e+00	2.000000000000000000e+00	1.000000000000000000e+00	1.000000000000000000e+00	1.000000000000000000e+00	2.000000000000000000e+00	1.000000000000000000e+00	1.000000000000000000e+00	2.000000000000000000e+00	2.000000000000000000e+00	2.000000000000000000e+00	2.000000000000000000e+00	1.000000000000000000e+00	2.000000000000000000e+00	1.000000000000000000e+00	1.000000000000000000e+00	2.000000000000000000e+00	1.000000000000000000e+00	2.000000000000000000e+00	1.000000000000000000e+00	1.000000000000000000e+00	2.000000000000000000e+00	1.000000000000000000e+00	1.000000000000000000e+00	2.000000000000000000e+00	1.000000000000000000e+00	2.000000000000000000e+00	1.000000000000000000e+00	2.000000000000000000e+00	1.000000000000000000e+00	2.000000000000000000e+00	1.000000000000000000e+00	2.000000000000000000e+00	2.000000000000000000e+00	1.000000000000000000e+00	2.000000000000000000e+00	2.000000000000000000e+00	1.000000000000000000e+00	1.000000000000000000e+00	2.000000000000000000e+00	1.000000000000000000e+00	2.000000000000000000e+00	1.000000000000000000e+00
2.000000000000000000e+00	2.000000000000000000e+00	2.000000000000000000e+00	1.000000000000000000e+00	1.000000000000000000e+00	2.000000000000000000e+00	1.000000000000000000e+00	1.000000000000000000e+00	2.000000000000000000e+00	1.000000000000000000e+00	1.000000000000000000e+00	1.000000000000000000e+00	1.000000000000000000e+00	2.000000000000000000e+00	2.000000000000000000e+00	2.000000000000000000e+00	2.000000000000000000e+00	1.000000000000000000e+00	2.000000000000000000e+00	1.000000000000000000e+00	2.000000000000000000e+00	2.000000000000000000e+00	2.000000000000000000e+00	2.000000000000000000e+00	2.000000000000000000e+00	1.000000000000000000e+00	1.000000000000000000e+00	2.000000000000000000e+00	2.000000000000000000e+00	1.000000000000000000e+00	1.000000000000000000e+00	2.000000000000000000e+00	2.000000000000000000e+00	1.000000000000000000e+00	1.000000000000000000e+00	1.000000000000000000e+00	2.000000000000000000e+00	2.000000000000000000e+00	2.000000000000000000e+00	2.000000000000000000e+00	1.000000000000000000e+00	1.000000000000000000e+00	2.000000000000000000e+00	1.000000000000000000e+00	2.000000000000000000e+00	1.000000000000000000e+00	2.000000000000000000e+00	2.000000000000000000e+00	1.000000000000000000e+00	1.000000000000000000e+00
1.000000000000000000e+00	1.000000000000000000e+00	2.000000000000000000e+00	1.000000000000000000e+00	1.000000000000000000e+00	1.000000000000000000e+00	1.000000000000000000e+00	2.000000000000000000e+00	1.000000000000000000e+00	1.000000000000000000e+00	1.000000000000000000e+00	1.000000000000000000e+00	1.000000000000000000e+00	1.000000000000000000e+00	1.000000000000000000e+00	1.000000000000000000e+00	1.000000000000000000e+00	1.000000000000000000e+00	2.000000000000000000e+00	2.000000000000000000e+00	2.000000000000000000e+00	1.000000000000000000e+00	1.000000000000000000e+00	2.000000000000000000e+00	1.000000000000000000e+00	1.000000000000000000e+00	2.000000000000000000e+00	1.000000000000000000e+00	2.000000000000000000e+00	2.000000000000000000e+00	1.000000000000000000e+00	1.000000000000000000e+00	1.000000000000000000e+00	1.000000000000000000e+00	2.000000000000000000e+00	1.000000000000000000e+00	2.000000000000000000e+00	2.000000000000000000e+00	2.000000000000000000e+00	2.000000000000000000e+00	1.000000000000000000e+00	1.000000000000000000e+00	1.000000000000000000e+00	2.000000000000000000e+00	1.000000000000000000e+00	1.000000000000000000e+00	1.000000000000000000e+00	2.000000000000000000e+00	2.000000000000000000e+00	1.000000000000000000e+00
1.000000000000000000e+00	1.000000000000000000e+00	1.000000000000000000e+00	2.000000000000000000e+00	1.000000000000000000e+00	1.000000000000000000e+00	1.000000000000000000e+00	2.000000000000000000e+00	1.000000000000000000e+00	2.000000000000000000e+00	2.000000000000000000e+00	2.000000000000000000e+00	1.000000000000000000e+00	2.000000000000000000e+00	1.000000000000000000e+00	1.000000000000000000e+00	1.000000000000000000e+00	2.000000000000000000e+00	2.000000000000000000e+00	1.000000000000000000e+00	1.000000000000000000e+00	1.000000000000000000e+00	1.000000000000000000e+00	2.000000000000000000e+00	2.000000000000000000e+00	1.000000000000000000e+00	2.000000000000000000e+00	2.000000000000000000e+00	1.000000000000000000e+00	1.000000000000000000e+00	1.000000000000000000e+00	1.000000000000000000e+00	1.000000000000000000e+00	1.000000000000000000e+00	2.000000000000000000e+00	2.000000000000000000e+00	1.000000000000000000e+00	1.000000000000000000e+00	1.000000000000000000e+00	2.000000000000000000e+00	2.000000000000000000e+00	2.000000000000000000e+00	2.000000000000000000e+00	2.000000000000000000e+00	2.000000000000000000e+00	1.000000000000000000e+00	1.000000000000000000e+00	1.000000000000000000e+00	2.000000000000000000e+00	2.000000000000000000e+00
1.000000000000000000e+00	1.000000000000000000e+00	2.000000000000000000e+00	2.000000000000000000e+00	1.000000000000000000e+00	1.000000000000000000e+00	1.000000000000000000e+00	1.000000000000000000e+00	1.000000000000000000e+00	2.000000000000000000e+00	1.000000000000000000e+00	1.000000000000000000e+00	1.000000000000000000e+00	2.000000000000000000e+00	1.000000000000000000e+00	1.000000000000000000e+00	1.000000000000000000e+00	1.000000000000000000e+00	1.000000000000000000e+00	1.000000000000000000e+00	1.000000000000000000e+00	1.000000000000000000e+00	2.000000000000000000e+00	2.000000000000000000e+00	2.000000000000000000e+00	1.000000000000000000e+00	2.000000000000000000e+00	1.000000000000000000e+00	1.000000000000000000e+00	2.000000000000000000e+00	2.000000000000000000e+00	2.000000000000000000e+00	1.000000000000000000e+00	2.000000000000000000e+00	2.000000000000000000e+00	1.000000000000000000e+00	2.000000000000000000e+00	2.000000000000000000e+00	1.000000000000000000e+00	1.000000000000000000e+00	2.000000000000000000e+00	2.000000000000000000e+00	2.000000000000000000e+00	1.000000000000000000e+00	1.000000000000000000e+00	2.000000000000000000e+00	2.000000000000000000e+00	2.000000000000000000e+00	2.000000000000000000e+00	1.000000000000000000e+00
1.000000000000000000e+00	1.000000000000000000e+00	1.000000000000000000e+00	2.000000000000000000e+00	1.000000000000000000e+00	2.000000000000000000e+00	1.000000000000000000e+00	1.000000000000000000e+00	1.000000000000000000e+00	1.000000000000000000e+00	1.000000000000000000e+00	1.000000000000000000e+00	1.000000000000000000e+00	2.000000000000000000e+00	2.000000000000000000e+00	2.000000000000000000e+00	1.000000000000000000e+00	1.000000000000000000e+00	2.000000000000000000e+00	1.000000000000000000e+00	2.000000000000000000e+00	2.000000000000000000e+00	1.000000000000000000e+00	1.000000000000000000e+00	2.000000000000000000e+00	1.000000000000000000e+00	2.000000000000000000e+00	2.000000000000000000e+00	2.000000000000000000e+00	1.000000000000000000e+00	1.000000000000000000e+00	2.000000000000000000e+00	2.000000000000000000e+00	1.000000000000000000e+00	1.000000000000000000e+00	2.000000000000000000e+00	2.000000000000000000e+00	2.000000000000000000e+00	1.000000000000000000e+00	2.000000000000000000e+00	1.000000000000000000e+00	2.000000000000000000e+00	2.000000000000000000e+00	2.000000000000000000e+00	1.000000000000000000e+00	1.000000000000000000e+00	2.000000000000000000e+00	2.000000000000000000e+00	2.000000000000000000e+00	2.000000000000000000e+00
1.000000000000000000e+00	2.000000000000000000e+00	1.000000000000000000e+00	2.000000000000000000e+00	1.000000000000000000e+00	2.000000000000000000e+00	1.000000000000000000e+00	2.000000000000000000e+00	1.000000000000000000e+00	1.000000000000000000e+00	2.000000000000000000e+00	2.000000000000000000e+00	2.000000000000000000e+00	2.000000000000000000e+00	2.000000000000000000e+00	2.000000000000000000e+00	2.000000000000000000e+00	2.000000000000000000e+00	2.000000000000000000e+00	1.000000000000000000e+00	1.000000000000000000e+00	2.000000000000000000e+00	1.000000000000000000e+00	2.000000000000000000e+00	1.000000000000000000e+00	1.000000000000000000e+00	2.000000000000000000e+00	1.000000000000000000e+00	1.000000000000000000e+00	2.000000000000000000e+00	2.000000000000000000e+00	1.000000000000000000e+00	2.000000000000000000e+00	2.000000000000000000e+00	2.000000000000000000e+00	1.000000000000000000e+00	1.000000000000000000e+00	1.000000000000000000e+00	1.000000000000000000e+00	2.000000000000000000e+00	1.000000000000000000e+00	1.000000000000000000e+00	2.000000000000000000e+00	1.000000000000000000e+00	1.000000000000000000e+00	1.000000000000000000e+00	1.000000000000000000e+00	1.000000000000000000e+00	1.000000000000000000e+00	2.000000000000000000e+00
1.000000000000000000e+00	1.000000000000000000e+00	1.000000000000000000e+00	1.000000000000000000e+00	2.000000000000000000e+00	2.000000000000000000e+00	2.000000000000000000e+00	2.000000000000000000e+00	1.000000000000000000e+00	2.000000000000000000e+00	2.000000000000000000e+00	2.000000000000000000e+00	1.000000000000000000e+00	2.000000000000000000e+00	1.000000000000000000e+00	1.000000000000000000e+00	2.000000000000000000e+00	2.000000000000000000e+00	2.000000000000000000e+00	2.000000000000000000e+00	1.000000000000000000e+00	1.000000000000000000e+00	1.000000000000000000e+00	1.000000000000000000e+00	1.000000000000000000e+00	1.000000000000000000e+00	1.000000000000000000e+00	1.000000000000000000e+00	1.000000000000000000e+00	2.000000000000000000e+00	1.000000000000000000e+00	1.000000000000000000e+00	2.000000000000000000e+00	1.000000000000000000e+00	2.000000000000000000e+00	2.000000000000000000e+00	1.000000000000000000e+00	2.000000000000000000e+00	1.000000000000000000e+00	1.000000000000000000e+00	1.000000000000000000e+00	1.000000000000000000e+00	1.000000000000000000e+00	1.000000000000000000e+00	1.000000000000000000e+00	1.000000000000000000e+00	2.000000000000000000e+00	1.000000000000000000e+00	1.000000000000000000e+00	1.000000000000000000e+00
1.000000000000000000e+00	1.000000000000000000e+00	1.000000000000000000e+00	1.000000000000000000e+00	1.000000000000000000e+00	1.000000000000000000e+00	1.000000000000000000e+00	1.000000000000000000e+00	1.000000000000000000e+00	2.000000000000000000e+00	1.000000000000000000e+00	1.000000000000000000e+00	1.000000000000000000e+00	1.000000000000000000e+00	1.000000000000000000e+00	1.000000000000000000e+00	1.000000000000000000e+00	1.000000000000000000e+00	2.000000000000000000e+00	1.000000000000000000e+00	1.000000000000000000e+00	2.000000000000000000e+00	1.000000000000000000e+00	2.000000000000000000e+00	2.000000000000000000e+00	2.000000000000000000e+00	2.000000000000000000e+00	1.000000000000000000e+00	2.000000000000000000e+00	2.000000000000000000e+00	2.000000000000000000e+00	1.000000000000000000e+00	2.000000000000000000e+00	1.000000000000000000e+00	2.000000000000000000e+00	1.000000000000000000e+00	2.000000000000000000e+00	1.000000000000000000e+00	1.000000000000000000e+00	2.000000000000000000e+00	2.000000000000000000e+00	1.000000000000000000e+00	2.000000000000000000e+00	1.000000000000000000e+00	2.000000000000000000e+00	2.000000000000000000e+00	2.000000000000000000e+00	2.000000000000000000e+00	1.000000000000000000e+00	1.000000000000000000e+00
1.000000000000000000e+00	1.000000000000000000e+00	2.000000000000000000e+00	1.000000000000000000e+00	2.000000000000000000e+00	1.000000000000000000e+00	1.000000000000000000e+00	2.000000000000000000e+00	1.000000000000000000e+00	1.000000000000000000e+00	1.000000000000000000e+00	1.000000000000000000e+00	2.000000000000000000e+00	1.000000000000000000e+00	2.000000000000000000e+00	1.000000000000000000e+00	2.000000000000000000e+00	2.000000000000000000e+00	2.000000000000000000e+00	2.000000000000000000e+00	1.000000000000000000e+00	2.000000000000000000e+00	1.000000000000000000e+00	1.000000000000000000e+00	2.000000000000000000e+00	2.000000000000000000e+00	1.000000000000000000e+00	2.000000000000000000e+00	1.000000000000000000e+00	2.000000000000000000e+00	1.000000000000000000e+00	1.000000000000000000e+00	1.000000000000000000e+00	2.000000000000000000e+00	1.000000000000000000e+00	1.000000000000000000e+00	1.000000000000000000e+00	1.000000000000000000e+00	1.000000000000000000e+00	2.000000000000000000e+00	2.000000000000000000e+00	2.000000000000000000e+00	2.000000000000000000e+00	1.000000000000000000e+00	1.000000000000000000e+00	1.000000000000000000e+00	2.000000000000000000e+00	2.000000000000000000e+00	1.000000000000000000e+00	1.000000000000000000e+00
1.000000000000000000e+00	2.000000000000000000e+00	1.000000000000000000e+00	1.000000000000000000e+00	2.000000000000000000e+00	2.000000000000000000e+00	2.000000000000000000e+00	2.000000000000000000e+00	2.000000000000000000e+00	2.000000000000000000e+00	1.000000000000000000e+00	2.000000000000000000e+00	1.000000000000000000e+00	1.000000000000000000e+00	1.000000000000000000e+00	1.000000000000000000e+00	2.000000000000000000e+00	1.000000000000000000e+00	2.000000000000000000e+00	1.000000000000000000e+00	2.000000000000000000e+00	2.000000000000000000e+00	1.000000000000000000e+00	1.000000000000000000e+00	1.000000000000000000e+00	2.000000000000000000e+00	2.000000000000000000e+00	1.000000000000000000e+00	1.000000000000000000e+00	2.000000000000000000e+00	2.000000000000000000e+00	1.000000000000000000e+00	1.000000000000000000e+00	1.000000000000000000e+00	1.000000000000000000e+00	1.000000000000000000e+00	1.000000000000000000e+00	1.000000000000000000e+00	2.000000000000000000e+00	2.000000000000000000e+00	1.000000000000000000e+00	2.000000000000000000e+00	1.000000000000000000e+00	2.000000000000000000e+00	2.000000000000000000e+00	2.000000000000000000e+00	1.000000000000000000e+00	1.000000000000000000e+00	2.000000000000000000e+00	1.000000000000000000e+00
1.000000000000000000e+00	2.000000000000000000e+00	1.000000000000000000e+00	2.000000000000000000e+00	1.000000000000000000e+00	2.000000000000000000e+00	2.000000000000000000e+00	2.000000000000000000e+00	2.000000000000000000e+00	1.000000000000000000e+00	1.000000000000000000e+00	1.000000000000000000e+00	2.000000000000000000e+00	2.000000000000000000e+00	1.000000000000000000e+00	2.000000000000000000e+00	1.000000000000000000e+00	2.000000000000000000e+00	2.000000000000000000e+00	2.000000000000000000e+00	1.000000000000000000e+00	1.000000000000000000e+00	2.000000000000000000e+00	2.000000000000000000e+00	2.000000000000000000e+00	1.000000000000000000e+00	1.000000000000000000e+00	1.000000000000000000e+00	2.000000000000000000e+00	1.000000000000000000e+00	1.000000000000000000e+00	1.000000000000000000e+00	2.000000000000000000e+00	2.000000000000000000e+00	1.000000000000000000e+00	1.000000000000000000e+00	1.000000000000000000e+00	2.000000000000000000e+00	2.000000000000000000e+00	1.000000000000000000e+00	2.000000000000000000e+00	1.000000000000000000e+00	1.000000000000000000e+00	2.000000000000000000e+00	2.000000000000000000e+00	1.000000000000000000e+00	2.000000000000000000e+00	1.000000000000000000e+00	1.000000000000000000e+00	1.000000000000000000e+00
1.000000000000000000e+00	1.000000000000000000e+00	1.000000000000000000e+00	1.000000000000000000e+00	1.000000000000000000e+00	1.000000000000000000e+00	1.000000000000000000e+00	2.000000000000000000e+00	1.000000000000000000e+00	2.000000000000000000e+00	1.000000000000000000e+00	1.000000000000000000e+00	1.000000000000000000e+00	2.000000000000000000e+00	2.000000000000000000e+00	2.000000000000000000e+00	2.000000000000000000e+00	2.000000000000000000e+00	1.000000000000000000e+00	1.000000000000000000e+00	2.000000000000000000e+00	2.000000000000000000e+00	2.000000000000000000e+00	1.000000000000000000e+00	2.000000000000000000e+00	2.000000000000000000e+00	1.000000000000000000e+00	1.000000000000000000e+00	2.000000000000000000e+00	1.000000000000000000e+00	2.000000000000000000e+00	1.000000000000000000e+00	2.000000000000000000e+00	2.000000000000000000e+00	1.000000000000000000e+00	1.000000000000000000e+00	1.000000000000000000e+00	1.000000000000000000e+00	1.000000000000000000e+00	2.000000000000000000e+00	2.000000000000000000e+00	2.000000000000000000e+00	2.000000000000000000e+00	2.000000000000000000e+00	1.000000000000000000e+00	1.000000000000000000e+00	1.000000000000000000e+00	2.000000000000000000e+00	1.000000000000000000e+00	2.000000000000000000e+00
1.000000000000000000e+00	2.000000000000000000e+00	1.000000000000000000e+00	1.000000000000000000e+00	1.000000000000000000e+00	1.000000000000000000e+00	1.000000000000000000e+00	2.000000000000000000e+00	2.000000000000000000e+00	1.000000000000000000e+00	2.000000000000000000e+00	1.000000000000000000e+00	2.000000000000000000e+00	1.000000000000000000e+00	2.000000000000000000e+00	2.000000000000000000e+00	1.000000000000000000e+00	1.000000000000000000e+00	1.000000000000000000e+00	2.000000000000000000e+00	1.000000000000000000e+00	1.000000000000000000e+00	2.000000000000000000e+00	2.000000000000000000e+00	2.000000000000000000e+00	2.000000000000000000e+00	1.000000000000000000e+00	2.000000000000000000e+00	1.000000000000000000e+00	2.000000000000000000e+00	1.000000000000000000e+00	1.000000000000000000e+00	1.000000000000000000e+00	2.000000000000000000e+00	2.000000000000000000e+00	2.000000000000000000e+00	2.000000000000000000e+00	2.000000000000000000e+00	1.000000000000000000e+00	2.000000000000000000e+00	2.000000000000000000e+00	1.000000000000000000e+00	2.000000000000000000e+00	1.000000000000000000e+00	2.000000000000000000e+00	1.000000000000000000e+00	1.000000000000000000e+00	1.000000000000000000e+00	1.000000000000000000e+00	2.000000000000000000e+00
1.000000000000000000e+00	1.000000000000000000e+00	1.000000000000000000e+00	1.000000000000000000e+00	1.000000000000000000e+00	2.000000000000000000e+00	1.000000000000000000e+00	1.000000000000000000e+00	2.000000000000000000e+00	2.000000000000000000e+00	2.000000000000000000e+00	1.000000000000000000e+00	2.000000000000000000e+00	1.000000000000000000e+00	1.000000000000000000e+00	2.000000000000000000e+00	1.000000000000000000e+00	2.000000000000000000e+00	2.000000000000000000e+00	2.000000000000000000e+00	2.000000000000000000e+00	2.000000000000000000e+00	2.000000000000000000e+00	1.000000000000000000e+00	1.000000000000000000e+00	1.000000000000000000e+00	2.000000000000000000e+00	1.000000000000000000e+00	1.000000000000000000e+00	2.000000000000000000e+00	1.000000000000000000e+00	2.000000000000000000e+00	1.000000000000000000e+00	1.000000000000000000e+00	1.000000000000000000e+00	2.000000000000000000e+00	1.000000000000000000e+00	2.000000000000000000e+00	2.000000000000000000e+00	1.000000000000000000e+00	1.000000000000000000e+00	1.000000000000000000e+00	1.000000000000000000e+00	1.000000000000000000e+00	1.000000000000000000e+00	1.000000000000000000e+00	1.000000000000000000e+00	1.000000000000000000e+00	2.000000000000000000e+00	1.000000000000000000e+00
1.000000000000000000e+00	2.000000000000000000e+00	1.000000000000000000e+00	1.000000000000000000e+00	1.000000000000000000e+00	2.000000000000000000e+00	1.000000000000000000e+00	2.000000000000000000e+00	1.000000000000000000e+00	1.000000000000000000e+00	1.000000000000000000e+00	2.000000000000000000e+00	1.000000000000000000e+00	1.000000000000000000e+00	1.000000000000000000e+00	2.000000000000000000e+00	1.000000000000000000e+00	1.000000000000000000e+00	1.000000000000000000e+00	2.000000000000000000e+00	1.000000000000000000e+00	1.000000000000000000e+00	1.000000000000000000e+00	2.000000000000000000e+00	2.000000000000000000e+00	2.000000000000000000e+00	2.000000000000000000e+00	2.000000000000000000e+00	1.000000000000000000e+00	1.000000000000000000e+00	2.000000000000000000e+00	1.000000000000000000e+00	2.000000000000000000e+00	1.000000000000000000e+00	2.000000000000000000e+00	2.000000000000000000e+00	1.000000000000000000e+00	1.000000000000000000e+00	2.000000000000000000e+00	1.000000000000000000e+00	1.000000000000000000e+00	1.000000000000000000e+00	2.000000000000000000e+00	1.000000000000000000e+00	1.000000000000000000e+00	2.000000000000000000e+00	2.000000000000000000e+00	1.000000000000000000e+00	2.000000000000000000e+00	1.000000000000000000e+00
1.000000000000000000e+00	1.000000000000000000e+00	2.000000000000000000e+00	1.000000000000000000e+00	1.000000000000000000e+00	1.000000000000000000e+00	1.000000000000000000e+00	2.000000000000000000e+00	1.000000000000000000e+00	1.000000000000000000e+00	1.000000000000000000e+00	1.000000000000000000e+00	1.000000000000000000e+00	1.000000000000000000e+00	1.000000000000000000e+00	1.000000000000000000e+00	1.000000000000000000e+00	1.000000000000000000e+00	2.000000000000000000e+00	2.000000000000000000e+00	2.000000000000000000e+00	1.000000000000000000e+00	1.000000000000000000e+00	2.000000000000000000e+00	1.000000000000000000e+00	1.000000000000000000e+00	2.000000000000000000e+00	1.000000000000000000e+00	2.000000000000000000e+00	2.000000000000000000e+00	1.000000000000000000e+00	1.000000000000000000e+00	1.000000000000000000e+00	1.000000000000000000e+00	2.000000000000000000e+00	1.000000000000000000e+00	2.000000000000000000e+00	2.000000000000000000e+00	2.000000000000000000e+00	2.000000000000000000e+00	1.000000000000000000e+00	1.000000000000000000e+00	1.000000000000000000e+00	2.000000000000000000e+00	1.000000000000000000e+00	1.000000000000000000e+00	1.000000000000000000e+00	2.000000000000000000e+00	2.000000000000000000e+00	1.000000000000000000e+00
1.000000000000000000e+00	1.000000000000000000e+00	2.000000000000000000e+00	1.000000000000000000e+00	2.000000000000000000e+00	1.000000000000000000e+00	2.000000000000000000e+00	1.000000000000000000e+00	2.000000000000000000e+00	1.000000000000000000e+00	1.000000000000000000e+00	2.000000000000000000e+00	1.000000000000000000e+00	2.000000000000000000e+00	2.000000000000000000e+00	1.000000000000000000e+00	1.000000000000000000e+00	2.000000000000000000e+00	1.000000000000000000e+00	1.000000000000000000e+00	1.000000000000000000e+00	1.000000000000000000e+00	2.000000000000000000e+00	1.000000000000000000e+00	1.000000000000000000e+00	2.000000000000000000e+00	2.000000000000000000e+00	2.000000000000000000e+00	1.000000000000000000e+00	1.000000000000000000e+00	1.000000000000000000e+00	2.000000000000000000e+00	2.000000000000000000e+00	2.000000000000000000e+00	2.000000000000000000e+00	2.000000000000000000e+00	2.000000000000000000e+00	1.000000000000000000e+00	2.000000000000000000e+00	1.000000000000000000e+00	2.000000000000000000e+00	1.000000000000000000e+00	1.000000000000000000e+00	1.000000000000000000e+00	2.000000000000000000e+00	1.000000000000000000e+00	2.000000000000000000e+00	1.000000000000000000e+00	1.000000000000000000e+00	2.000000000000000000e+00
1.000000000000000000e+00	1.000000000000000000e+00	2.000000000000000000e+00	2.000000000000000000e+00	1.000000000000000000e+00	1.000000000000000000e+00	2.000000000000000000e+00	1.000000000000000000e+00	2.000000000000000000e+00	1.000000000000000000e+00	2.000000000000000000e+00	2.000000000000000000e+00	2.000000000000000000e+00	1.000000000000000000e+00	2.000000000000000000e+00	2.000000000000000000e+00	2.000000000000000000e+00	1.000000000000000000e+00	2.000000000000000000e+00	2.000000000000000000e+00	2.000000000000000000e+00	1.000000000000000000e+00	2.000000000000000000e+00	1.000000000000000000e+00	2.000000000000000000e+00	2.000000000000000000e+00	2.000000000000000000e+00	2.000000000000000000e+00	2.000000000000000000e+00	2.000000000000000000e+00	1.000000000000000000e+00	2.000000000000000000e+00	1.000000000000000000e+00	1.000000000000000000e+00	2.000000000000000000e+00	1.000000000000000000e+00	1.000000000000000000e+00	1.000000000000000000e+00	1.000000000000000000e+00	1.000000000000000000e+00	1.000000000000000000e+00	2.000000000000000000e+00	1.000000000000000000e+00	2.000000000000000000e+00	1.000000000000000000e+00	1.000000000000000000e+00	2.000000000000000000e+00	1.000000000000000000e+00	1.000000000000000000e+00	2.000000000000000000e+00
2.000000000000000000e+00	2.000000000000000000e+00	1.000000000000000000e+00	1.000000000000000000e+00	1.000000000000000000e+00	1.000000000000000000e+00	2.000000000000000000e+00	2.000000000000000000e+00	1.000000000000000000e+00	1.000000000000000000e+00	1.000000000000000000e+00	2.000000000000000000e+00	2.000000000000000000e+00	1.000000000000000000e+00	1.000000000000000000e+00	1.000000000000000000e+00	2.000000000000000000e+00	2.000000000000000000e+00	1.000000000000000000e+00	2.000000000000000000e+00	2.000000000000000000e+00	1.000000000000000000e+00	1.000000000000000000e+00	1.000000000000000000e+00	1.000000000000000000e+00	1.000000000000000000e+00	1.000000000000000000e+00	1.000000000000000000e+00	1.000000000000000000e+00	1.000000000000000000e+00	1.000000000000000000e+00	1.000000000000000000e+00	2.000000000000000000e+00	2.000000000000000000e+00	1.000000000000000000e+00	1.000000000000000000e+00	1.000000000000000000e+00	1.000000000000000000e+00	1.000000000000000000e+00	1.000000000000000000e+00	1.000000000000000000e+00	1.000000000000000000e+00	1.000000000000000000e+00	1.000000000000000000e+00	2.000000000000000000e+00	1.000000000000000000e+00	1.000000000000000000e+00	1.000000000000000000e+00	1.000000000000000000e+00	2.000000000000000000e+00
1.000000000000000000e+00	2.000000000000000000e+00	1.000000000000000000e+00	2.000000000000000000e+00	2.000000000000000000e+00	2.000000000000000000e+00	1.000000000000000000e+00	2.000000000000000000e+00	2.000000000000000000e+00	2.000000000000000000e+00	1.000000000000000000e+00	2.000000000000000000e+00	1.000000000000000000e+00	1.000000000000000000e+00	1.000000000000000000e+00	1.000000000000000000e+00	1.000000000000000000e+00	2.000000000000000000e+00	2.000000000000000000e+00	1.000000000000000000e+00	1.000000000000000000e+00	2.000000000000000000e+00	2.000000000000000000e+00	2.000000000000000000e+00	1.000000000000000000e+00	1.000000000000000000e+00	1.000000000000000000e+00	1.000000000000000000e+00	2.000000000000000000e+00	1.000000000000000000e+00	1.000000000000000000e+00	2.000000000000000000e+00	2.000000000000000000e+00	2.000000000000000000e+00	1.000000000000000000e+00	2.000000000000000000e+00	1.000000000000000000e+00	2.000000000000000000e+00	1.000000000000000000e+00	1.000000000000000000e+00	1.000000000000000000e+00	1.000000000000000000e+00	1.000000000000000000e+00	2.000000000000000000e+00	1.000000000000000000e+00	2.000000000000000000e+00	2.000000000000000000e+00	1.000000000000000000e+00	2.000000000000000000e+00	2.000000000000000000e+00
1.000000000000000000e+00	1.000000000000000000e+00	1.000000000000000000e+00	1.000000000000000000e+00	1.000000000000000000e+00	1.000000000000000000e+00	2.000000000000000000e+00	1.000000000000000000e+00	1.000000000000000000e+00	2.000000000000000000e+00	2.000000000000000000e+00	1.000000000000000000e+00	2.000000000000000000e+00	2.000000000000000000e+00	2.000000000000000000e+00	2.000000000000000000e+00	1.000000000000000000e+00	1.000000000000000000e+00	1.000000000000000000e+00	1.000000000000000000e+00	2.000000000000000000e+00	2.000000000000000000e+00	2.000000000000000000e+00	2.000000000000000000e+00	1.000000000000000000e+00	2.000000000000000000e+00	1.000000000000000000e+00	2.000000000000000000e+00	2.000000000000000000e+00	2.000000000000000000e+00	2.000000000000000000e+00	2.000000000000000000e+00	2.000000000000000000e+00	1.000000000000000000e+00	2.000000000000000000e+00	1.000000000000000000e+00	1.000000000000000000e+00	1.000000000000000000e+00	2.000000000000000000e+00	2.000000000000000000e+00	1.000000000000000000e+00	2.000000000000000000e+00	1.000000000000000000e+00	2.000000000000000000e+00	2.000000000000000000e+00	2.000000000000000000e+00	1.000000000000000000e+00	1.000000000000000000e+00	1.000000000000000000e+00	1.000000000000000000e+00
1.000000000000000000e+00	1.000000000000000000e+00	1.000000000000000000e+00	2.000000000000000000e+00	1.000000000000000000e+00	1.000000000000000000e+00	1.000000000000000000e+00	1.000000000000000000e+00	2.000000000000000000e+00	2.000000000000000000e+00	2.000000000000000000e+00	2.000000000000000000e+00	1.000000000000000000e+00	1.000000000000000000e+00	1.000000000000000000e+00	1.000000000000000000e+00	2.000000000000000000e+00	2.000000000000000000e+00	2.000000000000000000e+00	1.000000000000000000e+00	2.000000000000000000e+00	1.000000000000000000e+00	2.000000000000000000e+00	1.000000000000000000e+00	1.000000000000000000e+00	2.000000000000000000e+00	1.000000000000000000e+00	2.000000000000000000e+00	1.000000000000000000e+00	2.000000000000000000e+00	2.000000000000000000e+00	2.000000000000000000e+00	1.000000000000000000e+00	2.000000000000000000e+00	1.000000000000000000e+00	1.000000000000000000e+00	1.000000000000000000e+00	1.000000000000000000e+00	1.000000000000000000e+00	2.000000000000000000e+00	1.000000000000000000e+00	1.000000000000000000e+00	1.000000000000000000e+00	2.000000000000000000e+00	2.000000000000000000e+00	2.000000000000000000e+00	2.000000000000000000e+00	1.000000000000000000e+00	2.000000000000000000e+00	1.000000000000000000e+00
1.000000000000000000e+00	2.000000000000000000e+00	1.000000000000000000e+00	1.000000000000000000e+00	2.000000000000000000e+00	1.000000000000000000e+00	1.000000000000000000e+00	2.000000000000000000e+00	1.000000000000000000e+00	1.000000000000000000e+00	2.000000000000000000e+00	1.000000000000000000e+00	2.000000000000000000e+00	1.000000000000000000e+00	1.000000000000000000e+00	2.000000000000000000e+00	2.000000000000000000e+00	1.000000000000000000e+00	1.000000000000000000e+00	1.000000000000000000e+00	1.000000000000000000e+00	1.000000000000000000e+00	2.000000000000000000e+00	2.000000000000000000e+00	2.000000000000000000e+00	1.000000000000000000e+00	1.000000000000000000e+00	2.000000000000000000e+00	2.000000000000000000e+00	2.000000000000000000e+00	2.000000000000000000e+00	1.000000000000000000e+00	2.000000000000000000e+00	1.000000000000000000e+00	1.000000000000000000e+00	2.000000000000000000e+00	1.000000000000000000e+00	1.000000000000000000e+00	1.000000000000000000e+00	2.000000000000000000e+00	1.000000000000000000e+00	1.000000000000000000e+00	1.000000000000000000e+00	2.000000000000000000e+00	2.000000000000000000e+00	2.000000000000000000e+00	1.000000000000000000e+00	2.000000000000000000e+00	1.000000000000000000e+00	1.000000000000000000e+00
2.000000000000000000e+00	1.000000000000000000e+00	1.000000000000000000e+00	1.000000000000000000e+00	1.000000000000000000e+00	2.000000000000000000e+00	1.000000000000000000e+00	1.000000000000000000e+00	1.000000000000000000e+00	1.000000000000000000e+00	1.000000000000000000e+00	1.000000000000000000e+00	2.000000000000000000e+00	2.000000000000000000e+00	2.000000000000000000e+00	1.000000000000000000e+00	1.000000000000000000e+00	2.000000000000000000e+00	1.000000000000000000e+00	2.000000000000000000e+00	2.000000000000000000e+00	2.000000000000000000e+00	2.000000000000000000e+00	2.000000000000000000e+00	1.000000000000000000e+00	1.000000000000000000e+00	1.000000000000000000e+00	2.000000000000000000e+00	1.000000000000000000e+00	1.000000000000000000e+00	1.000000000000000000e+00	1.000000000000000000e+00	1.000000000000000000e+00	1.000000000000000000e+00	1.000000000000000000e+00	2.000000000000000000e+00	2.000000000000000000e+00	2.000000000000000000e+00	1.000000000000000000e+00	1.000000000000000000e+00	2.000000000000000000e+00	1.000000000000000000e+00	1.000000000000000000e+00	2.000000000000000000e+00	1.000000000000000000e+00	2.000000000000000000e+00	1.000000000000000000e+00	1.000000000000000000e+00	2.000000000000000000e+00	2.000000000000000000e+00
1.000000000000000000e+00	2.000000000000000000e+00	2.000000000000000000e+00	2.000000000000000000e+00	2.000000000000000000e+00	1.000000000000000000e+00	2.000000000000000000e+00	1.000000000000000000e+00	2.000000000000000000e+00	1.000000000000000000e+00	2.000000000000000000e+00	1.000000000000000000e+00	2.000000000000000000e+00	2.000000000000000000e+00	2.000000000000000000e+00	2.000000000000000000e+00	1.000000000000000000e+00	2.000000000000000000e+00	1.000000000000000000e+00	1.000000000000000000e+00	1.000000000000000000e+00	1.000000000000000000e+00	1.000000000000000000e+00	1.000000000000000000e+00	1.000000000000000000e+00	2.000000000000000000e+00	1.000000000000000000e+00	2.000000000000000000e+00	1.000000000000000000e+00	2.000000000000000000e+00	2.000000000000000000e+00	2.000000000000000000e+00	1.000000000000000000e+00	1.000000000000000000e+00	1.000000000000000000e+00	1.000000000000000000e+00	2.000000000000000000e+00	1.000000000000000000e+00	2.000000000000000000e+00	1.000000000000000000e+00	2.000000000000000000e+00	2.000000000000000000e+00	2.000000000000000000e+00	1.000000000000000000e+00	1.000000000000000000e+00	2.000000000000000000e+00	1.000000000000000000e+00	2.000000000000000000e+00	2.000000000000000000e+00	1.000000000000000000e+00
1.000000000000000000e+00	1.000000000000000000e+00	1.000000000000000000e+00	2.000000000000000000e+00	1.000000000000000000e+00	1.000000000000000000e+00	2.000000000000000000e+00	1.000000000000000000e+00	1.000000000000000000e+00	2.000000000000000000e+00	1.000000000000000000e+00	1.000000000000000000e+00	1.000000000000000000e+00	2.000000000000000000e+00	2.000000000000000000e+00	2.000000000000000000e+00	2.000000000000000000e+00	1.000000000000000000e+00	2.000000000000000000e+00	1.000000000000000000e+00	1.000000000000000000e+00	2.000000000000000000e+00	2.000000000000000000e+00	1.000000000000000000e+00	2.000000000000000000e+00	1.000000000000000000e+00	1.000000000000000000e+00	1.000000000000000000e+00	2.000000000000000000e+00	2.000000000000000000e+00	2.000000000000000000e+00	2.000000000000000000e+00	1.000000000000000000e+00	2.000000000000000000e+00	1.000000000000000000e+00	1.000000000000000000e+00	2.000000000000000000e+00	1.000000000000000000e+00	2.000000000000000000e+00	2.000000000000000000e+00	2.000000000000000000e+00	2.000000000000000000e+00	1.000000000000000000e+00	1.000000000000000000e+00	1.000000000000000000e+00	1.000000000000000000e+00	1.000000000000000000e+00	2.000000000000000000e+00	2.000000000000000000e+00	2.000000000000000000e+00
1.000000000000000000e+00	1.000000000000000000e+00	1.000000000000000000e+00	2.000000000000000000e+00	2.000000000000000000e+00	2.000000000000000000e+00	1.000000000000000000e+00	1.000000000000000000e+00	2.000000000000000000e+00	2.000000000000000000e+00	2.000000000000000000e+00	1.000000000000000000e+00	2.000000000000000000e+00	2.000000000000000000e+00	1.000000000000000000e+00	1.000000000000000000e+00	2.000000000000000000e+00	2.000000000000000000e+00	2.000000000000000000e+00	2.000000000000000000e+00	2.000000000000000000e+00	1.000000000000000000e+00	1.000000000000000000e+00	1.000000000000000000e+00	1.000000000000000000e+00	2.000000000000000000e+00	2.000000000000000000e+00	1.000000000000000000e+00	2.000000000000000000e+00	2.000000000000000000e+00	2.000000000000000000e+00	1.000000000000000000e+00	1.000000000000000000e+00	2.000000000000000000e+00	1.000000000000000000e+00	2.000000000000000000e+00	1.000000000000000000e+00	2.000000000000000000e+00	1.000000000000000000e+00	1.000000000000000000e+00	2.000000000000000000e+00	1.000000000000000000e+00	2.000000000000000000e+00	1.000000000000000000e+00	1.000000000000000000e+00	1.000000000000000000e+00	1.000000000000000000e+00	1.000000000000000000e+00	2.000000000000000000e+00	1.000000000000000000e+00
1.000000000000000000e+00	1.000000000000000000e+00	1.000000000000000000e+00	2.000000000000000000e+00	2.000000000000000000e+00	2.000000000000000000e+00	1.000000000000000000e+00	1.000000000000000000e+00	1.000000000000000000e+00	2.000000000000000000e+00	2.000000000000000000e+00	2.000000000000000000e+00	2.000000000000000000e+00	2.000000000000000000e+00	2.000000000000000000e+00	1.000000000000000000e+00	2.000000000000000000e+00	1.000000000000000000e+00	1.000000000000000000e+00	1.000000000000000000e+00	2.000000000000000000e+00	1.000000000000000000e+00	1.000000000000000000e+00	1.000000000000000000e+00	1.000000000000000000e+00	1.000000000000000000e+00	1.000000000000000000e+00	2.000000000000000000e+00	1.000000000000000000e+00	1.000000000000000000e+00	2.000000000000000000e+00	2.000000000000000000e+00	1.000000000000000000e+00	2.000000000000000000e+00	2.000000000000000000e+00	1.000000000000000000e+00	2.000000000000000000e+00	1.000000000000000000e+00	2.000000000000000000e+00	1.000000000000000000e+00	1.000000000000000000e+00	2.000000000000000000e+00	1.000000000000000000e+00	2.000000000000000000e+00	2.000000000000000000e+00	2.000000000000000000e+00	2.000000000000000000e+00	2.000000000000000000e+00	2.000000000000000000e+00	1.000000000000000000e+00
1.000000000000000000e+00	1.000000000000000000e+00	1.000000000000000000e+00	2.000000000000000000e+00	2.000000000000000000e+00	1.000000000000000000e+00	1.000000000000000000e+00	1.000000000000000000e+00	2.000000000000000000e+00	1.000000000000000000e+00	2.000000000000000000e+00	1.000000000000000000e+00	1.000000000000000000e+00	1.000000000000000000e+00	1.000000000000000000e+00	1.000000000000000000e+00	1.000000000000000000e+00	1.000000000000000000e+00	1.000000000000000000e+00	2.000000000000000000e+00	2.000000000000000000e+00	2.000000000000000000e+00	2.000000000000000000e+00	1.000000000000000000e+00	2.000000000000000000e+00	1.000000000000000000e+00	1.000000000000000000e+00	2.000000000000000000e+00	2.000000000000000000e+00	2.000000000000000000e+00	2.000000000000000000e+00	1.000000000000000000e+00	2.000000000000000000e+00	1.000000000000000000e+00	2.000000000000000000e+00	2.000000000000000000e+00	2.000000000000000000e+00	2.000000000000000000e+00	2.000000000000000000e+00	1.000000000000000000e+00	2.000000000000000000e+00	2.000000000000000000e+00	2.000000000000000000e+00	1.000000000000000000e+00	2.000000000000000000e+00	1.000000000000000000e+00	1.000000000000000000e+00	2.000000000000000000e+00	2.000000000000000000e+00	2.000000000000000000e+00
2.000000000000000000e+00	1.000000000000000000e+00	1.000000000000000000e+00	1.000000000000000000e+00	1.000000000000000000e+00	1.000000000000000000e+00	1.000000000000000000e+00	1.000000000000000000e+00	1.000000000000000000e+00	1.000000000000000000e+00	2.000000000000000000e+00	1.000000000000000000e+00	1.000000000000000000e+00	2.000000000000000000e+00	1.000000000000000000e+00	1.000000000000000000e+00	2.000000000000000000e+00	2.000000000000000000e+00	1.000000000000000000e+00	1.000000000000000000e+00	1.000000000000000000e+00	1.000000000000000000e+00	1.000000000000000000e+00	1.000000000000000000e+00	2.000000000000000000e+00	1.000000000000000000e+00	2.000000000000000000e+00	2.000000000000000000e+00	2.000000000000000000e+00	2.000000000000000000e+00	2.000000000000000000e+00	2.000000000000000000e+00	2.000000000000000000e+00	1.000000000000000000e+00	1.000000000000000000e+00	2.000000000000000000e+00	2.000000000000000000e+00	2.000000000000000000e+00	1.000000000000000000e+00	1.000000000000000000e+00	1.000000000000000000e+00	1.000000000000000000e+00	2.000000000000000000e+00	1.000000000000000000e+00	1.000000000000000000e+00	1.000000000000000000e+00	2.000000000000000000e+00	2.000000000000000000e+00	2.000000000000000000e+00	1.000000000000000000e+00
2.000000000000000000e+00	2.000000000000000000e+00	1.000000000000000000e+00	2.000000000000000000e+00	2.000000000000000000e+00	1.000000000000000000e+00	1.000000000000000000e+00	2.000000000000000000e+00	2.000000000000000000e+00	2.000000000000000000e+00	1.000000000000000000e+00	2.000000000000000000e+00	1.000000000000000000e+00	1.000000000000000000e+00	2.000000000000000000e+00	2.000000000000000000e+00	1.000000000000000000e+00	2.000000000000000000e+00	1.000000000000000000e+00	1.000000000000000000e+00	2.000000000000000000e+00	1.000000000000000000e+00	1.000000000000000000e+00	1.000000000000000000e+00	1.000000000000000000e+00	1.000000000000000000e+00	2.000000000000000000e+00	2.000000000000000000e+00	1.000000000000000000e+00	2.000000000000000000e+00	1.000000000000000000e+00	1.000000000000000000e+00	2.000000000000000000e+00	2.000000000000000000e+00	1.000000000000000000e+00	2.000000000000000000e+00	2.000000000000000000e+00	2.000000000000000000e+00	2.000000000000000000e+00	2.000000000000000000e+00	1.000000000000000000e+00	2.000000000000000000e+00	2.000000000000000000e+00	1.000000000000000000e+00	2.000000000000000000e+00	1.000000000000000000e+00	2.000000000000000000e+00	1.000000000000000000e+00	2.000000000000000000e+00	2.000000000000000000e+00
2.000000000000000000e+00	1.000000000000000000e+00	1.000000000000000000e+00	1.000000000000000000e+00	1.000000000000000000e+00	2.000000000000000000e+00	1.000000000000000000e+00	1.000000000000000000e+00	1.000000000000000000e+00	2.000000000000000000e+00	1.000000000000000000e+00	1.000000000000000000e+00	1.000000000000000000e+00	1.000000000000000000e+00	1.000000000000000000e+00	1.000000000000000000e+00	2.000000000000000000e+00	1.000000000000000000e+00	1.000000000000000000e+00	1.000000000000000000e+00	2.000000000000000000e+00	2.000000000000000000e+00	1.000000000000000000e+00	2.000000000000000000e+00	2.000000000000000000e+00	1.000000000000000000e+00	2.000000000000000000e+00	1.000000000000000000e+00	1.000000000000000000e+00	1.000000000000000000e+00	2.000000000000000000e+00	2.000000000000000000e+00	1.000000000000000000e+00	2.000000000000000000e+00	2.000000000000000000e+00	2.000000000000000000e+00	2.000000000000000000e+00	1.000000000000000000e+00	1.000000000000000000e+00	1.000000000000000000e+00	2.000000000000000000e+00	1.000000000000000000e+00	1.000000000000000000e+00	2.000000000000000000e+00	1.000000000000000000e+00	2.000000000000000000e+00	2.000000000000000000e+00	2.000000000000000000e+00	1.000000000000000000e+00	1.000000000000000000e+00
1.000000000000000000e+00	1.000000000000000000e+00	1.000000000000000000e+00	1.000000000000000000e+00	2.000000000000000000e+00	2.000000000000000000e+00	1.000000000000000000e+00	2.000000000000000000e+00	2.000000000000000000e+00	2.000000000000000000e+00	1.000000000000000000e+00	2.000000000000000000e+00	2.000000000000000000e+00	2.000000000000000000e+00	1.000000000000000000e+00	2.000000000000000000e+00	2.000000000000000000e+00	1.000000000000000000e+00	2.000000000000000000e+00	2.000000000000000000e+00	2.000000000000000000e+00	2.000000000000000000e+00	2.000000000000000000e+00	1.000000000000000000e+00	1.000000000000000000e+00	1.000000000000000000e+00	1.000000000000000000e+00	2.000000000000000000e+00	2.000000000000000000e+00	1.000000000000000000e+00	2.000000000000000000e+00	1.000000000000000000e+00	1.000000000000000000e+00	1.000000000000000000e+00	2.000000000000000000e+00	1.000000000000000000e+00	2.000000000000000000e+00	2.000000000000000000e+00	1.000000000000000000e+00	2.000000000000000000e+00	1.000000000000000000e+00	2.000000000000000000e+00	2.000000000000000000e+00	1.000000000000000000e+00	2.000000000000000000e+00	1.000000000000000000e+00	1.000000000000000000e+00	1.000000000000000000e+00	1.000000000000000000e+00	1.000000000000000000e+00
2.000000000000000000e+00	2.000000000000000000e+00	1.000000000000000000e+00	2.000000000000000000e+00	1.000000000000000000e+00	1.000000000000000000e+00	2.000000000000000000e+00	2.000000000000000000e+00	1.000000000000000000e+00	2.000000000000000000e+00	1.000000000000000000e+00	2.000000000000000000e+00	1.000000000000000000e+00	2.000000000000000000e+00	2.000000000000000000e+00	1.000000000000000000e+00	1.000000000000000000e+00	2.000000000000000000e+00	1.000000000000000000e+00	1.000000000000000000e+00	1.000000000000000000e+00	1.000000000000000000e+00	1.000000000000000000e+00	2.000000000000000000e+00	1.000000000000000000e+00	1.000000000000000000e+00	1.000000000000000000e+00	1.000000000000000000e+00	1.000000000000000000e+00	2.000000000000000000e+00	1.000000000000000000e+00	2.000000000000000000e+00	1.000000000000000000e+00	1.000000000000000000e+00	1.000000000000000000e+00	2.000000000000000000e+00	2.000000000000000000e+00	2.000000000000000000e+00	1.000000000000000000e+00	1.000000000000000000e+00	1.000000000000000000e+00	1.000000000000000000e+00	2.000000000000000000e+00	2.000000000000000000e+00	2.000000000000000000e+00	2.000000000000000000e+00	2.000000000000000000e+00	1.000000000000000000e+00	1.000000000000000000e+00	1.000000000000000000e+00
1.000000000000000000e+00	1.000000000000000000e+00	1.000000000000000000e+00	1.000000000000000000e+00	1.000000000000000000e+00	1.000000000000000000e+00	1.000000000000000000e+00	1.000000000000000000e+00	2.000000000000000000e+00	2.000000000000000000e+00	1.000000000000000000e+00	1.000000000000000000e+00	1.000000000000000000e+00	1.000000000000000000e+00	1.000000000000000000e+00	2.000000000000000000e+00	1.000000000000000000e+00	2.000000000000000000e+00	2.000000000000000000e+00	2.000000000000000000e+00	2.000000000000000000e+00	2.000000000000000000e+00	1.000000000000000000e+00	1.000000000000000000e+00	1.000000000000000000e+00	1.000000000000000000e+00	1.000000000000000000e+00	2.000000000000000000e+00	1.000000000000000000e+00	2.000000000000000000e+00	2.000000000000000000e+00	2.000000000000000000e+00	2.000000000000000000e+00	1.000000000000000000e+00	1.000000000000000000e+00	2.000000000000000000e+00	2.000000000000000000e+00	2.000000000000000000e+00	2.000000000000000000e+00	2.000000000000000000e+00	1.000000000000000000e+00	2.000000000000000000e+00	1.000000000000000000e+00	2.000000000000000000e+00	1.000000000000000000e+00	1.000000000000000000e+00	1.000000000000000000e+00	2.000000000000000000e+00	1.000000000000000000e+00	2.000000000000000000e+00
1.000000000000000000e+00	2.000000000000000000e+00	2.000000000000000000e+00	2.000000000000000000e+00	2.000000000000000000e+00	1.000000000000000000e+00	2.000000000000000000e+00	1.000000000000000000e+00	2.000000000000000000e+00	1.000000000000000000e+00	1.000000000000000000e+00	1.000000000000000000e+00	2.000000000000000000e+00	1.000000000000000000e+00	2.000000000000000000e+00	1.000000000000000000e+00	2.000000000000000000e+00	2.000000000000000000e+00	2.000000000000000000e+00	2.000000000000000000e+00	1.000000000000000000e+00	1.000000000000000000e+00	2.000000000000000000e+00	2.000000000000000000e+00	2.000000000000000000e+00	2.000000000000000000e+00	2.000000000000000000e+00	1.000000000000000000e+00	2.000000000000000000e+00	1.000000000000000000e+00	1.000000000000000000e+00	2.000000000000000000e+00	2.000000000000000000e+00	2.000000000000000000e+00	1.000000000000000000e+00	2.000000000000000000e+00	1.000000000000000000e+00	2.000000000000000000e+00	1.000000000000000000e+00	1.000000000000000000e+00	1.000000000000000000e+00	2.000000000000000000e+00	1.000000000000000000e+00	1.000000000000000000e+00	2.000000000000000000e+00	1.000000000000000000e+00	2.000000000000000000e+00	1.000000000000000000e+00	1.000000000000000000e+00	2.000000000000000000e+00
1.000000000000000000e+00	1.000000000000000000e+00	1.000000000000000000e+00	1.000000000000000000e+00	1.000000000000000000e+00	1.000000000000000000e+00	2.000000000000000000e+00	1.000000000000000000e+00	2.000000000000000000e+00	2.000000000000000000e+00	2.000000000000000000e+00	1.000000000000000000e+00	2.000000000000000000e+00	1.000000000000000000e+00	2.000000000000000000e+00	2.000000000000000000e+00	2.000000000000000000e+00	2.000000000000000000e+00	2.000000000000000000e+00	1.000000000000000000e+00	2.000000000000000000e+00	1.000000000000000000e+00	2.000000000000000000e+00	2.000000000000000000e+00	1.000000000000000000e+00	1.000000000000000000e+00	1.000000000000000000e+00	1.000000000000000000e+00	1.000000000000000000e+00	1.000000000000000000e+00	1.000000000000000000e+00	1.000000000000000000e+00	1.000000000000000000e+00	1.000000000000000000e+00	2.000000000000000000e+00	1.000000000000000000e+00	2.000000000000000000e+00	1.000000000000000000e+00	1.000000000000000000e+00	2.000000000000000000e+00	1.000000000000000000e+00	1.000000000000000000e+00	2.000000000000000000e+00	2.000000000000000000e+00	2.000000000000000000e+00	2.000000000000000000e+00	1.000000000000000000e+00	2.000000000000000000e+00	1.000000000000000000e+00	2.000000000000000000e+00
1.000000000000000000e+00	1.000000000000000000e+00	2.000000000000000000e+00	1.000000000000000000e+00	2.000000000000000000e+00	2.000000000000000000e+00	2.000000000000000000e+00	1.000000000000000000e+00	1.000000000000000000e+00	2.000000000000000000e+00	1.000000000000000000e+00	1.000000000000000000e+00	2.000000000000000000e+00	2.000000000000000000e+00	1.000000000000000000e+00	1.000000000000000000e+00	2.000000000000000000e+00	1.000000000000000000e+00	2.000000000000000000e+00	2.000000000000000000e+00	1.000000000000000000e+00	2.000000000000000000e+00	1.000000000000000000e+00	1.000000000000000000e+00	1.000000000000000000e+00	2.000000000000000000e+00	1.000000000000000000e+00	1.000000000000000000e+00	1.000000000000000000e+00	2.000000000000000000e+00	1.000000000000000000e+00	2.000000000000000000e+00	1.000000000000000000e+00	2.000000000000000000e+00	1.000000000000000000e+00	2.000000000000000000e+00	1.000000000000000000e+00	1.000000000000000000e+00	1.000000000000000000e+00	2.000000000000000000e+00	2.000000000000000000e+00	2.000000000000000000e+00	2.000000000000000000e+00	1.000000000000000000e+00	2.000000000000000000e+00	2.000000000000000000e+00	2.000000000000000000e+00	1.000000000000000000e+00	2.000000000000000000e+00	1.000000000000000000e+00
2.000000000000000000e+00	1.000000000000000000e+00	1.000000000000000000e+00	1.000000000000000000e+00	1.000000000000000000e+00	2.000000000000000000e+00	1.000000000000000000e+00	1.000000000000000000e+00	1.000000000000000000e+00	2.000000000000000000e+00	1.000000000000000000e+00	1.000000000000000000e+00	1.000000000000000000e+00	2.000000000000000000e+00	2.000000000000000000e+00	2.000000000000000000e+00	2.000000000000000000e+00	1.000000000000000000e+00	1.000000000000000000e+00	2.000000000000000000e+00	1.000000000000000000e+00	1.000000000000000000e+00	2.000000000000000000e+00	2.000000000000000000e+00	2.000000000000000000e+00	1.000000000000000000e+00	2.000000000000000000e+00	1.000000000000000000e+00	1.000000000000000000e+00	2.000000000000000000e+00	2.000000000000000000e+00	1.000000000000000000e+00	1.000000000000000000e+00	2.000000000000000000e+00	1.000000000000000000e+00	2.000000000000000000e+00	2.000000000000000000e+00	2.000000000000000000e+00	1.000000000000000000e+00	1.000000000000000000e+00	1.000000000000000000e+00	2.000000000000000000e+00	2.000000000000000000e+00	1.000000000000000000e+00	1.000000000000000000e+00	2.000000000000000000e+00	2.000000000000000000e+00	1.000000000000000000e+00	2.000000000000000000e+00	2.000000000000000000e+00
1.000000000000000000e+00	1.000000000000000000e+00	1.000000000000000000e+00	2.000000000000000000e+00	1.000000000000000000e+00	1.000000000000000000e+00	1.000000000000000000e+00	2.000000000000000000e+00	2.000000000000000000e+00	2.000000000000000000e+00	2.000000000000000000e+00	2.000000000000000000e+00	1.000000000000000000e+00	1.000000000000000000e+00	2.000000000000000000e+00	2.000000000000000000e+00	1.000000000000000000e+00	2.000000000000000000e+00	2.000000000000000000e+00	2.000000000000000000e+00	2.000000000000000000e+00	1.000000000000000000e+00	1.000000000000000000e+00	2.000000000000000000e+00	1.000000000000000000e+00	1.000000000000000000e+00	1.000000000000000000e+00	1.000000000000000000e+00	2.000000000000000000e+00	2.000000000000000000e+00	2.000000000000000000e+00	2.000000000000000000e+00	2.000000000000000000e+00	2.000000000000000000e+00	2.000000000000000000e+00	2.000000000000000000e+00	2.000000000000000000e+00	2.000000000000000000e+00	1.000000000000000000e+00	1.000000000000000000e+00	2.000000000000000000e+00	1.000000000000000000e+00	1.000000000000000000e+00	1.000000000000000000e+00	2.000000000000000000e+00	1.000000000000000000e+00	1.000000000000000000e+00	2.000000000000000000e+00	2.000000000000000000e+00	1.000000000000000000e+00
1.000000000000000000e+00	1.000000000000000000e+00	1.000000000000000000e+00	1.000000000000000000e+00	1.000000000000000000e+00	1.000000000000000000e+00	2.000000000000000000e+00	1.000000000000000000e+00	2.000000000000000000e+00	2.000000000000000000e+00	2.000000000000000000e+00	2.000000000000000000e+00	1.000000000000000000e+00	1.000000000000000000e+00	2.000000000000000000e+00	2.000000000000000000e+00	1.000000000000000000e+00	2.000000000000000000e+00	2.000000000000000000e+00	1.000000000000000000e+00	1.000000000000000000e+00	1.000000000000000000e+00	1.000000000000000000e+00	2.000000000000000000e+00	1.000000000000000000e+00	1.000000000000000000e+00	1.000000000000000000e+00	2.000000000000000000e+00	1.000000000000000000e+00	2.000000000000000000e+00	2.000000000000000000e+00	2.000000000000000000e+00	2.000000000000000000e+00	1.000000000000000000e+00	2.000000000000000000e+00	1.000000000000000000e+00	2.000000000000000000e+00	1.000000000000000000e+00	1.000000000000000000e+00	1.000000000000000000e+00	1.000000000000000000e+00	1.000000000000000000e+00	2.000000000000000000e+00	1.000000000000000000e+00	2.000000000000000000e+00	2.000000000000000000e+00	2.000000000000000000e+00	1.000000000000000000e+00	1.000000000000000000e+00	2.000000000000000000e+00
1.000000000000000000e+00	1.000000000000000000e+00	1.000000000000000000e+00	2.000000000000000000e+00	1.000000000000000000e+00	1.000000000000000000e+00	2.000000000000000000e+00	1.000000000000000000e+00	1.000000000000000000e+00	1.000000000000000000e+00	2.000000000000000000e+00	1.000000000000000000e+00	1.000000000000000000e+00	1.000000000000000000e+00	1.000000000000000000e+00	1.000000000000000000e+00	1.000000000000000000e+00	2.000000000000000000e+00	1.000000000000000000e+00	2.000000000000000000e+00	1.000000000000000000e+00	2.000000000000000000e+00	2.000000000000000000e+00	2.000000000000000000e+00	2.000000000000000000e+00	1.000000000000000000e+00	2.000000000000000000e+00	1.000000000000000000e+00	2.000000000000000000e+00	1.000000000000000000e+00	1.000000000000000000e+00	2.000000000000000000e+00	1.000000000000000000e+00	1.000000000000000000e+00	1.000000000000000000e+00	2.000000000000000000e+00	1.000000000000000000e+00	2.000000000000000000e+00	2.000000000000000000e+00	2.000000000000000000e+00	2.000000000000000000e+00	1.000000000000000000e+00	2.000000000000000000e+00	2.000000000000000000e+00	2.000000000000000000e+00	2.000000000000000000e+00	2.000000000000000000e+00	1.000000000000000000e+00	2.000000000000000000e+00	1.000000000000000000e+00
1.000000000000000000e+00	1.000000000000000000e+00	1.000000000000000000e+00	2.000000000000000000e+00	2.000000000000000000e+00	2.000000000000000000e+00	2.000000000000000000e+00	2.000000000000000000e+00	1.000000000000000000e+00	1.000000000000000000e+00	1.000000000000000000e+00	2.000000000000000000e+00	2.000000000000000000e+00	1.000000000000000000e+00	1.000000000000000000e+00	2.000000000000000000e+00	1.000000000000000000e+00	1.000000000000000000e+00	1.000000000000000000e+00	1.000000000000000000e+00	1.000000000000000000e+00	1.000000000000000000e+00	1.000000000000000000e+00	1.000000000000000000e+00	1.000000000000000000e+00	2.000000000000000000e+00	1.000000000000000000e+00	1.000000000000000000e+00	1.000000000000000000e+00	1.000000000000000000e+00	1.000000000000000000e+00	1.000000000000000000e+00	2.000000000000000000e+00	1.000000000000000000e+00	2.000000000000000000e+00	1.000000000000000000e+00	1.000000000000000000e+00	1.000000000000000000e+00	1.000000000000000000e+00	1.000000000000000000e+00	2.000000000000000000e+00	2.000000000000000000e+00	2.000000000000000000e+00	1.000000000000000000e+00	1.000000000000000000e+00	2.000000000000000000e+00	2.000000000000000000e+00	2.000000000000000000e+00	1.000000000000000000e+00	1.000000000000000000e+00
1.000000000000000000e+00	1.000000000000000000e+00	1.000000000000000000e+00	2.000000000000000000e+00	2.000000000000000000e+00	1.000000000000000000e+00	1.000000000000000000e+00	1.000000000000000000e+00	1.000000000000000000e+00	1.000000000000000000e+00	2.000000000000000000e+00	2.000000000000000000e+00	2.000000000000000000e+00	2.000000000000000000e+00	1.000000000000000000e+00	1.000000000000000000e+00	1.000000000000000000e+00	2.000000000000000000e+00	2.000000000000000000e+00	2.000000000000000000e+00	2.000000000000000000e+00	1.000000000000000000e+00	2.000000000000000000e+00	2.000000000000000000e+00	1.000000000000000000e+00	1.000000000000000000e+00	2.000000000000000000e+00	2.000000000000000000e+00	1.000000000000000000e+00	2.000000000000000000e+00	1.000000000000000000e+00	1.000000000000000000e+00	2.000000000000000000e+00	1.000000000000000000e+00	1.000000000000000000e+00	2.000000000000000000e+00	2.000000000000000000e+00	1.000000000000000000e+00	1.000000000000000000e+00	1.000000000000000000e+00	2.000000000000000000e+00	2.000000000000000000e+00	1.000000000000000000e+00	2.000000000000000000e+00	2.000000000000000000e+00	2.000000000000000000e+00	1.000000000000000000e+00	1.000000000000000000e+00	2.000000000000000000e+00	2.000000000000000000e+00
1.000000000000000000e+00	1.000000000000000000e+00	1.000000000000000000e+00	1.000000000000000000e+00	1.000000000000000000e+00	2.000000000000000000e+00	1.000000000000000000e+00	1.000000000000000000e+00	1.000000000000000000e+00	1.000000000000000000e+00	2.000000000000000000e+00	2.000000000000000000e+00	2.000000000000000000e+00	1.000000000000000000e+00	1.000000000000000000e+00	2.000000000000000000e+00	1.000000000000000000e+00	2.000000000000000000e+00	2.000000000000000000e+00	2.000000000000000000e+00	1.000000000000000000e+00	2.000000000000000000e+00	2.000000000000000000e+00	1.000000000000000000e+00	2.000000000000000000e+00	1.000000000000000000e+00	1.000000000000000000e+00	2.000000000000000000e+00	1.000000000000000000e+00	2.000000000000000000e+00	2.000000000000000000e+00	1.000000000000000000e+00	1.000000000000000000e+00	1.000000000000000000e+00	2.000000000000000000e+00	1.000000000000000000e+00	2.000000000000000000e+00	2.000000000000000000e+00	1.000000000000000000e+00	1.000000000000000000e+00	2.000000000000000000e+00	1.000000000000000000e+00	2.000000000000000000e+00	2.000000000000000000e+00	2.000000000000000000e+00	2.000000000000000000e+00	1.000000000000000000e+00	1.000000000000000000e+00	1.000000000000000000e+00	2.000000000000000000e+00
1.000000000000000000e+00	1.000000000000000000e+00	1.000000000000000000e+00	1.000000000000000000e+00	1.000000000000000000e+00	1.000000000000000000e+00	1.000000000000000000e+00	1.000000000000000000e+00	1.000000000000000000e+00	1.000000000000000000e+00	1.000000000000000000e+00	2.000000000000000000e+00	2.000000000000000000e+00	1.000000000000000000e+00	1.000000000000000000e+00	1.000000000000000000e+00	1.000000000000000000e+00	1.000000000000000000e+00	1.000000000000000000e+00	2.000000000000000000e+00	2.000000000000000000e+00	2.000000000000000000e+00	2.000000000000000000e+00	2.000000000000000000e+00	2.000000000000000000e+00	2.000000000000000000e+00	2.000000000000000000e+00	1.000000000000000000e+00	1.000000000000000000e+00	1.000000000000000000e+00	1.000000000000000000e+00	1.000000000000000000e+00	1.000000000000000000e+00	2.000000000000000000e+00	1.000000000000000000e+00	1.000000000000000000e+00	1.000000000000000000e+00	1.000000000000000000e+00	1.000000000000000000e+00	2.000000000000000000e+00	1.000000000000000000e+00	2.000000000000000000e+00	2.000000000000000000e+00	1.000000000000000000e+00	1.000000000000000000e+00	2.000000000000000000e+00	2.000000000000000000e+00	1.000000000000000000e+00	1.000000000000000000e+00	2.000000000000000000e+00
1.000000000000000000e+00	2.000000000000000000e+00	2.000000000000000000e+00	1.000000000000000000e+00	1.000000000000000000e+00	1.000000000000000000e+00	1.000000000000000000e+00	1.000000000000000000e+00	2.000000000000000000e+00	2.000000000000000000e+00	1.000000000000000000e+00	1.000000000000000000e+00	1.000000000000000000e+00	1.000000000000000000e+00	1.000000000000000000e+00	2.000000000000000000e+00	2.000000000000000000e+00	1.000000000000000000e+00	2.000000000000000000e+00	1.000000000000000000e+00	1.000000000000000000e+00	1.000000000000000000e+00	1.000000000000000000e+00	1.000000000000000000e+00	1.000000000000000000e+00	2.000000000000000000e+00	2.000000000000000000e+00	2.000000000000000000e+00	2.000000000000000000e+00	2.000000000000000000e+00	1.000000000000000000e+00	2.000000000000000000e+00	2.000000000000000000e+00	1.000000000000000000e+00	2.000000000000000000e+00	1.000000000000000000e+00	2.000000000000000000e+00	1.000000000000000000e+00	2.000000000000000000e+00	1.000000000000000000e+00	2.000000000000000000e+00	1.000000000000000000e+00	2.000000000000000000e+00	1.000000000000000000e+00	1.000000000000000000e+00	2.000000000000000000e+00	2.000000000000000000e+00	2.000000000000000000e+00	1.000000000000000000e+00	1.000000000000000000e+00
2.000000000000000000e+00	1.000000000000000000e+00	2.000000000000000000e+00	2.000000000000000000e+00	1.000000000000000000e+00	1.000000000000000000e+00	1.000000000000000000e+00	1.000000000000000000e+00	1.000000000000000000e+00	1.000000000000000000e+00	1.000000000000000000e+00	2.000000000000000000e+00	2.000000000000000000e+00	2.000000000000000000e+00	2.000000000000000000e+00	1.000000000000000000e+00	2.000000000000000000e+00	2.000000000000000000e+00	2.000000000000000000e+00	2.000000000000000000e+00	2.000000000000000000e+00	1.000000000000000000e+00	2.000000000000000000e+00	1.000000000000000000e+00	1.000000000000000000e+00	1.000000000000000000e+00	2.000000000000000000e+00	2.000000000000000000e+00	1.000000000000000000e+00	1.000000000000000000e+00	1.000000000000000000e+00	2.000000000000000000e+00	2.000000000000000000e+00	1.000000000000000000e+00	2.000000000000000000e+00	1.000000000000000000e+00	2.000000000000000000e+00	1.000000000000000000e+00	2.000000000000000000e+00	1.000000000000000000e+00	2.000000000000000000e+00	1.000000000000000000e+00	1.000000000000000000e+00	1.000000000000000000e+00	1.000000000000000000e+00	2.000000000000000000e+00	1.000000000000000000e+00	2.000000000000000000e+00	1.000000000000000000e+00	2.000000000000000000e+00
1.000000000000000000e+00	2.000000000000000000e+00	1.000000000000000000e+00	1.000000000000000000e+00	2.000000000000000000e+00	1.000000000000000000e+00	1.000000000000000000e+00	2.000000000000000000e+00	1.000000000000000000e+00	2.000000000000000000e+00	2.000000000000000000e+00	1.000000000000000000e+00	2.000000000000000000e+00	2.000000000000000000e+00	1.000000000000000000e+00	2.000000000000000000e+00	1.000000000000000000e+00	2.000000000000000000e+00	1.000000000000000000e+00	1.000000000000000000e+00	1.000000000000000000e+00	1.000000000000000000e+00	2.000000000000000000e+00	1.000000000000000000e+00	1.000000000000000000e+00	1.000000000000000000e+00	2.000000000000000000e+00	1.000000000000000000e+00	1.000000000000000000e+00	1.000000000000000000e+00	2.000000000000000000e+00	2.000000000000000000e+00	1.000000000000000000e+00	1.000000000000000000e+00	2.000000000000000000e+00	1.000000000000000000e+00	1.000000000000000000e+00	2.000000000000000000e+00	2.000000000000000000e+00	1.000000000000000000e+00	1.000000000000000000e+00	1.000000000000000000e+00	1.000000000000000000e+00	1.000000000000000000e+00	2.000000000000000000e+00	1.000000000000000000e+00	2.000000000000000000e+00	1.000000000000000000e+00	2.000000000000000000e+00	2.000000000000000000e+00
2.000000000000000000e+00	1.000000000000000000e+00	2.000000000000000000e+00	1.000000000000000000e+00	1.000000000000000000e+00	1.000000000000000000e+00	2.000000000000000000e+00	2.000000000000000000e+00	2.000000000000000000e+00	2.000000000000000000e+00	2.000000000000000000e+00	1.000000000000000000e+00	1.000000000000000000e+00	2.000000000000000000e+00	2.000000000000000000e+00	1.000000000000000000e+00	2.000000000000000000e+00	1.000000000000000000e+00	1.000000000000000000e+00	1.000000000000000000e+00	2.000000000000000000e+00	2.000000000000000000e+00	1.000000000000000000e+00	2.000000000000000000e+00	1.000000000000000000e+00	1.000000000000000000e+00	1.000000000000000000e+00	1.000000000000000000e+00	2.000000000000000000e+00	1.000000000000000000e+00	1.000000000000000000e+00	1.000000000000000000e+00	2.000000000000000000e+00	1.000000000000000000e+00	1.000000000000000000e+00	2.000000000000000000e+00	2.000000000000000000e+00	1.000000000000000000e+00	1.000000000000000000e+00	1.000000000000000000e+00	2.000000000000000000e+00	2.000000000000000000e+00	2.000000000000000000e+00	2.000000000000000000e+00	1.000000000000000000e+00	1.000000000000000000e+00	1.000000000000000000e+00	1.000000000000000000e+00	1.000000000000000000e+00	2.000000000000000000e+00
2.000000000000000000e+00	1.000000000000000000e+00	1.000000000000000000e+00	1.000000000000000000e+00	1.000000000000000000e+00	2.000000000000000000e+00	1.000000000000000000e+00	1.000000000000000000e+00	1.000000000000000000e+00	2.000000000000000000e+00	1.000000000000000000e+00	2.000000000000000000e+00	2.000000000000000000e+00	2.000000000000000000e+00	2.000000000000000000e+00	1.000000000000000000e+00	2.000000000000000000e+00	2.000000000000000000e+00	2.000000000000000000e+00	1.000000000000000000e+00	2.000000000000000000e+00	2.000000000000000000e+00	1.000000000000000000e+00	1.000000000000000000e+00	1.000000000000000000e+00	1.000000000000000000e+00	2.000000000000000000e+00	1.000000000000000000e+00	1.000000000000000000e+00	1.000000000000000000e+00	1.000000000000000000e+00	1.000000000000000000e+00	1.000000000000000000e+00	1.000000000000000000e+00	1.000000000000000000e+00	1.000000000000000000e+00	1.000000000000000000e+00	2.000000000000000000e+00	1.000000000000000000e+00	1.000000000000000000e+00	2.000000000000000000e+00	1.000000000000000000e+00	2.000000000000000000e+00	1.000000000000000000e+00	1.000000000000000000e+00	1.000000000000000000e+00	2.000000000000000000e+00	1.000000000000000000e+00	2.000000000000000000e+00	1.000000000000000000e+00
2.000000000000000000e+00	2.000000000000000000e+00	1.000000000000000000e+00	1.000000000000000000e+00	1.000000000000000000e+00	1.000000000000000000e+00	2.000000000000000000e+00	1.000000000000000000e+00	1.000000000000000000e+00	1.000000000000000000e+00	1.000000000000000000e+00	2.000000000000000000e+00	2.000000000000000000e+00	1.000000000000000000e+00	1.000000000000000000e+00	2.000000000000000000e+00	1.000000000000000000e+00	2.000000000000000000e+00	2.000000000000000000e+00	2.000000000000000000e+00	2.000000000000000000e+00	2.000000000000000000e+00	1.000000000000000000e+00	1.000000000000000000e+00	1.000000000000000000e+00	2.000000000000000000e+00	2.000000000000000000e+00	1.000000000000000000e+00	2.000000000000000000e+00	2.000000000000000000e+00	1.000000000000000000e+00	1.000000000000000000e+00	1.000000000000000000e+00	2.000000000000000000e+00	2.000000000000000000e+00	2.000000000000000000e+00	2.000000000000000000e+00	2.000000000000000000e+00	1.000000000000000000e+00	2.000000000000000000e+00	1.000000000000000000e+00	1.000000000000000000e+00	1.000000000000000000e+00	2.000000000000000000e+00	2.000000000000000000e+00	1.000000000000000000e+00	1.000000000000000000e+00	2.000000000000000000e+00	1.000000000000000000e+00	2.000000000000000000e+00
1.000000000000000000e+00	1.000000000000000000e+00	1.000000000000000000e+00	1.000000000000000000e+00	1.000000000000000000e+00	1.000000000000000000e+00	2.000000000000000000e+00	2.000000000000000000e+00	1.000000000000000000e+00	1.000000000000000000e+00	2.000000000000000000e+00	1.000000000000000000e+00	1.000000000000000000e+00	1.000000000000000000e+00	1.000000000000000000e+00	2.000000000000000000e+00	1.000000000000000000e+00	1.000000000000000000e+00	2.000000000000000000e+00	1.000000000000000000e+00	2.000000000000000000e+00	1.000000000000000000e+00	1.000000000000000000e+00	1.000000000000000000e+00	1.000000000000000000e+00	1.000000000000000000e+00	1.000000000000000000e+00	1.000000000000000000e+00	1.000000000000000000e+00	2.000000000000000000e+00	2.000000000000000000e+00	1.000000000000000000e+00	1.000000000000000000e+00	2.000000000000000000e+00	1.000000000000000000e+00	1.000000000000000000e+00	2.000000000000000000e+00	1.000000000000000000e+00	2.000000000000000000e+00	1.000000000000000000e+00	1.000000000000000000e+00	2.000000000000000000e+00	1.000000000000000000e+00	2.000000000000000000e+00	1.000000000000000000e+00	2.000000000000000000e+00	1.000000000000000000e+00	1.000000000000000000e+00	2.000000000000000000e+00	1.000000000000000000e+00
1.000000000000000000e+00	1.000000000000000000e+00	1.000000000000000000e+00	1.000000000000000000e+00	2.000000000000000000e+00	1.000000000000000000e+00	1.000000000000000000e+00	1.000000000000000000e+00	2.000000000000000000e+00	1.000000000000000000e+00	1.000000000000000000e+00	1.000000000000000000e+00	2.000000000000000000e+00	1.000000000000000000e+00	2.000000000000000000e+00	1.000000000000000000e+00	2.000000000000000000e+00	1.000000000000000000e+00	1.000000000000000000e+00	1.000000000000000000e+00	2.000000000000000000e+00	1.000000000000000000e+00	2.000000000000000000e+00	1.000000000000000000e+00	1.000000000000000000e+00	1.000000000000000000e+00	1.000000000000000000e+00	2.000000000000000000e+00	1.000000000000000000e+00	2.000000000000000000e+00	1.000000000000000000e+00	2.000000000000000000e+00	1.000000000000000000e+00	2.000000000000000000e+00	2.000000000000000000e+00	2.000000000000000000e+00	2.000000000000000000e+00	1.000000000000000000e+00	1.000000000000000000e+00	1.000000000000000000e+00	2.000000000000000000e+00	1.000000000000000000e+00	2.000000000000000000e+00	2.000000000000000000e+00	2.000000000000000000e+00	2.000000000000000000e+00	1.000000000000000000e+00	2.000000000000000000e+00	2.000000000000000000e+00	2.000000000000000000e+00
1.000000000000000000e+00	1.000000000000000000e+00	1.000000000000000000e+00	1.000000000000000000e+00	1.000000000000000000e+00	1.000000000000000000e+00	1.000000000000000000e+00	2.000000000000000000e+00	1.000000000000000000e+00	2.000000000000000000e+00	1.000000000000000000e+00	1.000000000000000000e+00	2.000000000000000000e+00	2.000000000000000000e+00	2.000000000000000000e+00	2.000000000000000000e+00	2.000000000000000000e+00	1.000000000000000000e+00	1.000000000000000000e+00	2.000000000000000000e+00	1.000000000000000000e+00	2.000000000000000000e+00	1.000000000000000000e+00	2.000000000000000000e+00	2.000000000000000000e+00	2.000000000000000000e+00	1.000000000000000000e+00	1.000000000000000000e+00	2.000000000000000000e+00	2.000000000000000000e+00	1.000000000000000000e+00	2.000000000000000000e+00	2.000000000000000000e+00	1.000000000000000000e+00	2.000000000000000000e+00	1.000000000000000000e+00	1.000000000000000000e+00	2.000000000000000000e+00	2.000000000000000000e+00	1.000000000000000000e+00	2.000000000000000000e+00	2.000000000000000000e+00	2.000000000000000000e+00	1.000000000000000000e+00	1.000000000000000000e+00	2.000000000000000000e+00	2.000000000000000000e+00	2.000000000000000000e+00	2.000000000000000000e+00	2.000000000000000000e+00
1.000000000000000000e+00	2.000000000000000000e+00	2.000000000000000000e+00	2.000000000000000000e+00	1.000000000000000000e+00	2.000000000000000000e+00	1.000000000000000000e+00	2.000000000000000000e+00	2.000000000000000000e+00	1.000000000000000000e+00	2.000000000000000000e+00	1.000000000000000000e+00	1.000000000000000000e+00	1.000000000000000000e+00	1.000000000000000000e+00	1.000000000000000000e+00	1.000000000000000000e+00	2.000000000000000000e+00	1.000000000000000000e+00	1.000000000000000000e+00	1.000000000000000000e+00	2.000000000000000000e+00	2.000000000000000000e+00	1.000000000000000000e+00	2.000000000000000000e+00	2.000000000000000000e+00	2.000000000000000000e+00	2.000000000000000000e+00	1.000000000000000000e+00	2.000000000000000000e+00	1.000000000000000000e+00	1.000000000000000000e+00	1.000000000000000000e+00	1.000000000000000000e+00	2.000000000000000000e+00	1.000000000000000000e+00	1.000000000000000000e+00	2.000000000000000000e+00	1.000000000000000000e+00	2.000000000000000000e+00	1.000000000000000000e+00	1.000000000000000000e+00	2.000000000000000000e+00	1.000000000000000000e+00	1.000000000000000000e+00	2.000000000000000000e+00	1.000000000000000000e+00	2.000000000000000000e+00	1.000000000000000000e+00	2.000000000000000000e+00
1.000000000000000000e+00	2.000000000000000000e+00	2.000000000000000000e+00	1.000000000000000000e+00	1.000000000000000000e+00	2.000000000000000000e+00	2.000000000000000000e+00	1.000000000000000000e+00	1.000000000000000000e+00	1.000000000000000000e+00	1.000000000000000000e+00	2.000000000000000000e+00	1.000000000000000000e+00	1.000000000000000000e+00	1.000000000000000000e+00	1.000000000000000000e+00	1.000000000000000000e+00	2.000000000000000000e+00	2.000000000000000000e+00	2.000000000000000000e+00	1.000000000000000000e+00	1.000000000000000000e+00	2.000000000000000000e+00	2.000000000000000000e+00	1.000000000000000000e+00	2.000000000000000000e+00	1.000000000000000000e+00	1.000000000000000000e+00	1.000000000000000000e+00	2.000000000000000000e+00	1.000000000000000000e+00	1.000000000000000000e+00	2.000000000000000000e+00	2.000000000000000000e+00	2.000000000000000000e+00	1.000000000000000000e+00	2.000000000000000000e+00	2.000000000000000000e+00	2.000000000000000000e+00	2.000000000000000000e+00	2.000000000000000000e+00	2.000000000000000000e+00	1.000000000000000000e+00	1.000000000000000000e+00	1.000000000000000000e+00	1.000000000000000000e+00	1.000000000000000000e+00	2.000000000000000000e+00	1.000000000000000000e+00	1.000000000000000000e+00
1.000000000000000000e+00	1.000000000000000000e+00	1.000000000000000000e+00	2.000000000000000000e+00	1.000000000000000000e+00	1.000000000000000000e+00	2.000000000000000000e+00	2.000000000000000000e+00	1.000000000000000000e+00	1.000000000000000000e+00	2.000000000000000000e+00	2.000000000000000000e+00	2.000000000000000000e+00	1.000000000000000000e+00	2.000000000000000000e+00	1.000000000000000000e+00	1.000000000000000000e+00	1.000000000000000000e+00	1.000000000000000000e+00	2.000000000000000000e+00	2.000000000000000000e+00	1.000000000000000000e+00	2.000000000000000000e+00	2.000000000000000000e+00	2.000000000000000000e+00	2.000000000000000000e+00	2.000000000000000000e+00	2.000000000000000000e+00	2.000000000000000000e+00	2.000000000000000000e+00	1.000000000000000000e+00	1.000000000000000000e+00	2.000000000000000000e+00	1.000000000000000000e+00	1.000000000000000000e+00	1.000000000000000000e+00	1.000000000000000000e+00	1.000000000000000000e+00	1.000000000000000000e+00	2.000000000000000000e+00	2.000000000000000000e+00	2.000000000000000000e+00	1.000000000000000000e+00	1.000000000000000000e+00	1.000000000000000000e+00	1.000000000000000000e+00	2.000000000000000000e+00	1.000000000000000000e+00	2.000000000000000000e+00	1.000000000000000000e+00
1.000000000000000000e+00	1.000000000000000000e+00	1.000000000000000000e+00	1.000000000000000000e+00	2.000000000000000000e+00	1.000000000000000000e+00	2.000000000000000000e+00	1.000000000000000000e+00	2.000000000000000000e+00	1.000000000000000000e+00	1.000000000000000000e+00	1.000000000000000000e+00	1.000000000000000000e+00	2.000000000000000000e+00	2.000000000000000000e+00	2.000000000000000000e+00	2.000000000000000000e+00	2.000000000000000000e+00	1.000000000000000000e+00	1.000000000000000000e+00	2.000000000000000000e+00	1.000000000000000000e+00	2.000000000000000000e+00	2.000000000000000000e+00	1.000000000000000000e+00	1.000000000000000000e+00	1.000000000000000000e+00	1.000000000000000000e+00	2.000000000000000000e+00	1.000000000000000000e+00	2.000000000000000000e+00	1.000000000000000000e+00	1.000000000000000000e+00	2.000000000000000000e+00	2.000000000000000000e+00	1.000000000000000000e+00	1.000000000000000000e+00	2.000000000000000000e+00	1.000000000000000000e+00	2.000000000000000000e+00	1.000000000000000000e+00	1.000000000000000000e+00	2.000000000000000000e+00	1.000000000000000000e+00	1.000000000000000000e+00	1.000000000000000000e+00	1.000000000000000000e+00	1.000000000000000000e+00	2.000000000000000000e+00	2.000000000000000000e+00
1.000000000000000000e+00	2.000000000000000000e+00	2.000000000000000000e+00	2.000000000000000000e+00	1.000000000000000000e+00	2.000000000000000000e+00	1.000000000000000000e+00	2.000000000000000000e+00	2.000000000000000000e+00	1.000000000000000000e+00	2.000000000000000000e+00	1.000000000000000000e+00	1.000000000000000000e+00	1.000000000000000000e+00	1.000000000000000000e+00	1.000000000000000000e+00	1.000000000000000000e+00	2.000000000000000000e+00	1.000000000000000000e+00	1.000000000000000000e+00	1.000000000000000000e+00	2.000000000000000000e+00	2.000000000000000000e+00	1.000000000000000000e+00	2.000000000000000000e+00	2.000000000000000000e+00	2.000000000000000000e+00	2.000000000000000000e+00	1.000000000000000000e+00	2.000000000000000000e+00	1.000000000000000000e+00	1.000000000000000000e+00	1.000000000000000000e+00	1.000000000000000000e+00	2.000000000000000000e+00	1.000000000000000000e+00	1.000000000000000000e+00	2.000000000000000000e+00	1.000000000000000000e+00	2.000000000000000000e+00	1.000000000000000000e+00	1.000000000000000000e+00	2.000000000000000000e+00	1.000000000000000000e+00	1.000000000000000000e+00	2.000000000000000000e+00	1.000000000000000000e+00	2.000000000000000000e+00	1.000000000000000000e+00	2.000000000000000000e+00
1.000000000000000000e+00	1.000000000000000000e+00	1.000000000000000000e+00	2.000000000000000000e+00	2.000000000000000000e+00	1.000000000000000000e+00	2.000000000000000000e+00	1.000000000000000000e+00	2.000000000000000000e+00	2.000000000000000000e+00	2.000000000000000000e+00	2.000000000000000000e+00	2.000000000000000000e+00	2.000000000000000000e+00	1.000000000000000000e+00	2.000000000000000000e+00	2.000000000000000000e+00	1.000000000000000000e+00	1.000000000000000000e+00	1.000000000000000000e+00	1.000000000000000000e+00	2.000000000000000000e+00	2.000000000000000000e+00	2.000000000000000000e+00	1.000000000000000000e+00	2.000000000000000000e+00	2.000000000000000000e+00	1.000000000000000000e+00	1.000000000000000000e+00	2.000000000000000000e+00	1.000000000000000000e+00	2.000000000000000000e+00	2.000000000000000000e+00	2.000000000000000000e+00	1.000000000000000000e+00	1.000000000000000000e+00	1.000000000000000000e+00	1.000000000000000000e+00	2.000000000000000000e+00	1.000000000000000000e+00	1.000000000000000000e+00	1.000000000000000000e+00	2.000000000000000000e+00	1.000000000000000000e+00	1.000000000000000000e+00	1.000000000000000000e+00	1.000000000000000000e+00	2.000000000000000000e+00	1.000000000000000000e+00	1.000000000000000000e+00
1.000000000000000000e+00	1.000000000000000000e+00	2.000000000000000000e+00	2.000000000000000000e+00	1.000000000000000000e+00	1.000000000000000000e+00	1.000000000000000000e+00	1.000000000000000000e+00	1.000000000000000000e+00	1.000000000000000000e+00	1.000000000000000000e+00	1.000000000000000000e+00	2.000000000000000000e+00	2.000000000000000000e+00	2.000000000000000000e+00	2.000000000000000000e+00	1.000000000000000000e+00	1.000000000000000000e+00	2.000000000000000000e+00	2.000000000000000000e+00	1.000000000000000000e+00	1.000000000000000000e+00	1.000000000000000000e+00	2.000000000000000000e+00	1.000000000000000000e+00	1.000000000000000000e+00	2.000000000000000000e+00	1.000000000000000000e+00	1.000000000000000000e+00	1.000000000000000000e+00	1.000000000000000000e+00	2.000000000000000000e+00	1.000000000000000000e+00	2.000000000000000000e+00	1.000000000000000000e+00	1.000000000000000000e+00	2.000000000000000000e+00	1.000000000000000000e+00	2.000000000000000000e+00	1.000000000000000000e+00	2.000000000000000000e+00	2.000000000000000000e+00	2.000000000000000000e+00	2.000000000000000000e+00	2.000000000000000000e+00	1.000000000000000000e+00	1.000000000000000000e+00	1.000000000000000000e+00	1.000000000000000000e+00	1.000000000000000000e+00
1.000000000000000000e+00	1.000000000000000000e+00	2.000000000000000000e+00	2.000000000000000000e+00	1.000000000000000000e+00	2.000000000000000000e+00	1.000000000000000000e+00	1.000000000000000000e+00	1.000000000000000000e+00	2.000000000000000000e+00	2.000000000000000000e+00	1.000000000000000000e+00	1.000000000000000000e+00	2.000000000000000000e+00	2.000000000000000000e+00	1.000000000000000000e+00	2.000000000000000000e+00	2.000000000000000000e+00	2.000000000000000000e+00	1.000000000000000000e+00	2.000000000000000000e+00	2.000000000000000000e+00	2.000000000000000000e+00	1.000000000000000000e+00	1.000000000000000000e+00	2.000000000000000000e+00	1.000000000000000000e+00	2.000000000000000000e+00	2.000000000000000000e+00	1.000000000000000000e+00	2.000000000000000000e+00	1.000000000000000000e+00	1.000000000000000000e+00	1.000000000000000000e+00	2.000000000000000000e+00	1.000000000000000000e+00	1.000000000000000000e+00	1.000000000000000000e+00	1.000000000000000000e+00	2.000000000000000000e+00	2.000000000000000000e+00	2.000000000000000000e+00	1.000000000000000000e+00	1.000000000000000000e+00	2.000000000000000000e+00	2.000000000000000000e+00	2.000000000000000000e+00	1.000000000000000000e+00	2.000000000000000000e+00	1.000000000000000000e+00
[truncated: 12,750 more rows]
[truncated: 76 more columns]
