# Supplementary material for: Information decomposition in complex systems via machine learning
Source: Proc Natl Acad Sci U S A. 2024 Mar 18;121(13):e2312988121. doi: 10.1073/pnas.2312988121 (PMC10990158; doi:10.1073/pnas.2312988121)
Supplement: Supplementary file 2 — Dataset S01 (GZ) [file pnas.2312988121.sd01.gz › GradualQuench_val_particle_positions.csv]

2.356193542480468750e+00	-3.663532257080078125e+00	2.488906860351562500e+00	-2.332225799560546875e+00	3.380508422851562500e-01	-4.669349670410156250e+00	-2.207565307617187500e+00	1.435966491699218750e+00	4.342193603515625000e-01	-2.350654602050781250e+00	2.712387084960937500e+00	-1.246597290039062500e+00	2.517059326171875000e+00	-4.317298889160156250e+00	8.989257812500000000e-01	1.565376281738281250e+00	1.831970214843750000e+00	-5.835990905761718750e-01	-4.370651245117187500e+00	1.477703094482421875e+00	4.797340393066406250e+00	4.376564025878906250e-01	-3.202713012695312500e+00	-3.554599761962890625e+00	6.622238159179687500e-01	-9.495162963867187500e-02	1.772232055664062500e-01	-1.087566375732421875e+00	4.092559814453125000e-01	5.559692382812500000e-01	2.531829833984375000e+00	1.118366241455078125e+00	-1.158248901367187500e+00	-3.107196807861328125e+00	-7.220764160156250000e-01	-3.421134948730468750e-01	-4.124374389648437500e-01	4.732181549072265625e+00	-9.464874267578125000e-01	2.562747955322265625e+00	3.935394287109375000e+00	3.080650329589843750e+00	1.052566528320312500e+00	3.299976348876953125e+00	-2.281715393066406250e+00	3.580177307128906250e+00	-1.636840820312500000e+00	3.426692962646484375e+00	-3.572280883789062500e+00	-3.072128295898437500e-01
-2.607517242431640625e+00	3.861129760742187500e+00	-2.443111419677734375e+00	-1.759323120117187500e+00	-2.891067504882812500e+00	-3.356750488281250000e+00	-4.010284423828125000e+00	-1.208580017089843750e+00	5.130500793457031250e-01	4.518875122070312500e+00	-1.336364746093750000e+00	-4.671653747558593750e+00	-3.940044403076171875e+00	4.784011840820312500e-01	-3.076190948486328125e+00	3.369720458984375000e+00	-1.938381195068359375e+00	-7.859497070312500000e-01	-4.133331298828125000e+00	1.562881469726562500e+00	3.684501647949218750e-01	3.852027893066406250e+00	1.325340270996093750e-01	3.219619750976562500e+00	-9.499130249023437500e-01	1.415855407714843750e+00	-2.588996887207031250e-01	-4.211013793945312500e+00	3.164241790771484375e+00	2.276039123535156250e+00	7.711067199707031250e-01	-3.611175537109375000e+00	4.870643615722656250e-01	-4.470443725585937500e-01	2.782020568847656250e-01	-3.179786682128906250e+00	3.731784820556640625e+00	-5.282897949218750000e-01	-3.426620483398437500e+00	-2.282264709472656250e+00	4.278026580810546875e+00	2.206497192382812500e+00	-8.412818908691406250e-01	-9.067840576171875000e-01	2.571308135986328125e+00	-2.906799316406250000e-03	3.435131072998046875e+00	-2.641937255859375000e+00	4.104167938232421875e+00	2.853050231933593750e+00
-3.389484405517578125e+00	1.275041580200195312e+00	-3.140834808349609375e+00	1.892438888549804688e+00	-7.987976074218750000e-02	-4.081806182861328125e+00	9.104804992675781250e-01	2.684713363647460938e+00	3.793563842773437500e-01	-1.305258750915527344e+00	1.639339447021484375e+00	-3.967661857604980469e+00	-2.750679016113281250e+00	-8.273048400878906250e-01	-4.160339355468750000e+00	2.747535705566406250e-01	-1.992988586425781250e+00	-3.125129699707031250e+00	3.618473052978515625e+00	-2.607536315917968750e+00	4.964996337890625000e+00	-5.252380371093750000e-01	7.134284973144531250e-01	-4.854140281677246094e+00	-3.160903930664062500e+00	-3.086021423339843750e+00	5.242691040039062500e-01	-3.765243530273437500e+00	0.000000000000000000e+00	0.000000000000000000e+00	-3.054485321044921875e+00	2.291259765625000000e-01	-2.181411743164062500e+00	-4.724168777465820312e-01	1.286590576171875000e+00	6.586685180664062500e-01	-2.213951110839843750e+00	-2.512943267822265625e+00	5.826797485351562500e-01	3.237218856811523438e+00	2.069515228271484375e+00	1.511207580566406250e+00	3.951683044433593750e+00	-9.562015533447265625e-01	-1.131599426269531250e+00	-3.781568527221679688e+00	-2.232933044433593750e-01	-2.930163383483886719e+00	-1.468238830566406250e+00	-2.620764732360839844e+00
2.100097656250000000e+00	8.716583251953125000e-02	-6.236267089843750000e-01	-3.435493469238281250e+00	0.000000000000000000e+00	0.000000000000000000e+00	-2.840576171875000000e+00	1.660842895507812500e+00	4.159393310546875000e-01	4.861923217773437500e+00	-2.513198852539062500e+00	-2.874412536621093750e+00	2.882690429687500000e-01	1.640930175781250000e+00	-3.587539672851562500e+00	-2.663173675537109375e+00	1.048484802246093750e+00	-1.745372772216796875e+00	-6.892852783203125000e-01	8.351173400878906250e-01	8.494262695312500000e-01	2.588714599609375000e+00	-3.872566223144531250e+00	1.183490753173828125e+00	4.213996887207031250e+00	-4.433479309082031250e-01	-3.560485839843750000e+00	2.449226379394531250e+00	-3.075187683105468750e+00	-3.826274871826171875e+00	-1.705337524414062500e+00	1.686096191406250000e-02	2.098243713378906250e+00	2.680534362792968750e+00	1.670761108398437500e-01	-4.415752410888671875e+00	2.035766601562500000e+00	-2.158691406250000000e+00	1.645515441894531250e+00	5.957794189453125000e-01	-1.774986267089843750e+00	1.405750274658203125e+00	-1.811851501464843750e+00	-3.688934326171875000e+00	-4.796714782714843750e+00	-7.004508972167968750e-01	-2.035827636718750000e-01	2.854549407958984375e+00	1.071868896484375000e+00	-3.442497253417968750e-01
-2.711820602416992188e-02	-1.443476676940917969e+00	-1.293074846267700195e+00	-1.427142143249511719e+00	-5.995794534683227539e-01	-3.011141300201416016e+00	3.330130815505981445e+00	9.804601669311523438e-01	4.694426059722900391e-01	-3.674873352050781250e+00	2.366331338882446289e+00	-3.362058639526367188e+00	4.275326728820800781e+00	2.146730422973632812e-01	-2.259194374084472656e+00	-8.705403804779052734e-01	4.213984012603759766e-01	-2.578638553619384766e+00	-2.482345581054687500e+00	-1.942978143692016602e+00	7.091288566589355469e-01	1.984472274780273438e+00	4.900216102600097656e+00	-8.506045341491699219e-01	1.697334051132202148e+00	-2.494497299194335938e+00	-3.600356578826904297e-01	1.192991733551025391e+00	2.331027746200561523e+00	1.401983737945556641e+00	-1.354738116264343262e+00	1.694525718688964844e+00	-2.518775939941406250e+00	1.427259445190429688e+00	-1.055014133453369141e-01	-4.629104614257812500e+00	-1.109190940856933594e+00	-3.431816101074218750e-01	-4.637420177459716797e-01	-4.877569675445556641e-01	0.000000000000000000e+00	0.000000000000000000e+00	-1.953839302062988281e+00	4.325331687927246094e+00	1.662677049636840820e+00	1.365302085876464844e+00	4.170083999633789062e+00	1.695204257965087891e+00	7.460837364196777344e-01	4.139286518096923828e+00
6.105957031250000000e-01	-2.380340576171875000e+00	-3.052894592285156250e+00	1.754302978515625000e-01	-4.015159606933593750e-01	-1.031310081481933594e+00	2.461334228515625000e+00	-1.163750648498535156e+00	8.698787689208984375e-01	4.044899940490722656e+00	2.734054565429687500e+00	2.367210388183593750e-01	-1.732982635498046875e+00	1.856682777404785156e+00	2.587402343750000000e+00	-2.389755249023437500e+00	-2.185312271118164062e+00	-4.163307189941406250e+00	-6.643524169921875000e-01	3.872680664062500000e-02	-4.699630737304687500e+00	1.590582847595214844e+00	6.007308959960937500e-01	-4.058952331542968750e+00	8.712387084960937500e-01	1.756791114807128906e+00	3.564464569091796875e+00	-1.872826099395751953e+00	-2.812005996704101562e+00	-3.041237831115722656e+00	-3.132316589355468750e+00	-1.966698646545410156e+00	-3.987403869628906250e+00	-1.247053146362304688e+00	4.226070404052734375e+00	-1.987261295318603516e+00	-3.701456069946289062e+00	-2.336162090301513672e+00	-4.385486602783203125e+00	-2.283569335937500000e+00	-2.453445434570312500e+00	-2.010488986968994141e+00	1.474119186401367188e+00	-3.085476398468017578e+00	3.082550048828125000e+00	-1.409979343414306641e+00	-1.325443267822265625e+00	-1.628289699554443359e+00	-1.364797592163085938e+00	-3.208721637725830078e+00
-2.096405982971191406e+00	9.240951538085937500e-01	-2.516954898834228516e+00	-4.042800903320312500e+00	-1.436028480529785156e+00	-4.138755798339843750e+00	-1.478222846984863281e+00	-1.816036224365234375e+00	-2.245682239532470703e+00	-3.413570404052734375e+00	-2.461920261383056641e+00	-2.339492797851562500e+00	6.511402130126953125e-01	7.664108276367187500e-02	-5.812473297119140625e-01	2.745437622070312500e-01	5.027503967285156250e-01	-4.818813323974609375e+00	2.379407882690429688e-01	2.301498413085937500e+00	1.977233886718750000e+00	-3.557430267333984375e+00	3.119672775268554688e+00	2.902023315429687500e+00	2.494120597839355469e+00	-1.860301971435546875e+00	8.305673599243164062e-01	-3.604351043701171875e+00	-3.344561100006103516e+00	-3.326808929443359375e+00	2.556617736816406250e+00	-3.922325134277343750e+00	3.969127655029296875e+00	-2.765598297119140625e+00	3.762092590332031250e-01	-1.011569976806640625e+00	-9.330577850341796875e-01	-8.052520751953125000e-01	-8.887147903442382812e-01	1.302803039550781250e+00	2.873834609985351562e+00	-2.877277374267578125e+00	1.950374603271484375e+00	-2.298198699951171875e+00	-4.063682556152343750e-01	-1.957576751708984375e+00	-1.237608909606933594e+00	2.575759887695312500e-01	1.204694747924804688e+00	4.365997314453125000e+00
1.323577880859375000e+00	-2.765842437744140625e+00	2.119293212890625000e+00	-2.016021728515625000e+00	3.660736083984375000e-01	2.410820007324218750e+00	-7.715606689453125000e-01	-3.162677764892578125e+00	1.265899658203125000e+00	-1.076904296875000000e+00	2.205848693847656250e+00	3.694000244140625000e-01	6.897659301757812500e-01	-4.921115875244140625e+00	3.186271667480468750e+00	-1.875457763671875000e+00	-7.980270385742187500e-01	-7.908020019531250000e-01	4.837310791015625000e+00	-4.437408447265625000e-01	3.497467041015625000e+00	2.400405883789062500e+00	-2.244522094726562500e+00	6.901931762695312500e-01	1.863983154296875000e+00	-3.130664825439453125e+00	-1.938697814941406250e+00	-1.386894226074218750e+00	2.917518615722656250e+00	-1.255798339843750000e+00	-7.168045043945312500e-01	-2.490623474121093750e+00	-2.066650390625000000e-01	1.254417419433593750e+00	2.671226501464843750e+00	-4.089084625244140625e+00	-1.295143127441406250e+00	3.897926330566406250e+00	2.442901611328125000e+00	2.150306701660156250e+00	4.005592346191406250e+00	5.678405761718750000e-01	-3.325942993164062500e+00	-2.290901184082031250e+00	-1.828536987304687500e-01	-4.111610412597656250e+00	2.512542724609375000e+00	2.850143432617187500e+00	-4.309486389160156250e+00	6.904602050781250000e-01
2.814132690429687500e+00	-1.165580749511718750e-01	4.162223815917968750e+00	-2.651802062988281250e+00	8.254470825195312500e-01	2.000572204589843750e+00	3.430107116699218750e+00	9.127464294433593750e-01	3.149612426757812500e+00	-8.282890319824218750e-01	1.379158020019531250e+00	1.037281036376953125e+00	4.409454345703125000e+00	1.519237518310546875e+00	6.257095336914062500e-01	2.037086486816406250e-01	-2.183715820312500000e+00	-3.313400268554687500e+00	-1.116485595703125000e+00	1.511974334716796875e+00	2.768852233886718750e+00	3.475028991699218750e+00	-4.862976074218750000e-01	-6.445312500000000000e-01	4.007995605468750000e+00	-1.910934448242187500e-01	4.488212585449218750e+00	8.410491943359375000e-01	3.504516601562500000e+00	-2.617938995361328125e+00	2.646385192871093750e+00	2.794067382812500000e+00	4.072341918945312500e-01	-4.616012573242187500e+00	-7.086105346679687500e-01	-4.043849945068359375e+00	-2.750419616699218750e+00	-3.684860229492187500e+00	1.734603881835937500e+00	-2.473819732666015625e+00	1.620292663574218750e+00	-1.818695068359375000e-01	1.427864074707031250e+00	-3.068737030029296875e+00	-3.028450012207031250e+00	-2.634429931640625000e+00	1.629211425781250000e+00	-1.406307220458984375e+00	2.548469543457031250e+00	-3.184318542480468750e+00
1.298385620117187500e+00	-2.764503479003906250e+00	2.102668762207031250e+00	-2.019882202148437500e+00	3.889160156250000000e-01	2.405593872070312500e+00	-7.992935180664062500e-01	-3.160316467285156250e+00	1.260719299316406250e+00	-1.077514648437500000e+00	2.213226318359375000e+00	3.605880737304687500e-01	6.340560913085937500e-01	-4.916606903076171875e+00	3.170921325683593750e+00	-1.884658813476562500e+00	-8.054656982421875000e-01	-7.865295410156250000e-01	4.845046997070312500e+00	-4.670639038085937500e-01	3.532203674316406250e+00	2.380508422851562500e+00	-2.246406555175781250e+00	6.917648315429687500e-01	1.834075927734375000e+00	-3.134284973144531250e+00	-1.954292297363281250e+00	-1.384391784667968750e+00	2.911132812500000000e+00	-1.264221191406250000e+00	-7.414779663085937500e-01	-2.487716674804687500e+00	-1.972732543945312500e-01	1.252876281738281250e+00	2.628639221191406250e+00	-4.099803924560546875e+00	-1.273544311523437500e+00	3.892463684082031250e+00	2.471748352050781250e+00	2.135932922363281250e+00	4.021354675292968750e+00	5.496597290039062500e-01	-3.347656250000000000e+00	-2.284416198730468750e+00	-2.199478149414062500e-01	-4.107337951660156250e+00	2.546417236328125000e+00	2.832977294921875000e+00	-4.313941955566406250e+00	6.949005126953125000e-01
-4.512710571289062500e-01	-2.094508171081542969e+00	-3.509998321533203125e+00	-2.030329704284667969e+00	-1.847400665283203125e+00	3.910079956054687500e+00	1.505199432373046875e+00	-4.500073432922363281e+00	-1.577396392822265625e+00	4.520076751708984375e+00	3.278400421142578125e+00	-2.373912811279296875e+00	1.215682983398437500e+00	-2.677381515502929688e+00	1.400966644287109375e+00	-1.414382934570312500e+00	1.833534240722656250e+00	1.327888488769531250e+00	8.889465332031250000e-01	-4.776700019836425781e+00	3.122661590576171875e+00	-1.283230781555175781e+00	-1.303775787353515625e+00	-4.102132797241210938e+00	5.503921508789062500e-01	-2.561913490295410156e+00	-1.299518585205078125e+00	1.789752006530761719e+00	-2.664787292480468750e+00	2.924997329711914062e+00	-5.257759094238281250e-01	-4.924507141113281250e-01	2.967338562011718750e+00	-2.972273826599121094e+00	-1.895484924316406250e-01	-4.621170997619628906e+00	2.007877349853515625e+00	-3.484984397888183594e+00	-3.728969573974609375e+00	-2.699732780456542969e+00	-3.194847106933593750e-01	-3.320739746093750000e+00	2.186916351318359375e+00	-2.185646057128906250e+00	-3.481067657470703125e+00	-3.315886497497558594e+00	-1.732006072998046875e+00	-4.544658660888671875e-01	2.012916564941406250e+00	-1.098172187805175781e+00
-4.406028747558593750e+00	-1.961681842803955078e+00	6.509666442871093750e-01	-1.743545532226562500e-01	-2.548467636108398438e+00	-7.443962097167968750e-01	-6.229972839355468750e-01	-3.375037670135498047e+00	3.489173889160156250e+00	2.380950927734375000e+00	-2.270927429199218750e+00	6.534700393676757812e-01	2.762695312500000000e+00	-6.924467086791992188e-01	4.304466247558593750e-01	2.445129394531250000e+00	-2.426677703857421875e+00	-1.964170932769775391e+00	1.724899291992187500e+00	-3.675632953643798828e+00	1.696159362792968750e+00	-5.066766738891601562e-01	2.719890594482421875e+00	-3.199391841888427734e+00	-4.126243591308593750e+00	2.182116508483886719e+00	-1.446231842041015625e+00	-1.450253009796142578e+00	1.111202239990234375e+00	-4.554070949554443359e+00	4.287681579589843750e+00	-1.271640777587890625e+00	4.940071105957031250e-01	-4.786714076995849609e+00	-5.808601379394531250e-01	-4.483345508575439453e+00	-7.850379943847656250e-01	-1.566275119781494141e+00	4.829391479492187500e+00	-3.012409210205078125e-01	-3.544054031372070312e+00	-2.664073944091796875e+00	-1.926280975341796875e+00	-9.872951507568359375e-01	2.173526763916015625e+00	-1.639507293701171875e+00	-1.263904571533203125e+00	-3.619026660919189453e+00	2.636669158935546875e+00	3.733263015747070312e-01
-3.223079681396484375e+00	2.402347564697265625e+00	2.307949066162109375e+00	-2.559684753417968750e+00	3.352012634277343750e-01	-3.469322204589843750e+00	0.000000000000000000e+00	0.000000000000000000e+00	4.518898010253906250e+00	-1.798057556152343750e-01	-4.149410247802734375e+00	-1.370040893554687500e+00	-2.106395721435546875e+00	-4.508010864257812500e+00	4.028228759765625000e+00	-6.264648437500000000e-01	8.277320861816406250e-01	-4.420898437500000000e+00	-2.650264739990234375e+00	-4.099353790283203125e+00	-1.844139099121093750e-01	-3.995414733886718750e+00	-1.427230834960937500e+00	-4.494228363037109375e+00	1.719974517822265625e+00	-2.249996185302734375e+00	2.764118194580078125e+00	1.329181671142578125e+00	2.122329711914062500e+00	3.609432220458984375e+00	-3.837677001953125000e+00	-2.416641235351562500e+00	-1.585029602050781250e+00	2.032703399658203125e+00	1.621986389160156250e+00	7.327575683593750000e-01	3.624401092529296875e+00	4.173088073730468750e-01	-4.791179656982421875e+00	-4.925804138183593750e-01	3.361228942871093750e+00	-6.697044372558593750e-01	-1.946796417236328125e+00	2.579692840576171875e+00	3.228828430175781250e+00	3.751274108886718750e+00	-2.512115478515625000e+00	4.240303039550781250e-01	-2.075340270996093750e+00	-7.815551757812500000e-02
-3.888328552246093750e+00	-5.798873901367187500e-01	2.036468505859375000e+00	1.811874389648437500e+00	4.426666259765625000e+00	1.474800109863281250e+00	-1.608940124511718750e+00	1.930793762207031250e+00	-3.544158935546875000e+00	-1.170768737792968750e+00	3.770088195800781250e+00	3.052558898925781250e+00	4.524223327636718750e+00	3.680953979492187500e-01	3.611511230468750000e+00	-1.158439636230468750e+00	-2.670097351074218750e+00	3.714981079101562500e+00	3.451599121093750000e+00	9.426727294921875000e-01	4.273208618164062500e+00	-1.304122924804687500e+00	2.963394165039062500e+00	3.819755554199218750e+00	-3.536911010742187500e+00	2.933387756347656250e+00	-4.872184753417968750e+00	1.003089904785156250e+00	-1.983581542968750000e+00	3.731819152832031250e+00	1.528205871582031250e+00	-1.567443847656250000e+00	-8.438110351562500000e-03	-4.940315246582031250e+00	1.149047851562500000e+00	-3.661048889160156250e+00	3.740791320800781250e+00	-2.270629882812500000e+00	2.752265930175781250e+00	-2.786796569824218750e+00	2.236946105957031250e+00	-3.792694091796875000e+00	2.621612548828125000e+00	-1.684791564941406250e+00	-1.947059631347656250e+00	-2.835464477539062500e+00	3.217185974121093750e+00	-3.264686584472656250e+00	2.958190917968750000e+00	-4.526519775390625000e-02
3.351874828338623047e+00	-3.071084976196289062e+00	2.094357967376708984e+00	2.388334274291992188e+00	-3.388819932937622070e+00	1.484970092773437500e+00	2.197436809539794922e+00	-1.009389877319335938e+00	-1.487534999847412109e+00	-4.251501083374023438e+00	-3.151458263397216797e+00	4.008693695068359375e-01	-1.362836360931396484e+00	1.871345520019531250e+00	9.944548606872558594e-01	-4.003877639770507812e+00	-3.476055383682250977e+00	-2.469181060791015625e+00	-1.374637126922607422e+00	-1.909746170043945312e+00	1.661778926849365234e+00	3.395277023315429688e+00	2.283331394195556641e+00	-2.727121353149414062e+00	4.358474254608154297e+00	-5.526332855224609375e-01	-2.591845035552978516e+00	-1.752262115478515625e+00	-1.156634330749511719e+00	7.499923706054687500e-01	-3.740324974060058594e-01	-4.086200714111328125e+00	-1.148505687713623047e+00	3.145338058471679688e+00	-2.468753337860107422e+00	-3.799039840698242188e+00	2.492007732391357422e+00	-1.621374130249023438e+00	4.291554927825927734e+00	-1.206993103027343750e+00	2.683759212493896484e+00	-3.935586929321289062e+00	1.260628223419189453e+00	-1.157188415527343750e-01	4.857091903686523438e-01	9.147262573242187500e-01	2.495395183563232422e+00	1.388488769531250000e+00	-9.565353393554687500e-02	6.331176757812500000e-01
-3.085359573364257812e+00	-2.517251968383789062e+00	-4.239797592163085938e+00	-4.555568695068359375e-01	1.056140899658203125e+00	-3.784267425537109375e+00	2.714118957519531250e+00	1.923952102661132812e+00	-4.153903007507324219e+00	-2.173288345336914062e+00	1.192090988159179688e+00	-4.428524017333984375e+00	-2.078760147094726562e+00	1.199722290039062500e-03	9.231185913085937500e-02	-4.369083404541015625e+00	-1.232111930847167969e+00	-4.603654861450195312e+00	-7.954273223876953125e-01	-2.474632263183593750e+00	-3.945226669311523438e+00	-1.067541122436523438e+00	-2.145679473876953125e+00	-6.531600952148437500e-01	-2.717767715454101562e+00	-3.760267257690429688e+00	4.273452758789062500e-01	-2.238660812377929688e+00	1.529502868652343750e+00	-2.771669387817382812e+00	2.720485687255859375e+00	8.452663421630859375e-01	2.373075485229492188e+00	-1.818443298339843750e+00	2.605009078979492188e+00	-2.878623962402343750e+00	-3.941839218139648438e+00	1.942321777343750000e+00	-2.917549133300781250e+00	-1.446659088134765625e+00	-1.687004089355468750e+00	-3.428297042846679688e+00	-6.429281234741210938e-01	-3.591934204101562500e+00	2.142252922058105469e+00	-3.872087478637695312e+00	-2.320413589477539062e+00	-4.325956344604492188e+00	1.682749748229980469e+00	1.089935302734375000e-01
2.791641235351562500e+00	-3.479499816894531250e-01	4.064201354980468750e+00	-2.869632720947265625e+00	9.206542968750000000e-01	1.863220214843750000e+00	3.446601867675781250e+00	6.945610046386718750e-01	3.090286254882812500e+00	-1.017860412597656250e+00	1.437728881835937500e+00	8.816680908203125000e-01	4.433990478515625000e+00	1.293087005615234375e+00	6.499710083007812500e-01	1.038055419921875000e-01	-2.343299865722656250e+00	-3.763832092285156250e+00	-1.085083007812500000e+00	1.036926269531250000e+00	2.830718994140625000e+00	3.276000976562500000e+00	-5.637512207031250000e-01	-1.235393524169921875e+00	3.979148864746093750e+00	-4.189643859863281250e-01	4.496971130371093750e+00	6.152687072753906250e-01	3.404403686523437500e+00	-2.828376770019531250e+00	2.714714050292968750e+00	2.603275299072265625e+00	2.861938476562500000e-01	-4.901226043701171875e+00	-8.564834594726562500e-01	-4.472229003906250000e+00	1.628227233886718750e+00	-2.673377990722656250e+00	1.611045837402343750e+00	-3.546180725097656250e-01	1.303939819335937500e+00	-3.274341583251953125e+00	-3.187431335449218750e+00	-3.081211090087890625e+00	1.523246765136718750e+00	-1.592021942138671875e+00	2.435440063476562500e+00	-3.392021179199218750e+00	-4.121994018554687500e+00	-2.558910369873046875e+00
-1.122398376464843750e+00	-1.923730850219726562e+00	1.954795837402343750e+00	-4.095108032226562500e+00	2.049304962158203125e+00	-9.107456207275390625e-01	-4.817417144775390625e+00	-3.398704528808593750e-02	8.182563781738281250e-01	2.151739120483398438e+00	-1.658607482910156250e+00	-3.275852203369140625e-01	-3.164646148681640625e+00	3.255729675292968750e-01	-2.079532623291015625e+00	2.537187576293945312e+00	-4.064548492431640625e+00	2.210912704467773438e+00	2.677444458007812500e+00	3.646699905395507812e+00	-6.508178710937500000e-01	1.532211303710937500e-01	-7.912902832031250000e-01	-4.318168640136718750e+00	3.057277679443359375e+00	-2.792240142822265625e+00	-2.616653442382812500e-01	-3.359275817871093750e+00	-1.260147094726562500e+00	-3.837362289428710938e+00	7.135353088378906250e-01	-2.877084732055664062e+00	-3.810844421386718750e+00	4.130401611328125000e-01	-3.792934417724609375e+00	-2.779880523681640625e+00	3.115348815917968750e-01	-4.492902755737304688e+00	1.326316833496093750e+00	-3.968048095703125000e-02	1.806404113769531250e+00	-3.005769729614257812e+00	6.416778564453125000e-01	-8.853454589843750000e-01	-1.278228759765625000e+00	1.721654891967773438e+00	4.167098999023437500e+00	-5.997142791748046875e-01	0.000000000000000000e+00	0.000000000000000000e+00
9.139785766601562500e-01	-4.653182983398437500e+00	-1.232849121093750000e+00	-4.641155242919921875e+00	3.354568481445312500e+00	1.544155120849609375e+00	2.915863037109375000e+00	-8.442459106445312500e-01	2.167442321777343750e+00	-3.427867889404296875e+00	2.097267150878906250e+00	-1.630859375000000000e-01	4.198066711425781250e+00	-2.305164337158203125e+00	3.804145812988281250e+00	-1.818923950195312500e-01	1.902275085449218750e+00	4.782409667968750000e-01	-2.362541198730468750e+00	-1.199089050292968750e+00	7.292556762695312500e-01	-2.499275207519531250e+00	1.398780822753906250e+00	-2.510231018066406250e+00	-1.630485534667968750e+00	1.905826568603515625e+00	3.096313476562500000e-01	4.321090698242187500e+00	-3.286834716796875000e+00	-2.712669372558593750e-01	3.872512817382812500e+00	-2.909561157226562500e+00	2.044212341308593750e+00	-2.344165802001953125e+00	-6.060638427734375000e-01	-9.580802917480468750e-01	1.571166992187500000e+00	-4.460823059082031250e+00	-2.299674987792968750e+00	-4.408630371093750000e+00	-1.122703552246093750e+00	-2.486366271972656250e+00	4.060951232910156250e+00	-1.231822967529296875e+00	1.033737182617187500e+00	1.097522735595703125e+00	-1.755447387695312500e-01	1.109924316406250000e+00	-1.720581054687500000e-01	-4.307346343994140625e+00
3.559112548828125000e-03	-3.306629180908203125e+00	5.541610717773437500e-01	-1.651443481445312500e+00	-3.124008178710937500e-01	-4.341205596923828125e+00	5.561447143554687500e-01	-2.917568206787109375e+00	4.181152343750000000e+00	-1.611255645751953125e+00	-3.484371185302734375e+00	-1.721633911132812500e+00	-1.483861923217773438e+00	-2.344852447509765625e+00	-1.244775772094726562e+00	1.671077728271484375e+00	3.775890350341796875e+00	-2.648097991943359375e+00	-1.482145309448242188e+00	-4.589126586914062500e+00	-4.368284225463867188e+00	-1.067661285400390625e+00	9.107036590576171875e-01	-6.231269836425781250e-01	1.673074722290039062e+00	-1.604282379150390625e+00	-3.426319122314453125e+00	-4.584884643554687500e-01	1.669708251953125000e+00	-2.874252319335937500e+00	-3.621768951416015625e-01	-2.295948028564453125e+00	-2.025114059448242188e+00	-2.774116516113281250e+00	3.221679687500000000e+00	1.494960784912109375e+00	8.180046081542968750e-01	2.791957855224609375e+00	-3.167018890380859375e+00	1.483879089355468750e-01	-2.373884201049804688e+00	-1.704799652099609375e+00	1.942592620849609375e+00	-3.927978515625000000e+00	-2.505973815917968750e+00	-4.810714721679687500e-02	-6.717529296875000000e-01	-2.059936523437500000e-02	-4.026975631713867188e+00	-2.107879638671875000e+00
-2.921295166015625000e-01	1.043556213378906250e+00	-1.392021179199218750e-01	4.013610839843750000e+00	-1.179218292236328125e-01	2.744766235351562500e+00	1.261453628540039062e+00	1.717536926269531250e+00	7.472419738769531250e-02	3.385719299316406250e+00	4.081523895263671875e+00	-7.276077270507812500e-01	-3.085713386535644531e+00	2.716392517089843750e+00	3.095071792602539062e+00	3.047698974609375000e+00	-9.699497222900390625e-01	2.051963806152343750e+00	1.792968750000000000e+00	1.341636657714843750e+00	3.263929367065429688e+00	2.959671020507812500e-01	-1.362044334411621094e+00	4.385063171386718750e+00	3.753206253051757812e+00	3.042396545410156250e+00	0.000000000000000000e+00	0.000000000000000000e+00	-1.593162536621093750e+00	-1.942100524902343750e+00	3.997514724731445312e+00	-2.816795349121093750e+00	-6.267108917236328125e-01	-3.480491638183593750e+00	4.185367584228515625e+00	1.301254272460937500e+00	-2.041190147399902344e+00	-9.432754516601562500e-01	3.568143844604492188e+00	-3.152313232421875000e-01	-1.477766036987304688e-01	-3.938621520996093750e+00	1.031065940856933594e+00	-4.428718566894531250e+00	-7.909650802612304688e-01	-1.182701110839843750e+00	4.346082687377929688e+00	-1.752952575683593750e+00	3.637073516845703125e+00	9.071426391601562500e-01
1.931121826171875000e+00	-2.790603637695312500e+00	4.381713867187500000e+00	1.471038818359375000e+00	-1.978302001953125000e-02	-4.959342956542968750e+00	-1.109619140625000000e+00	-3.715034484863281250e+00	-1.652885437011718750e+00	-2.781715393066406250e+00	2.132041931152343750e+00	-2.518157958984375000e-01	-5.127792358398437500e-01	-3.991767883300781250e+00	-2.596580505371093750e+00	-1.987899780273437500e+00	-2.384262084960937500e-01	-1.804618835449218750e+00	3.111221313476562500e+00	3.130767822265625000e+00	2.673950195312500000e+00	-1.986778259277343750e+00	5.062332153320312500e-01	-9.617309570312500000e-01	-3.681121826171875000e+00	-2.272636413574218750e+00	7.326583862304687500e-01	-4.162193298339843750e+00	-2.878494262695312500e+00	-7.688369750976562500e-01	-2.715858459472656250e+00	3.199691772460937500e-01	-1.443435668945312500e+00	3.857460021972656250e+00	-3.118453979492187500e+00	-3.195190429687500000e+00	-1.515266418457031250e+00	-1.694969177246093750e+00	-3.960906982421875000e+00	-1.039688110351562500e+00	-2.176040649414062500e+00	1.939720153808593750e+00	1.771263122558593750e+00	-3.882736206054687500e+00	2.527557373046875000e+00	-3.095855712890625000e+00	-1.277885437011718750e+00	-4.793518066406250000e+00	-3.623680114746093750e+00	-1.608535766601562500e+00
2.417941093444824219e+00	-4.178550720214843750e+00	-3.634407043457031250e+00	-1.121337890625000000e+00	-9.886827468872070312e-01	-4.359596252441406250e+00	4.028756141662597656e+00	1.605682373046875000e-01	4.464168548583984375e-01	-2.888595581054687500e+00	-1.900010108947753906e+00	-2.566368103027343750e+00	-6.025819778442382812e-01	-8.941879272460937500e-01	-3.802397727966308594e+00	5.766448974609375000e-01	-9.673614501953125000e-01	-1.953300476074218750e+00	4.662241935729980469e+00	-1.631317138671875000e-01	-3.682380676269531250e+00	-1.786521911621093750e+00	1.685126304626464844e+00	-3.191795349121093750e+00	-2.698400497436523438e+00	7.991485595703125000e-01	5.797080993652343750e-01	-1.216278076171875000e+00	2.695178985595703125e-01	-2.263191223144531250e+00	1.640701293945312500e-01	-3.938720703125000000e+00	2.321582794189453125e+00	-1.425453186035156250e+00	6.961345672607421875e-02	6.607742309570312500e-01	2.595277786254882812e+00	-2.526176452636718750e+00	1.020750045776367188e+00	-3.211349487304687500e+00	3.529631614685058594e+00	-1.944869995117187500e+00	-1.757149696350097656e+00	-5.363082885742187500e-01	-4.406250953674316406e+00	1.668090820312500000e+00	-2.927759170532226562e+00	-2.833480834960937500e-01	6.416521072387695312e-01	-1.428604125976562500e-01
2.094450950622558594e+00	2.754371643066406250e+00	1.476122856140136719e+00	3.024360656738281250e+00	2.958305358886718750e+00	7.000350952148437500e-01	4.663719177246093750e+00	-7.287597656250000000e-01	-4.827308654785156250e-02	-4.454437255859375000e+00	-7.771835327148437500e-01	-1.598991394042968750e+00	1.610570907592773438e+00	-3.520957946777343750e+00	2.591667175292968750e+00	1.775711059570312500e+00	2.276926040649414062e+00	-3.289566040039062500e+00	3.795350074768066406e+00	-1.730720520019531250e+00	4.514007568359375000e-01	4.627075195312500000e+00	-2.861777782440185547e+00	-1.888038635253906250e+00	-3.935741424560546875e+00	-1.671157836914062500e+00	1.596786499023437500e+00	2.338760375976562500e+00	1.544502258300781250e+00	4.369918823242187500e+00	2.974142074584960938e+00	-1.026054382324218750e+00	0.000000000000000000e+00	0.000000000000000000e+00	-3.426604747772216797e+00	-2.838890075683593750e+00	-2.847549915313720703e+00	3.143287658691406250e+00	3.410301208496093750e+00	-3.369613647460937500e+00	3.914778709411621094e+00	-2.388923645019531250e+00	-3.709184408187866211e+00	9.883804321289062500e-01	2.056205749511718750e+00	3.410568237304687500e+00	-5.621266365051269531e-01	-3.326461791992187500e+00	-9.970569610595703125e-01	-4.955139160156250000e-01
-2.653427124023437500e-01	4.721626281738281250e+00	2.532035827636718750e+00	-2.488456726074218750e+00	1.456298828125000000e+00	-2.329353332519531250e+00	2.738693237304687500e+00	-3.562080383300781250e+00	-3.824539184570312500e-01	3.430683135986328125e+00	-2.294944763183593750e+00	-2.645111083984375000e+00	5.181655883789062500e-01	-3.250980377197265625e+00	8.463134765625000000e-01	-2.640884399414062500e+00	-3.520175933837890625e+00	-2.905700683593750000e+00	1.451759338378906250e+00	-4.685241699218750000e+00	-1.023559570312500000e-01	-4.844974517822265625e+00	-2.276000976562500000e-01	-2.398555755615234375e+00	2.445465087890625000e+00	-4.158618927001953125e+00	-2.663974761962890625e+00	-3.848175048828125000e+00	-2.483592987060546875e+00	-1.563774108886718750e+00	7.327880859375000000e-01	-1.527984619140625000e+00	2.368713378906250000e+00	-1.388671875000000000e+00	-1.227432250976562500e+00	-2.857402801513671875e+00	-1.297065734863281250e+00	-3.295097351074218750e-01	-5.095672607421875000e-01	-3.685874938964843750e+00	5.237045288085937500e-01	-4.306106567382812500e-01	1.622238159179687500e+00	-3.423652648925781250e+00	4.957397460937500000e+00	-9.050369262695312500e-02	9.083709716796875000e-01	3.484748840332031250e+00	-1.398880004882812500e+00	-1.756931304931640625e+00
-4.511642456054687500e-02	-4.767318725585937500e+00	-3.422878265380859375e+00	4.243698120117187500e-01	4.675765991210937500e+00	8.733253479003906250e-01	-2.063156127929687500e+00	-6.312255859375000000e-01	-4.028789520263671875e+00	-2.935749053955078125e+00	-2.759910583496093750e+00	4.058914184570312500e-01	2.222084045410156250e+00	4.457664489746093750e-01	2.869689941406250000e+00	3.414573669433593750e-01	4.266319274902343750e-01	3.248962402343750000e+00	-4.334442138671875000e+00	-2.158164978027343750e-01	-3.244518280029296875e+00	-1.882297515869140625e+00	-3.021770477294921875e+00	1.464176177978515625e+00	1.174942016601562500e+00	2.209281921386718750e+00	-4.797634124755859375e+00	-1.401931762695312500e+00	-1.878623962402343750e+00	2.732109069824218750e+00	-1.841728210449218750e+00	1.041023254394531250e+00	3.157764434814453125e+00	2.468914031982421875e+00	-2.241424560546875000e+00	3.890991210937500000e-03	-4.130950927734375000e+00	1.449806213378906250e+00	-3.918998718261718750e+00	2.083976745605468750e+00	-2.914863586425781250e+00	-2.923080444335937500e+00	2.481609344482421875e+00	4.063201904296875000e+00	-4.116626739501953125e+00	2.715759277343750000e+00	-2.099006652832031250e+00	3.355308532714843750e+00	-3.947502136230468750e+00	8.182525634765625000e-01
4.391250610351562500e-01	-2.061744689941406250e+00	3.608810424804687500e+00	-1.679477691650390625e+00	-1.665931701660156250e+00	-2.574485778808593750e+00	3.349838256835937500e+00	-3.356273651123046875e+00	3.168907165527343750e+00	-2.694175720214843750e+00	1.633743286132812500e+00	-3.935180664062500000e+00	3.015861511230468750e+00	3.877223968505859375e+00	2.527503967285156250e+00	1.544059753417968750e+00	1.808380126953125000e+00	-1.026165008544921875e+00	1.700805664062500000e+00	2.228530883789062500e+00	3.731765747070312500e+00	4.114151000976562500e-02	3.433395385742187500e+00	2.164218902587890625e+00	1.537178039550781250e+00	2.886734008789062500e+00	-2.780029296875000000e+00	9.393577575683593750e-01	0.000000000000000000e+00	0.000000000000000000e+00	7.422103881835937500e-01	1.550712585449218750e-01	-6.590499877929687500e-01	-4.218994140625000000e+00	-1.911094665527343750e+00	4.031379699707031250e+00	-3.664772033691406250e+00	1.889297485351562500e+00	-1.235366821289062500e+00	-3.085136413574218750e+00	4.890823364257812500e-01	-4.360996246337890625e+00	2.705047607421875000e+00	-3.182624816894531250e+00	4.512756347656250000e+00	-7.225189208984375000e-01	3.428176879882812500e+00	-5.533256530761718750e-01	-2.249389648437500000e+00	-3.532615661621093750e+00
-2.701928138732910156e+00	-3.219467163085937500e+00	1.048110961914062500e+00	5.446166992187500000e-01	1.386368751525878906e+00	2.279899597167968750e+00	3.790129661560058594e+00	-1.566490173339843750e+00	3.815754890441894531e+00	-2.836418151855468750e+00	-4.211893081665039062e-01	-5.673828125000000000e-01	-1.531486511230468750e+00	1.478256225585937500e+00	-3.200640678405761719e+00	-2.100906372070312500e+00	-3.467897891998291016e+00	2.241706848144531250e+00	-1.577512264251708984e+00	2.589958190917968750e+00	4.002998352050781250e+00	-2.193130493164062500e+00	8.592472076416015625e-01	-2.900672912597656250e+00	5.468573570251464844e-01	3.019821166992187500e+00	2.016759872436523438e+00	1.164436340332031250e+00	2.978137016296386719e+00	-3.561088562011718750e+00	1.125171184539794922e+00	4.005088806152343750e+00	-3.523529052734375000e+00	3.334091186523437500e+00	2.564574241638183594e+00	-1.213005065917968750e+00	3.004339218139648438e+00	-1.344375610351562500e-01	-4.299624443054199219e+00	2.087860107421875000e-01	-2.823753356933593750e+00	-9.532928466796875000e-01	-2.250239372253417969e+00	3.450782775878906250e+00	-4.869899749755859375e-01	1.177146911621093750e+00	-4.957294464111328125e-02	6.719894409179687500e-01	-4.037414073944091797e+00	1.267997741699218750e+00
-1.295393943786621094e+00	-3.736157417297363281e+00	-6.577610969543457031e-01	-4.637408256530761719e+00	1.678008079528808594e+00	-4.396679878234863281e+00	4.514264106750488281e+00	-1.984909057617187500e+00	1.778420925140380859e+00	-3.313613891601562500e+00	4.794445037841796875e+00	1.228538513183593750e+00	3.226426124572753906e+00	-4.658451080322265625e-01	-2.172447681427001953e+00	-6.202602386474609375e-01	3.656085014343261719e+00	3.314680099487304688e+00	-1.968355655670166016e+00	-2.719640731811523438e+00	-2.255100250244140625e+00	6.849765777587890625e-01	-2.735562324523925781e-01	-3.985508918762207031e+00	-4.852218627929687500e-01	-2.864488601684570312e+00	-1.722851276397705078e+00	-1.629135131835937500e+00	4.431405067443847656e-01	-4.772632598876953125e+00	0.000000000000000000e+00	0.000000000000000000e+00	-1.653860569000244141e+00	4.656661987304687500e+00	3.777117729187011719e+00	-2.935298919677734375e+00	5.398340225219726562e-01	-2.226213455200195312e+00	2.768433570861816406e+00	-3.719944953918457031e+00	2.438618659973144531e+00	2.988357543945312500e-01	-2.002855539321899414e+00	1.759374618530273438e+00	9.125614166259765625e-02	2.334104537963867188e+00	-2.926127672195434570e+00	-2.176626205444335938e+00	3.724339485168457031e+00	1.577302932739257812e+00
6.611328125000000000e-01	3.573165893554687500e+00	-1.105773925781250000e+00	3.604858398437500000e+00	4.318840026855468750e+00	1.054840087890625000e-01	1.021339416503906250e+00	-1.384346008300781250e+00	1.656951904296875000e-01	-3.544281005859375000e+00	1.559165954589843750e+00	1.904899597167968750e+00	-2.611610412597656250e+00	-9.072113037109375000e-02	1.333694458007812500e-01	3.969833374023437500e+00	2.565910339355468750e+00	1.539161682128906250e+00	2.920509338378906250e+00	3.021965026855468750e+00	4.378326416015625000e+00	-2.204780578613281250e+00	2.085662841796875000e+00	-2.061271667480468750e+00	2.323356628417968750e+00	-3.785446166992187500e+00	4.547386169433593750e+00	1.768531799316406250e+00	-6.435623168945312500e-01	8.600082397460937500e-01	1.978202819824218750e+00	2.448966979980468750e+00	-1.363754272460937500e+00	2.974700927734375000e+00	4.384071350097656250e+00	-9.724731445312500000e-01	1.374069213867187500e+00	-2.950660705566406250e+00	-3.258949279785156250e+00	1.486152648925781250e+00	4.030761718750000000e-01	5.865173339843750000e-01	3.148712158203125000e+00	-1.713745117187500000e+00	-2.518989562988281250e+00	-1.196289062500000000e+00	-2.037712097167968750e+00	8.830718994140625000e-01	-3.441238403320312500e+00	-2.717491149902343750e+00
2.985061645507812500e+00	2.850851058959960938e+00	1.272392272949218750e+00	-1.554892539978027344e+00	1.601257324218750000e+00	-5.163412094116210938e-01	2.743370056152343750e+00	1.196799278259277344e+00	-6.121292114257812500e-01	3.215717315673828125e+00	1.454078674316406250e+00	2.004588127136230469e+00	3.662849426269531250e+00	-9.394798278808593750e-01	3.636817932128906250e+00	2.628635406494140625e+00	4.032821655273437500e+00	1.586718559265136719e+00	2.480949401855468750e+00	1.590700149536132812e-01	2.712120056152343750e+00	-4.498214721679687500e-01	3.492431640625000000e-01	4.619157791137695312e+00	1.703010559082031250e+00	3.102101325988769531e+00	-2.012901306152343750e+00	-1.773246765136718750e+00	-3.754516601562500000e+00	-3.246582031250000000e+00	-2.535629272460937500e+00	-5.686283111572265625e-02	-1.731338500976562500e+00	-4.531045913696289062e+00	3.628005981445312500e-01	-1.007674217224121094e+00	-3.851196289062500000e+00	-1.945026397705078125e+00	2.383277893066406250e+00	-3.983616352081298828e+00	1.464859008789062500e+00	-3.412160396575927734e+00	1.270324707031250000e+00	-4.045504093170166016e+00	3.439460754394531250e+00	-2.130167007446289062e+00	1.462722778320312500e+00	-2.171814918518066406e+00	1.251525878906250000e+00	-2.792983531951904297e+00
-2.351684570312500000e-01	-3.149875640869140625e+00	-1.310287475585937500e+00	-2.975959777832031250e+00	-3.412628173828125000e-02	-4.225109100341796875e+00	-3.113098144531250000e+00	2.728836059570312500e+00	3.633834838867187500e+00	-2.740669250488281250e+00	2.806610107421875000e+00	-3.498722076416015625e+00	-2.252174377441406250e+00	-3.891681671142578125e+00	2.802703857421875000e+00	-1.977294921875000000e+00	-1.921401977539062500e+00	-3.282466888427734375e+00	4.536415100097656250e+00	-7.105789184570312500e-01	-2.993591308593750000e+00	-3.030887603759765625e+00	-3.327255249023437500e-01	-4.818367004394531250e+00	-2.026954650878906250e+00	-2.164424896240234375e+00	-3.839035034179687500e-01	-2.052143096923828125e+00	-4.100875854492187500e+00	-1.014389038085937500e+00	-2.209236145019531250e+00	-1.051628112792968750e+00	8.340301513671875000e-01	-4.918857574462890625e+00	-1.149833679199218750e+00	-4.073577880859375000e+00	2.219367980957031250e+00	-7.699394226074218750e-01	-1.827690124511718750e+00	2.795314788818359375e+00	-4.159317016601562500e+00	-2.391227722167968750e+00	-3.292091369628906250e+00	-2.585716247558593750e-01	-3.110969543457031250e+00	-1.664459228515625000e+00	-2.703544616699218750e+00	-5.809440612792968750e-01	3.142333984375000000e+00	1.576004028320312500e-01
-3.016723632812500000e+00	1.898841857910156250e-01	3.844253540039062500e+00	-1.132806777954101562e+00	4.770881652832031250e+00	7.845287322998046875e-01	3.154876708984375000e+00	-2.733154296875000000e+00	-2.129554748535156250e+00	-1.727134704589843750e+00	2.294250488281250000e+00	-7.375736236572265625e-01	4.624397277832031250e+00	-3.214855194091796875e-01	0.000000000000000000e+00	0.000000000000000000e+00	1.863143920898437500e+00	-4.399499893188476562e+00	-1.036735534667968750e+00	-1.920309066772460938e+00	7.665328979492187500e-01	-4.546857833862304688e+00	9.729614257812500000e-01	-3.377746582031250000e+00	3.382400512695312500e+00	-1.357574462890625000e-01	1.560455322265625000e+00	-3.791662216186523438e+00	2.663101196289062500e+00	-1.731584548950195312e+00	-3.066261291503906250e+00	-2.611700057983398438e+00	1.126174926757812500e-01	-2.599184036254882812e+00	-1.232322692871093750e+00	-3.596719741821289062e+00	2.740646362304687500e+00	5.686378479003906250e-02	4.294181823730468750e+00	-2.107511520385742188e+00	3.003509521484375000e+00	1.903541564941406250e+00	-2.670928955078125000e+00	7.748107910156250000e-01	9.860229492187500000e-02	6.759433746337890625e-01	-8.748550415039062500e-01	-6.003742218017578125e-01	-2.237701416015625000e+00	-4.084180831909179688e+00
9.687271118164062500e-01	3.041965484619140625e+00	3.017206192016601562e+00	-2.080869674682617188e+00	-2.461513519287109375e+00	-2.009149551391601562e+00	-8.429698944091796875e-01	3.108894348144531250e+00	-7.831420898437500000e-01	-4.488777160644531250e+00	2.008001327514648438e+00	1.311531066894531250e+00	2.627347946166992188e+00	2.175559997558593750e-01	4.631500244140625000e-01	-2.745649337768554688e+00	2.143949508666992188e+00	6.666831970214843750e-01	-1.549549102783203125e+00	-3.441818237304687500e+00	4.811058044433593750e-01	-4.020959854125976562e+00	-3.623647689819335938e+00	-2.251285552978515625e+00	-4.358539581298828125e-01	-3.431579589843750000e+00	-3.106662750244140625e+00	-1.131952285766601562e+00	-1.029804229736328125e+00	-7.460479736328125000e-01	-2.549619674682617188e+00	4.277694702148437500e+00	-2.457431793212890625e+00	-4.118709564208984375e+00	-1.451141357421875000e+00	-1.781362533569335938e+00	-3.120422363281250000e-01	-1.745906829833984375e+00	2.103437423706054688e+00	-2.451036453247070312e+00	-2.918148040771484375e+00	1.140216827392578125e+00	2.908979415893554688e+00	-3.140804290771484375e+00	1.604074478149414062e+00	-3.423761367797851562e+00	4.595937728881835938e+00	-1.789619445800781250e+00	-4.109840393066406250e+00	-7.301712036132812500e-01
-3.798954010009765625e+00	-2.896026611328125000e+00	-2.483140945434570312e+00	-3.961509704589843750e+00	-2.298389434814453125e+00	-1.807556152343750000e+00	-7.678108215332031250e-01	-1.557350158691406250e+00	1.917266845703125000e-02	-4.293037414550781250e+00	4.758882522583007812e+00	-7.843399047851562500e-01	3.058662414550781250e-01	2.763160705566406250e+00	1.689926147460937500e+00	2.575912475585937500e-01	-4.215812683105468750e-01	-2.562820434570312500e+00	2.687318801879882812e+00	1.605110168457031250e+00	2.292156219482421875e+00	-1.677444458007812500e+00	4.573083877563476562e+00	1.735404968261718750e+00	-8.133144378662109375e-01	-3.608940124511718750e+00	2.505022048950195312e+00	-4.680328369140625000e-01	-4.618663787841796875e+00	-1.138916015625000000e-01	-3.731910705566406250e+00	5.388031005859375000e-01	-9.661960601806640625e-01	8.408126831054687500e-01	-2.204397201538085938e+00	-1.413955688476562500e-01	-1.517808914184570312e+00	-2.556861877441406250e+00	1.076234817504882812e+00	-4.188774108886718750e+00	-3.069398880004882812e+00	5.237960815429687500e-01	3.923398971557617188e+00	1.839302062988281250e+00	-1.011142730712890625e+00	-3.877334594726562500e-01	3.339952468872070312e+00	1.531333923339843750e+00	-5.079288482666015625e-01	-4.698776245117187500e+00
3.872848510742187500e+00	1.362171173095703125e+00	-2.154457092285156250e+00	-4.149154663085937500e+00	3.149414062500000000e-02	-4.182529449462890625e+00	-6.370315551757812500e-01	-1.730575561523437500e+00	1.408248901367187500e+00	-3.558395385742187500e+00	3.117897033691406250e+00	-1.828380584716796875e+00	6.550674438476562500e-01	-4.502105712890625000e-02	-5.815582275390625000e-01	3.180221557617187500e+00	3.489067077636718750e+00	-7.417449951171875000e-01	1.107025146484375000e+00	-2.512092590332031250e+00	2.200469970703125000e+00	-2.489215850830078125e+00	1.486412048339843750e+00	-1.485263824462890625e+00	1.577087402343750000e+00	5.148735046386718750e-01	2.085037231445312500e-01	-3.144371032714843750e+00	0.000000000000000000e+00	0.000000000000000000e+00	9.320297241210937500e-01	-4.771884918212890625e+00	-1.031951904296875000e-01	-2.115077972412109375e+00	4.191665649414062500e+00	-1.773712158203125000e+00	1.169143676757812500e+00	-4.686470031738281250e-01	-4.324821472167968750e+00	6.506385803222656250e-01	-3.465675354003906250e+00	-2.475055694580078125e+00	-1.494033813476562500e+00	1.702083587646484375e+00	2.534126281738281250e+00	-3.510711669921875000e+00	2.586029052734375000e+00	-1.454650878906250000e+00	-6.407546997070312500e-01	1.055892944335937500e+00
-1.427566528320312500e+00	1.634578704833984375e+00	-1.272052764892578125e+00	4.821689605712890625e+00	-3.606925964355468750e+00	2.738723754882812500e-01	-2.942169189453125000e+00	1.547660827636718750e-01	-6.244049072265625000e-01	-3.866161346435546875e+00	2.070350646972656250e-01	-2.287322998046875000e+00	1.644477844238281250e+00	8.761768341064453125e-01	2.579166412353515625e+00	-1.433204650878906250e+00	-1.694580078125000000e+00	-3.724571228027343750e+00	-2.933269500732421875e+00	-3.896339416503906250e+00	3.663303375244140625e+00	-9.979286193847656250e-01	-2.582206726074218750e-01	-1.100965499877929688e+00	1.501682281494140625e+00	-1.231163024902343750e+00	-2.018508911132812500e-01	-4.363689422607421875e+00	-4.166770935058593750e+00	1.425580978393554688e+00	1.732112884521484375e+00	-3.661252975463867188e+00	-1.804977416992187500e+00	-2.592456817626953125e+00	-2.028732299804687500e-01	-1.770799636840820312e+00	2.577941894531250000e+00	-7.794246673583984375e-01	-3.067512512207031250e-01	2.924835205078125000e+00	-3.032390594482421875e+00	-2.811853408813476562e+00	-3.759674072265625000e+00	-2.039302825927734375e+00	4.041824340820312500e-01	-9.731750488281250000e-01	8.432464599609375000e-01	-4.570486068725585938e+00	-3.625541687011718750e+00	2.381868362426757812e+00
3.419734954833984375e+00	-1.894477844238281250e+00	-2.501747131347656250e+00	-1.880203247070312500e+00	-1.300071716308593750e+00	3.742664337158203125e+00	0.000000000000000000e+00	0.000000000000000000e+00	-2.753223419189453125e+00	-1.344680786132812500e-01	-9.170341491699218750e-01	1.447189331054687500e+00	3.302524566650390625e+00	-3.196765899658203125e+00	-2.105895996093750000e+00	-4.282779693603515625e+00	-4.053627014160156250e+00	1.094043731689453125e+00	-1.722194671630859375e+00	2.686801910400390625e+00	-3.503379821777343750e-01	-2.114509582519531250e+00	-3.257225036621093750e+00	-1.120155334472656250e+00	-3.846027374267578125e+00	-1.667022705078125000e-03	2.780838012695312500e-01	-4.142692565917968750e+00	-3.755058288574218750e+00	1.701740264892578125e+00	-2.970779418945312500e+00	9.510993957519531250e-01	-2.745815277099609375e+00	2.223567962646484375e+00	1.688938140869140625e+00	-1.680759429931640625e+00	-6.353874206542968750e-01	-2.740943908691406250e+00	1.373561859130859375e+00	-4.251827239990234375e+00	-2.401111602783203125e+00	-2.538635253906250000e+00	1.528202056884765625e+00	-2.979526519775390625e+00	-3.831649780273437500e+00	2.359210968017578125e+00	-1.944683074951171875e+00	-8.806343078613281250e-01	1.398960113525390625e+00	-2.305377960205078125e+00
3.276481628417968750e+00	2.491989135742187500e+00	3.029403686523437500e+00	-3.480672836303710938e+00	2.486267089843750000e+00	-2.529575347900390625e+00	3.963066101074218750e+00	8.602066040039062500e-01	1.104797363281250000e+00	-3.471452713012695312e+00	3.305305480957031250e+00	-6.566963195800781250e-01	-2.066642761230468750e+00	7.445144653320312500e-02	9.473419189453125000e-01	-1.174253463745117188e+00	-2.743225097656250000e-01	-1.027759552001953125e+00	2.168731689453125000e+00	2.441318511962890625e+00	2.372489929199218750e+00	-3.614627838134765625e+00	-1.891738891601562500e+00	-4.179206848144531250e+00	-1.634162902832031250e+00	-2.921407699584960938e+00	-3.291702270507812500e+00	1.297489166259765625e+00	-2.640075683593750000e+00	-3.367702484130859375e+00	4.360809326171875000e-01	-4.313062667846679688e+00	2.095062255859375000e+00	-9.193820953369140625e-01	3.783638000488281250e+00	-2.670680999755859375e+00	4.407943725585937500e+00	-1.612434387207031250e-01	-4.295417785644531250e+00	7.986640930175781250e-01	2.587799072265625000e+00	-1.442813873291015625e+00	-3.786315917968750000e+00	-2.886619567871093750e-01	1.758529663085937500e+00	-3.349155426025390625e+00	1.210273742675781250e+00	-2.393903732299804688e+00	3.234184265136718750e+00	3.770458221435546875e+00
6.061477661132812500e-01	-3.631275177001953125e+00	-1.377227783203125000e+00	-4.551979064941406250e+00	3.354087829589843750e+00	2.172752380371093750e+00	2.894592285156250000e+00	-1.426849365234375000e-01	2.045974731445312500e+00	-2.703037261962890625e+00	2.047729492187500000e+00	5.142440795898437500e-01	4.145637512207031250e+00	-1.675193786621093750e+00	3.793098449707031250e+00	4.705963134765625000e-01	1.876037597656250000e+00	1.152824401855468750e+00	-2.423812866210937500e+00	-1.036277770996093750e+00	-7.572937011718750000e-02	-1.858276367187500000e+00	1.405250549316406250e+00	-1.630359649658203125e+00	-1.539100646972656250e+00	2.049575805664062500e+00	2.954864501953125000e-01	4.649616241455078125e+00	-3.301139831542968750e+00	-1.012268066406250000e-01	3.775154113769531250e+00	-2.270870208740234375e+00	2.055320739746093750e+00	-1.612262725830078125e+00	-6.695022583007812500e-01	-9.022140502929687500e-01	1.272460937500000000e+00	-3.517326354980468750e+00	-2.417106628417968750e+00	-4.279624938964843750e+00	-1.277175903320312500e+00	-2.395740509033203125e+00	4.032684326171875000e+00	-5.839920043945312500e-01	9.746093750000000000e-01	1.717262268066406250e+00	-1.187438964843750000e-01	1.195411682128906250e+00	-3.594207763671875000e-01	-4.162582397460937500e+00
2.299917221069335938e+00	-2.055553436279296875e+00	5.365333557128906250e-01	-1.012275695800781250e+00	4.531307220458984375e-01	2.722057342529296875e+00	3.965663909912109375e+00	-5.963401794433593750e-01	-3.267883300781250000e+00	-3.458011627197265625e+00	-2.116949081420898438e+00	-2.236167907714843750e+00	5.316429138183593750e-01	-2.689094543457031250e+00	-1.216421127319335938e+00	-2.904289245605468750e+00	-3.343246459960937500e+00	3.214904785156250000e+00	-1.240980148315429688e+00	4.278633117675781250e+00	-3.447902679443359375e+00	2.424011230468750000e-01	-3.206182479858398438e+00	1.384574890136718750e+00	-1.840362548828125000e-01	-4.686237335205078125e+00	5.560073852539062500e-01	-3.532791137695312500e-01	2.196128845214843750e+00	3.557090759277343750e-01	-9.084320068359375000e-02	-2.984397888183593750e+00	-6.619281768798828125e-01	6.287002563476562500e-02	-1.799829483032226562e+00	-5.756759643554687500e-02	-2.262632369995117188e+00	9.028396606445312500e-01	-2.063556671142578125e+00	-3.915538787841796875e+00	-1.880569458007812500e-01	-1.861968994140625000e+00	-1.595623016357421875e+00	2.002838134765625000e+00	3.859901428222656250e-02	1.076118469238281250e+00	3.397741317749023438e+00	-1.657768249511718750e+00	1.955480575561523438e+00	-4.154167175292968750e+00
-1.198384284973144531e+00	-3.843971252441406250e+00	4.245719909667968750e-01	4.922088623046875000e+00	-3.222775459289550781e+00	8.774108886718750000e-01	-4.436403274536132812e+00	5.867195129394531250e-01	-3.485921859741210938e+00	3.118598937988281250e+00	-1.949537277221679688e+00	-2.835994720458984375e+00	-5.885400772094726562e-01	3.576828002929687500e+00	2.111288070678710938e+00	-3.050247192382812500e+00	-1.462617874145507812e+00	-1.129173278808593750e+00	3.764165878295898438e+00	-5.813026428222656250e-01	-3.039162635803222656e+00	-2.901081085205078125e+00	2.121845245361328125e+00	-4.377010345458984375e+00	9.081478118896484375e-01	-4.781490325927734375e+00	5.595054626464843750e-01	-1.657527923583984375e+00	1.787267684936523438e+00	-2.007511138916015625e+00	-1.407075881958007812e+00	-3.214485168457031250e+00	2.891580581665039062e+00	7.869338989257812500e-02	2.356052398681640625e-02	-2.079906463623046875e+00	-3.634159088134765625e+00	-1.797409057617187500e-01	-4.926115036010742188e+00	-3.924598693847656250e-01	3.840269088745117188e+00	6.873016357421875000e-01	2.460508346557617188e+00	-2.002334594726562500e+00	-4.655893325805664062e+00	1.683868408203125000e+00	-1.068670272827148438e+00	-2.154140472412109375e+00	-1.992148399353027344e+00	-1.566844940185546875e+00
3.489952087402343750e+00	-2.702960968017578125e-01	1.108085632324218750e+00	-7.154464721679687500e-03	-3.072662353515625000e-01	-2.123378753662109375e+00	1.605461120605468750e+00	-2.257724761962890625e+00	-1.238052368164062500e+00	-1.564807891845703125e+00	3.345169067382812500e+00	-9.170322418212890625e-01	1.343902587890625000e+00	-3.332792282104492188e+00	1.086700439453125000e+00	1.296901702880859375e+00	4.465950012207031250e+00	-8.245697021484375000e-01	2.463996887207031250e+00	-1.565116882324218750e+00	2.545249938964843750e+00	-2.782789230346679688e+00	3.445968627929687500e+00	2.196441650390625000e+00	2.295761108398437500e+00	-3.815458297729492188e+00	-2.327018737792968750e+00	-1.663623809814453125e+00	1.971115112304687500e+00	6.720256805419921875e-01	1.480056762695312500e+00	-4.570838928222656250e+00	1.199569702148437500e+00	-1.248899459838867188e+00	3.753761291503906250e+00	-1.936439514160156250e+00	2.286758422851562500e+00	1.728691101074218750e+00	-5.018615722656250000e-02	-1.059701919555664062e+00	1.373916625976562500e+00	4.448171615600585938e+00	1.025810241699218750e+00	3.389017105102539062e+00	4.184883117675781250e+00	1.212034225463867188e+00	2.578048706054687500e-01	4.345523834228515625e+00	-1.970794677734375000e+00	2.958221435546875000e+00
-1.382144927978515625e+00	-3.827606201171875000e+00	4.379985809326171875e+00	-2.380531311035156250e+00	2.710151672363281250e+00	-2.846534729003906250e+00	1.759407043457031250e+00	-1.495742797851562500e-02	-3.964820861816406250e+00	-2.382118225097656250e+00	-4.169685363769531250e+00	1.914497375488281250e+00	2.689476013183593750e+00	-4.099571228027343750e+00	-2.664176940917968750e+00	-6.770095825195312500e-01	-1.666290283203125000e+00	-2.756134033203125000e+00	-2.755542755126953125e+00	-2.776140213012695312e+00	-2.000114440917968750e+00	-6.655864715576171875e-01	-2.629470825195312500e-02	2.737478256225585938e+00	4.523330688476562500e+00	-1.677791595458984375e+00	3.847805023193359375e+00	-2.823015213012695312e+00	-1.355026245117187500e+00	1.024829864501953125e+00	1.213939666748046875e+00	-1.531991958618164062e+00	-1.819229125976562500e-01	6.365585327148437500e-01	-2.555377960205078125e+00	-3.416463851928710938e+00	3.405830383300781250e+00	5.347309112548828125e-01	-3.515853881835937500e-01	-1.062627792358398438e+00	6.708106994628906250e-01	-4.899206161499023438e+00	1.472778320312500000e+00	-3.824468612670898438e+00	-2.314582824707031250e+00	4.002037048339843750e-01	-2.381412506103515625e+00	-1.731084823608398438e+00	3.140014648437500000e+00	1.599884033203125000e+00
3.469089508056640625e+00	-3.037195205688476562e+00	2.287243843078613281e+00	2.419248580932617188e+00	-3.193850994110107422e+00	1.392089843750000000e+00	2.353130340576171875e+00	-9.356193542480468750e-01	-1.073215484619140625e+00	-4.355598449707031250e+00	-2.958397388458251953e+00	3.050651550292968750e-01	-1.172127246856689453e+00	1.824783325195312500e+00	1.161847114562988281e+00	-3.934766769409179688e+00	-3.299732208251953125e+00	-2.660482406616210938e+00	-1.212627410888671875e+00	-1.995878219604492188e+00	1.853444099426269531e+00	3.422487258911132812e+00	2.406025886535644531e+00	-2.678827285766601562e+00	4.520110130310058594e+00	-5.302639007568359375e-01	-2.431156158447265625e+00	-1.942096710205078125e+00	-9.377703666687011719e-01	6.791915893554687500e-01	-3.108215332031250000e-02	-4.030443191528320312e+00	-9.492025375366210938e-01	3.118694305419921875e+00	-2.126734256744384766e+00	-3.981784820556640625e+00	2.641301155090332031e+00	-1.561006546020507812e+00	4.448060035705566406e+00	-1.185510635375976562e+00	2.806341171264648438e+00	-3.907991409301757812e+00	1.368862152099609375e+00	-5.919075012207031250e-02	6.916379928588867188e-01	9.488754272460937500e-01	2.683053970336914062e+00	1.420173645019531250e+00	1.393489837646484375e-01	6.247787475585937500e-01
-1.819414138793945312e+00	-3.706050872802734375e+00	2.035980224609375000e-01	-4.296749114990234375e+00	0.000000000000000000e+00	0.000000000000000000e+00	1.504631042480468750e+00	-2.591793060302734375e+00	-1.431053161621093750e+00	-4.723451614379882812e+00	1.412769317626953125e+00	-4.690902709960937500e+00	2.168685913085937500e+00	-2.580469131469726562e+00	4.143234252929687500e+00	8.224220275878906250e-01	2.814174652099609375e+00	-8.901386260986328125e-01	3.987136840820312500e+00	-1.278514862060546875e+00	3.817115783691406250e+00	-2.977687835693359375e+00	-3.817459106445312500e+00	-2.398614883422851562e+00	-3.361167907714843750e-01	-4.702095031738281250e+00	-9.964103698730468750e-01	3.394483566284179688e+00	-2.339712142944335938e+00	-4.166437149047851562e+00	-3.817291259765625000e-01	2.298097610473632812e+00	1.854507446289062500e+00	-1.514657974243164062e+00	1.787132263183593750e+00	-3.645904541015625000e+00	-2.562273025512695312e+00	-6.601600646972656250e-01	-8.634872436523437500e-01	2.749044418334960938e+00	2.886699676513671875e+00	-3.618989944458007812e+00	6.135940551757812500e-01	-1.994867324829101562e+00	4.815471649169921875e+00	7.835273742675781250e-01	-4.577581405639648438e+00	-1.349628448486328125e+00	-2.549119949340820312e+00	-1.934555053710937500e+00
3.897750854492187500e+00	1.475982666015625000e+00	1.520034790039062500e+00	1.715801239013671875e+00	-4.893417358398437500e-01	-4.221820831298828125e-01	1.220016479492187500e+00	-3.503227233886718750e-01	1.399940490722656250e+00	-3.966743469238281250e+00	-1.390380859375000000e+00	1.109962463378906250e-01	3.666778564453125000e+00	8.296680450439453125e-01	-2.922508239746093750e+00	-3.572303771972656250e+00	1.134063720703125000e+00	-1.458564758300781250e+00	1.444816589355468750e+00	3.012468338012695312e+00	3.347274780273437500e+00	-2.959537506103515625e+00	4.741249084472656250e+00	7.646732330322265625e-01	2.058471679687500000e+00	4.061851501464843750e-01	2.204429626464843750e+00	-8.357429504394531250e-01	4.238265991210937500e+00	-1.035326004028320312e+00	2.115524291992187500e+00	-1.913043975830078125e+00	-2.458305358886718750e+00	4.313278198242187500e-02	2.283905029296875000e+00	-3.185876846313476562e+00	2.368469238281250000e+00	2.424402236938476562e+00	1.334960937500000000e+00	-2.718055725097656250e+00	8.267135620117187500e-01	6.747245788574218750e-01	3.282821655273437500e+00	-1.878662109375000000e-01	2.651206970214843750e+00	3.471019744873046875e+00	-5.269241333007812500e-01	1.006006240844726562e+00	-1.774452209472656250e+00	4.583679199218750000e+00
3.489845275878906250e+00	-3.062881469726562500e+00	-2.156951904296875000e+00	-1.458070755004882812e+00	-1.226348876953125000e-01	-4.447574615478515625e+00	-1.209091186523437500e+00	-3.313286781311035156e+00	2.914001464843750000e+00	-1.514652252197265625e+00	-2.724662780761718750e+00	-3.417854309082031250e-01	-5.346755981445312500e-01	-1.000129699707031250e+00	1.529823303222656250e+00	1.486005783081054688e+00	-3.480247497558593750e+00	4.197368621826171875e-01	4.035118103027343750e+00	-2.075792312622070312e+00	4.856864929199218750e+00	-4.461135864257812500e-01	2.813560485839843750e+00	-8.615417480468750000e-01	-3.139686584472656250e+00	-1.974594116210937500e+00	-1.278610229492187500e-01	1.096866607666015625e+00	-2.015167236328125000e+00	-2.547391891479492188e+00	3.216094970703125000e-01	-2.866092681884765625e+00	8.812561035156250000e-01	3.422864913940429688e+00	7.245712280273437500e-01	-7.961921691894531250e-01	-3.030899047851562500e+00	-3.049011230468750000e+00	-1.118659973144531250e+00	5.445518493652343750e-01	-4.231613159179687500e+00	-1.886213302612304688e+00	2.176300048828125000e+00	-3.750125885009765625e+00	1.310493469238281250e+00	-2.354669570922851562e+00	-2.906341552734375000e-01	3.154588699340820312e+00	2.009582519531250000e-01	-1.780271530151367188e+00
0.000000000000000000e+00	0.000000000000000000e+00	-1.963994979858398438e+00	8.288917541503906250e-01	-1.020914077758789062e+00	-4.328983306884765625e+00	-1.499986648559570312e+00	4.607398986816406250e+00	1.491123199462890625e+00	-3.269493103027343750e+00	2.022981643676757812e+00	1.362342834472656250e+00	-1.098747253417968750e-01	-3.670948028564453125e+00	-2.616756439208984375e+00	-3.934726715087890625e+00	3.990669250488281250e+00	2.406261444091796875e+00	1.670392990112304688e+00	-4.343212127685546875e+00	-4.180961608886718750e+00	-3.427658081054687500e-01	4.327301025390625000e+00	-1.605487823486328125e+00	3.130128860473632812e+00	8.014755249023437500e-01	-1.612792968750000000e+00	-8.038101196289062500e-01	-3.316076278686523438e+00	-1.057044982910156250e+00	1.015821456909179688e+00	-4.256683349609375000e+00	-2.240514755249023438e+00	-2.811038970947265625e+00	7.089042663574218750e-02	-4.791164398193359375e+00	-1.452911376953125000e+00	1.273521423339843750e+00	2.672271728515625000e-01	2.263393402099609375e+00	-2.188173294067382812e+00	-1.167552947998046875e+00	-2.593660354614257812e+00	1.972499847412109375e+00	-3.761043548583984375e+00	1.880748748779296875e+00	3.581636428833007812e+00	3.241157531738281250e-01	2.602434158325195312e+00	-1.773834228515625000e-01
-1.615737915039062500e+00	-5.720016956329345703e-01	-3.369934082031250000e+00	1.112299442291259766e+00	1.691177368164062500e+00	2.323905944824218750e+00	4.351501464843750000e+00	-1.664960861206054688e+00	4.987953186035156250e+00	-3.726887702941894531e-02	3.043502807617187500e+00	3.827823638916015625e+00	-3.026550292968750000e+00	-2.479604721069335938e+00	-1.618755340576171875e+00	-4.035583496093750000e+00	-2.943649291992187500e-01	-2.061635971069335938e+00	3.680694580078125000e+00	1.985959053039550781e+00	-6.781005859375000000e-02	4.707699298858642578e+00	0.000000000000000000e+00	0.000000000000000000e+00	-4.219642639160156250e+00	1.894841194152832031e-01	9.636688232421875000e-02	2.245508670806884766e+00	1.617782592773437500e+00	3.468983173370361328e-01	3.571819305419921875e+00	-3.203849792480468750e+00	-2.031547546386718750e+00	3.074044704437255859e+00	2.106880187988281250e+00	-7.823833227157592773e-01	8.333969116210937500e-01	-7.247991561889648438e-01	3.135318756103515625e+00	-3.715583801269531250e+00	-2.550628662109375000e+00	-1.475534796714782715e+00	-1.392829895019531250e+00	1.530714511871337891e+00	2.646484375000000000e+00	-1.706732749938964844e+00	4.103645324707031250e+00	1.491488456726074219e+00	5.552749633789062500e-01	3.693323135375976562e-01
1.682037353515625000e+00	-2.599906921386718750e+00	6.635208129882812500e-01	-7.787475585937500000e-01	-2.963005065917968750e+00	1.573524475097656250e+00	-2.566986083984375000e-01	-1.729988098144531250e+00	-4.062118530273437500e+00	-1.778648376464843750e+00	1.660644531250000000e+00	4.389640808105468750e+00	1.057189941406250000e+00	2.457122802734375000e-01	-6.036453247070312500e-01	4.177398681640625000e+00	4.891281127929687500e-01	2.193107604980468750e+00	-1.370910644531250000e+00	-1.916770935058593750e+00	-1.588638305664062500e+00	-3.654571533203125000e+00	-3.305854797363281250e+00	9.582595825195312500e-01	2.502525329589843750e+00	2.069114685058593750e+00	1.357688903808593750e+00	-8.120498657226562500e-01	2.040855407714843750e+00	7.234649658203125000e-01	-2.220458984375000000e+00	-3.838790893554687500e+00	-2.205879211425781250e+00	-4.611206054687500000e-01	-1.614837646484375000e-01	2.213073730468750000e+00	-5.303955078125000000e-02	-2.917449951171875000e+00	-2.838562011718750000e+00	-3.600547790527343750e+00	4.084907531738281250e+00	1.472335815429687500e+00	-4.433235168457031250e+00	-5.406112670898437500e-01	7.832336425781250000e-02	-4.929916381835937500e+00	1.448066711425781250e+00	2.730957031250000000e+00	6.235351562500000000e-01	-3.908424377441406250e+00
1.918102264404296875e+00	-8.064193725585937500e-01	0.000000000000000000e+00	0.000000000000000000e+00	4.850330352783203125e-01	3.698917388916015625e+00	-2.566936492919921875e+00	-3.927928924560546875e+00	-3.086748123168945312e+00	-3.516578674316406250e+00	4.025678634643554688e+00	4.921417236328125000e-01	1.874296188354492188e+00	-4.533172607421875000e+00	-3.352155685424804688e+00	-2.463603973388671875e+00	-6.365661621093750000e-01	-4.804229736328125000e+00	-2.201599121093750000e+00	-1.216423034667968750e+00	3.640747070312500000e-01	-1.684791564941406250e+00	-1.332326889038085938e+00	-1.926448822021484375e+00	-3.537679672241210938e+00	1.143421173095703125e+00	-3.213077545166015625e+00	2.191734313964843750e+00	-2.583465576171875000e-01	-3.680877685546875000e+00	5.643444061279296875e-01	3.870086669921875000e-01	2.263446807861328125e+00	1.355415344238281250e+00	-2.131023406982421875e-01	-2.033882141113281250e+00	-6.627616882324218750e-01	1.114379882812500000e+00	-1.795597076416015625e+00	1.022357940673828125e+00	4.615509033203125000e+00	-1.042007446289062500e+00	-2.183441162109375000e+00	2.008052825927734375e+00	-2.159055709838867188e+00	-2.912853240966796875e+00	-4.812564849853515625e-01	-9.855690002441406250e-01	-1.571584701538085938e+00	3.083442687988281250e+00
4.312767028808593750e+00	2.170715332031250000e-01	3.517196655273437500e+00	3.545452117919921875e+00	-7.630081176757812500e-01	-2.426677703857421875e+00	1.698539733886718750e+00	-3.298143386840820312e+00	4.049835205078125000e-01	-3.113004684448242188e+00	3.204277038574218750e+00	1.571159362792968750e-01	-2.290397644042968750e+00	-1.383460998535156250e+00	3.015724182128906250e+00	-3.026269912719726562e+00	-4.664299011230468750e+00	1.037937164306640625e+00	-3.300636291503906250e+00	-1.843338012695312500e+00	3.452117919921875000e+00	-3.544616699218750000e+00	-2.949127197265625000e+00	-2.986709594726562500e+00	2.003776550292968750e+00	-4.478349685668945312e+00	4.250518798828125000e+00	1.482353210449218750e+00	-1.192779541015625000e+00	-1.433368682861328125e+00	-1.647720336914062500e-01	6.522598266601562500e-01	-2.175361633300781250e+00	-4.788208007812500000e-02	3.472229003906250000e+00	-2.029022216796875000e+00	9.704360961914062500e-01	5.989379882812500000e-01	-1.209640502929687500e-01	-4.556097030639648438e+00	3.161521911621093750e+00	1.427505493164062500e+00	7.993850708007812500e-01	-7.161216735839843750e-01	-3.371963500976562500e-01	3.439701080322265625e+00	-2.172752380371093750e+00	-2.097602844238281250e+00	-1.214294433593750000e+00	-4.469364166259765625e+00
3.951492309570312500e+00	3.027282714843750000e+00	-1.995086669921875000e-01	-6.417579650878906250e-01	1.082855224609375000e+00	-4.271854400634765625e+00	-9.426879882812500000e-01	-3.831382751464843750e+00	-3.426605224609375000e+00	-2.079475402832031250e+00	-4.667572021484375000e+00	1.108726501464843750e+00	4.415328979492187500e+00	-1.989185333251953125e+00	-5.739364624023437500e-01	-2.749980926513671875e+00	3.372718811035156250e+00	-2.546176910400390625e+00	-1.857101440429687500e+00	-4.495216369628906250e+00	1.782501220703125000e+00	1.331539154052734375e+00	2.769241333007812500e+00	-3.753097534179687500e+00	-2.577659606933593750e+00	-3.502864837646484375e+00	-2.507942199707031250e+00	-1.507461547851562500e+00	-4.084487915039062500e+00	-2.039123535156250000e+00	1.325149536132812500e-01	-3.780014038085937500e+00	2.557228088378906250e+00	-1.825420379638671875e+00	-2.905303955078125000e+00	-2.493000030517578125e+00	-1.477142333984375000e+00	-3.460521697998046875e+00	-4.718124389648437500e+00	-1.008132934570312500e+00	-7.623672485351562500e-01	-1.048133850097656250e+00	-1.434761047363281250e+00	-1.186252593994140625e+00	3.116882324218750000e+00	-1.883926391601562500e-01	7.752838134765625000e-01	-2.744602203369140625e+00	-1.101692199707031250e+00	3.361167907714843750e+00
1.052833557128906250e+00	-4.853324890136718750e+00	1.921707153320312500e+00	-1.701225280761718750e+00	3.039978027343750000e+00	3.245422363281250000e+00	3.797080993652343750e+00	9.535026550292968750e-01	1.907882690429687500e-01	-3.947265625000000000e+00	4.445907592773437500e+00	-1.919448852539062500e+00	3.364341735839843750e+00	-2.488861083984375000e+00	-2.503341674804687500e+00	-3.496643066406250000e+00	1.338920593261718750e+00	-2.075592041015625000e+00	-4.182380676269531250e+00	-1.857532501220703125e+00	-8.956680297851562500e-01	-4.051094055175781250e+00	-3.113487243652343750e+00	-1.822582244873046875e+00	-4.386993408203125000e+00	1.389465332031250000e+00	1.076187133789062500e+00	-1.028514862060546875e+00	-2.611251831054687500e+00	-6.224441528320312500e-02	-3.438529968261718750e+00	-2.891700744628906250e+00	-2.867584228515625000e-01	-1.677940368652343750e+00	-1.374847412109375000e+00	-1.753452301025390625e+00	6.814727783203125000e-01	-2.104469299316406250e+00	-1.310317993164062500e+00	-3.030784606933593750e+00	-2.261772155761718750e+00	-1.132598876953125000e+00	6.929779052734375000e-02	-6.481590270996093750e-01	-1.828628540039062500e+00	-3.460731506347656250e+00	-2.103401184082031250e+00	-4.526374816894531250e+00	-2.171554565429687500e-01	-2.926185607910156250e+00
-1.914052963256835938e+00	1.240754127502441406e+00	-2.304838180541992188e+00	-4.014945983886718750e+00	-4.588838577270507812e+00	-6.281781196594238281e-01	3.466501235961914062e+00	-1.949620246887207031e+00	2.721509933471679688e+00	-3.608290672302246094e+00	2.291915893554687500e+00	-1.443234443664550781e+00	4.464282989501953125e-01	-2.083656787872314453e+00	6.856842041015625000e-01	3.736591339111328125e-02	-3.353061676025390625e+00	-4.299640655517578125e-01	-1.208145141601562500e+00	-2.664693355560302734e+00	9.975147247314453125e-01	-4.838552951812744141e+00	2.526884078979492188e+00	1.618568420410156250e+00	-2.071308135986328125e+00	2.349147796630859375e+00	-3.904286384582519531e+00	-1.460650920867919922e+00	2.749553680419921875e+00	-4.438838958740234375e-01	2.225685119628906250e-01	-1.026324748992919922e+00	-3.728539466857910156e+00	-2.544189929962158203e+00	1.786249160766601562e+00	3.800971984863281250e+00	2.507055282592773438e+00	-2.528449535369873047e+00	1.265270233154296875e+00	-2.791154384613037109e+00	-1.764682769775390625e+00	1.517906188964843750e-01	-9.556751251220703125e-01	-5.697960853576660156e-01	1.419162750244140625e-01	1.617224693298339844e+00	-2.477418899536132812e+00	-2.944929122924804688e+00	-2.019367218017578125e+00	-1.938494682312011719e+00
4.256717205047607422e+00	2.445816040039062500e+00	1.898871898651123047e+00	-2.170310974121093750e+00	-1.777191162109375000e+00	-3.895149230957031250e+00	-1.944680213928222656e-01	-2.471076965332031250e+00	-1.269141674041748047e+00	-2.262382507324218750e+00	4.354432582855224609e+00	1.757354736328125000e+00	2.703571796417236328e+00	-5.767364501953125000e-01	-7.680292129516601562e-01	-3.422843933105468750e+00	-9.485101699829101562e-02	2.571891784667968750e+00	-9.867620468139648438e-01	3.975524902343750000e-01	2.110519886016845703e+00	-3.903442382812500000e+00	1.692821979522705078e+00	-1.060729980468750000e+00	1.347280025482177734e+00	-3.153114318847656250e+00	-3.755058288574218750e+00	-6.877746582031250000e-01	4.161322116851806641e+00	1.126007080078125000e+00	4.569931507110595703e+00	-1.517929077148437500e+00	3.795156955718994141e+00	-3.133125305175781250e+00	3.269250392913818359e+00	1.755401611328125000e+00	9.866547584533691406e-01	1.904174804687500000e+00	1.175126552581787109e+00	1.719284057617187500e-01	3.313331127166748047e+00	2.986907958984375000e+00	8.280553817749023438e-01	-2.063102722167968750e+00	2.676045894622802734e+00	-2.938140869140625000e+00	2.570233345031738281e-01	1.030601501464843750e+00	-6.547260284423828125e-01	4.559234619140625000e+00
-2.901718139648437500e+00	-2.922641754150390625e+00	1.947814941406250000e+00	-4.178791046142578125e+00	-2.367969512939453125e+00	-3.317634582519531250e+00	-1.338726043701171875e+00	1.081073760986328125e+00	-4.113292694091796875e+00	-2.531059265136718750e+00	-4.120979309082031250e-01	-3.947860717773437500e+00	-4.243312835693359375e+00	-1.636505126953125000e-01	-3.573806762695312500e+00	-2.919353485107421875e+00	-6.958389282226562500e-02	-4.982482910156250000e+00	-3.144859313964843750e+00	-1.984519958496093750e-01	-1.270278930664062500e+00	-3.302017211914062500e+00	0.000000000000000000e+00	0.000000000000000000e+00	-2.950054168701171875e+00	1.482849121093750000e+00	-1.991889953613281250e+00	-2.275794982910156250e+00	-3.206741333007812500e+00	-1.874160766601562500e+00	-6.778602600097656250e-01	1.051498413085937500e+00	4.281555175781250000e+00	1.005668640136718750e+00	2.540061950683593750e+00	3.847576141357421875e+00	-2.255714416503906250e+00	4.560585021972656250e-01	-1.619895935058593750e+00	4.421062469482421875e+00	-1.196910858154296875e+00	-1.232257843017578125e+00	-9.220466613769531250e-01	2.115413665771484375e+00	3.267669677734375000e+00	2.791149139404296875e+00	-2.741382598876953125e+00	-7.338638305664062500e-01	2.360420227050781250e-01	3.366481781005859375e+00
3.826549530029296875e+00	-5.305175781250000000e-01	-3.972004890441894531e+00	-2.330673217773437500e+00	-2.653335571289062500e+00	-6.246452331542968750e-01	-2.000020027160644531e+00	-4.227783203125000000e+00	3.566022872924804688e+00	2.582775115966796875e+00	0.000000000000000000e+00	0.000000000000000000e+00	2.086849212646484375e+00	9.999504089355468750e-01	4.130115509033203125e-01	2.282756805419921875e+00	-1.832752227783203125e-01	-2.952934265136718750e+00	-1.934623718261718750e-01	1.964019775390625000e+00	1.432781219482421875e-01	-1.881980895996093750e+00	2.895277023315429688e+00	3.642940521240234375e+00	2.677574157714843750e+00	-3.108886718750000000e+00	1.542890548706054688e+00	-3.202144622802734375e+00	1.137454986572265625e+00	-2.223762512207031250e+00	-7.172260284423828125e-01	4.037353515625000000e+00	-3.076425552368164062e+00	-2.956638336181640625e+00	-3.032896041870117188e+00	-1.702671051025390625e+00	1.793018341064453125e+00	-1.130554199218750000e+00	3.430347442626953125e+00	-2.197788238525390625e+00	-1.278812408447265625e+00	4.388610839843750000e+00	-5.315532684326171875e-01	9.448051452636718750e-01	-1.052885055541992188e+00	-2.299346923828125000e+00	-3.709329605102539062e+00	-6.976699829101562500e-01	3.594570159912109375e-01	1.599044799804687500e+00
2.496078491210937500e+00	2.311058044433593750e+00	1.899230957031250000e+00	-3.274211883544921875e+00	-1.794822692871093750e+00	1.061893463134765625e+00	-9.686737060546875000e-01	-8.504581451416015625e-01	3.602928161621093750e+00	-3.181692123413085938e+00	3.338928222656250000e+00	3.740482330322265625e-01	-1.319435119628906250e+00	-4.298511505126953125e+00	-8.373489379882812500e-01	1.928030014038085938e+00	-1.882781982421875000e+00	-2.319890975952148438e+00	4.424346923828125000e+00	1.325607299804687500e-01	-3.079269409179687500e+00	-2.580846786499023438e+00	1.548217773437500000e+00	-3.890268325805664062e+00	-1.676422119140625000e+00	-2.556419372558593750e-02	2.356452941894531250e+00	-4.946441650390625000e-01	-2.477279663085937500e+00	-2.941184997558593750e+00	1.344177246093750000e+00	-9.711475372314453125e-01	4.144462585449218750e+00	-1.548267364501953125e+00	1.623451232910156250e+00	-4.565816879272460938e+00	2.853652954101562500e+00	2.893499374389648438e+00	4.652107238769531250e+00	1.488872528076171875e+00	-4.604194641113281250e+00	1.518011093139648438e+00	3.108810424804687500e+00	-2.011415481567382812e+00	1.843307495117187500e+00	-2.147281646728515625e+00	-6.146850585937500000e-01	-4.057786941528320312e+00	3.687240600585937500e+00	9.561386108398437500e-01
-3.837650299072265625e+00	-2.845993041992187500e+00	-2.535726547241210938e+00	-3.926490783691406250e+00	-2.323297500610351562e+00	-1.777648925781250000e+00	-7.870941162109375000e-01	-1.546188354492187500e+00	-3.639793395996093750e-02	-4.287162780761718750e+00	4.736429214477539062e+00	-8.455276489257812500e-01	3.448219299316406250e-01	2.758979797363281250e+00	1.690305709838867188e+00	2.337188720703125000e-01	-4.548549652099609375e-01	-2.555961608886718750e+00	2.705762863159179688e+00	1.568656921386718750e+00	2.269277572631835938e+00	-1.710243225097656250e+00	4.591199874877929688e+00	1.672897338867187500e+00	-8.615703582763671875e-01	-3.594825744628906250e+00	2.494626998901367188e+00	-5.022430419921875000e-01	-4.618068695068359375e+00	-5.461883544921875000e-02	-3.722543716430664062e+00	5.864181518554687500e-01	-9.546680450439453125e-01	8.540344238281250000e-01	-2.205127716064453125e+00	-1.138534545898437500e-01	-1.551334381103515625e+00	-2.534660339355468750e+00	1.022142410278320312e+00	-4.199623107910156250e+00	-3.060506820678710938e+00	5.623931884765625000e-01	3.943830490112304688e+00	1.786552429199218750e+00	-1.015438079833984375e+00	-3.740005493164062500e-01	3.356454849243164062e+00	1.486709594726562500e+00	-5.687351226806640625e-01	-4.686103820800781250e+00
4.795684814453125000e-01	4.858474731445312500e-01	-1.162696838378906250e+00	1.745605468750000000e-01	1.054447174072265625e+00	1.583251953125000000e-01	1.002742767333984375e+00	-1.960891723632812500e+00	3.049625396728515625e+00	-8.866882324218750000e-02	-3.375267028808593750e+00	-1.022285461425781250e+00	-4.523403167724609375e+00	-5.701599121093750000e-01	1.638942241668701172e+00	1.801734924316406250e+00	-3.832645416259765625e+00	-2.092041015625000000e+00	1.542919158935546875e+00	-1.566001892089843750e+00	7.231097221374511719e-01	3.687705993652343750e+00	-1.802273273468017578e+00	3.232292175292968750e+00	-1.158397674560546875e+00	-3.830986022949218750e+00	-2.253170013427734375e+00	-4.009620666503906250e+00	-5.889320373535156250e-01	-9.135513305664062500e-01	-4.314807891845703125e+00	-1.645256042480468750e+00	-3.103858947753906250e+00	-3.106513977050781250e+00	-2.093098163604736328e+00	2.016868591308593750e+00	4.020286560058593750e+00	-2.778015136718750000e+00	-4.540924549102783203e+00	2.024230957031250000e+00	-3.658607482910156250e+00	-2.749168395996093750e+00	1.488872051239013672e+00	2.885452270507812500e+00	-1.429219245910644531e-01	4.630081176757812500e+00	3.593897819519042969e-01	1.596534729003906250e+00	-4.383236408233642578e+00	7.553482055664062500e-01
-5.106582641601562500e-01	-4.425567626953125000e+00	1.688735961914062500e+00	-1.824020385742187500e+00	-1.460189819335937500e-01	-4.965522766113281250e+00	7.160797119140625000e-01	4.685974121093750000e-02	-3.017852783203125000e+00	1.061790466308593750e+00	-3.495635986328125000e-01	-1.005531311035156250e+00	-4.035232543945312500e+00	-2.076560974121093750e+00	1.283363342285156250e+00	1.041709899902343750e+00	4.812850952148437500e-01	3.205047607421875000e+00	-1.478363037109375000e+00	-1.281425476074218750e+00	-1.521286010742187500e+00	-3.046630859375000000e+00	-3.451629638671875000e+00	5.681228637695312500e-01	2.574378967285156250e+00	2.790039062500000000e+00	1.405914306640625000e+00	-4.586029052734375000e-02	2.092247009277343750e+00	1.765205383300781250e+00	-2.197967529296875000e+00	-3.243545532226562500e+00	4.835815429687500000e-01	-4.794319152832031250e+00	7.961425781250000000e-01	-4.207496643066406250e+00	-2.428749084472656250e+00	1.387481689453125000e-01	5.439758300781250000e-02	2.712478637695312500e+00	-1.789855957031250000e-02	-2.162345886230468750e+00	-2.596336364746093750e+00	-3.790946960449218750e+00	4.151878356933593750e+00	2.134246826171875000e+00	2.049194335937500000e+00	-4.012481689453125000e+00	-4.517585754394531250e+00	-8.920669555664062500e-01
-3.359619140625000000e+00	-2.090450286865234375e+00	-2.115329742431640625e+00	-3.626838684082031250e+00	-6.054611206054687500e-01	-1.685779571533203125e+00	-4.451881408691406250e+00	-2.203681945800781250e+00	-7.297897338867187500e-02	-2.081809997558593750e+00	9.718513488769531250e-01	2.314342498779296875e+00	-1.815956115722656250e+00	-1.292896270751953125e+00	1.880470275878906250e+00	-2.715282440185546875e+00	-1.936847686767578125e+00	1.074905395507812500e+00	-1.277393341064453125e+00	-1.681453704833984375e+00	-4.147006988525390625e+00	-1.130432128906250000e+00	-9.770202636718750000e-01	-2.731933593750000000e+00	2.219211578369140625e+00	-3.750270843505859375e+00	-3.885486602783203125e+00	2.960105895996093750e+00	-3.322761535644531250e+00	-3.382289886474609375e+00	-8.384513854980468750e-01	1.039176940917968750e+00	-2.605785369873046875e+00	3.349170684814453125e+00	1.024219512939453125e+00	-2.068008422851562500e+00	2.306591033935546875e+00	1.230453491210937500e+00	2.040672302246093750e-01	-4.390071868896484375e+00	-3.913391113281250000e+00	1.646438598632812500e+00	-6.376647949218750000e-01	2.719436645507812500e+00	3.061866760253906250e-01	-1.040927886962890625e+00	-3.079017639160156250e+00	6.658134460449218750e-01	-9.074440002441406250e-01	-6.370315551757812500e-01
1.889358520507812500e+00	-4.531911849975585938e+00	4.889755249023437500e+00	-4.551868438720703125e-01	2.166542053222656250e+00	3.536785125732421875e+00	3.627357482910156250e+00	-1.092048645019531250e+00	1.005416870117187500e+00	5.598926544189453125e-01	2.049926757812500000e+00	-3.420988082885742188e+00	1.991127014160156250e+00	2.438686370849609375e+00	1.758270263671875000e-01	-2.164173126220703125e+00	9.402313232421875000e-01	-3.994092941284179688e+00	3.441261291503906250e+00	9.854927062988281250e-01	-4.806724548339843750e+00	-1.062839508056640625e+00	2.469924926757812500e+00	1.460601806640625000e+00	-9.755706787109375000e-02	-4.660480499267578125e+00	0.000000000000000000e+00	0.000000000000000000e+00	1.802894592285156250e+00	1.353420257568359375e+00	-2.653381347656250000e+00	7.466659545898437500e-01	1.593200683593750000e+00	4.483057022094726562e+00	-9.761199951171875000e-01	-3.971328735351562500e+00	4.414207458496093750e+00	5.135478973388671875e-01	3.827484130859375000e+00	-2.304161071777343750e+00	-3.720390319824218750e+00	-1.299448013305664062e+00	2.236389160156250000e+00	3.567810058593750000e-01	-2.091529846191406250e+00	-4.066986083984375000e+00	3.218124389648437500e+00	-9.745407104492187500e-02	-1.845687866210937500e+00	-2.951631546020507812e+00
-4.156051635742187500e+00	1.232437133789062500e+00	3.815101623535156250e+00	1.313049316406250000e+00	-3.759063720703125000e+00	6.989440917968750000e-01	-2.701400756835937500e+00	4.531478881835937500e-01	1.500244140625000000e-01	-1.093414306640625000e+00	3.150634765625000000e+00	-3.737106323242187500e+00	1.425415039062500000e+00	-8.778228759765625000e-01	-3.722892761230468750e+00	3.112251281738281250e+00	2.850502014160156250e+00	7.132339477539062500e-01	6.526107788085937500e-01	-1.086654663085937500e-01	-3.172470092773437500e+00	-1.552947998046875000e+00	-1.435813903808593750e+00	2.725738525390625000e+00	-1.405568122863769531e-01	4.680175781250000000e+00	3.983917236328125000e+00	2.248535156250000000e-01	-1.958027362823486328e+00	4.295486450195312500e+00	3.286315917968750000e+00	1.730606079101562500e+00	-1.310546875000000000e+00	-2.648818969726562500e+00	4.167327880859375000e+00	2.371612548828125000e+00	1.025359630584716797e+00	4.696342468261718750e+00	-1.468002319335937500e+00	-1.518424987792968750e+00	-3.759544372558593750e+00	2.451576232910156250e+00	2.125831604003906250e+00	3.470596313476562500e+00	-1.413421630859375000e-01	2.936607360839843750e+00	-9.452590942382812500e-01	3.889167785644531250e+00	-4.158798217773437500e+00	1.904937744140625000e+00
4.293777465820312500e+00	-4.141693115234375000e-01	-1.589096069335937500e+00	-2.490219116210937500e+00	1.034286499023437500e+00	-1.331085205078125000e+00	5.211410522460937500e-01	-2.552909851074218750e+00	-4.054702758789062500e+00	2.735618591308593750e+00	3.714500427246093750e+00	-1.061325073242187500e-01	6.270141601562500000e-01	-3.602073669433593750e+00	-1.481254577636718750e+00	-3.603706359863281250e+00	2.238494873046875000e+00	2.640815734863281250e+00	1.749275207519531250e+00	-3.590293884277343750e+00	-4.984970092773437500e-01	-3.092102050781250000e+00	-3.673690795898437500e+00	-2.304557800292968750e+00	-4.448951721191406250e+00	-3.985137939453125000e-01	-3.557029724121093750e+00	1.147460937500000000e+00	-3.992828369140625000e+00	1.650299072265625000e+00	-3.635787963867187500e-01	-4.172164916992187500e+00	2.088073730468750000e+00	1.989547729492187500e+00	4.162528991699218750e+00	-2.078353881835937500e+00	-3.227073669433593750e+00	-2.805633544921875000e+00	-1.469573974609375000e+00	6.150894165039062500e-01	3.423309326171875000e-02	-2.129379272460937500e+00	2.207061767578125000e+00	-4.065742492675781250e+00	1.257507324218750000e+00	-4.611221313476562500e+00	2.833122253417968750e+00	-2.318962097167968750e+00	1.605766296386718750e+00	-2.512168884277343750e+00
1.050281524658203125e+00	-4.061229705810546875e+00	-3.079074859619140625e+00	-2.586233139038085938e+00	3.984184265136718750e-01	-3.936611175537109375e+00	-4.648681640625000000e+00	-7.467632293701171875e-01	-3.781723022460937500e+00	8.225383758544921875e-01	-2.348430633544921875e+00	-3.395181655883789062e+00	4.273639678955078125e+00	-2.441528320312500000e+00	6.442604064941406250e-01	-9.211730957031250000e-02	-2.244758605957031250e+00	3.939994812011718750e+00	-3.423446655273437500e+00	-3.181261062622070312e+00	-1.382846832275390625e+00	1.618974685668945312e+00	1.889209747314453125e+00	6.816864013671875000e-02	8.310585021972656250e-01	-1.881422042846679688e+00	1.479679107666015625e+00	-1.990381240844726562e+00	-2.756652832031250000e-01	2.031507492065429688e+00	3.365825653076171875e+00	1.571510314941406250e+00	-4.224090576171875000e+00	2.035642623901367188e+00	3.965305328369140625e+00	1.864482879638671875e+00	-2.457618713378906250e+00	1.844863891601562500e+00	-4.238216400146484375e+00	-1.253677368164062500e+00	-2.282554626464843750e+00	-5.908660888671875000e-01	-1.292285919189453125e+00	-3.606369018554687500e+00	-4.172821044921875000e+00	1.359235763549804688e+00	-1.358905792236328125e+00	2.272701263427734375e+00	-3.553886413574218750e+00	2.120460510253906250e+00
-3.457963943481445312e+00	2.927658081054687500e+00	-1.723201751708984375e+00	-1.858360290527343750e+00	2.889149665832519531e+00	1.523941040039062500e+00	3.096100807189941406e+00	3.256675720214843750e+00	4.432425498962402344e+00	2.223777770996093750e+00	1.457004547119140625e-01	3.251770019531250000e+00	-2.321872711181640625e+00	-1.529792785644531250e+00	2.244246482849121094e+00	2.556022644042968750e+00	3.192957878112792969e+00	4.652328491210937500e-01	1.092057228088378906e+00	-1.401130676269531250e+00	-1.208882331848144531e+00	-4.011451721191406250e+00	2.144747734069824219e+00	-3.072746276855468750e+00	1.032428741455078125e+00	-2.446441650390625000e-01	-1.448021888732910156e+00	-2.912315368652343750e+00	2.628676414489746094e+00	-3.521972656250000000e+00	-3.332987785339355469e+00	7.169342041015625000e-02	-2.318842887878417969e+00	-2.210563659667968750e+00	-2.261997222900390625e+00	-2.132949829101562500e-01	2.095160484313964844e+00	-7.820510864257812500e-01	1.187175750732421875e+00	3.098159790039062500e+00	1.094834327697753906e+00	-2.760231018066406250e+00	-1.735242843627929688e+00	-1.190567016601562500e+00	-8.817758560180664062e-01	2.837608337402343750e+00	2.188412666320800781e+00	3.864120483398437500e+00	-4.002590179443359375e-01	-4.756385803222656250e+00
3.756355285644531250e+00	-3.412551879882812500e-01	1.621520996093750000e+00	-4.393962860107421875e+00	-1.045349121093750000e+00	-2.804401397705078125e+00	4.438064575195312500e+00	1.977939605712890625e+00	-1.043090820312500000e-01	4.884471893310546875e+00	3.486907958984375000e+00	-2.280456542968750000e+00	2.756317138671875000e+00	-3.824935913085937500e+00	6.619415283203125000e-01	1.245231628417968750e-01	-4.166801452636718750e+00	7.555198669433593750e-01	1.011436462402343750e+00	-2.097381591796875000e+00	6.497955322265625000e-02	-3.994819641113281250e+00	2.746574401855468750e+00	3.400154113769531250e-01	2.916984558105468750e+00	3.640739440917968750e+00	-3.346214294433593750e+00	-2.340930938720703125e+00	3.440208435058593750e+00	-1.605548858642578125e+00	8.593902587890625000e-01	3.260654449462890625e+00	3.192214965820312500e-01	4.382526397705078125e+00	3.793663024902343750e+00	-1.010776519775390625e+00	4.541984558105468750e+00	-1.787845611572265625e+00	1.337158203125000000e+00	2.120380401611328125e+00	2.355484008789062500e+00	8.666801452636718750e-01	3.023857116699218750e+00	-2.782939910888671875e+00	0.000000000000000000e+00	0.000000000000000000e+00	-8.941955566406250000e-01	-6.469306945800781250e-01	1.937927246093750000e+00	3.085533142089843750e+00
-2.276321411132812500e+00	-3.499877214431762695e+00	2.924827575683593750e+00	-2.159901618957519531e+00	4.222640991210937500e+00	-4.703068733215332031e-01	1.073440551757812500e+00	1.008224487304687500e-02	1.088630676269531250e+00	-4.613960266113281250e+00	1.277565002441406250e+00	-2.371585130691528320e+00	2.710609436035156250e+00	-4.175762653350830078e+00	-8.730087280273437500e-01	-1.590679168701171875e+00	-3.233375549316406250e+00	-1.630855560302734375e+00	4.836563110351562500e+00	6.202559471130371094e-01	-8.020935058593750000e-01	7.076468467712402344e-01	2.765731811523437500e-01	7.452836036682128906e-01	6.948776245117187500e-01	4.334022998809814453e+00	-3.107833862304687500e-01	-3.139873266220092773e+00	1.645851135253906250e+00	-4.229806423187255859e+00	-1.048583984375000000e-01	-4.201278686523437500e+00	-1.954330444335937500e+00	-1.439520835876464844e+00	4.138565063476562500e+00	1.676169872283935547e+00	3.539749145507812500e+00	-3.067649602890014648e+00	4.540863037109375000e-01	3.118161678314208984e+00	2.965354919433593750e+00	6.448984146118164062e-01	-4.435791015625000000e+00	1.978223323822021484e+00	-4.322235107421875000e+00	-1.454355716705322266e+00	1.601943969726562500e-01	-1.091380119323730469e+00	-3.757369995117187500e+00	3.082218647003173828e+00
-1.812568664550781250e+00	-2.176010131835937500e+00	2.818943977355957031e+00	-2.529731750488281250e+00	2.081762313842773438e+00	4.011764526367187500e-01	4.461562156677246094e+00	-1.660949707031250000e+00	-1.547019958496093750e+00	-1.509223937988281250e+00	2.999728202819824219e+00	-3.614189147949218750e+00	0.000000000000000000e+00	0.000000000000000000e+00	-1.083061218261718750e+00	1.342544555664062500e-01	2.964021682739257812e+00	1.952354431152343750e+00	-5.479612350463867188e-01	-9.738922119140625000e-01	1.902475357055664062e-01	4.784629821777343750e+00	-1.973280906677246094e-01	-4.330078125000000000e+00	-6.068100929260253906e-01	2.593231201171875000e+00	-1.267655372619628906e+00	-4.141151428222656250e+00	2.298748016357421875e+00	-1.376670837402343750e+00	1.911495208740234375e+00	1.540565490722656250e+00	1.556984901428222656e+00	-5.897674560546875000e-01	-3.552001953125000000e+00	1.699546813964843750e+00	4.786029815673828125e+00	9.303588867187500000e-01	3.963847160339355469e+00	-6.250076293945312500e-01	3.893571853637695312e+00	-2.646926879882812500e+00	3.377898216247558594e+00	-1.538406372070312500e+00	1.449696540832519531e+00	4.629882812500000000e+00	1.568687438964843750e+00	2.897285461425781250e+00	4.557790756225585938e+00	-9.924240112304687500e-01
-5.056610107421875000e-01	4.965286254882812500e-01	4.138175964355468750e+00	1.472320556640625000e-01	3.416557312011718750e+00	3.083084106445312500e+00	1.230529785156250000e+00	-3.384078979492187500e+00	-3.322257995605468750e+00	-1.690986633300781250e+00	2.892791748046875000e+00	-2.628501892089843750e+00	-2.127532958984375000e-01	1.156669616699218750e+00	-3.620521545410156250e+00	7.515869140625000000e-01	3.913383483886718750e+00	-2.166007995605468750e+00	1.174980163574218750e+00	-4.478279113769531250e+00	4.311431884765625000e+00	-9.380645751953125000e-01	-3.283889770507812500e+00	-3.455024719238281250e+00	1.329536437988281250e+00	2.682243347167968750e+00	2.308967590332031250e+00	-3.577468872070312500e+00	2.464828491210937500e-01	2.811874389648437500e+00	1.884765625000000000e-01	-3.774261474609375000e+00	7.798156738281250000e-01	1.708374023437500000e+00	1.104164123535156250e+00	-1.634803771972656250e+00	1.827575683593750000e+00	-2.441711425781250000e+00	-2.639144897460937500e+00	-3.616195678710937500e+00	3.968048095703125000e-02	-1.428390502929687500e+00	3.625129699707031250e+00	1.303359985351562500e+00	-4.902313232421875000e+00	5.901870727539062500e-01	2.887702941894531250e+00	2.093719482421875000e+00	-2.211059570312500000e+00	4.385879516601562500e+00
7.263946533203125000e-02	-2.722114562988281250e+00	2.337791442871093750e+00	-4.272510528564453125e+00	-2.903305053710937500e+00	-3.770767211914062500e+00	-7.405395507812500000e-01	7.825431823730468750e-01	3.614883422851562500e-01	-2.132553100585937500e+00	-1.809646606445312500e+00	9.815826416015625000e-01	9.361648559570312500e-01	-1.805072784423828125e+00	4.542663574218750000e+00	-3.118247985839843750e-01	-3.941246032714843750e+00	-2.956329345703125000e+00	4.754180908203125000e+00	3.181838989257812500e-01	-6.251983642578125000e-01	-3.051528930664062500e-01	1.258407592773437500e+00	-4.437374114990234375e+00	1.152091979980468750e+00	-2.935970306396484375e+00	3.143180847167968750e+00	-3.580448150634765625e+00	4.022460937500000000e+00	-2.969409942626953125e+00	1.981552124023437500e+00	-1.948299407958984375e+00	3.376533508300781250e+00	1.341926574707031250e+00	2.485214233398437500e+00	6.985969543457031250e-01	1.491912841796875000e+00	-7.558822631835937500e-01	-2.810394287109375000e+00	9.801101684570312500e-02	2.492370605468750000e+00	2.020866394042968750e+00	-1.707725524902343750e+00	-2.511802673339843750e+00	-8.835144042968750000e-01	-3.224117279052734375e+00	2.031463623046875000e+00	-3.644493103027343750e+00	-2.446777343750000000e+00	7.030525207519531250e-01
7.059555053710937500e-01	1.835556030273437500e-01	2.395393371582031250e+00	-3.570075988769531250e+00	-2.788749694824218750e+00	-3.957809448242187500e+00	-2.176368713378906250e+00	-1.966720581054687500e+00	4.075950622558593750e+00	-2.811355590820312500e+00	1.074234008789062500e+00	8.271789550781250000e-01	-9.598236083984375000e-01	-4.835189819335937500e+00	-2.460945129394531250e+00	4.774932861328125000e-01	-2.143676757812500000e+00	-3.724830627441406250e+00	-3.230873107910156250e+00	2.381042480468750000e+00	2.537216186523437500e+00	2.460678100585937500e+00	1.443923950195312500e+00	2.551582336425781250e+00	1.331245422363281250e+00	-3.933013916015625000e+00	2.011383056640625000e+00	1.493736267089843750e+00	2.306762695312500000e+00	-1.806320190429687500e+00	3.009910583496093750e+00	-2.625442504882812500e+00	-1.504249572753906250e+00	-3.901206970214843750e+00	1.261703491210937500e+00	-1.545478820800781250e+00	4.848213195800781250e+00	1.120086669921875000e+00	-3.742866516113281250e+00	3.220291137695312500e-01	4.109580993652343750e+00	1.904228210449218750e+00	-1.037254333496093750e+00	4.074760437011718750e+00	1.099296569824218750e+00	-3.980407714843750000e-01	3.546882629394531250e+00	3.014785766601562500e+00	4.927337646484375000e+00	4.575347900390625000e-01
0.000000000000000000e+00	0.000000000000000000e+00	-2.535711288452148438e+00	-3.138650894165039062e+00	2.303596496582031250e+00	-1.728231430053710938e+00	1.879753112792968750e+00	-2.767593383789062500e+00	-4.118431091308593750e+00	-2.661746978759765625e+00	-3.182531356811523438e+00	-2.046895980834960938e+00	1.120586395263671875e+00	-4.404157638549804688e+00	2.971828460693359375e+00	-2.785669326782226562e+00	2.091869354248046875e+00	-3.844148635864257812e+00	1.998523712158203125e+00	-6.533069610595703125e-01	1.889396667480468750e+00	3.661199569702148438e+00	-6.492271423339843750e-01	-2.779905319213867188e+00	3.334850311279296875e+00	1.016624450683593750e+00	1.655578613281250000e-02	-4.315122604370117188e+00	3.539237976074218750e-01	-1.032291412353515625e+00	4.283580780029296875e+00	-1.087617874145507812e+00	3.195407867431640625e+00	-1.079771041870117188e+00	-3.017509460449218750e+00	-2.686082839965820312e+00	-2.811872482299804688e+00	-9.787425994873046875e-01	-1.710765838623046875e+00	-9.877071380615234375e-01	3.998062133789062500e+00	1.013889312744140625e+00	1.222465515136718750e+00	-1.678945541381835938e+00	3.380519866943359375e+00	-1.725799560546875000e+00	-1.958389282226562500e+00	1.370731353759765625e+00	-4.003253936767578125e+00	7.733001708984375000e-01
-3.857303619384765625e+00	-2.807708740234375000e+00	-2.565181732177734375e+00	-3.899406433105468750e+00	-2.333635330200195312e+00	-1.753623962402343750e+00	-7.956962585449218750e-01	-1.538070678710937500e+00	-6.962394714355468750e-02	-4.283203125000000000e+00	4.717800140380859375e+00	-8.799896240234375000e-01	3.661308288574218750e-01	2.757019042968750000e+00	1.687374114990234375e+00	2.185134887695312500e-01	-4.722652435302734375e-01	-2.550575256347656250e+00	2.713058471679687500e+00	1.546417236328125000e+00	2.253360748291015625e+00	-1.731300354003906250e+00	4.597389221191406250e+00	1.636169433593750000e+00	-8.891010284423828125e-01	-3.584426879882812500e+00	2.485225677490234375e+00	-5.235748291015625000e-01	-4.614934921264648438e+00	-1.184082031250000000e-02	-3.714704513549804688e+00	6.209487915039062500e-01	-9.504489898681640625e-01	8.625030517578125000e-01	-2.202741622924804688e+00	-9.056854248046875000e-02	-1.568664550781250000e+00	-2.517860412597656250e+00	9.895744323730468750e-01	-4.209327697753906250e+00	-3.053327560424804688e+00	5.912704467773437500e-01	3.951637268066406250e+00	1.755447387695312500e+00	-1.017045974731445312e+00	-3.652877807617187500e-01	3.362247467041015625e+00	1.460121154785156250e+00	-6.046886444091796875e-01	-4.677505493164062500e+00
3.886245727539062500e+00	9.322853088378906250e-01	1.025299072265625000e+00	3.311645507812500000e+00	-3.096710205078125000e+00	-3.027656555175781250e+00	1.950363159179687500e+00	-3.192859649658203125e+00	4.420890808105468750e+00	-1.150161743164062500e+00	-3.636322021484375000e+00	-1.888313293457031250e+00	-1.466857910156250000e+00	-2.604009628295898438e+00	6.632690429687500000e-01	-1.428718566894531250e-01	-4.363372802734375000e+00	-1.095232009887695312e+00	3.052665710449218750e+00	-3.776064872741699219e+00	3.912055969238281250e+00	-2.154491424560546875e+00	1.865989685058593750e+00	-2.535781860351562500e+00	-1.005607604980468750e+00	-5.113182067871093750e-01	-6.656799316406250000e-01	-4.508182525634765625e+00	1.132354736328125000e-01	1.847986221313476562e+00	-2.123718261718750000e-01	-2.435897827148437500e+00	-2.007972717285156250e+00	-1.040201187133789062e+00	3.309631347656250000e-01	-4.012168884277343750e+00	-1.091148376464843750e+00	1.552288055419921875e+00	-7.611923217773437500e-01	-3.413471221923828125e+00	1.407600402832031250e+00	-4.167415618896484375e+00	3.459175109863281250e+00	-1.663515090942382812e+00	3.539299011230468750e+00	3.042659759521484375e-01	-1.561546325683593750e+00	5.843009948730468750e-01	-3.227561950683593750e+00	1.817111968994140625e-01
5.941162109375000000e-01	-4.347347259521484375e+00	1.249572753906250000e+00	-3.899002075195312500e-01	3.449851989746093750e+00	-3.012115478515625000e+00	-3.343048095703125000e-01	-2.697456359863281250e+00	2.561721801757812500e+00	-3.667346954345703125e+00	2.363197326660156250e+00	-3.040435791015625000e+00	-1.289367675781250000e-01	-2.065929412841796875e+00	4.433769226074218750e+00	3.719863891601562500e-01	7.842941284179687500e-01	-1.395828247070312500e+00	3.747558593750000000e-02	6.565818786621093750e-01	3.357933044433593750e+00	6.222038269042968750e-01	3.977508544921875000e-01	-3.710987091064453125e+00	1.112632751464843750e+00	-4.750411987304687500e+00	-1.516220092773437500e+00	-1.066638946533203125e+00	-2.401123046875000000e+00	-1.715480804443359375e+00	1.845756530761718750e+00	-2.638191223144531250e+00	-3.377105712890625000e+00	-3.149623870849609375e+00	-2.393928527832031250e+00	-3.807830810546875000e-01	4.459274291992187500e+00	-6.962318420410156250e-01	2.135505676269531250e+00	-9.844169616699218750e-01	-5.790863037109375000e-01	8.867683410644531250e-01	5.792694091796875000e-01	-3.187065124511718750e-01	3.895851135253906250e+00	-1.617580413818359375e+00	2.126823425292968750e+00	4.366405487060546875e+00	-1.230804443359375000e+00	-3.364139556884765625e+00
1.134017944335937500e+00	-4.323238372802734375e+00	-3.167808532714843750e+00	1.275539398193359375e-01	-3.969299316406250000e+00	-2.054109096527099609e+00	2.584419250488281250e-01	-2.041216373443603516e+00	-2.036254882812500000e+00	1.913288116455078125e+00	9.690933227539062500e-01	3.715126037597656250e+00	-1.809761047363281250e+00	-1.767127037048339844e+00	-1.533229827880859375e+00	-3.818942308425903320e+00	-4.034114837646484375e+00	2.317173957824707031e+00	-2.069759368896484375e+00	2.486891746520996094e-01	2.163536071777343750e+00	-3.042354106903076172e+00	-2.782238006591796875e+00	4.074869155883789062e+00	-1.088138580322265625e+00	-2.081289291381835938e-01	-3.987384796142578125e+00	1.071814060211181641e+00	-2.894271850585937500e+00	1.186728477478027344e+00	2.288387298583984375e+00	1.587026596069335938e+00	-3.768653869628906250e-01	4.766103744506835938e+00	1.085697174072265625e+00	-3.655612230300903320e+00	-2.629661560058593750e+00	-4.017952442169189453e+00	-2.058609008789062500e+00	-2.852104663848876953e+00	5.345687866210937500e-01	-4.079514503479003906e+00	3.242958068847656250e+00	-3.018502235412597656e+00	8.792724609375000000e-01	-8.996248245239257812e-01	-1.338912963867187500e+00	-1.277100563049316406e+00	7.524986267089843750e-01	-1.565527439117431641e+00
-2.011543273925781250e+00	-2.101911544799804688e+00	1.463371276855468750e+00	-1.611042022705078125e-01	3.827049255371093750e+00	-8.375530242919921875e-01	2.520133972167968750e+00	-6.833477020263671875e-01	1.368850708007812500e+00	-4.590568542480468750e+00	1.614891052246093750e+00	-3.320695877075195312e+00	-1.500549316406250000e-01	7.431297302246093750e-01	5.762557983398437500e-01	-3.869228363037109375e+00	-2.698112487792968750e+00	3.030975341796875000e+00	-1.144409179687500000e+00	2.662429809570312500e-01	-8.501510620117187500e-01	-8.751125335693359375e-01	4.177757263183593750e+00	-1.983184814453125000e+00	-1.271621704101562500e+00	-2.933118820190429688e+00	9.574584960937500000e-01	8.028717041015625000e-01	-4.173263549804687500e+00	-1.688043594360351562e+00	1.780380249023437500e+00	2.856792449951171875e+00	-1.597137451171875000e-01	2.072948455810546875e+00	1.699455261230468750e+00	-3.983560562133789062e+00	-2.294937133789062500e+00	-3.368305206298828125e+00	-7.398834228515625000e-01	-1.956903457641601562e+00	2.891334533691406250e+00	2.939987182617187500e+00	-5.219573974609375000e-01	-3.736394882202148438e+00	2.017944335937500000e+00	-2.289102554321289062e+00	-4.302978515625000000e-01	-4.399532318115234375e+00	2.908767700195312500e+00	1.670021057128906250e+00
-1.908389568328857422e+00	1.683086395263671875e+00	4.851989746093750000e-01	3.547359466552734375e+00	1.720854759216308594e+00	-3.939819335937500000e+00	9.016523361206054688e-01	-8.816299438476562500e-01	1.881165504455566406e+00	1.003570556640625000e+00	1.874546051025390625e+00	-2.835460662841796875e+00	2.304363250732421875e-01	-4.823108673095703125e+00	-4.670194625854492188e+00	4.234504699707031250e-01	-3.957325458526611328e+00	-2.711975097656250000e+00	1.286941528320312500e+00	1.314308166503906250e+00	1.073774337768554688e+00	2.312126159667968750e-01	4.040049552917480469e+00	-2.749923706054687500e+00	-3.908883094787597656e+00	-3.998374938964843750e-01	-1.120061397552490234e+00	3.138164520263671875e+00	-4.001953601837158203e+00	2.780944824218750000e+00	-4.171225547790527344e+00	1.727382659912109375e+00	8.954868316650390625e-01	-4.720256805419921875e+00	-1.870317459106445312e+00	-1.345523834228515625e+00	-7.175245285034179688e-01	-4.281208038330078125e+00	-1.794728755950927734e+00	-4.511638641357421875e+00	2.684819221496582031e+00	-2.052532196044921875e+00	1.386216163635253906e+00	-1.865215301513671875e+00	-2.040998458862304688e+00	4.020595550537109375e+00	-3.025512695312500000e+00	-1.860012054443359375e+00	4.437332153320312500e-01	-3.742500305175781250e+00
-1.499320983886718750e+00	-4.629550933837890625e+00	-3.487251281738281250e+00	-2.576866149902343750e+00	-8.822631835937500000e-01	-3.618164062500000000e+00	4.577613830566406250e+00	-7.411804199218750000e-01	3.638946533203125000e+00	-2.475757598876953125e+00	1.885063171386718750e+00	-1.664749145507812500e+00	-2.965507507324218750e+00	-3.533149719238281250e+00	-7.508468627929687500e-01	9.955291748046875000e-01	4.747009277343750000e-02	1.794151306152343750e+00	2.000801086425781250e+00	-1.009418487548828125e+00	1.702980041503906250e+00	1.480102539062500000e-02	4.726486206054687500e+00	-1.382659912109375000e+00	1.084213256835937500e-01	-2.960090637207031250e+00	3.063888549804687500e+00	2.894256591796875000e+00	-2.909248352050781250e+00	6.011619567871093750e-01	-7.980346679687500000e-01	2.686538696289062500e+00	2.357688903808593750e+00	-2.651489257812500000e+00	4.122238159179687500e-01	-2.285488128662109375e+00	1.371536254882812500e-01	4.140838623046875000e+00	2.140037536621093750e+00	-3.988964080810546875e+00	-1.496162414550781250e+00	-1.146709442138671875e+00	2.786102294921875000e+00	1.837905883789062500e+00	1.125236511230468750e+00	1.997940063476562500e+00	-2.890678405761718750e+00	2.925033569335937500e+00	-2.776641845703125000e-01	-4.681705474853515625e+00
1.634071350097656250e+00	-2.423968315124511719e+00	4.541244506835937500e-01	-4.175822734832763672e+00	-2.852752685546875000e+00	-3.269603729248046875e+00	-1.854873657226562500e+00	3.592262268066406250e-01	-1.828643798828125000e+00	-3.943941593170166016e+00	3.183471679687500000e+00	-3.768082618713378906e+00	-4.124458312988281250e+00	2.864522933959960938e-01	0.000000000000000000e+00	0.000000000000000000e+00	-3.063362121582031250e+00	1.661968231201171875e-01	-3.888412475585937500e+00	-2.533128738403320312e+00	-3.362342834472656250e+00	-1.529479980468750000e+00	-3.276908874511718750e+00	1.253281593322753906e+00	1.070854187011718750e+00	-2.969465255737304688e-01	2.846244812011718750e+00	2.022858619689941406e+00	4.146980285644531250e+00	-1.857452869415283203e+00	2.736221313476562500e+00	3.069467544555664062e-01	2.152976989746093750e+00	-8.262844085693359375e-01	-6.559982299804687500e-01	8.427429199218750000e-01	-1.454635620117187500e+00	2.771196365356445312e+00	-4.433822631835937500e-01	2.092351913452148438e+00	9.989929199218750000e-02	-1.060116767883300781e+00	-3.676376342773437500e-01	3.376388549804687500e+00	-3.960250854492187500e+00	2.094547271728515625e+00	1.605041503906250000e+00	8.208560943603515625e-01	-4.469696044921875000e+00	-1.433840751647949219e+00
0.000000000000000000e+00	0.000000000000000000e+00	1.215522766113281250e+00	-4.142845153808593750e+00	-3.332931518554687500e+00	-9.143753051757812500e-01	7.706375122070312500e-01	-2.111877441406250000e+00	1.046386718750000000e+00	-1.069534301757812500e+00	-3.873374938964843750e+00	-2.118629455566406250e+00	-5.900802612304687500e-01	3.011932373046875000e-01	-3.762870788574218750e+00	-3.172561645507812500e+00	-1.905464172363281250e+00	3.132812500000000000e+00	-2.641807556152343750e+00	-3.164054870605468750e+00	1.267532348632812500e+00	-3.055564880371093750e+00	1.927108764648437500e+00	-1.892539978027343750e+00	2.513336181640625000e+00	7.086639404296875000e-01	-1.158050537109375000e+00	-3.932144165039062500e+00	-2.099082946777343750e+00	2.501701354980468750e+00	-2.309875488281250000e-01	-1.675689697265625000e+00	3.943977355957031250e+00	2.796218872070312500e+00	-4.349494934082031250e+00	-1.678329467773437500e+00	3.530792236328125000e+00	-3.170860290527343750e+00	-2.192276000976562500e+00	-3.649879455566406250e+00	-1.553436279296875000e+00	-1.902282714843750000e+00	-2.785736083984375000e+00	-2.079238891601562500e+00	2.202774047851562500e+00	-5.391845703125000000e-01	6.608963012695312500e-01	2.100120544433593750e+00	3.461151123046875000e+00	-2.507858276367187500e+00
-2.800659179687500000e+00	3.639190673828125000e+00	-7.031097412109375000e-01	4.029495239257812500e+00	-1.319240570068359375e+00	-3.220474243164062500e+00	1.830215454101562500e+00	-3.310440063476562500e+00	-9.668731689453125000e-01	-4.859519958496093750e+00	1.418087005615234375e+00	-4.508483886718750000e+00	8.069801330566406250e-01	-2.551101684570312500e+00	1.830097198486328125e+00	-3.981117248535156250e+00	3.303527832031250000e-01	-4.840980529785156250e+00	4.138317108154296875e+00	-2.454879760742187500e+00	2.882617950439453125e+00	-3.633895874023437500e+00	-3.281665802001953125e+00	2.008056640625000000e-01	-2.491729736328125000e+00	4.264808654785156250e+00	-1.260665893554687500e+00	-2.109474182128906250e+00	-9.402694702148437500e-01	-3.763984680175781250e+00	-3.064956665039062500e-01	-3.968055725097656250e+00	-2.886077880859375000e+00	-8.052062988281250000e-01	-3.862575531005859375e+00	-1.915359497070312500e-01	-1.944057464599609375e+00	-2.998603820800781250e+00	1.743869781494140625e+00	2.067825317382812500e+00	6.519050598144531250e-01	2.778854370117187500e-01	4.597522735595703125e+00	-1.841567993164062500e+00	1.263370513916015625e+00	7.125854492187500000e-03	-1.010021209716796875e+00	3.592605590820312500e-01	-3.814018249511718750e+00	-1.700317382812500000e+00
-1.889501571655273438e+00	-1.547533512115478516e+00	-2.260287284851074219e+00	-2.590184211730957031e+00	3.304386138916015625e-02	2.764384746551513672e+00	-3.836186408996582031e+00	-2.680874824523925781e+00	3.206823348999023438e+00	3.475448131561279297e+00	2.732999801635742188e+00	-1.778181076049804688e+00	-3.028974533081054688e-01	-3.236183166503906250e+00	6.148948669433593750e-01	-1.164467811584472656e+00	5.206403732299804688e-01	1.617168903350830078e+00	-1.576260566711425781e+00	1.486121654510498047e+00	2.663228988647460938e+00	-3.862557649612426758e+00	-5.411987304687500000e-01	1.838752269744873047e+00	-4.332503318786621094e+00	-1.543811321258544922e+00	1.600861549377441406e+00	-3.897969007492065430e+00	-1.765566825866699219e+00	3.570376873016357422e+00	-3.000004768371582031e+00	-3.604005098342895508e+00	1.749429702758789062e+00	1.808002948760986328e+00	3.849233627319335938e+00	-4.354910850524902344e-01	3.540254592895507812e+00	-3.216015815734863281e+00	8.090972900390625000e-03	-1.522155284881591797e+00	-8.247566223144531250e-02	6.717572212219238281e-01	-5.076274871826171875e-01	1.183626651763916016e+00	1.187556266784667969e+00	7.761516571044921875e-01	2.312510490417480469e+00	-2.794195890426635742e+00	-2.193744659423828125e+00	5.780606269836425781e-01
3.317489624023437500e-01	-1.767185211181640625e+00	-3.343254089355468750e+00	3.109035491943359375e+00	-3.313636779785156250e+00	-9.370422363281250000e-01	-3.784019470214843750e+00	-3.211963653564453125e+00	2.436653137207031250e+00	-2.728424072265625000e-01	4.308471679687500000e-01	-4.950473785400390625e+00	1.208320617675781250e+00	-3.903640747070312500e+00	-5.826644897460937500e-01	-2.376441955566406250e+00	2.130187988281250000e+00	-3.292583465576171875e+00	1.769691467285156250e+00	-1.510314941406250000e-01	-2.882133483886718750e+00	-2.601108551025390625e+00	-8.071899414062500000e-02	2.739654541015625000e+00	-1.922088623046875000e+00	7.121620178222656250e-01	4.054710388183593750e+00	1.954982757568359375e+00	3.174667358398437500e+00	-1.086795806884765625e+00	4.616790771484375000e+00	4.735717773437500000e-01	9.817428588867187500e-01	-1.800800323486328125e+00	4.610877990722656250e+00	1.579242706298828125e+00	3.752639770507812500e+00	-2.156902313232421875e+00	3.209068298339843750e+00	-3.297992706298828125e+00	1.545646667480468750e+00	1.719612121582031250e+00	-2.740875244140625000e+00	4.090347290039062500e+00	0.000000000000000000e+00	0.000000000000000000e+00	9.747009277343750000e-01	2.779697418212890625e+00	2.622985839843750000e-01	1.674747467041015625e+00
1.595542907714843750e+00	-3.264793395996093750e+00	3.992240905761718750e+00	-6.965332031250000000e-01	2.001449584960937500e+00	-3.769561767578125000e+00	3.294219970703125000e+00	1.220527648925781250e+00	-8.537750244140625000e-01	1.964530944824218750e+00	1.880271911621093750e+00	3.272857666015625000e-01	-1.881401062011718750e+00	-1.126083374023437500e+00	3.786087036132812500e+00	2.225296020507812500e+00	6.886978149414062500e-01	-7.654571533203125000e-02	-3.412399291992187500e+00	1.414855957031250000e+00	-2.951690673828125000e+00	-8.664627075195312500e-01	5.719680786132812500e-01	-2.086006164550781250e+00	-1.296409606933593750e+00	1.466613769531250000e+00	-2.978660583496093750e+00	2.626487731933593750e+00	3.932968139648437500e+00	1.112159729003906250e+00	-2.107200622558593750e+00	-3.805755615234375000e+00	-1.081932067871093750e+00	-3.042091369628906250e+00	-8.936309814453125000e-02	-2.200325012207031250e+00	-2.154975891113281250e+00	-2.734855651855468750e+00	-3.949081420898437500e+00	-1.278808593750000000e+00	2.629508972167968750e+00	-3.609786987304687500e+00	2.923751831054687500e+00	-3.015220642089843750e+00	-4.077423095703125000e+00	2.292594909667968750e+00	-3.021163940429687500e-01	1.046775817871093750e+00	2.449577331542968750e+00	3.789916992187500000e+00
1.237648010253906250e+00	-2.921376466751098633e+00	-1.560295104980468750e+00	-2.642990112304687500e+00	4.303352355957031250e+00	9.526367187500000000e-01	-3.957672119140625000e-01	-3.130401611328125000e+00	4.313507080078125000e-01	-3.887467384338378906e+00	4.741470336914062500e+00	-1.113938808441162109e+00	-2.386459350585937500e+00	-3.580186843872070312e+00	2.615417480468750000e+00	-9.385824203491210938e-01	2.411422729492187500e-01	-1.085488796234130859e+00	-1.069625854492187500e+00	-3.081721544265747070e+00	2.550399780273437500e+00	1.367150306701660156e+00	3.603363037109375000e+00	1.826053142547607422e+00	3.257476806640625000e+00	-2.490033388137817383e+00	-2.153205871582031250e+00	3.439209938049316406e+00	-4.113716125488281250e+00	-1.799110412597656250e+00	-3.449180603027343750e+00	-1.822704315185546875e+00	3.376419067382812500e+00	-3.607204914093017578e+00	-2.612930297851562500e+00	-8.448104858398437500e-01	1.491973876953125000e+00	-8.266582489013671875e-01	-5.345077514648437500e-01	2.467839717864990234e+00	-8.405075073242187500e-01	-9.709038734436035156e-01	-2.631530761718750000e+00	-2.535882234573364258e+00	-1.040031433105468750e+00	3.613163948059082031e+00	3.640670776367187500e+00	-4.284033775329589844e-01	2.985382080078125000e-02	3.741868972778320312e+00
-3.858751296997070312e+00	-2.785133361816406250e+00	-2.573493957519531250e+00	-3.883102416992187500e+00	-2.329219818115234375e+00	-1.732933044433593750e+00	-7.914428710937500000e-01	-1.530975341796875000e+00	-8.157730102539062500e-02	-4.282485961914062500e+00	4.702896118164062500e+00	-9.045028686523437500e-01	3.654022216796875000e-01	2.765304565429687500e+00	1.674919128417968750e+00	2.082138061523437500e-01	-4.743595123291015625e-01	-2.546768188476562500e+00	2.705814361572265625e+00	1.534309387207031250e+00	2.245311737060546875e+00	-1.747406005859375000e+00	4.590671539306640625e+00	1.609550476074218750e+00	-8.969745635986328125e-01	-3.578514099121093750e+00	2.472366333007812500e+00	-5.378265380859375000e-01	-4.609769821166992188e+00	1.506805419921875000e-02	-3.711320877075195312e+00	6.479873657226562500e-01	-9.612407684326171875e-01	8.714981079101562500e-01	-2.198219299316406250e+00	-6.500244140625000000e-02	-1.570566177368164062e+00	-2.505798339843750000e+00	9.779548645019531250e-01	-4.219818115234375000e+00	-3.050586700439453125e+00	6.175537109375000000e-01	3.945674896240234375e+00	1.734985351562500000e+00	-1.016286849975585938e+00	-3.588638305664062500e-01	3.354545593261718750e+00	1.443496704101562500e+00	-6.170768737792968750e-01	-4.674514770507812500e+00
4.344381332397460938e+00	7.210388183593750000e-01	-6.688880920410156250e-02	-3.368362426757812500e+00	0.000000000000000000e+00	0.000000000000000000e+00	-3.654876708984375000e+00	-4.575805664062500000e-01	2.031993865966796875e+00	-2.322052001953125000e+00	-3.474403381347656250e+00	8.204879760742187500e-01	-2.677591323852539062e+00	1.164398193359375000e-01	-2.765174865722656250e+00	-1.099678039550781250e+00	1.512153625488281250e+00	4.570960998535156250e+00	2.985370635986328125e+00	-8.834609985351562500e-01	1.757045745849609375e+00	-1.270812988281250000e+00	1.557691574096679688e+00	2.157089233398437500e+00	7.974987030029296875e-01	-4.025238037109375000e+00	-2.702959060668945312e+00	-2.750190734863281250e+00	1.479778289794921875e+00	8.844299316406250000e-01	5.194969177246093750e-01	3.908996582031250000e-01	-4.326171875000000000e-01	-2.326133728027343750e+00	2.346021652221679688e+00	3.148811340332031250e+00	-1.486013412475585938e+00	-1.551147460937500000e+00	-7.288722991943359375e-01	-3.399398803710937500e+00	1.135816574096679688e+00	-2.958831787109375000e+00	4.943706512451171875e+00	-4.854202270507812500e-01	-3.259477615356445312e+00	-3.128997802734375000e+00	-2.470502853393554688e+00	1.352127075195312500e+00	2.132055282592773438e+00	-1.952972412109375000e-01
2.689381599426269531e+00	5.118255615234375000e-01	1.879747390747070312e+00	-4.313705444335937500e+00	-1.556402206420898438e+00	-1.643901824951171875e+00	-2.734056949615478516e+00	-3.491977691650390625e+00	3.187479972839355469e+00	-2.266265869140625000e+00	2.180408477783203125e+00	-3.716339111328125000e+00	1.307917594909667969e+00	-4.655941009521484375e+00	2.136266708374023438e+00	-2.654510498046875000e+00	4.201968193054199219e+00	-3.101959228515625000e-01	-5.510396957397460938e-01	-1.984165191650390625e+00	-1.061487197875976562e+00	-4.472991943359375000e+00	-4.454406738281250000e+00	-2.147266387939453125e+00	-4.415306091308593750e+00	-1.089080810546875000e+00	-1.638326168060302734e+00	-2.303192138671875000e+00	6.475667953491210938e-01	-4.589252471923828125e+00	1.087277412414550781e+00	-3.573089599609375000e+00	-3.287437438964843750e+00	1.851570129394531250e+00	-8.281469345092773438e-01	-7.517852783203125000e-01	3.701819419860839844e+00	-1.271171569824218750e+00	-2.506294250488281250e-01	6.451568603515625000e-01	4.010979652404785156e+00	7.709350585937500000e-01	-4.466438293457031250e-02	-3.087902069091796875e+00	1.354837417602539062e-01	-4.168876647949218750e+00	0.000000000000000000e+00	0.000000000000000000e+00	-1.348011970520019531e+00	3.866806030273437500e-01
1.835983276367187500e+00	-7.521400451660156250e-01	-1.882652282714843750e+00	4.055503845214843750e+00	-1.785697937011718750e+00	3.380203247070312500e-02	-2.270278930664062500e+00	-2.198120117187500000e+00	3.929450988769531250e+00	7.758674621582031250e-01	1.934455871582031250e+00	-3.933715820312500000e+00	2.715980529785156250e+00	-2.862949371337890625e+00	9.303741455078125000e-01	-1.375362396240234375e+00	3.635147094726562500e+00	-2.247077941894531250e+00	-3.180931091308593750e+00	-1.594207763671875000e+00	-9.752731323242187500e-01	-3.711166381835937500e+00	3.264625549316406250e+00	8.864822387695312500e-01	-1.364746093750000000e+00	-1.587615966796875000e+00	-3.366752624511718750e+00	-9.439811706542968750e-01	1.399978637695312500e+00	3.737682342529296875e+00	-4.324722290039062500e-01	1.695049285888671875e+00	4.676193237304687500e+00	-2.230072021484375000e-02	2.484596252441406250e+00	-7.664108276367187500e-01	3.038726806640625000e+00	2.771091461181640625e+00	1.502861022949218750e+00	1.020961761474609375e+00	2.454345703125000000e+00	3.816959381103515625e+00	1.759109497070312500e+00	2.688358306884765625e+00	-1.543594360351562500e+00	3.449245452880859375e+00	-6.348037719726562500e-01	4.034313201904296875e+00	2.966278076171875000e+00	-1.201152801513671875e+00
-1.052370071411132812e-01	-4.377204895019531250e+00	-1.602828025817871094e+00	-2.379657745361328125e+00	-3.669062614440917969e+00	-2.497600555419921875e+00	4.471401214599609375e+00	-3.992805480957031250e-01	3.915092468261718750e+00	-3.831481933593750000e-02	4.770864486694335938e+00	-1.429508209228515625e+00	2.125774383544921875e+00	-3.771224975585937500e+00	-2.712741851806640625e+00	1.138732910156250000e+00	-3.663190841674804688e+00	-1.198448181152343750e+00	2.057939529418945312e+00	-2.639442443847656250e+00	1.434198379516601562e+00	-2.920162200927734375e+00	-3.153681755065917969e+00	-6.309127807617187500e-02	4.900646209716796875e-01	-4.281501770019531250e-01	2.742536544799804688e+00	1.594894409179687500e+00	-2.214450836181640625e-01	-3.288375854492187500e+00	5.377178192138671875e-01	-1.069175720214843750e+00	-4.724380493164062500e+00	-7.912368774414062500e-01	-4.272090911865234375e+00	-2.731094360351562500e-01	-2.545758247375488281e+00	-2.917942047119140625e+00	8.647775650024414062e-01	-3.868003845214843750e+00	3.599267959594726562e+00	-1.086101531982421875e+00	3.351448059082031250e+00	-3.482982635498046875e+00	-4.004673957824707031e+00	8.065071105957031250e-01	3.393983840942382812e-01	-4.856758117675781250e+00	2.729345321655273438e+00	-2.611553192138671875e+00
-3.490753173828125000e+00	-1.526765823364257812e+00	-1.853446960449218750e-01	-3.828323364257812500e+00	-2.293563842773437500e+00	2.248964309692382812e-01	7.598381042480468750e-01	1.972990036010742188e+00	-2.217391967773437500e+00	-3.468982696533203125e+00	-4.288585662841796875e+00	6.808481216430664062e-01	-2.389480590820312500e+00	-1.438516616821289062e+00	-2.985771179199218750e+00	2.408219337463378906e+00	-4.115329742431640625e+00	1.886266708374023438e+00	-1.428882598876953125e+00	-1.929921150207519531e+00	-4.276027679443359375e+00	-5.635576248168945312e-01	-3.179008483886718750e+00	-4.760694503784179688e-01	2.040130615234375000e+00	-3.276710510253906250e-01	-5.714225769042968750e-01	3.047470092773437500e+00	4.944343566894531250e-01	-2.713769435882568359e+00	-1.725814819335937500e+00	-2.995946884155273438e+00	3.254280090332031250e-01	-3.376336574554443359e+00	4.974868774414062500e+00	-3.834261894226074219e-01	-4.249839782714843750e-01	-4.905917644500732422e+00	1.421081542968750000e+00	-3.298257827758789062e+00	-2.625949859619140625e+00	-8.264899253845214844e-01	4.644996643066406250e+00	1.693820953369140625e-01	3.681404113769531250e+00	-1.681478023529052734e+00	-3.302043914794921875e+00	-3.591723442077636719e+00	4.059398651123046875e+00	-2.230656623840332031e+00
2.632575988769531250e+00	-1.038318157196044922e+00	1.689506530761718750e+00	-2.915487289428710938e+00	-3.172027587890625000e+00	-1.943593502044677734e+00	-2.756164550781250000e+00	-3.918625116348266602e+00	-1.659637451171875000e+00	-1.889109611511230469e+00	-2.625885009765625000e-01	1.787292003631591797e+00	-4.606781005859375000e-01	-2.124200344085693359e+00	4.355621337890625000e+00	-2.135486125946044922e+00	-2.546569824218750000e+00	1.826563358306884766e+00	1.842140197753906250e+00	1.463831424713134766e+00	-1.482406616210937500e+00	1.680749416351318359e+00	-2.435348510742187500e+00	-9.439444541931152344e-01	-1.837547302246093750e+00	-2.852916717529296875e-03	-1.626358032226562500e+00	2.765789508819580078e+00	2.958770751953125000e+00	1.168158054351806641e+00	-2.057090759277343750e+00	-4.089375019073486328e+00	4.445549011230468750e+00	1.872361660003662109e+00	3.875350952148437500e+00	2.645854949951171875e-01	1.163223266601562500e+00	2.314935207366943359e+00	1.965026855468750000e-01	4.218181133270263672e+00	1.225791931152343750e+00	3.570319652557373047e+00	1.731010437011718750e+00	4.022064208984375000e-01	3.591033935546875000e+00	-2.966104507446289062e+00	1.289871215820312500e+00	4.829576969146728516e+00	2.149955749511718750e+00	-3.901924133300781250e+00
-2.595603942871093750e+00	2.092248916625976562e+00	-1.084445953369140625e+00	-4.073715209960937500e+00	2.138816833496093750e+00	-3.215784072875976562e+00	1.080799102783203125e+00	-9.131240844726562500e-02	-1.527229309082031250e+00	-2.450214385986328125e+00	-2.994152069091796875e+00	-1.721475601196289062e+00	-1.787418365478515625e+00	4.380092620849609375e-01	-3.763305664062500000e+00	2.192935943603515625e-01	3.010696411132812500e+00	1.317663192749023438e+00	1.775856018066406250e-01	4.196355819702148438e+00	-4.958992004394531250e-01	-2.022203445434570312e+00	-3.242275238037109375e+00	1.976564407348632812e+00	-4.437133789062500000e+00	2.486248016357421875e-01	-3.634525299072265625e+00	-1.600105285644531250e+00	1.465270996093750000e+00	-2.307708740234375000e+00	7.426757812500000000e-01	-3.121927261352539062e+00	-1.033927917480468750e+00	-4.195575714111328125e-01	1.461486816406250000e-01	-2.206747055053710938e+00	1.257080078125000000e+00	-4.201082229614257812e+00	2.143726348876953125e+00	3.650831222534179688e+00	-2.555641174316406250e+00	-2.898015975952148438e+00	1.907958984375000000e-01	4.847841262817382812e+00	-1.695163726806640625e+00	1.533674240112304688e+00	-4.938583374023437500e-01	-3.126630783081054688e+00	-2.067348480224609375e+00	2.553682327270507812e+00
1.620208740234375000e+00	-3.624267578125000000e-01	4.135070800781250000e+00	1.661796569824218750e+00	1.830078125000000000e+00	-1.004211425781250000e+00	-9.803771972656250000e-01	4.062324523925781250e+00	2.032135009765625000e+00	2.779861450195312500e+00	-1.808601379394531250e+00	9.081954956054687500e-01	4.111099243164062500e-01	2.406250000000000000e+00	-3.417358398437500000e+00	3.431396484375000000e+00	-2.877090454101562500e+00	1.160949707031250000e+00	6.548080444335937500e-01	1.946868896484375000e-01	-7.749710083007812500e-01	-3.535713195800781250e+00	-1.348175048828125000e+00	3.517791748046875000e+00	-1.977279663085937500e+00	-1.771995544433593750e+00	-9.738311767578125000e-01	-9.776992797851562500e-01	-3.505821228027343750e+00	-3.258651733398437500e+00	0.000000000000000000e+00	0.000000000000000000e+00	-3.024627685546875000e+00	-3.708740234375000000e+00	3.306053161621093750e+00	-3.141349792480468750e+00	-2.060668945312500000e+00	-7.026062011718750000e-01	-3.177490234375000000e-01	-2.991462707519531250e+00	-1.936447143554687500e+00	-3.702232360839843750e+00	-3.865959167480468750e+00	7.204055786132812500e-01	4.808273315429687500e-01	-4.953010559082031250e+00	2.534255981445312500e-01	-3.913909912109375000e+00	2.488365173339843750e+00	-1.161376953125000000e+00
-3.807004928588867188e+00	-3.009101867675781250e+00	-4.265234947204589844e+00	-2.001714706420898438e+00	-1.560978889465332031e+00	-2.356033325195312500e+00	-9.611740112304687500e-01	5.160446166992187500e-01	5.174102783203125000e-01	-2.624217987060546875e+00	-1.682345390319824219e+00	-3.075210571289062500e+00	-2.994619369506835938e+00	8.953018188476562500e-01	-1.643674850463867188e+00	-4.352592468261718750e+00	-2.663338661193847656e+00	-3.629854202270507812e+00	1.767406463623046875e-01	1.077083587646484375e+00	-4.451144218444824219e+00	6.902313232421875000e-02	-3.776226043701171875e-01	4.089241027832031250e+00	-3.024828910827636719e+00	2.503673553466796875e+00	-2.544195175170898438e+00	-1.100082397460937500e-01	1.930276870727539062e+00	-4.081045150756835938e+00	6.991844177246093750e-01	3.908622741699218750e+00	-1.583767890930175781e+00	-6.462478637695312500e-01	-1.802986145019531250e+00	1.396320343017578125e+00	1.255754470825195312e+00	-4.158969879150390625e+00	-4.945983886718750000e-01	-4.693069458007812500e-01	4.272068023681640625e+00	-1.229114532470703125e+00	-3.607753753662109375e+00	2.811481475830078125e+00	3.895092010498046875e-01	-3.276863098144531250e+00	2.987342834472656250e+00	-2.237176895141601562e+00	6.647682189941406250e-01	-3.868927001953125000e+00
1.987625122070312500e+00	2.796340942382812500e+00	2.224136352539062500e+00	2.172668457031250000e+00	-1.383087158203125000e+00	3.973411560058593750e+00	-2.460472106933593750e+00	4.230522155761718750e+00	1.092285156250000000e+00	3.328102111816406250e+00	-4.307556152343750000e-01	-5.308380126953125000e-01	-1.611946105957031250e+00	1.282928466796875000e+00	-4.022979736328125000e-01	-2.465324401855468750e+00	-4.227081298828125000e+00	4.153594970703125000e-01	-6.141891479492187500e-01	2.058303833007812500e+00	-5.763168334960937500e-01	-3.093696594238281250e+00	2.212013244628906250e+00	-3.154411315917968750e+00	-3.156532287597656250e+00	-1.807250976562500000e-01	4.089202880859375000e-01	3.405593872070312500e+00	-4.483932495117187500e+00	-2.136802673339843750e+00	-2.683822631835937500e+00	-6.382446289062500000e-01	3.695877075195312500e+00	1.525878906250000000e-02	-3.637008666992187500e+00	-1.196342468261718750e+00	-2.418899536132812500e+00	-3.311485290527343750e+00	-1.674087524414062500e+00	2.359008789062500000e+00	-3.806571960449218750e+00	-9.113311767578125000e-02	-3.053550720214843750e+00	-3.670883178710937500e+00	3.091583251953125000e+00	-3.725181579589843750e+00	0.000000000000000000e+00	0.000000000000000000e+00	1.908508300781250000e+00	-4.243377685546875000e+00
-3.755565643310546875e+00	-2.736568450927734375e+00	-2.198528289794921875e+00	-4.272861480712890625e+00	-1.886356353759765625e+00	-3.677888870239257812e+00	2.620342254638671875e+00	-2.922477722167968750e+00	-3.133232116699218750e+00	-2.426391601562500000e+00	-4.697834014892578125e+00	-1.745147705078125000e-01	2.001720428466796875e+00	-2.628276824951171875e+00	2.078285217285156250e+00	8.295860290527343750e-01	-2.191497802734375000e+00	3.591310501098632812e+00	2.966575622558593750e+00	3.105188369750976562e+00	3.088024139404296875e+00	-3.396280288696289062e+00	-1.782489776611328125e+00	1.848505020141601562e+00	-1.038288116455078125e+00	-2.084177017211914062e+00	-2.031734466552734375e+00	-2.593011856079101562e+00	2.952865600585937500e+00	-1.893701553344726562e+00	-1.112689971923828125e+00	1.801200866699218750e+00	4.933395385742187500e+00	-4.685573577880859375e-01	-2.980361938476562500e+00	-3.506914138793945312e+00	1.793716430664062500e+00	1.869413375854492188e+00	-2.805030822753906250e+00	-1.829223632812500000e+00	3.664360046386718750e-01	-2.964803695678710938e+00	3.403175354003906250e+00	-2.843465805053710938e+00	-2.599563598632812500e-01	1.094511032104492188e+00	7.039451599121093750e-01	-8.554210662841796875e-01	-1.791500091552734375e+00	-1.322286605834960938e+00
4.428657531738281250e+00	-1.021156311035156250e+00	2.085861206054687500e+00	4.268058776855468750e+00	3.148178100585937500e+00	-2.935928344726562500e+00	1.473358154296875000e+00	-3.214622497558593750e+00	-3.836784362792968750e+00	9.338455200195312500e-01	-1.726249694824218750e+00	9.886322021484375000e-01	5.200195312500000000e-02	-4.819297790527343750e+00	3.549034118652343750e+00	-3.459220886230468750e+00	-2.739250183105468750e+00	2.381065368652343750e+00	-1.407562255859375000e+00	-1.002784729003906250e+00	3.929145812988281250e+00	-1.489746093750000000e+00	-4.245727539062500000e+00	-3.071670532226562500e-01	-3.842346191406250000e+00	-2.728057861328125000e+00	1.719871520996093750e+00	-1.998191833496093750e+00	3.434616088867187500e+00	2.417709350585937500e+00	-4.926910400390625000e-01	-2.424865722656250000e+00	-1.017395019531250000e+00	-4.747192382812500000e+00	-4.639350891113281250e+00	-8.722076416015625000e-01	1.737243652343750000e+00	-9.155731201171875000e-01	-2.608108520507812500e-01	-6.492767333984375000e-01	-1.666236877441406250e+00	2.059974670410156250e+00	3.038543701171875000e+00	-2.286659240722656250e+00	0.000000000000000000e+00	0.000000000000000000e+00	6.538543701171875000e-01	-2.426605224609375000e+00	-3.437614440917968750e+00	-2.217643737792968750e+00
2.817626953125000000e+00	-2.941007375717163086e+00	8.776798248291015625e-01	-4.869750976562500000e+00	9.232330322265625000e-02	-4.083168029785156250e+00	1.969253540039062500e+00	-1.534086465835571289e+00	3.668441772460937500e-01	4.774981021881103516e+00	-4.721725463867187500e+00	7.568378448486328125e-01	-3.954071044921875000e+00	2.201380729675292969e+00	-1.831825256347656250e+00	3.220746517181396484e+00	-1.297607421875000000e+00	-2.063510179519653320e+00	8.275833129882812500e-01	-7.638440132141113281e-01	3.656234741210937500e-01	2.067333221435546875e+00	-1.250404357910156250e+00	1.267298698425292969e+00	9.622039794921875000e-01	-1.874401330947875977e+00	-1.635513305664062500e-01	1.091403007507324219e+00	3.596214294433593750e+00	1.092612266540527344e+00	-1.486061096191406250e+00	4.516191959381103516e+00	3.853767395019531250e+00	3.143002986907958984e+00	-4.181472778320312500e+00	1.155372142791748047e+00	-3.298324584960937500e+00	-3.153660058975219727e+00	6.697006225585937500e-01	-2.464296817779541016e+00	3.385017395019531250e+00	2.156271934509277344e+00	-7.158432006835937500e-01	2.229982852935791016e+00	2.749832153320312500e+00	-2.294283390045166016e+00	1.150138854980468750e+00	1.333050251007080078e+00	2.605979919433593750e+00	4.141051769256591797e+00
4.277900695800781250e+00	7.547760009765625000e-02	2.627227783203125000e+00	-1.825256347656250000e-01	-2.774421691894531250e+00	-4.087989807128906250e+00	-1.474128723144531250e+00	-2.492355346679687500e+00	-7.752456665039062500e-01	-3.498359680175781250e+00	-4.152870178222656250e+00	-1.204498291015625000e+00	-2.679916381835937500e+00	3.886398315429687500e+00	-5.455551147460937500e-01	3.878654479980468750e+00	-2.354751586914062500e+00	-1.872299194335937500e+00	1.166931152343750000e+00	-1.872573852539062500e+00	4.674720764160156250e+00	-4.518814086914062500e-01	1.361869812011718750e+00	-2.929359436035156250e+00	-3.975631713867187500e+00	-2.337142944335937500e+00	-3.196716308593750000e-01	1.823295593261718750e+00	-3.371391296386718750e+00	-7.901763916015625000e-02	-3.134124755859375000e+00	2.663513183593750000e+00	-2.763946533203125000e+00	2.198104858398437500e-01	-4.670562744140625000e+00	1.634468078613281250e+00	2.868576049804687500e+00	1.028839111328125000e+00	7.295303344726562500e-01	8.598632812500000000e-01	8.713531494140625000e-02	-1.713539123535156250e+00	-4.496154785156250000e+00	5.158615112304687500e-01	-3.533981323242187500e+00	2.091018676757812500e+00	3.515090942382812500e+00	-2.057418823242187500e+00	4.651290893554687500e+00	-1.555343627929687500e+00
-6.838111877441406250e-01	-2.033943176269531250e+00	-2.919353485107421875e+00	-4.002426147460937500e+00	-4.129016876220703125e+00	-6.339263916015625000e-01	6.901435852050781250e-01	1.838966369628906250e+00	1.982097625732421875e+00	-3.317436218261718750e+00	-2.334175109863281250e+00	-4.821624755859375000e-01	-8.777618408203125000e-03	-4.073150634765625000e+00	-4.515888214111328125e+00	-1.173698425292968750e+00	-4.441547393798828125e+00	-2.247688293457031250e+00	3.235626220703125000e-01	1.265480041503906250e+00	-6.918907165527343750e-01	8.842010498046875000e-01	-3.159641265869140625e+00	-1.182319641113281250e+00	7.447433471679687500e-01	2.925582885742187500e+00	1.097526550292968750e+00	-2.845077514648437500e-01	9.509658813476562500e-01	-4.603004455566406250e+00	-1.419300079345703125e+00	2.858329772949218750e+00	-3.732299804687500000e-01	2.117996215820312500e+00	-2.494350433349609375e+00	1.978897094726562500e+00	-2.290267944335937500e+00	-3.065299987792968750e+00	-3.654483795166015625e+00	2.495643615722656250e+00	2.811725616455078125e+00	-6.991043090820312500e-01	2.515098571777343750e+00	-2.891448974609375000e+00	-1.661891937255859375e+00	-2.844482421875000000e+00	-6.543045043945312500e-01	-2.162933349609375000e-01	-2.739589691162109375e+00	6.756057739257812500e-01
-2.400001525878906250e+00	-1.444570541381835938e+00	-2.763450622558593750e+00	-2.465518474578857422e+00	4.365253448486328125e-02	2.725541591644287109e+00	-4.221380233764648438e+00	-2.505092620849609375e+00	2.266466140747070312e+00	-1.262936115264892578e+00	-7.624607086181640625e-01	-2.992341279983520508e+00	1.378040313720703125e-01	-8.180365562438964844e-01	4.336660385131835938e+00	-2.416951656341552734e+00	4.838943481445312500e-01	1.584462642669677734e+00	-1.660381317138671875e+00	1.560487270355224609e+00	2.258859634399414062e+00	-3.452946424484252930e+00	-5.972280502319335938e-01	1.859093189239501953e+00	-4.700378417968750000e+00	-1.331995964050292969e+00	1.184511184692382812e+00	-3.500930070877075195e+00	-1.784523010253906250e+00	3.636554241180419922e+00	-3.449546813964843750e+00	-3.478626966476440430e+00	1.374051094055175781e+00	2.595145702362060547e+00	3.506015777587890625e+00	1.476039886474609375e-01	3.133136749267578125e+00	-2.751097679138183594e+00	-4.661636352539062500e-01	-1.177450656890869141e+00	-2.139043807983398438e-01	6.569004058837890625e-01	-5.869455337524414062e-01	1.206722736358642578e+00	1.346143722534179688e+00	8.167562484741210938e-01	1.941780090332031250e+00	-2.406117439270019531e+00	-2.350420951843261719e+00	6.767921447753906250e-01
7.861814498901367188e-01	-1.923835754394531250e+00	-8.592424392700195312e-01	-2.173118591308593750e+00	-6.129074096679687500e-02	4.983932495117187500e+00	1.343737602233886719e+00	-2.277847290039062500e+00	1.186533927917480469e+00	-4.406242370605468750e+00	-3.084415435791015625e+00	3.023972988128662109e+00	3.307173728942871094e+00	-2.624221801757812500e+00	-3.105179786682128906e+00	-3.280075073242187500e+00	2.000461578369140625e+00	-6.564829349517822266e-01	2.943283081054687500e+00	2.351477622985839844e+00	-6.893653869628906250e-01	2.953928947448730469e+00	1.743121147155761719e+00	-4.035430908203125000e+00	3.448341369628906250e+00	1.909737348556518555e+00	1.175018310546875000e+00	1.270454406738281250e+00	-1.364482879638671875e+00	9.284057617187500000e-01	-3.332490921020507812e-01	-3.287956237792968750e+00	-1.705577850341796875e+00	-2.836499214172363281e-01	-4.138938903808593750e+00	-1.649814844131469727e-01	9.823493957519531250e-01	3.174888610839843750e+00	4.555225372314453125e+00	1.907186508178710938e+00	3.900909423828125000e+00	2.948382854461669922e+00	1.901771545410156250e+00	4.358294010162353516e-01	3.606109619140625000e-01	2.255391597747802734e+00	7.160301208496093750e-01	-8.066936135292053223e-01	-3.786399841308593750e+00	9.375016689300537109e-01
3.037963867187500000e+00	-4.030761718750000000e-01	-2.687553405761718750e+00	-4.172225952148437500e+00	1.695075988769531250e+00	-3.905181884765625000e+00	-1.036102294921875000e+00	-2.614589691162109375e+00	-1.604072570800781250e+00	7.261009216308593750e-01	1.841758728027343750e+00	-2.857978820800781250e+00	-8.441848754882812500e-01	-4.732841491699218750e+00	2.080917358398437500e-01	-4.530712127685546875e+00	-5.960311889648437500e-01	-3.601360321044921875e+00	2.812347412109375000e-01	-1.460178375244140625e+00	-1.648963928222656250e+00	-2.387599945068359375e+00	-2.101112365722656250e+00	-4.507160186767578125e+00	2.776901245117187500e+00	-3.698993682861328125e+00	-4.157943725585937500e-01	-2.379356384277343750e+00	-2.237052917480468750e+00	-8.378372192382812500e-01	1.040359497070312500e+00	-3.767684936523437500e+00	-2.058547973632812500e+00	-1.881885528564453125e+00	1.979118347167968750e+00	-8.537788391113281250e-01	1.481719970703125000e+00	-1.327503204345703125e+00	3.417175292968750000e+00	-2.585651397705078125e+00	2.019851684570312500e+00	3.518119812011718750e+00	2.119285583496093750e+00	2.149925231933593750e-01	1.266265869140625000e+00	-4.401737213134765625e+00	-1.175224304199218750e+00	4.203960418701171875e+00	-1.850692749023437500e+00	-3.447090148925781250e+00
-2.846675872802734375e+00	8.226356506347656250e-01	1.854846954345703125e+00	-4.523979187011718750e+00	-1.148387908935546875e+00	4.252529144287109375e+00	-4.329627990722656250e+00	1.682563781738281250e+00	8.125267028808593750e-01	-1.390232086181640625e+00	-4.173576354980468750e+00	2.359214782714843750e+00	-1.799354553222656250e+00	-3.734348297119140625e+00	-3.260761260986328125e+00	-2.993616104125976562e+00	-2.049713134765625000e+00	-8.399772644042968750e-01	-4.033081054687500000e+00	-1.049755096435546875e+00	2.746173858642578125e+00	1.140975952148437500e-02	-6.166458129882812500e-02	2.911605834960937500e+00	3.517150878906250000e+00	2.205162048339843750e+00	-7.682075500488281250e-01	-3.311836242675781250e+00	-3.493785858154296875e+00	7.099304199218750000e-01	-4.709392547607421875e+00	-1.014404296875000000e+00	-3.899955749511718750e+00	-2.867933273315429688e+00	1.187454223632812500e+00	-3.609827041625976562e+00	-1.774276733398437500e+00	4.034282684326171875e+00	4.636840820312500000e-01	-4.421628952026367188e+00	-1.299404144287109375e+00	-1.704032897949218750e+00	-1.281318664550781250e-01	-3.501594543457031250e+00	4.207832336425781250e+00	2.305355072021484375e+00	1.895660400390625000e+00	2.351333618164062500e+00	-4.623413085937500000e-02	3.563083648681640625e+00
1.648567199707031250e+00	-3.841299057006835938e+00	3.094764709472656250e+00	4.914665222167968750e-02	2.723648071289062500e+00	-1.735858917236328125e+00	-1.090820312500000000e+00	-3.354692459106445312e+00	-3.401855468750000000e+00	8.269844055175781250e-01	-2.179237365722656250e+00	-3.836698532104492188e+00	-3.739646911621093750e+00	-2.300052642822265625e-01	-2.383758544921875000e+00	-1.774045944213867188e+00	-3.324745178222656250e+00	-1.231401443481445312e+00	1.232765197753906250e+00	-3.320499420166015625e+00	-4.007499694824218750e+00	-1.307533264160156250e+00	1.072158813476562500e-01	-3.151979446411132812e+00	1.766365051269531250e+00	-4.556074142456054688e+00	-3.741699218750000000e+00	1.853296279907226562e+00	-1.023178100585937500e-01	-2.051052093505859375e+00	-1.435317993164062500e+00	-2.340597152709960938e+00	-3.617019653320312500e+00	-2.307928085327148438e+00	-2.645942687988281250e+00	-2.838062286376953125e+00	3.291465759277343750e+00	1.117721557617187500e+00	3.379516601562500000e+00	-3.103971481323242188e+00	-2.092918395996093750e+00	-7.312202453613281250e-01	1.102439880371093750e+00	-2.672832489013671875e+00	-1.130027770996093750e+00	-1.304981231689453125e+00	2.503257751464843750e+00	-1.089635848999023438e+00	2.705856323242187500e+00	-3.969312667846679688e+00
2.638622283935546875e+00	1.755165100097656250e+00	-3.711673736572265625e+00	7.033615112304687500e-01	-1.706489562988281250e+00	4.352844238281250000e+00	0.000000000000000000e+00	0.000000000000000000e+00	2.183696746826171875e+00	3.805274963378906250e+00	1.105796813964843750e+00	3.972694396972656250e+00	3.256164550781250000e+00	3.629615783691406250e+00	-5.891838073730468750e-01	-1.157005310058593750e+00	-1.768394470214843750e+00	-4.168136596679687500e+00	-3.176366806030273438e+00	-2.685386657714843750e+00	-2.553520202636718750e+00	1.206344604492187500e+00	-4.332771301269531250e-01	-4.702140808105468750e+00	2.024410247802734375e+00	-1.770179748535156250e+00	2.980144500732421875e+00	2.371070861816406250e+00	-1.155891418457031250e-01	-6.605148315429687500e-01	-2.745542526245117188e+00	1.400070190429687500e-01	-1.897014617919921875e+00	-2.912300109863281250e+00	-2.079692840576171875e+00	2.460556030273437500e-01	2.387573242187500000e+00	-2.787605285644531250e+00	1.426773071289062500e+00	-2.151229858398437500e+00	-4.179830551147460938e+00	1.761215209960937500e+00	-3.391788482666015625e+00	-1.423034667968750000e+00	4.306278228759765625e+00	-1.642234802246093750e+00	-1.251930236816406250e+00	-1.304573059082031250e+00	1.427253723144531250e+00	-3.641334533691406250e+00
-9.391002655029296875e-01	3.253295898437500000e+00	-3.779129028320312500e+00	1.303634643554687500e+00	-1.973051071166992188e+00	2.871673583984375000e+00	1.097660064697265625e-01	4.039253234863281250e+00	-3.416473388671875000e+00	-1.056373596191406250e+00	-6.052703857421875000e-01	8.608093261718750000e-01	-3.263626098632812500e-01	-3.292694091796875000e+00	-1.757469177246093750e+00	1.211631774902343750e+00	1.338487625122070312e+00	4.093269348144531250e+00	2.877174377441406250e+00	-3.741500854492187500e+00	2.717445373535156250e+00	6.074752807617187500e-01	3.689056396484375000e+00	6.893157958984375000e-02	-5.252513885498046875e-01	2.074974060058593750e+00	1.367790222167968750e+00	-4.721191406250000000e+00	-3.254112243652343750e+00	2.827301025390625000e-01	-6.040496826171875000e-01	-3.904701232910156250e+00	-2.479454040527343750e+00	-2.951942443847656250e+00	-1.599607467651367188e+00	2.315048217773437500e+00	1.178455352783203125e-01	2.955299377441406250e+00	1.398485183715820312e+00	2.985336303710937500e+00	1.641296386718750000e+00	3.522720336914062500e-01	-3.700849533081054688e+00	2.382545471191406250e+00	-3.454269409179687500e+00	-3.424308776855468750e+00	5.122070312500000000e-01	-4.001945495605468750e+00	3.183792114257812500e+00	-3.684234619140625000e-01
-3.886787414550781250e+00	-8.962173461914062500e-01	9.345169067382812500e-01	-3.907554626464843750e+00	-2.005744934082031250e+00	-2.812255859375000000e+00	2.722198486328125000e+00	2.072967529296875000e+00	-8.761215209960937500e-01	-4.920646667480468750e+00	2.595451354980468750e+00	-1.807296752929687500e+00	4.366226196289062500e+00	-5.073165893554687500e-01	6.135711669921875000e-01	-3.292266845703125000e+00	3.163734436035156250e+00	-9.062118530273437500e-01	-7.065811157226562500e-01	-8.420639038085937500e-01	1.211914062500000000e+00	5.397644042968750000e-01	2.004257202148437500e+00	-2.120895385742187500e+00	4.051940917968750000e+00	-1.868537902832031250e+00	-1.193550109863281250e+00	-4.338989257812500000e+00	1.807983398437500000e+00	-1.049652099609375000e+00	2.864524841308593750e+00	-2.837478637695312500e+00	-4.427627563476562500e+00	-2.021080017089843750e+00	1.749000549316406250e+00	2.471862792968750000e+00	3.179100036621093750e+00	1.118721008300781250e+00	-1.778869628906250000e+00	-1.067649841308593750e+00	1.034545898437500000e-01	4.065528869628906250e+00	-1.423339843750000000e-01	-1.821571350097656250e+00	4.296638488769531250e+00	1.663955688476562500e+00	-7.000503540039062500e-01	4.941291809082031250e+00	7.466278076171875000e-01	3.081695556640625000e+00
-1.690597534179687500e-01	-4.377414703369140625e+00	-1.643607139587402344e+00	-2.362487792968750000e+00	-3.715092658996582031e+00	-2.454738616943359375e+00	4.467082977294921875e+00	-4.699325561523437500e-01	3.915918350219726562e+00	-9.956359863281250000e-02	4.753023147583007812e+00	-1.504631042480468750e+00	2.075960159301757812e+00	-3.803081512451171875e+00	-2.692507743835449219e+00	1.175346374511718750e+00	-3.687962532043457031e+00	-1.150482177734375000e+00	2.020221710205078125e+00	-2.671257019042968750e+00	1.392230987548828125e+00	-2.943367004394531250e+00	-3.157208442687988281e+00	-2.203750610351562500e-02	4.814729690551757812e-01	-4.382667541503906250e-01	2.766040802001953125e+00	1.554244995117187500e+00	-2.713403701782226562e-01	-3.287567138671875000e+00	5.209140777587890625e-01	-1.080295562744140625e+00	-4.742082595825195312e+00	-7.266693115234375000e-01	-4.280987739562988281e+00	-2.135887145996093750e-01	-2.595915794372558594e+00	-2.888080596923828125e+00	8.093996047973632812e-01	-3.881786346435546875e+00	3.584669113159179688e+00	-1.142688751220703125e+00	3.308116912841796875e+00	-3.534469604492187500e+00	-3.991815567016601562e+00	8.629531860351562500e-01	2.725038528442382812e-01	-4.861400604248046875e+00	2.692800521850585938e+00	-2.657035827636718750e+00
-2.200531005859375000e+00	2.253547668457031250e+00	-2.597145080566406250e+00	-1.790130615234375000e+00	-1.220596313476562500e+00	-4.183135986328125000e+00	-3.465011596679687500e+00	-3.276168823242187500e+00	-2.321136474609375000e+00	-4.024635314941406250e+00	3.168251037597656250e+00	-2.878784179687500000e+00	-4.526245117187500000e+00	-1.106010437011718750e+00	8.282318115234375000e-01	-3.802200317382812500e+00	-3.081115722656250000e+00	-6.075286865234375000e-02	-3.442741394042968750e+00	-1.116203308105468750e+00	-2.187667846679687500e+00	5.703277587890625000e-01	9.197998046875000000e-01	5.318298339843750000e-01	2.230392456054687500e+00	2.112419128417968750e+00	-2.759017944335937500e-01	-3.619651794433593750e+00	1.575637817382812500e+00	-2.184524536132812500e+00	4.441978454589843750e+00	-1.964157104492187500e+00	-1.329269409179687500e+00	2.877838134765625000e+00	-1.004013061523437500e+00	-2.470344543457031250e+00	-1.359970092773437500e+00	-3.515472412109375000e+00	-2.163619995117187500e-01	-6.088790893554687500e-01	1.688323974609375000e+00	-4.462562561035156250e+00	2.684967041015625000e+00	-3.883766174316406250e+00	1.075592041015625000e+00	-1.760124206542968750e+00	-1.939361572265625000e+00	-1.813018798828125000e+00	-4.186538696289062500e+00	1.691116333007812500e+00
-1.162490844726562500e-01	-4.132503509521484375e+00	-1.344032287597656250e+00	-1.978374481201171875e+00	1.174636840820312500e+00	-2.913661956787109375e+00	2.261863708496093750e+00	-8.068962097167968750e-01	6.427993774414062500e-01	1.260452270507812500e-01	-4.159545898437500000e-02	2.703163146972656250e+00	3.320724487304687500e+00	-4.115066528320312500e-01	3.313270568847656250e+00	-2.852062225341796875e+00	5.318374633789062500e-01	-2.062915802001953125e+00	2.171386718750000000e+00	-3.564479827880859375e+00	1.566452026367187500e+00	-1.693725585937500000e+00	5.412826538085937500e-01	-9.659614562988281250e-01	2.499473571777343750e+00	1.494541168212890625e+00	-6.250762939453125000e-02	-3.043334960937500000e+00	0.000000000000000000e+00	0.000000000000000000e+00	9.625778198242187500e-01	-4.217903137207031250e+00	-7.211532592773437500e-01	-2.178619384765625000e+00	4.556755065917968750e+00	-6.771621704101562500e-01	1.252174377441406250e+00	-1.078567504882812500e-01	-7.450714111328125000e-01	1.117286682128906250e+00	2.251350402832031250e+00	-2.513675689697265625e+00	1.629592895507812500e+00	-6.283721923828125000e-01	3.674308776855468750e+00	-1.593978881835937500e+00	2.416381835937500000e-01	6.534805297851562500e-01	3.400550842285156250e+00	2.157737731933593750e+00
-1.374740600585937500e-01	7.012138366699218750e-01	1.255653381347656250e+00	4.639595031738281250e+00	8.856887817382812500e-01	2.868419647216796875e+00	-2.883438110351562500e+00	1.141519546508789062e+00	5.956268310546875000e-02	-2.639198303222656250e+00	-3.947288513183593750e+00	5.779514312744140625e-01	2.770309448242187500e-01	-4.768682479858398438e+00	-6.177062988281250000e-01	-4.180078506469726562e+00	-4.680397033691406250e+00	-1.691875457763671875e+00	5.738601684570312500e-01	-4.463577270507812500e-01	-2.258026123046875000e+00	-3.973890304565429688e+00	-4.222808837890625000e+00	2.620313644409179688e+00	1.632606506347656250e+00	-1.270792007446289062e+00	-3.898620605468750000e-01	-3.118446350097656250e+00	-5.517578125000000000e-01	1.217554092407226562e+00	-1.675514221191406250e+00	1.342929840087890625e+00	3.059501647949218750e+00	-3.444938659667968750e-01	5.515670776367187500e-01	-3.671007156372070312e+00	0.000000000000000000e+00	0.000000000000000000e+00	-9.168472290039062500e-01	-2.159273147583007812e+00	-1.890716552734375000e+00	2.413925170898437500e+00	-3.202384948730468750e+00	2.191869735717773438e+00	1.527740478515625000e+00	-3.106948852539062500e+00	2.636825561523437500e+00	-3.428424835205078125e+00	1.809852600097656250e+00	-1.854476928710937500e-01
-7.686843872070312500e-01	-3.869953155517578125e+00	1.602600097656250000e+00	-4.062667846679687500e+00	2.727912902832031250e+00	-2.103492736816406250e+00	1.047569274902343750e+00	-1.068820953369140625e+00	0.000000000000000000e+00	0.000000000000000000e+00	3.790779113769531250e+00	-1.762496948242187500e+00	9.227066040039062500e-01	-3.244316101074218750e+00	2.035621643066406250e+00	-2.952083587646484375e+00	1.033279418945312500e+00	-2.186244964599609375e+00	2.937522888183593750e+00	1.773605346679687500e-01	-2.726547241210937500e+00	2.078704833984375000e+00	6.861724853515625000e-01	-4.881034851074218750e+00	4.244461059570312500e-01	-1.276039123535156250e+00	-8.313751220703125000e-02	-4.017784118652343750e+00	1.685165405273437500e+00	-1.322429656982421875e+00	-5.880813598632812500e-01	-9.488182067871093750e-01	2.680007934570312500e+00	-3.914794921875000000e+00	2.083457946777343750e+00	-1.870288848876953125e+00	5.539398193359375000e-01	-5.321235656738281250e-01	3.936393737792968750e+00	6.715507507324218750e-01	-2.601768493652343750e+00	-3.895736694335937500e+00	4.000328063964843750e+00	-3.009796142578125000e-02	4.811058044433593750e+00	-9.076919555664062500e-01	4.268852233886718750e+00	1.748298645019531250e+00	3.096313476562500000e+00	-2.662616729736328125e+00
-3.961395263671875000e+00	1.259841918945312500e-01	0.000000000000000000e+00	0.000000000000000000e+00	-4.463333129882812500e+00	1.893135070800781250e+00	-2.218025207519531250e+00	1.338958740234375000e-01	1.091720581054687500e+00	-1.790702819824218750e+00	-4.697036743164062500e+00	-9.586334228515625000e-01	2.021102905273437500e-01	-4.112068176269531250e+00	-1.337425231933593750e+00	1.107574462890625000e+00	1.095771789550781250e+00	-3.478736877441406250e+00	-8.191299438476562500e-01	-1.029983520507812500e+00	1.964843750000000000e+00	-1.164047241210937500e+00	-4.734977722167968750e+00	1.217575073242187500e+00	-8.958053588867187500e-01	-2.351860046386718750e+00	-2.085517883300781250e+00	-4.465110778808593750e+00	-8.861770629882812500e-01	2.135780334472656250e+00	-3.070465087890625000e+00	-5.576934814453125000e-01	2.880249023437500000e+00	-6.053390502929687500e-01	4.634994506835937500e+00	-1.313110351562500000e+00	3.075187683105468750e+00	-2.994644165039062500e+00	-4.033897399902343750e+00	2.435729980468750000e+00	1.016845703125000000e-01	2.751869201660156250e+00	8.548889160156250000e-01	-2.415718078613281250e+00	9.566955566406250000e-01	6.200332641601562500e-01	1.042839050292968750e+00	-4.789672851562500000e+00	3.029090881347656250e+00	-1.754112243652343750e+00
1.588401794433593750e-01	-2.555490493774414062e+00	-1.319599151611328125e+00	-4.193454742431640625e+00	0.000000000000000000e+00	0.000000000000000000e+00	-3.730232238769531250e+00	-2.772979736328125000e+00	-8.616561889648437500e-01	-2.092353820800781250e+00	-1.593818664550781250e+00	-2.937082290649414062e+00	-5.752830505371093750e-01	-3.364753723144531250e+00	3.173419952392578125e+00	-3.017183303833007812e+00	-1.437526702880859375e+00	1.582843780517578125e+00	-3.048271179199218750e+00	-6.696929931640625000e-01	3.313117980957031250e+00	1.205043792724609375e-01	7.071533203125000000e-01	-3.515190124511718750e+00	5.850677490234375000e-01	-4.613639831542968750e+00	1.672405242919921875e+00	2.662117004394531250e+00	2.839202880859375000e-01	-1.473035812377929688e+00	2.418067932128906250e+00	-1.791309356689453125e+00	-7.721328735351562500e-01	-7.564983367919921875e-01	-1.940830230712890625e+00	1.102485656738281250e+00	-1.948822021484375000e+00	-2.371858596801757812e+00	-4.056785583496093750e+00	7.215747833251953125e-01	1.297721862792968750e+00	-1.950214385986328125e+00	-5.645866394042968750e-01	4.620141983032226562e+00	3.745922088623046875e+00	-1.906709671020507812e+00	2.238609313964843750e+00	-7.184600830078125000e-02	1.836170196533203125e+00	-2.896430969238281250e+00
-2.721717834472656250e+00	-2.935340881347656250e+00	4.712066650390625000e+00	-1.470062255859375000e+00	9.868927001953125000e-01	-3.909542083740234375e+00	3.966072082519531250e+00	-2.290557861328125000e+00	3.256530761718750000e-01	-6.047821044921875000e-01	-1.682899475097656250e+00	5.742645263671875000e-02	2.553787231445312500e+00	-3.255073547363281250e+00	3.087692260742187500e-01	-4.032291412353515625e+00	1.287017822265625000e+00	1.620780944824218750e+00	-1.785484313964843750e+00	-3.807678222656250000e+00	-2.682708740234375000e+00	5.258331298828125000e-01	2.420120239257812500e-01	-1.286537170410156250e+00	-4.625930786132812500e+00	5.610656738281250000e-01	-4.846359252929687500e+00	-1.200172424316406250e+00	5.734710693359375000e-01	4.966377258300781250e+00	-1.640876770019531250e+00	-2.709526062011718750e+00	-3.829063415527343750e+00	-1.652122497558593750e+00	-7.514190673828125000e-01	-8.156433105468750000e-01	-2.216522216796875000e+00	1.019287109375000000e+00	-9.859466552734375000e-01	2.358108520507812500e+00	3.663162231445312500e+00	1.524742126464843750e+00	-1.831504821777343750e+00	-1.033912658691406250e+00	-1.499435424804687500e+00	-1.619003295898437500e+00	-1.270294189453125000e-02	3.820350646972656250e+00	4.354553222656250000e-01	-2.957519531250000000e+00
3.430226802825927734e+00	-3.154716491699218750e+00	-8.338583111763000488e-01	8.767776489257812500e-01	1.794391632080078125e+00	-1.482139587402343750e+00	-2.117402315139770508e+00	-1.775360107421875000e-01	1.546617746353149414e+00	8.265914916992187500e-01	-2.624007225036621094e+00	1.953048706054687500e+00	3.801136255264282227e+00	2.431785583496093750e+00	3.126936435699462891e+00	-3.298263549804687500e-01	1.244627714157104492e+00	2.043846130371093750e+00	-2.818519353866577148e+00	-3.444229125976562500e+00	3.004064798355102539e+00	3.393379211425781250e+00	2.662744760513305664e+00	2.321975708007812500e+00	-2.624211907386779785e-01	4.984947204589843750e+00	-2.200321197509765625e+00	9.087524414062500000e-01	1.270884513854980469e+00	-3.073341369628906250e+00	-3.603372573852539062e-01	-1.740562438964843750e+00	-2.746791601181030273e+00	3.803039550781250000e+00	-1.784489631652832031e+00	-3.798034667968750000e+00	2.739593267440795898e+00	6.815795898437500000e-01	-7.732672691345214844e-01	-3.027389526367187500e+00	-7.661757469177246094e-01	-1.887283325195312500e-01	-1.658809781074523926e-01	3.882438659667968750e+00	-2.111021995544433594e+00	2.932083129882812500e+00	1.810909986495971680e+00	3.738143920898437500e+00	2.356642246246337891e+00	-3.752998352050781250e+00
1.276470184326171875e+00	-2.427673339843750000e+00	-3.547397613525390625e+00	-2.178207397460937500e+00	-2.202148437500000000e-01	4.139373779296875000e+00	-2.202007293701171875e+00	1.619010925292968750e+00	-1.451450347900390625e+00	-1.470329284667968750e+00	-1.765281677246093750e+00	-2.727958679199218750e+00	-4.668006896972656250e+00	-4.605255126953125000e-01	-4.579093933105468750e+00	1.938247680664062500e+00	3.082122802734375000e+00	-3.568885803222656250e+00	3.973175048828125000e+00	-3.679733276367187500e-01	3.811759948730468750e+00	3.094055175781250000e+00	-2.360458374023437500e+00	4.206886291503906250e+00	-3.030426025390625000e+00	-4.142761230468750000e-03	3.024520874023437500e+00	-2.908164978027343750e+00	-1.427913665771484375e+00	-2.128349304199218750e+00	0.000000000000000000e+00	0.000000000000000000e+00	5.542488098144531250e-01	3.362945556640625000e+00	3.445167541503906250e-01	-3.229225158691406250e+00	-6.179046630859375000e-02	-4.509910583496093750e+00	-3.486595153808593750e+00	-1.047714233398437500e+00	-1.893936157226562500e+00	-3.382133483886718750e+00	-2.916435241699218750e+00	-3.088226318359375000e+00	4.540290832519531250e-01	-2.505653381347656250e+00	2.245559692382812500e+00	1.651039123535156250e+00	4.096500396728515625e+00	-1.019653320312500000e+00
-4.431613922119140625e+00	2.218918800354003906e+00	-2.557418823242187500e+00	-2.336325645446777344e-01	4.200630187988281250e-01	2.260934352874755859e+00	-3.499446868896484375e+00	1.646664142608642578e+00	-3.546527862548828125e+00	3.209509849548339844e-01	-4.523178100585937500e+00	-1.127661705017089844e+00	1.082115173339843750e-01	-3.746977090835571289e+00	-2.785530090332031250e+00	3.155257225036621094e+00	3.720467090606689453e-01	-4.394821166992187500e+00	-4.229736328125000000e-01	-6.172537803649902344e-01	-2.519603729248046875e+00	-1.897277593612670898e+00	-9.727478027343750000e-02	-1.706476211547851562e+00	2.064266204833984375e+00	1.046779632568359375e+00	-1.136459350585937500e+00	-3.565004110336303711e+00	-2.658676147460937500e+00	3.809506893157958984e+00	-3.390659332275390625e+00	-9.585943222045898438e-01	-2.630573272705078125e+00	1.023539066314697266e+00	-2.927901744842529297e-01	-4.300323486328125000e+00	-2.028649091720581055e+00	-4.202064514160156250e+00	4.543956756591796875e+00	7.474346160888671875e-01	4.254848480224609375e+00	-2.553624153137207031e+00	-3.940547943115234375e+00	2.657873153686523438e+00	-2.170097351074218750e+00	4.251801967620849609e+00	7.964057922363281250e-01	-1.068217515945434570e+00	2.564296722412109375e+00	2.054764747619628906e+00
3.375444412231445312e-01	-4.431581497192382812e+00	2.328022956848144531e+00	4.762606620788574219e-01	1.422499656677246094e+00	-2.336031436920166016e+00	-3.746243000030517578e+00	-2.769038200378417969e+00	1.427091598510742188e+00	-4.423038482666015625e+00	-2.467555999755859375e+00	-2.990151882171630859e+00	3.218748092651367188e+00	-2.357074737548828125e+00	4.358183860778808594e+00	-2.870597839355468750e-01	-1.760982513427734375e+00	1.210250854492187500e-01	1.971320152282714844e+00	-2.735271930694580078e+00	3.525890350341796875e+00	-3.419743299484252930e+00	-1.694665908813476562e+00	1.424226760864257812e+00	2.655114173889160156e+00	-2.741310119628906250e+00	-2.858040809631347656e+00	2.238917350769042969e-01	-1.684304237365722656e+00	-3.945188999176025391e+00	4.324961662292480469e+00	-2.400615215301513672e+00	3.142080307006835938e-01	-1.062240123748779297e+00	1.452367782592773438e+00	-1.063578128814697266e+00	-2.788545608520507812e+00	1.496856689453125000e+00	3.353232383728027344e+00	2.819720268249511719e+00	1.216647148132324219e+00	-1.697345256805419922e+00	2.306168556213378906e+00	-3.786324024200439453e+00	3.454823493957519531e+00	-1.716552257537841797e+00	2.014818191528320312e+00	-6.300120353698730469e-01	-1.860263824462890625e+00	-2.038446426391601562e+00
1.112800598144531250e+00	4.249416351318359375e+00	3.486854553222656250e+00	1.701730728149414062e+00	4.820114135742187500e+00	6.584596633911132812e-02	3.751304626464843750e+00	-1.697006225585937500e+00	-2.778053283691406250e+00	4.695696830749511719e-01	3.142295837402343750e+00	2.744194984436035156e+00	-2.750045776367187500e+00	-3.820898294448852539e+00	3.246078491210937500e-01	-3.872377634048461914e+00	3.497688293457031250e+00	-1.058286190032958984e+00	9.257507324218750000e-02	-4.513017654418945312e+00	-3.893669128417968750e+00	1.309356689453125000e-01	-3.613510131835937500e+00	-1.537282466888427734e+00	2.872314453125000000e-01	6.079983711242675781e-01	-6.932449340820312500e-01	-4.159207344055175781e-01	-4.749969482421875000e+00	-9.586567878723144531e-01	3.424064636230468750e+00	-2.790130138397216797e+00	-4.560699462890625000e-01	-1.655728340148925781e+00	1.203605651855468750e+00	3.147667884826660156e+00	0.000000000000000000e+00	0.000000000000000000e+00	-2.650146484375000000e-01	-2.752624034881591797e+00	-2.325042724609375000e+00	1.696048736572265625e+00	-2.534545898437500000e+00	-1.687366008758544922e+00	-4.121795654296875000e+00	2.304117202758789062e+00	6.746902465820312500e-01	-2.182227134704589844e+00	-2.303802490234375000e+00	1.019745826721191406e+00
5.187072753906250000e-01	-3.460159301757812500e+00	-3.226787567138671875e+00	3.370666503906250000e+00	-4.841117858886718750e+00	3.506164550781250000e-01	-3.879665374755859375e+00	1.021278381347656250e+00	2.587047576904296875e+00	-3.648487091064453125e+00	-4.473178863525390625e+00	-2.041030883789062500e+00	-5.085220336914062500e-01	-1.039443969726562500e+00	-2.485313415527343750e+00	1.438819885253906250e+00	1.927413940429687500e-01	2.335098266601562500e+00	-3.763256072998046875e+00	-2.879962921142578125e+00	-8.377799987792968750e-01	-4.470607757568359375e+00	-1.980205535888671875e+00	-3.921222686767578125e+00	-1.704296112060546875e+00	-2.248844146728515625e+00	4.061851501464843750e-01	-4.573383331298828125e+00	-2.088798522949218750e+00	-2.817665100097656250e+00	-4.449695587158203125e+00	1.396331787109375000e+00	-1.262607574462890625e+00	-2.049102783203125000e-01	-3.609828948974609375e+00	-4.755401611328125000e-02	1.521606445312500000e+00	-3.919052124023437500e+00	-2.781986236572265625e+00	-1.988960266113281250e+00	-1.805477142333984375e+00	-1.154098510742187500e+00	-2.697185516357421875e+00	-3.095920562744140625e+00	3.380680084228515625e+00	-1.699729919433593750e+00	-2.730941772460937500e-02	-2.461021423339843750e+00	3.297431945800781250e+00	-2.798641204833984375e+00
3.460414886474609375e+00	-5.368356704711914062e-01	3.311653137207031250e+00	-3.606842041015625000e+00	1.757472991943359375e+00	2.247741699218750000e+00	-2.123825073242187500e+00	-3.105792999267578125e-01	-1.183197021484375000e+00	-1.741461753845214844e+00	1.878948211669921875e+00	-2.112357139587402344e+00	1.763996124267578125e+00	-2.778643608093261719e+00	9.433479309082031250e-01	-3.541262626647949219e+00	0.000000000000000000e+00	0.000000000000000000e+00	-4.051586151123046875e+00	1.629059791564941406e+00	1.318798065185546875e+00	-1.174966812133789062e+00	-3.134117126464843750e+00	-9.575262069702148438e-01	-4.022541046142578125e+00	-2.997655868530273438e-01	-1.027374267578125000e+00	6.749601364135742188e-01	-1.883659362792968750e-01	-4.061980724334716797e+00	-2.111595153808593750e+00	7.813434600830078125e-01	7.794456481933593750e-01	-2.298606872558593750e+00	3.752342224121093750e+00	-1.152322769165039062e+00	-2.271255493164062500e+00	-1.623635292053222656e+00	-4.198997497558593750e+00	3.527441024780273438e-01	-4.390335083007812500e-01	4.383611679077148438e+00	-2.826057434082031250e+00	-2.017656326293945312e+00	9.545898437500000000e-02	1.133916854858398438e+00	-2.438793182373046875e+00	2.526692390441894531e+00	2.858505249023437500e+00	-2.603979110717773438e+00
-4.796905517578125000e-01	-2.078449249267578125e+00	-5.422592163085937500e-02	-2.557292938232421875e+00	-1.013576507568359375e+00	-3.070968627929687500e+00	-3.204864501953125000e+00	7.144203186035156250e-01	1.071193695068359375e+00	-3.039585113525390625e+00	4.001541137695312500e+00	-1.792354583740234375e+00	1.474056243896484375e+00	2.558639526367187500e+00	3.425685882568359375e+00	-2.933994293212890625e+00	-1.317356109619140625e+00	-2.599182128906250000e-01	5.910949707031250000e-01	-2.575809478759765625e+00	6.210937500000000000e-01	3.833999633789062500e-01	-1.643188476562500000e+00	-8.450088500976562500e-01	-1.552021026611328125e+00	-1.931209564208984375e+00	1.252849578857421875e+00	-4.131816864013671875e+00	-3.087272644042968750e+00	-3.438507080078125000e+00	-3.800354003906250000e-01	-4.609573364257812500e+00	-4.284778594970703125e+00	8.965034484863281250e-01	4.352348327636718750e+00	-7.930870056152343750e-01	-2.519367218017578125e+00	-2.435562133789062500e+00	3.395809173583984375e+00	6.346282958984375000e-01	1.735034942626953125e+00	-3.081714630126953125e+00	-6.997146606445312500e-01	5.844497680664062500e-02	3.059738159179687500e+00	1.215267181396484375e+00	-2.089832305908203125e+00	-2.933422088623046875e+00	-2.328281402587890625e+00	4.369365692138671875e+00
2.122810363769531250e+00	8.465843200683593750e-01	-1.379433631896972656e+00	4.483192443847656250e+00	2.720678329467773438e+00	1.193515777587890625e+00	-2.571491241455078125e+00	-3.729480743408203125e+00	-4.482627868652343750e+00	-5.728378295898437500e-01	2.221076965332031250e+00	-3.289337158203125000e+00	1.326028823852539062e+00	-4.221282958984375000e+00	-1.578789710998535156e+00	-6.382179260253906250e-01	0.000000000000000000e+00	0.000000000000000000e+00	3.032646179199218750e-01	-2.344779968261718750e+00	2.422269821166992188e+00	-4.372776031494140625e+00	2.305374145507812500e-01	-4.049621582031250000e+00	5.089159011840820312e-01	-3.443450927734375000e+00	-4.793173789978027344e+00	4.690895080566406250e-01	1.729949951171875000e+00	-1.738967895507812500e-01	2.562191009521484375e+00	-1.617324829101562500e+00	4.446262359619140625e+00	7.743263244628906250e-01	3.899444580078125000e+00	3.021770477294921875e+00	-3.839434623718261719e+00	2.095115661621093750e+00	-4.576148033142089844e+00	1.076473236083984375e+00	-3.833253860473632812e+00	-1.634540557861328125e+00	9.053544998168945312e-01	-1.222293853759765625e+00	-2.448054313659667969e+00	-1.615520477294921875e+00	3.369407653808593750e+00	4.953269958496093750e-01	-1.331525802612304688e+00	1.079895019531250000e+00
1.743688583374023438e+00	-2.627309083938598633e+00	-2.543819427490234375e+00	-2.391675710678100586e+00	-3.020334243774414062e+00	3.787606239318847656e+00	-6.058425903320312500e-01	-2.487819194793701172e+00	-3.956243515014648438e+00	1.905643939971923828e+00	3.713115692138671875e+00	-3.142189979553222656e+00	-1.762174606323242188e+00	-2.581949234008789062e-01	7.276248931884765625e-01	-4.453097820281982422e+00	2.519262313842773438e+00	-1.125789880752563477e+00	-1.557962417602539062e+00	2.266016006469726562e+00	4.705829620361328125e+00	-1.063920021057128906e+00	3.206094741821289062e+00	1.242888450622558594e+00	-1.453924179077148438e+00	-2.444462060928344727e+00	-1.399198532104492188e+00	2.930176258087158203e+00	-3.506814956665039062e+00	-2.906691312789916992e+00	-1.123718261718750000e+00	4.701594352722167969e+00	-4.159210205078125000e+00	-6.419444084167480469e-01	-3.086555480957031250e+00	-1.374058723449707031e-01	-1.930599212646484375e+00	3.932103157043457031e+00	-1.005765914916992188e+00	-1.947119712829589844e+00	1.516670227050781250e+00	-3.704732418060302734e+00	-3.101022720336914062e+00	-1.254833698272705078e+00	-3.794532775878906250e+00	3.017852783203125000e+00	3.610403060913085938e+00	-1.077911615371704102e+00	0.000000000000000000e+00	0.000000000000000000e+00
-1.521945953369140625e+00	-4.744331359863281250e+00	-4.835815429687500000e-01	-4.449764251708984375e+00	8.165130615234375000e-01	-2.863044738769531250e+00	-1.315864562988281250e+00	1.439235687255859375e+00	-2.124713897705078125e+00	-4.488090515136718750e+00	2.895812988281250000e+00	-1.502098083496093750e+00	1.868175506591796875e+00	-2.427944183349609375e+00	-1.855533599853515625e+00	-1.613357543945312500e+00	-3.652214050292968750e+00	-2.756607055664062500e+00	4.956813812255859375e+00	-1.285972595214843750e-01	-1.951396942138671875e+00	-2.709365844726562500e+00	-4.166164398193359375e+00	2.402271270751953125e+00	-3.256229400634765625e+00	3.110542297363281250e-01	-3.652545928955078125e+00	1.334171295166015625e+00	0.000000000000000000e+00	0.000000000000000000e+00	2.081573486328125000e+00	-7.539596557617187500e-01	-9.232330322265625000e-02	2.886951446533203125e+00	3.035591125488281250e+00	2.336696624755859375e+00	3.850097656250000000e+00	-4.813003540039062500e-02	2.764785766601562500e+00	1.727153778076171875e+00	-3.589057922363281250e-01	2.290584564208984375e+00	6.421394348144531250e-01	4.517364501953125000e-01	7.133293151855468750e-01	-4.452850341796875000e+00	3.862300872802734375e+00	1.617458343505859375e+00	4.140636444091796875e+00	-1.094017028808593750e+00
2.621109008789062500e+00	3.608764648437500000e+00	-2.748939514160156250e+00	-1.565124511718750000e+00	-2.892337799072265625e+00	1.895637512207031250e+00	1.738693237304687500e+00	-3.242126464843750000e+00	1.913238525390625000e+00	-4.325988769531250000e+00	-1.310058593750000000e+00	-4.054946899414062500e+00	2.970626831054687500e+00	-1.216941833496093750e+00	3.231918334960937500e+00	2.468513488769531250e+00	5.254364013671875000e-01	-1.108222961425781250e+00	4.487602233886718750e+00	-1.992164611816406250e+00	7.786178588867187500e-01	-3.818519592285156250e+00	4.209297180175781250e+00	-8.961486816406250000e-01	-3.034591674804687500e-01	-3.700012207031250000e+00	2.181976318359375000e+00	-4.585266113281250000e-01	-2.478713989257812500e-01	-4.837738037109375000e+00	3.198127746582031250e+00	1.407623291015625000e-02	3.251884460449218750e+00	-2.284034729003906250e+00	1.729736328125000000e-01	4.005294799804687500e+00	2.125297546386718750e+00	2.270889282226562500e-01	8.372726440429687500e-01	3.942214965820312500e+00	-1.677307128906250000e+00	-1.639801025390625000e+00	2.168128967285156250e+00	-2.169654846191406250e+00	-4.464778900146484375e+00	4.534606933593750000e-01	-2.631202697753906250e+00	-2.216896057128906250e+00	-1.777366638183593750e+00	1.644119262695312500e+00
-7.270061969757080078e-02	-1.439752578735351562e+00	2.754789352416992188e+00	3.031749725341796875e-01	3.570340633392333984e+00	-4.368667602539062500e-01	-8.949395418167114258e-01	-2.459787368774414062e+00	4.560573101043701172e-01	-3.596233367919921875e+00	1.400979757308959961e+00	-2.190916061401367188e+00	4.527741909027099609e+00	-1.300878524780273438e+00	2.585177421569824219e+00	-2.667253494262695312e+00	-1.815643310546875000e+00	-1.034755706787109375e-01	2.116532802581787109e+00	2.404163360595703125e+00	4.970955848693847656e-02	-4.623790740966796875e+00	1.483304500579833984e-01	3.708280563354492188e+00	-3.817420959472656250e+00	4.113292694091796875e-01	-8.706270456314086914e-01	-7.164287567138671875e-01	0.000000000000000000e+00	0.000000000000000000e+00	1.970970630645751953e-01	-2.518444061279296875e+00	-3.984695434570312500e+00	-1.548755645751953125e+00	-4.189804077148437500e+00	1.446342468261718750e+00	-9.457101821899414062e-01	3.592657089233398438e+00	-6.356451511383056641e-01	-1.815090179443359375e+00	1.679368972778320312e+00	-3.271331787109375000e+00	2.477936267852783203e+00	1.353567123413085938e+00	-9.469951391220092773e-01	5.339412689208984375e-01	1.611470222473144531e+00	3.951358795166015625e-01	3.358466625213623047e+00	6.669845581054687500e-01
1.790485382080078125e-01	-4.107959747314453125e+00	0.000000000000000000e+00	0.000000000000000000e+00	-4.857635498046875000e-01	-4.117790222167968750e+00	4.059791564941406250e-01	5.094528198242187500e-01	2.480056762695312500e+00	1.118190765380859375e+00	-3.968992233276367188e+00	-2.909717559814453125e+00	-2.547306060791015625e+00	-2.927131652832031250e+00	-3.789638519287109375e+00	2.810493469238281250e+00	3.960327148437500000e+00	-2.242313385009765625e+00	-3.356056213378906250e+00	-8.280067443847656250e-01	2.439111709594726562e+00	-1.011657714843750000e-02	3.700483322143554688e+00	-1.634712219238281250e+00	8.044433593750000000e-01	2.623176574707031250e+00	-2.876544952392578125e+00	1.453407287597656250e+00	2.897964477539062500e+00	-2.442939758300781250e+00	-3.906574249267578125e-01	2.034465789794921875e+00	-2.997112274169921875e+00	2.090034484863281250e-01	-3.259458541870117188e+00	-2.085292816162109375e+00	-1.866724014282226562e+00	7.153587341308593750e-01	-2.152677536010742188e+00	-1.858829498291015625e+00	4.205480575561523438e+00	1.117572784423828125e+00	-1.450691223144531250e-01	-3.074771881103515625e+00	-3.977010726928710938e+00	1.542457580566406250e+00	-2.434341430664062500e+00	2.425743103027343750e+00	-1.276659011840820312e+00	-1.781425476074218750e-01
2.981079101562500000e+00	-3.220096588134765625e+00	-2.209701538085937500e+00	-3.067562103271484375e+00	-4.581359863281250000e+00	-1.687587738037109375e+00	-1.979164123535156250e+00	3.026763916015625000e+00	-4.392791748046875000e+00	1.045316696166992188e+00	4.483642578125000000e+00	-1.029943466186523438e+00	-2.048599243164062500e+00	3.685548782348632812e+00	-3.504943847656250000e-02	-4.299673080444335938e+00	-2.385108947753906250e+00	-1.102626800537109375e+00	-1.262145996093750000e+00	-2.403812408447265625e+00	-6.926651000976562500e-01	1.137744903564453125e+00	2.045516967773437500e+00	2.582130432128906250e-01	-1.358161926269531250e+00	-4.024700164794921875e+00	1.529357910156250000e+00	1.451194763183593750e+00	-9.456100463867187500e-01	3.394605636596679688e+00	-4.297943115234375000e-01	-3.091405868530273438e+00	2.692123413085937500e+00	8.301544189453125000e-02	-3.051872253417968750e+00	3.179567337036132812e+00	-2.713638305664062500e+00	-4.036485671997070312e+00	-3.536552429199218750e+00	-3.311710357666015625e+00	8.829193115234375000e-01	4.542211532592773438e+00	3.933052062988281250e+00	-1.977695465087890625e+00	1.065048217773437500e+00	1.969163894653320312e+00	-3.953659057617187500e+00	-2.778156280517578125e+00	6.261291503906250000e-01	-3.394788742065429688e+00
2.208709716796875000e-01	-4.446568012237548828e+00	-3.288726806640625000e+00	-1.034390449523925781e+00	1.989124298095703125e+00	-7.232198715209960938e-01	2.976551055908203125e+00	-2.107026100158691406e+00	-1.125705718994140625e+00	4.829620361328125000e+00	4.044990539550781250e+00	-4.218358993530273438e-01	-3.528976440429687500e-01	2.420211791992187500e+00	-2.149463653564453125e+00	2.643003463745117188e+00	2.008247375488281250e-01	1.275266647338867188e+00	-1.189498901367187500e-01	-3.397844314575195312e+00	1.018329620361328125e+00	-1.329993247985839844e+00	1.592178344726562500e-01	-6.549024581909179688e-01	3.222167968750000000e+00	3.182306289672851562e-01	2.121299743652343750e+00	3.785715103149414062e-01	-1.743440628051757812e+00	-1.714921951293945312e+00	-4.176284790039062500e+00	-2.434956550598144531e+00	1.876167297363281250e+00	-2.007257461547851562e+00	0.000000000000000000e+00	0.000000000000000000e+00	-3.350715637207031250e+00	-3.134884834289550781e+00	1.322788238525390625e+00	-2.388183593750000000e+00	4.424049377441406250e+00	6.178073883056640625e-01	1.837898254394531250e+00	2.139733314514160156e+00	-3.857074737548828125e+00	-1.385907173156738281e+00	-2.236152648925781250e+00	-3.100514411926269531e+00	-9.367942810058593750e-01	-6.137437820434570312e-01
-1.175201416015625000e+00	-1.479667663574218750e+00	1.994033813476562500e+00	2.143520355224609375e+00	-1.898849487304687500e+00	1.879783630371093750e+00	-4.328880310058593750e+00	1.015300750732421875e+00	-3.715744018554687500e+00	7.558746337890625000e-01	1.175704956054687500e+00	-1.521965026855468750e+00	-5.036697387695312500e-01	-1.339557647705078125e+00	1.983558654785156250e+00	2.801006317138671875e+00	-3.487625122070312500e-01	-4.577449798583984375e+00	2.461822509765625000e+00	-1.802967071533203125e+00	-2.187088012695312500e+00	-1.036468505859375000e+00	-2.947273254394531250e+00	-1.849079132080078125e+00	-6.774063110351562500e-01	-2.467048645019531250e+00	8.951568603515625000e-02	-1.651676177978515625e+00	4.497833251953125000e-01	6.457519531250000000e-01	-3.583114624023437500e+00	1.852706909179687500e+00	2.694068908691406250e+00	1.291397094726562500e+00	-3.088539123535156250e+00	-2.944278717041015625e+00	5.722351074218750000e-01	-2.663757324218750000e+00	-3.368049621582031250e+00	1.826896667480468750e-01	-1.579910278320312500e+00	-4.406837463378906250e+00	2.928215026855468750e+00	-2.751293182373046875e+00	3.746772766113281250e+00	-1.918197631835937500e+00	3.797920227050781250e+00	-7.606201171875000000e-01	-8.407592773437500000e-01	2.173934936523437500e+00
-2.181125640869140625e+00	2.089109420776367188e-01	-3.746143341064453125e+00	-2.629472255706787109e+00	1.213668823242187500e+00	-3.182510852813720703e+00	-3.192214965820312500e-01	2.292954444885253906e+00	2.010322570800781250e+00	-3.904332637786865234e+00	-4.078308105468750000e+00	2.331238746643066406e+00	1.918624877929687500e+00	2.293054580688476562e+00	-2.126743316650390625e+00	-3.823760032653808594e+00	3.713600158691406250e+00	6.690912246704101562e-01	-1.970970153808593750e+00	3.580265998840332031e+00	-4.256286621093750000e+00	2.019109725952148438e-01	3.438682556152343750e+00	-2.358202934265136719e+00	3.873443603515625000e-01	3.185523986816406250e+00	-1.685173034667968750e+00	1.206441879272460938e+00	3.189163208007812500e-01	-4.174591541290283203e+00	-1.604866027832031250e+00	-2.827055454254150391e+00	1.650512695312500000e+00	3.375756263732910156e+00	-6.399917602539062500e-01	-2.278999328613281250e+00	-1.387863159179687500e-01	-1.290715217590332031e+00	-1.269577026367187500e+00	4.752828598022460938e+00	-3.320381164550781250e+00	-1.603966712951660156e+00	2.350402832031250000e+00	3.312324523925781250e+00	2.778846740722656250e+00	8.419322967529296875e-02	-2.338375091552734375e+00	-1.058118820190429688e+00	2.564834594726562500e+00	1.178606986999511719e+00
2.105434417724609375e+00	-1.581275939941406250e+00	6.406726837158203125e-01	-5.447387695312500000e-02	-2.427898406982421875e+00	-3.393898010253906250e+00	-2.009225845336914062e+00	-2.348663330078125000e+00	-2.909622192382812500e-01	-2.187473297119140625e+00	2.657598495483398438e+00	6.385841369628906250e-01	8.157711029052734375e-01	3.282741546630859375e+00	3.673137664794921875e+00	2.920570373535156250e-01	-2.145542144775390625e+00	-4.449649810791015625e+00	7.079353332519531250e-01	-4.090862274169921875e+00	1.631830215454101562e+00	3.389167785644531250e-01	-5.314865112304687500e-01	-4.270725250244140625e+00	3.164325714111328125e+00	-1.762851715087890625e+00	-3.315845489501953125e+00	-2.767452239990234375e+00	-3.635736465454101562e+00	-1.726627349853515625e+00	-3.271417617797851562e+00	-4.441871643066406250e-01	-1.251459121704101562e+00	2.794235229492187500e+00	-8.100986480712890625e-01	-9.250106811523437500e-01	-3.931369781494140625e-01	3.872768402099609375e+00	-2.717365264892578125e+00	-2.338249206542968750e+00	4.156785964965820312e+00	-1.280380249023437500e+00	-2.303352355957031250e+00	-1.291389465332031250e+00	-8.607673645019531250e-02	-3.278480529785156250e+00	1.794723510742187500e+00	-4.280498504638671875e+00	2.922237396240234375e+00	-3.028221130371093750e+00
3.918777465820312500e+00	-1.195701599121093750e+00	-3.573438644409179688e+00	9.058532714843750000e-01	2.756622314453125000e+00	-1.868263244628906250e+00	3.077037811279296875e+00	-2.421123504638671875e+00	2.715473175048828125e-01	-2.263149261474609375e+00	-2.027648925781250000e+00	-4.392190933227539062e+00	-9.033489227294921875e-01	-4.339725494384765625e+00	0.000000000000000000e+00	0.000000000000000000e+00	2.266979217529296875e-01	-4.257650375366210938e+00	3.718378067016601562e+00	-2.471809387207031250e+00	-2.515258789062500000e-01	-3.262603759765625000e+00	3.920864105224609375e+00	-5.089683532714843750e-01	-2.600265502929687500e+00	-1.537992477416992188e+00	-2.325687408447265625e+00	1.281730651855468750e+00	2.088253021240234375e+00	9.583969116210937500e-01	3.480524063110351562e+00	-1.817024230957031250e+00	9.337463378906250000e-01	6.998901367187500000e-01	-3.826486587524414062e+00	2.504768371582031250e-01	3.168155670166015625e+00	-3.485914230346679688e+00	1.758935928344726562e+00	-1.444637298583984375e+00	3.632423400878906250e+00	3.294296264648437500e+00	6.438369750976562500e-01	-1.689060211181640625e+00	-2.222063064575195312e+00	3.376579284667968750e+00	-2.730651855468750000e+00	1.881332397460937500e-01	-4.400585174560546875e+00	-1.060123443603515625e-01
2.859367370605468750e+00	-3.893127441406250000e-01	-8.331451416015625000e-01	-2.853008270263671875e+00	0.000000000000000000e+00	0.000000000000000000e+00	2.386344909667968750e+00	-3.744022369384765625e+00	-2.758827209472656250e+00	-3.742530822753906250e+00	-1.670738220214843750e+00	-3.591140747070312500e+00	2.826606750488281250e+00	-1.682792663574218750e+00	3.918350219726562500e+00	-1.723068237304687500e+00	1.254783630371093750e+00	-1.815795898437500000e-03	-1.021499633789062500e+00	2.869182586669921875e+00	2.060249328613281250e+00	-2.691604614257812500e+00	1.944694519042968750e+00	-1.016582489013671875e+00	1.653717041015625000e+00	2.108501434326171875e+00	2.354965209960937500e-01	-4.966316223144531250e+00	-3.520507812500000000e+00	-5.746917724609375000e-01	1.740615844726562500e+00	4.435726165771484375e+00	-4.210586547851562500e-01	5.502357482910156250e-01	-2.695167541503906250e+00	1.642837524414062500e-01	-3.782653808593750000e-02	-1.685245513916015625e+00	3.227302551269531250e+00	1.237731933593750000e+00	-8.043136596679687500e-01	-4.559581756591796875e+00	-2.051101684570312500e+00	-2.549564361572265625e+00	-2.851104736328125000e-02	-3.764865875244140625e+00	-3.650352478027343750e+00	7.565994262695312500e-01	-1.104515075683593750e+00	-3.948226928710937500e+00
-1.090126037597656250e-01	-3.968025207519531250e+00	3.334449768066406250e+00	-8.100547790527343750e-01	-3.588565826416015625e+00	-2.615772247314453125e+00	1.464298248291015625e+00	-4.533699035644531250e+00	5.572853088378906250e-01	-3.943733215332031250e+00	-3.401355743408203125e+00	-3.258548736572265625e+00	-1.751445770263671875e+00	-1.560710906982421875e+00	-1.756683349609375000e+00	-3.624588012695312500e+00	-1.028755187988281250e+00	4.761123657226562500e-01	9.418067932128906250e-01	-2.059532165527343750e+00	2.281188964843750000e-01	-2.906154632568359375e+00	-4.706306457519531250e+00	1.326953887939453125e+00	-7.664108276367187500e-01	-7.500000000000000000e-01	-1.397983551025390625e+00	-2.579105377197265625e+00	-2.852905273437500000e+00	-3.642154693603515625e+00	3.446075439453125000e+00	-2.063377380371093750e+00	-1.116924285888671875e+00	3.948535919189453125e+00	2.557117462158203125e+00	2.737792968750000000e+00	-6.534461975097656250e-01	-3.591030120849609375e+00	-8.657112121582031250e-01	-2.964744567871093750e+00	1.402301788330078125e+00	-3.230453491210937500e+00	2.576179504394531250e+00	-2.745574951171875000e+00	-1.607826232910156250e+00	4.640026092529296875e+00	-2.495201110839843750e+00	-2.594131469726562500e+00	-1.422805786132812500e-01	1.932567596435546875e+00
-2.118740081787109375e+00	3.576503753662109375e+00	-2.943813323974609375e+00	-3.576881408691406250e+00	3.129692077636718750e+00	-1.646644592285156250e+00	-4.551696777343750000e+00	-1.059606552124023438e+00	8.361816406250000000e-02	-7.039585113525390625e-01	-3.232158660888671875e+00	1.465295791625976562e+00	-4.118701934814453125e+00	2.827323913574218750e+00	9.976234436035156250e-01	1.904098510742187500e+00	-3.844734191894531250e+00	-2.643711090087890625e+00	-1.726558685302734375e+00	-3.235929489135742188e+00	-2.325977325439453125e+00	4.210384368896484375e+00	1.270729064941406250e+00	-2.652511596679687500e-01	2.305362701416015625e+00	4.382099151611328125e+00	-2.603492736816406250e+00	-2.372453689575195312e+00	-3.380626678466796875e+00	-1.629928588867187500e+00	-1.038112640380859375e+00	-4.066638946533203125e+00	4.389545440673828125e+00	-4.634246826171875000e-01	4.214000701904296875e+00	-1.749771118164062500e+00	-1.384651184082031250e+00	-2.016031265258789062e+00	-4.953155517578125000e-01	-3.015703201293945312e+00	-2.418830871582031250e+00	2.490768432617187500e+00	4.237903594970703125e+00	1.808319091796875000e-01	6.004028320312500000e-01	-3.130336761474609375e+00	-2.363876342773437500e+00	-1.140293121337890625e+00	3.946720123291015625e+00	-2.372367858886718750e+00
6.568930149078369141e-01	-8.636894226074218750e-01	6.305892467498779297e-01	-3.851016998291015625e+00	1.275919675827026367e+00	-4.024345397949218750e+00	1.600073337554931641e+00	-1.659313201904296875e+00	-6.747300624847412109e-01	-2.037914276123046875e+00	4.063948631286621094e+00	1.806026458740234375e+00	3.092103004455566406e+00	3.639846801757812500e+00	-2.077590942382812500e+00	6.187667846679687500e-01	-2.386569976806640625e-03	-4.067520141601562500e+00	3.829341411590576172e+00	-2.631568908691406250e-01	3.476396083831787109e+00	1.475273132324218750e+00	1.723812341690063477e+00	-4.522399902343750000e+00	2.380881309509277344e+00	1.577857971191406250e+00	2.273659229278564453e+00	-2.506038665771484375e+00	1.295232295989990234e+00	1.941528320312500000e-01	5.840733051300048828e-01	-2.012756347656250000e+00	1.233253479003906250e+00	-2.907962799072265625e+00	-1.071327209472656250e+00	-2.589927673339843750e+00	3.242549419403076172e+00	-5.777702331542968750e-01	-2.097648620605468750e+00	-6.082534790039062500e-02	1.607887744903564453e-01	3.175762176513671875e+00	-6.565964221954345703e-02	4.260501861572265625e+00	-3.524810791015625000e+00	1.446544647216796875e+00	-3.504539489746093750e+00	2.562309265136718750e+00	4.037829875946044922e+00	-1.356349945068359375e+00
-5.201110839843750000e-01	4.296081542968750000e+00	-3.508323669433593750e+00	3.204143524169921875e+00	3.779808044433593750e+00	-2.217704772949218750e+00	3.868095397949218750e+00	-9.793853759765625000e-02	2.157844543457031250e+00	2.344455718994140625e+00	2.850914001464843750e+00	3.481330871582031250e+00	3.765281677246093750e+00	5.894126892089843750e-01	2.752365112304687500e+00	-4.070430755615234375e+00	1.109375000000000000e+00	3.602779388427734375e+00	-7.789459228515625000e-01	1.743522644042968750e+00	1.273918151855468750e+00	-2.579132080078125000e+00	-2.910316467285156250e+00	-1.108360290527343750e-01	-4.897514343261718750e+00	-2.999877929687500000e-02	-1.919937133789062500e+00	-2.430881500244140625e+00	2.406730651855468750e+00	-1.995143890380859375e+00	-1.704399108886718750e+00	3.671062469482421875e+00	-8.279647827148437500e-01	-2.221992492675781250e+00	1.059738159179687500e+00	2.240814208984375000e+00	1.724319458007812500e+00	3.338512420654296875e+00	-9.060745239257812500e-01	-4.340858459472656250e+00	-1.965179443359375000e-01	-1.122432708740234375e+00	1.170021057128906250e+00	-4.675701141357421875e+00	-4.317703247070312500e-01	-3.857883453369140625e+00	-4.496070861816406250e+00	5.856208801269531250e-01	-1.757575988769531250e+00	-1.341110229492187500e+00
-1.618361473083496094e+00	-4.451637268066406250e+00	-3.764983177185058594e+00	-2.751594543457031250e+00	6.573171615600585938e-01	1.055435180664062500e+00	-2.218169212341308594e+00	2.484886169433593750e+00	3.193480491638183594e+00	-9.639892578125000000e-01	-1.416849136352539062e+00	1.500648498535156250e+00	-1.755401611328125000e+00	-2.777145385742187500e+00	-3.831376075744628906e+00	-1.471824645996093750e+00	1.005249023437500000e-01	-2.909896850585937500e+00	2.529660224914550781e+00	-9.932556152343750000e-01	-4.314124107360839844e+00	-4.904403686523437500e-01	0.000000000000000000e+00	0.000000000000000000e+00	-2.868890762329101562e+00	-2.020652770996093750e+00	2.896843910217285156e+00	1.116333007812500000e-01	-3.340717315673828125e+00	-9.876251220703125000e-01	3.763499259948730469e+00	-5.745620727539062500e-01	3.930034637451171875e-01	1.676490783691406250e+00	-1.708000183105468750e+00	4.213096618652343750e+00	2.326922416687011719e+00	2.456100463867187500e+00	-1.893624305725097656e+00	-3.854789733886718750e+00	3.073177337646484375e-01	2.952278137207031250e+00	4.025008201599121094e+00	4.548645019531250000e-02	7.451143264770507812e-01	-3.069946289062500000e+00	1.380796432495117188e-01	-4.214401245117187500e+00	-3.739778518676757812e+00	1.746238708496093750e+00
2.753903865814208984e-01	4.226669311523437500e+00	-2.673034667968750000e+00	2.164611816406250000e+00	0.000000000000000000e+00	0.000000000000000000e+00	2.426843643188476562e-01	6.967544555664062500e-01	3.594887256622314453e+00	7.384643554687500000e-01	-1.836624145507812500e+00	2.283859252929687500e-01	4.128923416137695312e-01	-4.350082397460937500e+00	-2.694496154785156250e+00	-2.378860473632812500e+00	9.423193931579589844e-01	2.689727783203125000e+00	3.186945438385009766e+00	2.076568603515625000e-01	-8.111190795898437500e-01	-4.539260864257812500e+00	-2.129859924316406250e+00	-1.426605224609375000e+00	-2.039672851562500000e+00	-2.516197204589843750e+00	4.175278186798095703e+00	-1.209663391113281250e+00	-1.043312072753906250e+00	-2.039436340332031250e+00	-3.317588806152343750e+00	-2.649864196777343750e+00	8.588662147521972656e-01	-3.164978027343750000e+00	4.521008968353271484e+00	-1.771461486816406250e+00	-3.499855041503906250e+00	-4.633102416992187500e-01	-1.110382080078125000e+00	-6.024856567382812500e-01	-2.599800109863281250e+00	-3.468910217285156250e+00	1.375987052917480469e+00	-2.034523010253906250e+00	1.984433174133300781e+00	3.052139282226562500e+00	1.986275196075439453e+00	-2.944206237792968750e+00	3.128734588623046875e+00	-8.640136718750000000e-01
4.017457008361816406e+00	-2.317359924316406250e+00	1.862540245056152344e-01	-3.049983978271484375e+00	1.292033672332763672e+00	-3.226802825927734375e+00	3.551043510437011719e+00	-3.335346221923828125e+00	4.781043052673339844e+00	6.449394226074218750e-01	-3.387330055236816406e+00	-5.504608154296875000e-03	1.854563236236572266e+00	-5.411529541015625000e-01	1.531267166137695312e+00	-4.311126708984375000e+00	-9.517860412597656250e-01	1.889171600341796875e+00	-2.508465766906738281e+00	-1.404926300048828125e+00	7.793765068054199219e-01	-7.631034851074218750e-01	-1.436999559402465820e+00	8.702430725097656250e-01	-6.564111709594726562e-01	9.199142456054687500e-02	3.365044593811035156e+00	-2.228561401367187500e+00	-4.376266479492187500e+00	-5.572853088378906250e-01	1.411629199981689453e+00	-1.806823730468750000e+00	2.438930988311767578e+00	-3.181499481201171875e+00	-2.748286724090576172e+00	-3.508831024169921875e+00	1.116189956665039062e-01	2.336036682128906250e+00	-2.970465421676635742e+00	-2.423980712890625000e+00	8.716588020324707031e-01	1.546268463134765625e+00	-4.139547348022460938e-01	-3.391345977783203125e+00	-6.287078857421875000e-01	-2.310646057128906250e+00	2.152715206146240234e+00	-2.565975189208984375e+00	-4.192108154296875000e+00	7.029762268066406250e-01
-3.829952239990234375e+00	-2.122985839843750000e+00	-3.799324035644531250e-01	-4.496116638183593750e+00	-2.979351043701171875e+00	-2.794723510742187500e+00	1.372604370117187500e-01	-1.173553466796875000e+00	9.182395935058593750e-01	4.824562072753906250e+00	2.646041870117187500e+00	-1.997955322265625000e+00	3.451808929443359375e+00	-3.487327575683593750e+00	7.566452026367187500e-01	3.135414123535156250e+00	-4.520416259765625000e-03	3.907951354980468750e+00	-1.121658325195312500e+00	3.402412414550781250e+00	-3.666648864746093750e+00	-5.649032592773437500e-01	2.767448425292968750e+00	1.029579162597656250e+00	-1.401668548583984375e+00	2.311477661132812500e-01	-4.473327636718750000e+00	-2.143066406250000000e+00	-2.290866851806640625e+00	-4.729766845703125000e-01	2.381958007812500000e+00	3.937072753906250000e+00	4.501091003417968750e+00	-1.523284912109375000e-01	-1.022827148437500000e+00	-3.433105468750000000e+00	1.792957305908203125e+00	1.717987060546875000e-01	1.248924255371093750e+00	-1.795814514160156250e+00	3.876544952392578125e+00	7.681655883789062500e-01	1.061393737792968750e+00	-3.012573242187500000e+00	-9.036445617675781250e-01	-2.118537902832031250e+00	6.760368347167968750e-01	-2.350616455078125000e-01	1.874523162841796875e+00	2.952430725097656250e+00
-2.062644958496093750e+00	2.686752319335937500e+00	8.320808410644531250e-01	7.528686523437500000e-01	1.496047973632812500e-01	-3.447296142578125000e+00	-1.596481323242187500e+00	2.226699829101562500e+00	-2.635795593261718750e+00	-1.594314575195312500e+00	-4.900665283203125000e-01	-3.184989929199218750e+00	-5.220031738281250000e-01	2.176437377929687500e+00	4.137718200683593750e+00	-6.238555908203125000e-02	-3.757534027099609375e+00	-1.194320678710937500e+00	3.116977691650390625e+00	2.614356994628906250e+00	-2.522012710571289062e+00	1.606811523437500000e+00	0.000000000000000000e+00	0.000000000000000000e+00	-1.130453109741210938e+00	3.276596069335937500e+00	2.189105987548828125e+00	-2.605201721191406250e+00	-3.728281021118164062e+00	-2.325355529785156250e+00	3.045593261718750000e+00	-1.879196166992187500e+00	2.769832611083984375e+00	3.665931701660156250e+00	9.220046997070312500e-01	2.434661865234375000e+00	-1.333257675170898438e+00	4.608497619628906250e+00	-2.019786834716796875e-01	4.731674194335937500e+00	1.083473205566406250e+00	-2.696014404296875000e+00	-9.241447448730468750e-01	-2.109748840332031250e+00	-4.038473129272460938e+00	-7.629394531250000000e-02	-3.794879913330078125e-01	4.099685668945312500e+00	-4.920093536376953125e+00	6.442565917968750000e-01
-1.495246887207031250e+00	-3.856193542480468750e+00	-3.806037902832031250e+00	-3.094490051269531250e+00	-4.484298706054687500e+00	1.123374938964843750e+00	-8.765258789062500000e-01	-4.098220825195312500e+00	8.778305053710937500e-01	-4.908889770507812500e+00	-3.808380126953125000e+00	9.614715576171875000e-01	-2.042846679687500000e+00	-1.844421386718750000e+00	1.824798583984375000e-01	-3.842048645019531250e+00	5.347518920898437500e-01	-2.608322143554687500e+00	-1.912857055664062500e+00	2.140426635742187500e+00	1.813735961914062500e-01	1.383979797363281250e+00	-3.416366577148437500e-01	-1.696372985839843750e+00	-3.549865722656250000e+00	2.837265014648437500e+00	-8.849639892578125000e-01	1.679176330566406250e+00	-2.783142089843750000e+00	-3.836227416992187500e+00	1.197250366210937500e+00	1.769035339355468750e+00	1.446914672851562500e+00	-3.712196350097656250e+00	-2.095603942871093750e+00	-2.943077087402343750e+00	1.620513916015625000e+00	-2.617324829101562500e+00	3.097480773925781250e+00	-3.142700195312500000e-01	0.000000000000000000e+00	0.000000000000000000e+00	-1.060974121093750000e+00	2.801666259765625000e-01	-7.023620605468750000e-02	3.746810913085937500e+00	-2.696166992187500000e+00	-9.618148803710937500e-01	9.365921020507812500e-01	5.354919433593750000e-01
7.591209411621093750e-01	-1.137136459350585938e+00	-2.779216766357421875e+00	-3.088169097900390625e+00	1.329032897949218750e+00	-2.297739028930664062e+00	2.690879821777343750e+00	-3.461990356445312500e-01	2.929740905761718750e+00	-1.425230026245117188e+00	-3.756713867187500000e-02	-4.483236312866210938e+00	3.105392456054687500e-01	-6.178550720214843750e-01	3.804924011230468750e+00	-4.843063354492187500e-01	3.509902954101562500e-01	-2.806179046630859375e+00	-2.217136383056640625e+00	-4.224632263183593750e+00	4.414710998535156250e-01	-4.945611953735351562e+00	-2.227668762207031250e-01	-1.648262023925781250e+00	-3.455104827880859375e+00	-2.134685516357421875e-01	-3.543899536132812500e+00	1.978317260742187500e+00	5.541381835937500000e-01	4.013004302978515625e-01	2.359214782714843750e+00	2.074790954589843750e+00	-2.202758789062500000e-01	1.103626251220703125e+00	-3.781814575195312500e-01	-5.667476654052734375e-01	2.232276916503906250e+00	-3.704231262207031250e+00	1.852508544921875000e+00	-1.339918136596679688e+00	2.435226440429687500e+00	3.150169372558593750e+00	-1.122440338134765625e+00	2.347812652587890625e-01	-1.128978729248046875e+00	-4.360387802124023438e+00	-1.506080627441406250e-01	-3.819303512573242188e+00	-1.412002563476562500e+00	-1.052568435668945312e+00
4.637161254882812500e+00	-1.913394927978515625e-01	1.488571166992187500e-01	-2.700399398803710938e+00	-2.525283813476562500e+00	-3.297374725341796875e+00	-5.232925415039062500e-01	-2.700223922729492188e+00	-1.895904541015625000e-01	-3.761622428894042969e+00	-4.068908691406250000e-01	1.005491256713867188e+00	2.117446899414062500e+00	-3.335714340209960938e+00	-1.111785888671875000e+00	-4.381866455078125000e+00	3.004142761230468750e+00	-3.977845191955566406e+00	4.653656005859375000e+00	-1.511911392211914062e+00	-4.333335876464843750e+00	-2.077556610107421875e+00	-3.417938232421875000e+00	-1.437233924865722656e+00	1.114173889160156250e+00	3.204467773437500000e+00	-3.462066650390625000e+00	-7.094001770019531250e-02	1.797668457031250000e+00	-2.277550697326660156e+00	0.000000000000000000e+00	0.000000000000000000e+00	-1.067451477050781250e+00	-2.300214767456054688e+00	1.795005798339843750e+00	-1.362991333007812500e-01	-3.408088684082031250e+00	-2.660696983337402344e+00	-1.308998107910156250e+00	4.487934112548828125e+00	1.021331787109375000e+00	-3.351889610290527344e+00	-4.788757324218750000e+00	1.674823760986328125e-01	-3.804573059082031250e+00	1.150802612304687500e+00	-6.632385253906250000e-01	4.312898635864257812e+00	-1.590576171875000000e-01	-1.647553443908691406e+00
6.301355361938476562e-01	-3.870506286621093750e+00	3.520301818847656250e+00	2.765080928802490234e+00	0.000000000000000000e+00	0.000000000000000000e+00	2.320266723632812500e+00	2.446498870849609375e+00	1.348373413085937500e+00	4.568938732147216797e+00	-4.900985717773437500e+00	-1.936173737049102783e-01	1.277778625488281250e+00	3.383323550224304199e-01	4.736228942871093750e+00	8.023970127105712891e-01	-4.629149436950683594e+00	-8.429794311523437500e-01	-3.469298362731933594e+00	-1.360900878906250000e+00	-2.264883995056152344e+00	-1.794044494628906250e+00	4.280349731445312500e+00	1.288137555122375488e+00	3.749008178710937500e-01	1.032229542732238770e+00	2.793190956115722656e+00	-6.324539184570312500e-01	-3.459243774414062500e-01	4.303103446960449219e+00	3.198966979980468750e+00	1.518205523490905762e+00	-7.343368530273437500e-01	1.010637164115905762e+00	-4.173931121826171875e+00	2.465649127960205078e+00	-1.451019287109375000e+00	2.070344448089599609e+00	4.233985900878906250e+00	1.956240773200988770e+00	-4.305122375488281250e+00	7.707098722457885742e-01	7.641296386718750000e-01	4.206180095672607422e+00	-2.697242736816406250e+00	3.564601898193359375e+00	-3.229156494140625000e+00	7.760683298110961914e-01	1.003716468811035156e+00	-1.807426452636718750e+00
-8.111915588378906250e-01	-4.036865234375000000e-01	-9.692077636718750000e-01	4.886741638183593750e+00	-3.542636871337890625e+00	-8.983154296875000000e-01	-1.194671630859375000e+00	-1.470283508300781250e+00	-2.887321472167968750e+00	2.353057861328125000e-01	-2.931705474853515625e+00	2.348907470703125000e+00	-2.067211151123046875e+00	3.071754455566406250e+00	1.106842041015625000e+00	4.452247619628906250e+00	-4.036949157714843750e+00	2.257530212402343750e+00	-1.430118560791015625e+00	-3.691596984863281250e+00	3.979686737060546875e+00	1.270904541015625000e-01	-1.952743530273437500e-02	4.345695495605468750e+00	-1.633041381835937500e+00	2.011817932128906250e+00	-2.486740112304687500e+00	4.107261657714843750e+00	2.699634552001953125e+00	3.517303466796875000e-01	-4.322052001953125000e-02	2.646034240722656250e+00	7.843818664550781250e-01	3.388359069824218750e+00	-9.454421997070312500e-01	1.820907592773437500e+00	5.622177124023437500e-01	4.119110107421875000e-01	1.225662231445312500e-01	-3.234809875488281250e+00	4.748081207275390625e+00	9.481582641601562500e-01	-8.142929077148437500e-01	-2.662422180175781250e+00	1.656688690185546875e+00	-4.663864135742187500e+00	5.677757263183593750e-01	-4.879112243652343750e+00	2.408451080322265625e+00	9.710311889648437500e-01
3.513397216796875000e+00	3.249435424804687500e+00	3.410377502441406250e+00	-9.506683349609375000e-01	2.346641540527343750e+00	-6.775970458984375000e-01	3.001625061035156250e+00	2.268264770507812500e+00	3.907318115234375000e+00	1.149696350097656250e+00	-1.209098815917968750e+00	3.574546813964843750e+00	1.726371765136718750e+00	4.015106201171875000e+00	6.182785034179687500e-01	-1.946144104003906250e+00	0.000000000000000000e+00	0.000000000000000000e+00	2.382476806640625000e+00	-3.809989929199218750e+00	6.282577514648437500e-01	-2.111663818359375000e-01	-3.208198547363281250e+00	-1.565750122070312500e+00	-4.635162353515625000e-01	2.809928894042968750e+00	-4.178558349609375000e+00	-7.476577758789062500e-01	-1.436607360839843750e+00	4.635154724121093750e+00	-1.744461059570312500e-01	-4.818428039550781250e+00	-3.395538330078125000e-01	5.670089721679687500e-01	-1.863243103027343750e+00	-4.095932006835937500e+00	-2.107170104980468750e+00	-9.383087158203125000e-01	4.618644714355468750e+00	2.923049926757812500e-01	1.049400329589843750e+00	-4.573371887207031250e+00	9.518127441406250000e-01	2.071052551269531250e+00	-2.490020751953125000e+00	-3.821533203125000000e+00	3.474891662597656250e+00	-3.381629943847656250e+00	4.097892761230468750e+00	-2.457397460937500000e+00
-2.430248260498046875e+00	3.250999450683593750e+00	-7.284927368164062500e-01	4.713363647460937500e+00	-7.276840209960937500e-01	2.505165100097656250e+00	2.015243530273437500e+00	-3.705085754394531250e+00	2.810447692871093750e+00	2.257827758789062500e+00	2.652103424072265625e+00	5.772705078125000000e-01	1.868354797363281250e+00	1.328285217285156250e+00	7.532806396484375000e-01	7.788162231445312500e-01	-1.798137664794921875e+00	-3.196014404296875000e+00	4.651435852050781250e+00	-1.537864685058593750e+00	4.505462646484375000e-01	-2.418884277343750000e+00	-4.387893676757812500e-01	-3.114372253417968750e+00	4.273593902587890625e+00	1.370063781738281250e+00	3.671600341796875000e+00	-2.382804870605468750e+00	2.453613281250000000e-01	2.948692321777343750e+00	-1.361865997314453125e+00	2.645645141601562500e+00	9.506225585937500000e-01	-4.747505187988281250e+00	2.585109710693359375e+00	-2.782791137695312500e+00	3.766704559326171875e+00	3.889694213867187500e-01	3.033725738525390625e+00	-3.265884399414062500e+00	2.977035522460937500e+00	1.168449401855468750e+00	3.591571807861328125e+00	1.467437744140625000e+00	3.587375640869140625e+00	-1.285949707031250000e+00	-6.559829711914062500e-01	1.292419433593750000e-02	1.735622406005859375e+00	2.395362854003906250e+00
-1.113130569458007812e+00	1.794227600097656250e+00	-3.617000579833984375e-01	-3.352195739746093750e+00	1.429840087890625000e+00	1.348114013671875000e+00	0.000000000000000000e+00	0.000000000000000000e+00	2.057056427001953125e-01	-2.987625122070312500e+00	-2.344106674194335938e+00	-2.571838378906250000e+00	-1.524522781372070312e+00	-9.421310424804687500e-01	-6.404380798339843750e-01	-2.293914794921875000e+00	1.388898849487304688e+00	-3.455108642578125000e+00	3.954496383666992188e+00	-1.456626892089843750e+00	-6.319828033447265625e-01	-3.961326599121093750e+00	-3.022157669067382812e+00	-2.558959960937500000e+00	-3.201433181762695312e+00	4.251403808593750000e-01	2.060964584350585938e+00	-3.457839965820312500e+00	9.627971649169921875e-01	3.060684204101562500e+00	-1.210859298706054688e+00	-4.311065673828125000e+00	3.027935028076171875e-01	3.123687744140625000e+00	4.781398773193359375e-01	-4.079704284667968750e+00	1.722530364990234375e+00	-4.509468078613281250e+00	2.955732345581054688e+00	-2.765655517578125000e+00	-4.792334556579589844e+00	1.110282897949218750e+00	-2.719287872314453125e+00	-3.627761840820312500e+00	-3.881028175354003906e+00	4.395141601562500000e-01	-2.592416763305664062e+00	-1.492095947265625000e+00	1.830640792846679688e+00	2.375923156738281250e+00
-1.237289428710937500e+00	1.197517395019531250e+00	-3.206195831298828125e+00	-1.770935058593750000e+00	-2.097305297851562500e+00	-1.085578918457031250e+00	-3.671707153320312500e+00	9.212265014648437500e-01	1.040031433105468750e+00	-3.107040405273437500e+00	-9.841232299804687500e-01	-8.863525390625000000e-01	1.855621337890625000e+00	3.233566284179687500e-01	-1.903190612792968750e-01	-4.343238830566406250e+00	-5.739440917968750000e-01	-4.926280975341796875e+00	-2.682403564453125000e+00	-7.478866577148437500e-01	-4.063056945800781250e+00	2.885971069335937500e+00	3.057479858398437500e-01	-2.268913269042968750e+00	-2.037349700927734375e+00	-2.180519104003906250e+00	-1.275150299072265625e+00	-4.114807128906250000e+00	-2.583427429199218750e-01	-3.245170593261718750e+00	1.486724853515625000e+00	-4.527404785156250000e+00	2.618335723876953125e+00	-1.577239990234375000e+00	4.595527648925781250e-01	-4.090881347656250000e+00	-9.367294311523437500e-01	4.866607666015625000e+00	-4.572402954101562500e+00	2.981262207031250000e-01	1.768009185791015625e+00	1.461967468261718750e+00	0.000000000000000000e+00	0.000000000000000000e+00	1.626674652099609375e+00	3.942481994628906250e+00	2.361362457275390625e+00	2.412086486816406250e+00	9.096107482910156250e-01	-1.979362487792968750e+00
1.658420562744140625e+00	-3.517314910888671875e+00	-1.813552856445312500e+00	-2.183231353759765625e+00	2.324466705322265625e+00	-3.487403869628906250e+00	-1.629142761230468750e+00	-2.827445983886718750e+00	-3.041915893554687500e+00	-3.956691741943359375e+00	-1.948650360107421875e+00	-3.895790100097656250e+00	2.760696411132812500e-02	-1.117301940917968750e+00	1.328277587890625000e-02	-3.187496185302734375e+00	7.665176391601562500e-01	9.347839355468750000e-01	2.723934173583984375e+00	-1.608036041259765625e+00	1.995094299316406250e+00	-2.452056884765625000e+00	2.008598327636718750e+00	-4.547882080078125000e+00	-2.915817260742187500e+00	1.752582550048828125e+00	1.020381927490234375e+00	-2.936210632324218750e-01	3.712120056152343750e-01	-2.138519287109375000e+00	-1.081745147705078125e+00	-3.212947845458984375e+00	6.859550476074218750e-01	4.403861999511718750e+00	1.112693786621093750e+00	-3.147449493408203125e+00	-4.738021850585937500e+00	-1.105461120605468750e+00	9.039421081542968750e-01	-2.520442962646484375e+00	3.171508789062500000e+00	-2.762847900390625000e+00	4.355354309082031250e+00	-2.273361206054687500e+00	-7.225570678710937500e-01	-2.160804748535156250e+00	1.658412933349609375e+00	2.393585205078125000e+00	3.347545623779296875e+00	-4.096794128417968750e-01
8.249816894531250000e-01	2.188461303710937500e+00	-1.134658813476562500e+00	-3.742000579833984375e+00	-3.408828735351562500e+00	-4.769821166992187500e-01	-5.112152099609375000e-01	-3.435997009277343750e+00	4.193016052246093750e+00	-2.488422393798828125e+00	-3.179084777832031250e+00	-2.916774749755859375e+00	4.290222167968750000e+00	2.161285400390625000e+00	-3.846038818359375000e+00	-2.864738464355468750e+00	2.942611694335937500e+00	-3.301250457763671875e+00	1.126945495605468750e+00	-2.953681945800781250e+00	-2.256752014160156250e+00	-3.578018188476562500e+00	3.178695678710937500e+00	7.520751953125000000e-01	-4.323074340820312500e+00	-1.117454528808593750e+00	-2.631149291992187500e-01	1.717071533203125000e+00	9.498977661132812500e-01	-4.206157684326171875e+00	-2.346038818359375000e+00	-2.228111267089843750e+00	2.064659118652343750e+00	-2.372192382812500000e+00	4.628036499023437500e+00	-5.775985717773437500e-01	-2.757362365722656250e+00	2.572586059570312500e+00	-4.088195800781250000e+00	5.603179931640625000e-01	-2.943626403808593750e+00	3.211341857910156250e+00	0.000000000000000000e+00	0.000000000000000000e+00	2.412742614746093750e+00	-1.303573608398437500e+00	4.607078552246093750e+00	-1.247665405273437500e+00	2.564140319824218750e+00	3.385894775390625000e+00
1.192321777343750000e-01	-6.749305725097656250e-01	7.817993164062500000e-01	-4.623874664306640625e+00	-1.751152038574218750e+00	-3.602997779846191406e+00	2.480888366699218750e+00	1.870170593261718750e+00	4.536727905273437500e+00	-1.472404479980468750e+00	-1.263298034667968750e+00	-2.608278274536132812e+00	1.740066528320312500e+00	-4.039875984191894531e+00	-2.848281860351562500e+00	3.249416351318359375e-01	2.854934692382812500e+00	-3.825716018676757812e+00	3.844970703125000000e+00	-3.085132598876953125e+00	4.197265625000000000e+00	2.124996185302734375e-01	-1.079162597656250000e+00	-3.689486503601074219e+00	4.418792724609375000e-01	-2.442926406860351562e+00	3.151473999023437500e+00	-3.098875045776367188e+00	-1.933784484863281250e+00	1.294059753417968750e+00	-1.462066650390625000e+00	-1.534107208251953125e+00	-3.211029052734375000e+00	-1.319644927978515625e+00	2.665901184082031250e+00	-2.613780975341796875e+00	-1.442031860351562500e+00	2.283845901489257812e+00	-2.241394042968750000e+00	-7.666244506835937500e-01	-3.690032958984375000e+00	-2.312431335449218750e+00	-2.534988403320312500e+00	-2.855390548706054688e+00	-2.057373046875000000e+00	3.382068634033203125e+00	2.624336242675781250e+00	-6.862182617187500000e-01	-2.720672607421875000e+00	-1.771991729736328125e+00
3.323303222656250000e+00	-3.028411865234375000e+00	-2.705528259277343750e+00	-3.451175689697265625e-01	-6.694869995117187500e-01	2.395528793334960938e+00	-4.620887756347656250e+00	1.400268554687500000e+00	-3.916999816894531250e+00	1.381904602050781250e+00	-3.540420532226562500e+00	-3.431095123291015625e+00	-3.386100769042968750e+00	-3.072566986083984375e-01	-1.756568908691406250e+00	-2.239597320556640625e+00	-1.543533325195312500e+00	-4.747026443481445312e+00	-4.272613525390625000e+00	3.606491088867187500e-01	-1.044906616210937500e+00	-3.070325851440429688e+00	-3.153488159179687500e+00	-1.372234344482421875e+00	-2.195060729980468750e+00	2.969373703002929688e+00	2.801765441894531250e+00	-4.001668930053710938e+00	1.900382995605468750e+00	1.634498596191406250e+00	-2.286567687988281250e+00	-3.249759674072265625e+00	-1.593460083007812500e+00	-4.075881958007812500e+00	-3.026306152343750000e+00	-2.454303741455078125e+00	1.918716430664062500e-01	-3.198894500732421875e+00	6.536331176757812500e-01	-4.679679870605468750e-02	-3.959571838378906250e+00	-6.651306152343750000e-01	-1.868911743164062500e+00	1.914854049682617188e+00	-4.097610473632812500e+00	-2.216905593872070312e+00	-3.700256347656250000e-02	6.828746795654296875e-01	1.138252258300781250e+00	-2.294321060180664062e+00
2.270347595214843750e+00	2.943590164184570312e+00	1.113731384277343750e+00	-2.715137004852294922e+00	-2.313682556152343750e+00	2.921676635742187500e-02	3.366199016571044922e+00	-3.460617065429687500e+00	3.827972412109375000e+00	-1.886248588562011719e-02	-3.514640808105468750e+00	-2.864596843719482422e-01	-4.475265502929687500e+00	1.839098930358886719e+00	-1.103042602539062500e+00	-1.932892680168151855e+00	9.917526245117187500e-01	-1.627321362495422363e+00	1.047279357910156250e+00	3.216481208801269531e+00	1.188049316406250000e-01	-3.204230785369873047e+00	-6.585311889648437500e-01	1.280605792999267578e-01	1.005577087402343750e+00	4.819548130035400391e-01	1.254257202148437500e+00	2.164093971252441406e+00	3.950225830078125000e+00	-1.138393878936767578e+00	-3.017601013183593750e+00	3.380969047546386719e+00	-1.557518005371093750e+00	-1.446871519088745117e+00	1.517562866210937500e-01	2.320154190063476562e+00	-1.972152709960937500e+00	2.131872653961181641e+00	3.078979492187500000e+00	8.067302703857421875e-01	4.916938781738281250e+00	-1.826763153076171875e-01	-3.055721759796142578e+00	-3.363670349121093750e+00	-2.637954711914062500e+00	-1.214746475219726562e+00	3.217292785644531250e+00	-3.015916347503662109e-01	1.546554565429687500e+00	-6.508889198303222656e-01
-1.524711608886718750e+00	-3.870155334472656250e+00	-3.803039550781250000e+00	-3.078529357910156250e+00	-4.488151550292968750e+00	1.155456542968750000e+00	-9.138565063476562500e-01	-4.117904663085937500e+00	8.154373168945312500e-01	-4.917396545410156250e+00	-3.822616577148437500e+00	9.409713745117187500e-01	-2.037841796875000000e+00	-1.846290588378906250e+00	1.402359008789062500e-01	-3.855384826660156250e+00	5.039825439453125000e-01	-2.627700805664062500e+00	-1.907402038574218750e+00	2.137298583984375000e+00	1.882705688476562500e-01	1.381690979003906250e+00	-3.425750732421875000e-01	-1.695495605468750000e+00	-3.540252685546875000e+00	2.845512390136718750e+00	-8.777770996093750000e-01	1.678092956542968750e+00	-2.798667907714843750e+00	-3.833488464355468750e+00	1.206733703613281250e+00	1.764259338378906250e+00	1.398139953613281250e+00	-3.714096069335937500e+00	-2.100875854492187500e+00	-2.945533752441406250e+00	1.586471557617187500e+00	-2.620765686035156250e+00	3.084648132324218750e+00	-3.257217407226562500e-01	0.000000000000000000e+00	0.000000000000000000e+00	-1.060111999511718750e+00	2.819900512695312500e-01	-3.926086425781250000e-02	3.741218566894531250e+00	-2.688323974609375000e+00	-9.625701904296875000e-01	9.366378784179687500e-01	5.342636108398437500e-01
1.322402954101562500e-01	6.500549316406250000e-01	2.119277954101562500e+00	-2.878494262695312500e-01	2.839500427246093750e+00	2.910522460937500000e+00	6.090316772460937500e-01	1.151176452636718750e+00	4.061325073242187500e+00	-2.816581726074218750e+00	-1.311660766601562500e+00	-2.428997039794921875e+00	4.033966064453125000e+00	-3.362464904785156250e-01	2.050743103027343750e+00	2.098602294921875000e+00	1.054191589355468750e+00	-4.630599975585937500e+00	2.033691406250000000e+00	-2.442321777343750000e+00	1.066543579101562500e+00	-1.914344787597656250e+00	-4.157226562500000000e+00	-2.251766204833984375e+00	-1.559875488281250000e+00	2.752716064453125000e+00	3.539039611816406250e+00	6.510276794433593750e-01	-9.694824218750000000e-01	-4.031326293945312500e+00	2.275062561035156250e+00	8.192405700683593750e-01	4.158950805664062500e+00	1.803024291992187500e+00	3.051956176757812500e+00	1.632225036621093750e+00	2.220565795898437500e+00	3.211990356445312500e+00	3.122268676757812500e+00	-2.256774902343750000e+00	4.064941406250000000e-01	-2.028175354003906250e+00	4.514434814453125000e+00	1.497650146484375000e-01	3.896522521972656250e+00	-1.460273742675781250e+00	-2.906242370605468750e+00	3.740005493164062500e+00	-2.841514587402343750e+00	1.429794311523437500e+00
1.345676422119140625e+00	-2.990036010742187500e-01	3.187101364135742188e+00	-3.570022583007812500e+00	-8.614692687988281250e-01	-4.913818359375000000e+00	-4.572589874267578125e+00	1.063293457031250000e+00	3.856550216674804688e+00	2.946357727050781250e+00	3.005981445312500000e-02	-3.466857910156250000e+00	-1.575790405273437500e+00	-3.272575378417968750e+00	6.464366912841796875e-01	-2.367553710937500000e-01	4.048881530761718750e+00	-1.158424377441406250e+00	1.763795852661132812e+00	2.319564819335937500e+00	-1.976709365844726562e+00	-2.271743774414062500e+00	-3.391550064086914062e+00	5.977325439453125000e-01	3.983713150024414062e+00	7.354431152343750000e-01	-1.957870483398437500e+00	-3.747329711914062500e-01	-7.425384521484375000e-01	2.566642761230468750e+00	1.409528732299804688e+00	-2.342651367187500000e+00	0.000000000000000000e+00	0.000000000000000000e+00	1.080360412597656250e+00	2.941207885742187500e-01	3.124523162841796875e-01	-4.494209289550781250e+00	-1.847085952758789062e+00	-1.618812561035156250e+00	3.150234222412109375e-01	-2.390449523925781250e+00	-4.002473831176757812e+00	-2.601142883300781250e+00	1.718992233276367188e+00	2.982597351074218750e+00	1.549003601074218750e+00	-4.060516357421875000e+00	2.305719375610351562e+00	-2.950119018554687500e+00
-4.325202941894531250e+00	-9.471309185028076172e-01	-4.646320343017578125e+00	9.466743469238281250e-02	-2.012371063232421875e+00	-3.233414649963378906e+00	-1.105731964111328125e+00	-4.040999889373779297e+00	1.896453857421875000e+00	2.377077579498291016e+00	-3.486732482910156250e+00	3.310556888580322266e+00	-1.572444915771484375e+00	4.069098949432373047e+00	-1.059513092041015625e+00	-1.818224430084228516e+00	-1.453071594238281250e+00	1.444329738616943359e+00	2.301059722900390625e+00	4.119369029998779297e+00	-5.966873168945312500e-01	-2.834014892578125000e+00	-3.973258972167968750e+00	1.357955932617187500e-01	2.304660797119140625e+00	-9.324445724487304688e-01	-2.045490264892578125e+00	-1.277495384216308594e+00	-9.397048950195312500e-01	5.020980834960937500e-01	-2.027648925781250000e+00	-5.966854095458984375e-02	2.867973327636718750e+00	1.874810695648193359e+00	2.128906250000000000e-01	3.273046970367431641e+00	-4.340862274169921875e+00	1.179012775421142578e+00	-3.073661804199218750e+00	8.251638412475585938e-01	-1.297988891601562500e+00	2.503892898559570312e+00	1.077774047851562500e+00	1.723933219909667969e-01	6.539649963378906250e-01	4.297648906707763672e+00	-1.992835998535156250e-01	2.720523357391357422e+00	1.292694091796875000e+00	1.256814479827880859e+00
-1.835548400878906250e+00	-3.884239196777343750e+00	1.227798461914062500e-01	4.587356567382812500e+00	1.322265625000000000e+00	-3.722328186035156250e+00	-3.979816436767578125e+00	-2.068557739257812500e+00	-6.746749877929687500e-01	-4.342491149902343750e+00	-2.072067260742187500e-01	2.286048889160156250e+00	4.151535034179687500e-01	-4.365768432617187500e+00	4.622566223144531250e+00	-1.508682250976562500e+00	2.096687316894531250e+00	-6.864242553710937500e-01	-2.519401550292968750e+00	-2.820304870605468750e+00	6.561203002929687500e-01	-2.683967590332031250e+00	1.902748107910156250e+00	-4.814910888671875000e-02	-1.949234008789062500e+00	1.072425842285156250e+00	-3.570739746093750000e+00	-1.519592285156250000e+00	9.043273925781250000e-01	-6.073303222656250000e-01	-1.634651184082031250e+00	-2.177047729492187500e+00	-3.842926025390625000e-02	6.433029174804687500e-01	-2.868080139160156250e+00	-1.620094299316406250e+00	-1.433654785156250000e+00	-2.827072143554687500e+00	-5.112533569335937500e-01	-2.222480773925781250e+00	2.685256958007812500e+00	1.004646301269531250e+00	-2.179397583007812500e+00	-1.743896484375000000e+00	-2.894897460937500000e+00	4.062805175781250000e-01	0.000000000000000000e+00	0.000000000000000000e+00	4.590919494628906250e+00	-4.335784912109375000e-01
-3.815280914306640625e+00	-3.156849861145019531e+00	-1.796760559082031250e-01	2.790475845336914062e+00	-1.381908416748046875e+00	3.989313125610351562e+00	-3.474742889404296875e+00	3.048761367797851562e+00	1.688907623291015625e+00	2.411088943481445312e-01	3.202205657958984375e+00	-3.799112319946289062e+00	-5.760002136230468750e-01	-3.743062973022460938e+00	1.561550140380859375e+00	-2.508279800415039062e+00	-1.508567810058593750e+00	-4.334268569946289062e+00	3.924335479736328125e+00	-2.904232978820800781e+00	1.620754241943359375e+00	-1.448360443115234375e+00	8.692855834960937500e-01	9.779224395751953125e-01	4.930965423583984375e+00	1.619091033935546875e-01	3.755886077880859375e+00	6.013584136962890625e-01	2.287799835205078125e+00	-1.351294517517089844e+00	-2.848625183105468750e-01	3.893127441406250000e+00	-2.424888610839843750e+00	-1.686155319213867188e+00	-1.564487457275390625e+00	-6.830940246582031250e-01	2.947429656982421875e+00	1.367050170898437500e+00	5.498580932617187500e-01	-3.105834960937500000e+00	4.041408538818359375e+00	2.702505111694335938e+00	2.387351989746093750e-01	4.890060424804687500e+00	1.647136688232421875e+00	2.578624725341796875e+00	-2.692943572998046875e+00	2.304252624511718750e+00	-3.787120819091796875e+00	1.343341827392578125e+00
1.951913833618164062e+00	-1.920989990234375000e+00	5.154914855957031250e-01	-3.842849731445312500e-01	-2.592926025390625000e+00	-3.797367095947265625e+00	-2.168190002441406250e+00	-2.768966674804687500e+00	-4.303150177001953125e-01	-2.532413482666015625e+00	2.615350723266601562e+00	2.683029174804687500e-01	8.088397979736328125e-01	2.930633544921875000e+00	3.621009826660156250e+00	-9.160995483398437500e-02	5.319080352783203125e-01	-4.457942962646484375e+00	1.599012374877929688e+00	-6.898880004882812500e-02	-7.000579833984375000e-01	-4.637523651123046875e+00	3.019081115722656250e+00	-2.122756958007812500e+00	-3.481065750122070312e+00	-3.175861358642578125e+00	-3.779573440551757812e+00	-2.132007598876953125e+00	-3.385198593139648438e+00	-8.671798706054687500e-01	-1.254850387573242188e+00	2.344440460205078125e+00	-1.049232482910156250e+00	-1.387607574462890625e+00	-3.712177276611328125e-01	3.488746643066406250e+00	-2.874292373657226562e+00	-2.748744964599609375e+00	4.041183471679687500e+00	-1.666790008544921875e+00	-2.447313308715820312e+00	-1.716968536376953125e+00	-2.423477172851562500e-01	-3.639686584472656250e+00	1.615606307983398438e+00	-4.637481689453125000e+00	2.751749038696289062e+00	-3.382270812988281250e+00	3.029554367065429688e+00	8.137283325195312500e-01
3.967895030975341797e+00	2.538860321044921875e+00	-2.841721534729003906e+00	-2.631498336791992188e+00	1.348066329956054688e+00	1.647277832031250000e+00	3.923675060272216797e+00	-1.458520889282226562e+00	3.508939743041992188e-01	-3.073375701904296875e+00	2.409371376037597656e+00	-2.444080352783203125e+00	2.547416210174560547e+00	-3.099479675292968750e+00	6.752414703369140625e-01	1.689609527587890625e+00	2.810323238372802734e+00	-1.420589447021484375e+00	3.281225681304931641e+00	8.887062072753906250e-01	-6.730718612670898438e-01	-4.476875305175781250e+00	4.842164516448974609e+00	-8.143367767333984375e-01	1.924967765808105469e+00	-4.088745117187500000e+00	2.861514568328857422e+00	-1.403388977050781250e-01	-5.079121589660644531e-01	-2.370510101318359375e+00	3.525835514068603516e+00	-2.495243072509765625e+00	1.925782203674316406e+00	2.008811950683593750e+00	-2.526610374450683594e+00	1.606533050537109375e+00	3.032327175140380859e+00	1.948104858398437500e+00	-2.263864278793334961e+00	4.849433898925781250e-01	-2.432223320007324219e+00	-1.596876144409179688e+00	1.533595085144042969e+00	-1.761541366577148438e+00	-3.528291225433349609e+00	-1.563808441162109375e+00	-2.488274574279785156e-01	1.082157135009765625e+00	4.273457527160644531e-01	-1.738435745239257812e+00
0.000000000000000000e+00	0.000000000000000000e+00	4.954521179199218750e+00	-1.095962524414062500e-02	-4.554061889648437500e+00	-1.561302185058593750e+00	1.270721435546875000e+00	-4.230686187744140625e+00	3.676109313964843750e+00	1.809543609619140625e+00	4.185440063476562500e+00	-1.988529205322265625e+00	4.319984436035156250e+00	-2.237243652343750000e-01	-1.908950805664062500e+00	-2.269367218017578125e+00	2.899528503417968750e+00	-3.336265563964843750e+00	3.272575378417968750e+00	1.259334564208984375e+00	2.288284301757812500e+00	3.795490264892578125e+00	8.509368896484375000e-01	-1.856727600097656250e-01	2.631782531738281250e+00	2.154815673828125000e+00	-7.449951171875000000e-01	2.142868041992187500e+00	5.274963378906250000e-02	3.737274169921875000e+00	-1.289131164550781250e+00	-5.193405151367187500e-01	4.313285827636718750e+00	2.032440185546875000e+00	-1.357635498046875000e+00	-2.622196197509765625e+00	6.231079101562500000e-01	-3.181327819824218750e+00	-3.481803894042968750e+00	-2.882804870605468750e+00	-3.968231201171875000e+00	1.185340881347656250e-01	2.181045532226562500e+00	-1.637687683105468750e-01	-2.936782836914062500e-01	-3.821857452392578125e+00	-3.452835083007812500e+00	-1.564620971679687500e+00	1.744346618652343750e+00	-3.161632537841796875e+00
-5.021934509277343750e-01	-4.483947753906250000e-01	1.692785263061523438e+00	-3.910293579101562500e-01	2.536207199096679688e+00	-1.654464721679687500e+00	1.227724075317382812e+00	1.659965515136718750e+00	-3.227376937866210938e-01	3.360527038574218750e+00	1.085244178771972656e+00	4.486259460449218750e+00	2.634903907775878906e+00	-2.799140930175781250e+00	-2.424590110778808594e+00	-3.019203186035156250e+00	3.056556701660156250e+00	7.110137939453125000e-01	-9.350223541259765625e-01	1.787239074707031250e+00	-4.013598442077636719e+00	-5.717468261718750000e-02	-2.511932373046875000e+00	3.218948364257812500e+00	-4.019013404846191406e+00	1.045303344726562500e+00	2.474653244018554688e+00	2.799743652343750000e+00	-1.399603843688964844e+00	-3.407463073730468750e+00	-2.984117507934570312e+00	1.817199707031250000e+00	1.390199661254882812e-01	1.082817077636718750e+00	-3.366433620452880859e+00	-9.264678955078125000e-01	3.526128768920898438e+00	2.340293884277343750e+00	-3.610385417938232422e+00	2.679130554199218750e+00	-3.364058017730712891e+00	1.576385498046875000e-01	1.342468261718750000e+00	-4.312400817871093750e+00	-2.801301002502441406e+00	-2.468307495117187500e+00	-1.669824600219726562e+00	-1.063339233398437500e+00	2.320257186889648438e+00	-3.403396606445312500e+00
-4.680442810058593750e-01	-1.731910705566406250e+00	-3.654747009277343750e-01	-4.442764282226562500e+00	4.270324707031250000e-01	-1.039167404174804688e+00	3.542282104492187500e+00	-6.617832183837890625e-01	-2.457199096679687500e+00	-4.180500030517578125e+00	-2.280429840087890625e+00	-3.089176177978515625e+00	-2.513912200927734375e+00	-1.846069335937500000e+00	-2.041957855224609375e+00	1.203552246093750000e+00	1.071903228759765625e+00	4.221172332763671875e+00	-3.098663330078125000e+00	-6.647338867187500000e-01	-7.693557739257812500e-01	-2.341804504394531250e+00	-4.288860321044921875e+00	-7.447071075439453125e-01	-1.754318237304687500e+00	-8.389472961425781250e-01	-3.106025695800781250e+00	1.032247543334960938e+00	-3.817565917968750000e+00	-1.712450027465820312e+00	-2.918758392333984375e+00	2.142835617065429688e+00	-7.935829162597656250e-01	1.528182983398437500e+00	-4.041297912597656250e+00	1.537157058715820312e+00	1.916564941406250000e+00	-3.711908340454101562e+00	-2.277500152587890625e+00	1.103992462158203125e-01	-4.050704956054687500e+00	2.756757736206054688e+00	-3.950012207031250000e+00	2.848510742187500000e-01	-1.661888122558593750e+00	2.397174835205078125e+00	1.474052429199218750e+00	-3.515281677246093750e-01	-3.973979949951171875e+00	-2.789888381958007812e+00
-2.235820770263671875e+00	1.928108215332031250e+00	7.108688354492187500e-02	-3.161682128906250000e+00	-3.456382751464843750e-01	3.252738952636718750e+00	3.758731842041015625e+00	2.518318176269531250e+00	-2.774578094482421875e+00	-1.434478759765625000e-01	-1.606670379638671875e+00	2.865608215332031250e+00	1.579570770263671875e+00	-4.736915588378906250e+00	-1.678005218505859375e+00	-3.393630981445312500e-01	-3.271266937255859375e+00	-2.871047973632812500e+00	-2.082786560058593750e-01	-4.441986083984375000e+00	-1.290512084960937500e-02	-2.058708190917968750e+00	6.012115478515625000e-01	2.319610595703125000e+00	-3.485450744628906250e+00	1.838127136230468750e+00	-4.697929382324218750e+00	1.699752807617187500e-01	8.244514465332031250e-01	-3.961776733398437500e+00	-1.601387023925781250e+00	1.761383056640625000e+00	3.438335418701171875e+00	-3.595680236816406250e+00	4.555988311767578125e+00	1.781402587890625000e+00	-2.250202178955078125e+00	3.724014282226562500e+00	-2.744621276855468750e+00	-3.326400756835937500e+00	0.000000000000000000e+00	0.000000000000000000e+00	-2.186458587646484375e+00	8.099517822265625000e-01	3.587684631347656250e-01	3.371086120605468750e+00	-4.485378265380859375e+00	1.411178588867187500e+00	-7.838439941406250000e-02	3.864891052246093750e+00
1.949260711669921875e+00	-1.922836303710937500e+00	5.156021118164062500e-01	-3.839302062988281250e-01	-2.597955703735351562e+00	-3.792259216308593750e+00	-2.171760559082031250e+00	-2.764160156250000000e+00	-4.336948394775390625e-01	-2.530120849609375000e+00	2.615343093872070312e+00	2.661705017089843750e-01	8.113975524902343750e-01	2.931049346923828125e+00	3.620491027832031250e+00	-9.486007690429687500e-02	5.252647399902343750e-01	-4.457618713378906250e+00	1.598630905151367188e+00	-6.958770751953125000e-02	-7.066955566406250000e-01	-4.635307312011718750e+00	3.016017913818359375e+00	-2.125686645507812500e+00	-3.484731674194335938e+00	-3.168773651123046875e+00	-3.781360626220703125e+00	-2.124294281005859375e+00	-3.385690689086914062e+00	-8.598518371582031250e-01	-1.251602172851562500e+00	2.348842620849609375e+00	-1.051023483276367188e+00	-1.383914947509765625e+00	-3.688182830810546875e-01	3.489128112792968750e+00	-2.877531051635742188e+00	-2.743064880371093750e+00	4.038421630859375000e+00	-1.670932769775390625e+00	-2.449287414550781250e+00	-1.711608886718750000e+00	-2.476100921630859375e-01	-3.637981414794921875e+00	1.608776092529296875e+00	-4.638580322265625000e+00	2.747022628784179688e+00	-3.384902954101562500e+00	3.029951095581054688e+00	8.112030029296875000e-01
-4.433372497558593750e+00	2.965297698974609375e-01	-4.806518554687500000e-04	-2.601821899414062500e+00	-1.721984863281250000e+00	-2.476106643676757812e+00	-3.776473999023437500e+00	5.684070587158203125e-01	0.000000000000000000e+00	0.000000000000000000e+00	-3.737289428710937500e+00	-5.208244323730468750e-01	-9.356384277343750000e-01	-3.232103347778320312e+00	1.071044921875000000e+00	-6.095294952392578125e-01	-1.485725402832031250e+00	4.021383285522460938e+00	-7.577438354492187500e-01	-4.604072570800781250e+00	1.338562011718750000e+00	-4.240903854370117188e+00	1.530105590820312500e+00	-1.069923400878906250e+00	3.306793212890625000e+00	-3.401346206665039062e+00	1.001716613769531250e+00	4.645385742187500000e-01	2.182304382324218750e+00	-1.149559020996093750e+00	-6.083602905273437500e-01	-9.850597381591796875e-01	-3.055580139160156250e+00	2.879726409912109375e+00	-3.975471496582031250e+00	-1.755121231079101562e+00	-1.108688354492187500e+00	-2.148801803588867188e+00	1.982955932617187500e-01	-3.693477630615234375e+00	2.225578308105468750e+00	-3.285732269287109375e+00	-3.039390563964843750e+00	-3.627803802490234375e+00	3.403015136718750000e-01	-4.767114639282226562e+00	2.196937561035156250e+00	1.257801055908203125e+00	2.221450805664062500e-01	3.456184387207031250e+00
2.129352092742919922e+00	-1.833209991455078125e+00	-1.075954437255859375e-01	-4.455249786376953125e+00	-7.656326293945312500e-01	-4.400035858154296875e+00	4.292474269866943359e+00	-1.720848083496093750e+00	-1.704931259155273438e+00	-2.559398651123046875e+00	-6.047234535217285156e-01	-2.750621795654296875e+00	1.647492885589599609e+00	-2.843799591064453125e+00	2.954926013946533203e+00	1.122890472412109375e+00	2.003515720367431641e+00	-4.339340209960937500e+00	-1.359664916992187500e+00	-4.722091674804687500e+00	0.000000000000000000e+00	0.000000000000000000e+00	-3.792662620544433594e-01	-3.832298278808593750e+00	-2.757695198059082031e+00	2.386402130126953125e+00	-4.368400573730468750e+00	-8.898887634277343750e-01	4.036886692047119141e+00	-6.620559692382812500e-01	2.784984111785888672e+00	-3.287952423095703125e+00	-1.064529418945312500e+00	-2.814331054687500000e-01	-3.262486934661865234e+00	1.374610900878906250e+00	-2.488980293273925781e+00	5.904884338378906250e-01	1.478828907012939453e+00	-1.732273101806640625e+00	-4.582953453063964844e-01	-1.339603424072265625e+00	4.357895374298095703e+00	-9.539031982421875000e-02	5.427670478820800781e-01	-2.717681884765625000e+00	-1.686628818511962891e+00	2.829235076904296875e+00	2.634655475616455078e+00	-2.233757019042968750e+00
2.646911621093750000e+00	-1.977783203125000000e+00	3.992004394531250000e-01	4.567966461181640625e+00	5.897521972656250000e-02	1.837615966796875000e+00	1.482093811035156250e+00	4.405681610107421875e+00	-6.128158569335937500e-01	1.979824066162109375e+00	3.342109680175781250e+00	3.515838623046875000e+00	2.620590209960937500e+00	-2.655380249023437500e+00	4.925170898437500000e+00	5.627861022949218750e-01	4.719581604003906250e+00	1.647197723388671875e+00	1.215988159179687500e+00	-1.141925811767578125e+00	4.957122802734375000e-01	3.902534484863281250e+00	1.247428894042968750e+00	-2.867889404296875000e-02	-1.686538696289062500e+00	1.508857727050781250e+00	4.612426757812500000e+00	-1.516799926757812500e+00	-4.120407104492187500e-01	-4.308292388916015625e+00	3.838043212890625000e-01	-2.713691711425781250e+00	3.023368835449218750e+00	1.444908142089843750e+00	4.405204772949218750e+00	-4.565238952636718750e-01	-1.571929931640625000e+00	3.626655578613281250e+00	3.836532592773437500e+00	6.990661621093750000e-01	9.519500732421875000e-01	3.414051055908203125e+00	-1.657348632812500000e+00	4.307846069335937500e+00	-2.719497680664062500e+00	-3.546104431152343750e-01	-1.624717712402343750e+00	2.316131591796875000e-01	-1.070327758789062500e+00	-7.271194458007812500e-01
3.917503356933593750e+00	1.694885253906250000e+00	-1.279731750488281250e+00	-3.863204956054687500e+00	2.272796630859375000e+00	-1.919258117675781250e+00	6.662750244140625000e-01	4.056808471679687500e+00	-3.418594360351562500e+00	-3.527534484863281250e+00	-1.330711364746093750e+00	-1.086402893066406250e+00	7.203903198242187500e-01	-2.824745178222656250e+00	-1.479217529296875000e+00	1.515190124511718750e+00	4.939727783203125000e-01	-4.113929748535156250e+00	4.236648559570312500e+00	4.783782958984375000e-01	1.530525207519531250e+00	1.793617248535156250e+00	2.868324279785156250e+00	-1.600395202636718750e+00	3.184562683105468750e+00	1.280364990234375000e-01	3.533309936523437500e+00	2.696411132812500000e+00	3.845848083496093750e+00	1.026336669921875000e+00	3.872489929199218750e+00	-7.388992309570312500e-01	-5.722885131835937500e-01	4.442848205566406250e+00	-6.099319458007812500e-01	2.314605712890625000e+00	-3.868865966796875000e+00	-3.045578002929687500e+00	3.234352111816406250e+00	-9.901962280273437500e-01	0.000000000000000000e+00	0.000000000000000000e+00	2.831161499023437500e+00	1.475715637207031250e+00	2.420326232910156250e+00	2.507171630859375000e+00	2.729385375976562500e+00	3.590774536132812500e+00	-2.261886596679687500e-01	3.385147094726562500e+00
-4.084671020507812500e+00	-9.976348876953125000e-01	-6.076431274414062500e-01	3.063865661621093750e+00	-4.514694213867187500e-01	4.784622192382812500e+00	-1.345809936523437500e+00	-5.380020141601562500e-01	3.079299926757812500e+00	-1.491561889648437500e+00	-1.937919616699218750e+00	-2.805068969726562500e+00	-3.420745849609375000e+00	-1.044616699218750000e+00	-1.268272399902343750e+00	3.028320312500000000e+00	1.992034912109375000e-01	-1.069953918457031250e+00	-2.469024658203125000e+00	-4.613113403320312500e-01	9.722976684570312500e-01	-1.838737487792968750e+00	3.933906555175781250e+00	-2.911247253417968750e+00	1.919265747070312500e+00	-9.261932373046875000e-01	2.455276489257812500e+00	4.826354980468750000e-02	1.654479980468750000e+00	7.807617187500000000e-01	-9.643402099609375000e-01	2.000770568847656250e+00	1.321098327636718750e+00	-4.007713317871093750e+00	2.848403930664062500e+00	-2.763412475585937500e+00	-1.974632263183593750e+00	-4.123939514160156250e+00	-3.027549743652343750e+00	-2.781417846679687500e+00	-1.961044311523437500e+00	5.923690795898437500e-01	3.510589599609375000e-01	5.924453735351562500e-01	-8.602905273437500000e-01	-3.334968566894531250e+00	-9.554824829101562500e-01	3.615974426269531250e+00	1.031021118164062500e+00	-4.628303527832031250e+00
1.968475341796875000e+00	-1.300975799560546875e+00	-1.404530525207519531e+00	2.332252502441406250e+00	2.597705841064453125e+00	-1.001224517822265625e+00	-1.963005065917968750e+00	-2.829082489013671875e+00	-2.996883392333984375e-01	-2.405651092529296875e+00	-2.083320617675781250e-01	-4.492050170898437500e+00	-1.218099594116210938e+00	2.999877929687500000e+00	1.424318313598632812e+00	-2.277332305908203125e+00	2.072204589843750000e+00	-3.783546447753906250e+00	4.224308013916015625e+00	-1.329421997070312500e+00	3.828329086303710938e+00	9.358215332031250000e-01	-3.398466110229492188e+00	1.668216705322265625e+00	-3.965771675109863281e+00	-3.713607788085937500e-02	-4.746801376342773438e+00	-1.063823699951171875e+00	4.492797851562500000e-01	-3.235351562500000000e+00	-2.942104339599609375e+00	-3.743690490722656250e+00	3.117973327636718750e+00	-1.480281829833984375e+00	-1.510641098022460938e+00	-1.140010833740234375e+00	4.502511978149414062e+00	9.787902832031250000e-01	-1.076520919799804688e+00	-8.674240112304687500e-02	1.086996078491210938e+00	-4.321907043457031250e+00	3.233966827392578125e+00	2.591663360595703125e+00	3.686336517333984375e+00	-2.439865112304687500e+00	8.711357116699218750e-01	-1.212600708007812500e+00	-3.105888366699218750e-01	2.381759643554687500e+00
1.336401939392089844e+00	-2.083080291748046875e+00	-7.872781753540039062e-01	-4.844360351562500000e+00	-1.445564270019531250e+00	-4.768756866455078125e+00	3.521929740905761719e+00	-2.038166046142578125e+00	-2.395749568939208984e+00	-2.923641204833984375e+00	-1.327824592590332031e+00	-3.133178710937500000e+00	7.801551818847656250e-01	-3.038433074951171875e+00	2.281423568725585938e+00	8.523292541503906250e-01	1.312319755554199219e+00	-4.786762237548828125e+00	-6.655917167663574219e-01	-1.390342712402343750e-01	-1.035370826721191406e+00	-4.208301544189453125e+00	-3.413886070251464844e+00	2.055545806884765625e+00	3.296647071838378906e+00	-9.721298217773437500e-01	1.950881958007812500e+00	-3.597114562988281250e+00	-1.632773876190185547e+00	-6.630287170410156250e-01	-3.892506122589111328e+00	1.026782989501953125e+00	-3.102057933807373047e+00	2.400093078613281250e-01	6.820459365844726562e-01	-1.931217193603515625e+00	-1.041845798492431641e+00	-1.856060028076171875e+00	4.411784172058105469e+00	6.185493469238281250e-01	3.630754470825195312e+00	-4.081382751464843750e-01	-2.761220932006835938e-01	-3.342456817626953125e+00	-2.367381095886230469e+00	2.522632598876953125e+00	1.816447257995605469e+00	-2.525104522705078125e+00	-1.604317188262939453e+00	1.742397308349609375e+00
7.914409637451171875e-01	-1.966682434082031250e+00	2.567965984344482422e+00	3.808158874511718750e+00	-1.679424762725830078e+00	4.048408508300781250e+00	2.221255302429199219e-01	4.016242980957031250e+00	-1.598587036132812500e+00	-1.669326782226562500e+00	1.265029907226562500e+00	-2.417236328125000000e+00	2.338274002075195312e+00	-2.476928710937500000e+00	1.466102123260498047e+00	2.009834289550781250e+00	0.000000000000000000e+00	0.000000000000000000e+00	-2.821439743041992188e+00	-2.909538269042968750e+00	-3.177692890167236328e+00	2.548255920410156250e+00	-2.246643066406250000e+00	6.582336425781250000e-01	-1.289190292358398438e+00	1.197052001953125000e+00	-6.366996765136718750e-01	1.092720031738281250e+00	3.357658386230468750e-01	-3.030693054199218750e+00	-1.323451995849609375e-01	6.482467651367187500e-01	1.731416702270507812e+00	-1.376701354980468750e+00	-5.924744606018066406e-01	4.106910705566406250e+00	-2.661152362823486328e+00	3.536552429199218750e+00	-3.041997909545898438e+00	1.448890686035156250e+00	3.773797988891601562e+00	-2.231941223144531250e+00	1.532060623168945312e+00	-4.671478271484375000e-02	-1.331429481506347656e-01	4.587135314941406250e+00	2.666345596313476562e+00	7.679748535156250000e-02	2.287446498870849609e+00	2.734428405761718750e+00
-2.056453704833984375e+00	2.882003784179687500e-01	3.763591766357421875e+00	1.352336883544921875e+00	-1.999710083007812500e+00	-3.140781402587890625e+00	1.686088562011718750e+00	-4.295349121093750000e+00	3.839561462402343750e+00	7.909393310546875000e-02	-2.500659942626953125e+00	-2.442295074462890625e+00	-1.302970886230468750e+00	1.595573425292968750e-01	-1.458038330078125000e+00	-4.136383056640625000e+00	1.598945617675781250e+00	-5.694236755371093750e-01	-9.854240417480468750e-01	-1.779731750488281250e+00	4.391441345214843750e-01	5.560379028320312500e-01	-2.689960479736328125e+00	-3.077663421630859375e+00	0.000000000000000000e+00	0.000000000000000000e+00	1.449497222900390625e+00	2.449333190917968750e+00	7.744140625000000000e-01	3.982082366943359375e+00	-5.298004150390625000e-01	9.867515563964843750e-01	-3.155117034912109375e+00	-1.575321197509765625e+00	-2.423667907714843750e+00	-3.670394897460937500e+00	5.894775390625000000e-01	-4.467144012451171875e+00	-2.693748474121093750e+00	1.939685821533203125e+00	-4.562572479248046875e+00	-3.229179382324218750e-01	6.604652404785156250e-01	1.632953643798828125e+00	-1.973514556884765625e+00	2.788845062255859375e+00	-2.191909790039062500e+00	9.707527160644531250e-01	-3.768287658691406250e+00	1.666801452636718750e+00
4.178466796875000000e-01	-3.332153320312500000e+00	2.862602233886718750e+00	-3.604019165039062500e+00	1.777206420898437500e+00	1.730918884277343750e+00	5.963897705078125000e-01	-2.043441772460937500e+00	-6.560592651367187500e-01	-2.960205078125000000e-03	2.208488464355468750e+00	-3.505348205566406250e+00	1.897499084472656250e+00	-1.841758728027343750e+00	-3.300796508789062500e+00	-2.081611633300781250e+00	1.781555175781250000e+00	-7.807388305664062500e-01	-2.058959960937500000e+00	-1.879142761230468750e+00	4.801673889160156250e+00	9.742584228515625000e-01	3.744148254394531250e+00	-2.738418579101562500e+00	1.127532958984375000e+00	3.744110107421875000e+00	3.601142883300781250e+00	2.753997802734375000e+00	-2.810440063476562500e+00	2.944946289062500000e-03	7.840270996093750000e-01	2.238624572753906250e+00	-3.544921875000000000e-01	1.949874877929687500e+00	2.656631469726562500e-01	-2.651611328125000000e+00	-1.383453369140625000e+00	-1.919883728027343750e+00	1.381690979003906250e+00	-2.817680358886718750e+00	-2.310394287109375000e+00	-3.909049987792968750e+00	-4.282852172851562500e+00	-2.542060852050781250e+00	-1.709800720214843750e+00	-1.324356079101562500e+00	2.507682800292968750e+00	4.037040710449218750e+00	5.334625244140625000e-01	-9.460754394531250000e-01
-1.131435394287109375e+00	-1.945945739746093750e+00	2.562824249267578125e+00	-1.381782531738281250e+00	-8.386840820312500000e-01	1.539093017578125000e+00	-1.597866058349609375e+00	-4.092742919921875000e+00	4.511337280273437500e-01	-4.914245605468750000e-01	-1.413700103759765625e+00	3.592048645019531250e+00	-2.381156921386718750e+00	2.365112304687500000e-03	-2.240406036376953125e+00	-4.294403076171875000e+00	-1.299484252929687500e+00	-1.580810546875000000e-01	-1.041446685791015625e+00	-3.075729370117187500e+00	-2.888103485107421875e+00	2.661582946777343750e+00	-1.275821685791015625e+00	5.065917968750000000e-01	-6.765327453613281250e-01	1.775665283203125000e-01	8.897285461425781250e-01	3.984481811523437500e+00	-4.198066711425781250e+00	2.677749633789062500e+00	-3.406986236572265625e+00	-2.673118591308593750e+00	-4.177196502685546875e+00	-1.909019470214843750e+00	-2.095638275146484375e+00	1.217361450195312500e+00	-7.678680419921875000e-01	4.496604919433593750e+00	-3.525230407714843750e+00	2.407699584960937500e+00	0.000000000000000000e+00	0.000000000000000000e+00	-1.511230468750000000e-01	2.486068725585937500e+00	-3.631320953369140625e+00	-3.003158569335937500e-01	-4.223728179931640625e+00	-1.236297607421875000e+00	2.495651245117187500e+00	-3.623306274414062500e+00
2.554765701293945312e+00	-4.050384521484375000e+00	3.080053329467773438e+00	-2.145071029663085938e+00	4.548740386962890625e-01	6.121044158935546875e-01	-7.151947021484375000e-01	-7.279014587402343750e-02	-4.359130859375000000e-01	-6.481857299804687500e-01	-3.224328994750976562e+00	-5.648975372314453125e-01	2.522554397583007812e+00	1.830215454101562500e-01	-3.540740966796875000e+00	1.650352478027343750e+00	3.028009414672851562e+00	-1.008699417114257812e+00	-3.375303268432617188e+00	-2.527774810791015625e+00	-3.263919830322265625e+00	-3.620117187500000000e+00	3.695409774780273438e+00	-1.850891113281250000e+00	2.049980163574218750e-01	-6.536617279052734375e-01	2.855913162231445312e+00	-3.440811157226562500e+00	-4.733810424804687500e-01	-4.152635574340820312e+00	-3.818483352661132812e+00	-1.544328689575195312e+00	4.757728576660156250e-01	1.294410705566406250e+00	1.174880981445312500e+00	-1.905479431152343750e-01	1.536355972290039062e+00	9.921016693115234375e-01	-1.208997726440429688e+00	2.655609130859375000e+00	-6.596851348876953125e-01	-3.064804077148437500e+00	0.000000000000000000e+00	0.000000000000000000e+00	-2.626630783081054688e+00	2.338817596435546875e+00	2.593803405761718750e-02	-4.599893569946289062e+00	-4.113807678222656250e-01	-1.715501785278320312e+00
5.904884338378906250e-01	-4.451925277709960938e+00	-3.299797058105468750e+00	-3.490897178649902344e+00	3.257675170898437500e-01	1.751343727111816406e+00	-6.495513916015625000e-01	-1.220946311950683594e-01	-2.241641998291015625e+00	-6.367530822753906250e-01	1.394641876220703125e+00	-2.298236370086669922e+00	-4.118738174438476562e+00	1.915574073791503906e-01	1.754219055175781250e+00	2.184190750122070312e-01	-2.869304656982421875e+00	-1.859292984008789062e+00	-2.569877624511718750e+00	7.617297172546386719e-01	1.677461624145507812e+00	-4.419703006744384766e+00	-2.871915817260742188e+00	1.353920936584472656e+00	1.937051773071289062e+00	8.825216293334960938e-01	2.254283905029296875e+00	2.660086631774902344e+00	-1.050806045532226562e+00	-2.766536235809326172e+00	4.833221435546875000e-03	-2.220054149627685547e+00	1.423875808715820312e+00	1.892492294311523438e+00	2.143552780151367188e+00	-3.934233665466308594e+00	2.948951721191406250e-02	-3.327688217163085938e+00	-4.721012115478515625e-01	9.965763092041015625e-01	3.213056564331054688e+00	-2.025562286376953125e+00	-1.147727966308593750e+00	-5.760788917541503906e-01	4.645931243896484375e+00	-8.957810401916503906e-01	-1.582967758178710938e+00	-3.759995222091674805e+00	-1.071432113647460938e+00	3.281604766845703125e+00
-2.638454437255859375e-01	-4.816303253173828125e+00	1.931924819946289062e+00	-6.157341003417968750e-01	3.212490081787109375e-01	9.937019348144531250e-01	-2.492654800415039062e+00	-3.095787048339843750e+00	3.907814025878906250e+00	-2.282840728759765625e+00	-2.144832611083984375e+00	-2.044860839843750000e+00	2.606163024902343750e-01	-4.423873901367187500e+00	-4.827270507812500000e-01	-1.632808685302734375e+00	2.578029632568359375e+00	1.533668518066406250e+00	1.038402557373046875e+00	4.344444274902343750e+00	3.612289428710937500e+00	1.195758819580078125e+00	-2.173099517822265625e+00	-4.142265319824218750e+00	6.610679626464843750e-01	-3.325862884521484375e+00	1.505155563354492188e+00	1.247238159179687500e+00	-5.494861602783203125e-01	-3.724460601806640625e+00	3.037204742431640625e+00	-8.184776306152343750e-01	-3.395902633666992188e+00	-2.479434967041015625e+00	-3.733484268188476562e+00	-1.440216064453125000e+00	-3.340703964233398438e+00	-1.622695922851562500e-01	-1.166725158691406250e+00	2.882446289062500000e+00	-1.134325027465820312e+00	-5.883674621582031250e-01	-2.833171844482421875e+00	-2.060096740722656250e+00	2.494813919067382812e+00	-4.174625396728515625e+00	4.070209503173828125e+00	-3.517074584960937500e-01	-2.460926055908203125e+00	-1.007595062255859375e+00
3.560852050781250000e+00	1.594268798828125000e+00	-1.267463684082031250e+00	1.921936035156250000e+00	9.163970947265625000e-01	2.573921203613281250e+00	-4.589061737060546875e+00	-1.439323425292968750e+00	5.019836425781250000e-01	1.303153991699218750e+00	-3.496776580810546875e+00	-1.601440429687500000e+00	-4.105899810791015625e+00	5.938415527343750000e-01	-2.421279907226562500e+00	-1.466316223144531250e+00	-3.089447021484375000e+00	-3.847816467285156250e+00	-2.285137176513671875e+00	3.647399902343750000e+00	-6.193122863769531250e-01	4.071823120117187500e+00	8.425865173339843750e-01	1.920722961425781250e+00	2.420837402343750000e+00	4.043182373046875000e+00	3.607177734375000000e-02	-4.514503479003906250e+00	3.583435058593750000e+00	-2.402992248535156250e+00	2.134944915771484375e+00	-4.428192138671875000e+00	2.607738494873046875e+00	8.302993774414062500e-01	1.443943023681640625e+00	-2.432884216308593750e+00	-1.023506164550781250e+00	-4.223999023437500000e+00	2.147205352783203125e+00	-4.203796386718750000e-01	3.194526672363281250e+00	-2.956542968750000000e+00	1.467765808105468750e+00	-1.752433776855468750e+00	-3.440322875976562500e+00	4.440307617187500000e-01	-1.128528594970703125e+00	3.042442321777343750e+00	-4.492908477783203125e+00	-2.083099365234375000e+00
-3.985198974609375000e+00	3.034744262695312500e-01	-1.959745407104492188e+00	-3.074069976806640625e+00	-3.327489852905273438e+00	5.734252929687500000e-01	-6.095523834228515625e-01	2.238540649414062500e-01	-1.607450485229492188e+00	-2.481853485107421875e+00	-6.723117828369140625e-01	-4.399284362792968750e+00	-7.668113708496093750e-02	-4.109210968017578125e+00	1.225551605224609375e+00	4.028244018554687500e-01	5.971240997314453125e-01	-4.156379699707031250e+00	0.000000000000000000e+00	0.000000000000000000e+00	7.847728729248046875e-01	3.759639739990234375e+00	2.943191528320312500e-01	-3.088241577148437500e+00	-8.960742950439453125e-01	-3.325157165527343750e+00	5.916442871093750000e-01	-2.056575775146484375e+00	6.702575683593750000e-01	6.511688232421875000e-03	2.273107528686523438e+00	-3.659534454345703125e+00	2.669107437133789062e+00	-2.381774902343750000e+00	4.864398956298828125e+00	6.470794677734375000e-01	-4.514389038085937500e+00	-6.668319702148437500e-01	-3.845022201538085938e+00	-2.190864562988281250e+00	3.540328979492187500e+00	-3.234252929687500000e+00	-1.691890716552734375e+00	1.954421997070312500e-01	-2.030916213989257812e+00	2.459503173828125000e+00	3.044891357421875000e+00	-1.341709136962890625e+00	-2.814470291137695312e+00	4.417037963867187500e-02
3.627929687500000000e+00	1.735706329345703125e+00	1.984130859375000000e+00	9.202079772949218750e-01	1.604827880859375000e+00	-1.805541992187500000e+00	3.067268371582031250e+00	7.490501403808593750e-01	9.361343383789062500e-01	-1.656902313232421875e+00	4.922782897949218750e+00	-1.541099548339843750e-01	2.072753906250000000e+00	2.543411254882812500e-01	2.760337829589843750e+00	-3.683242797851562500e+00	-1.511840820312500000e-01	-2.117691040039062500e+00	2.782546997070312500e+00	3.548030853271484375e+00	1.384613037109375000e+00	4.680290222167968750e+00	2.476097106933593750e+00	2.946037292480468750e+00	2.544342041015625000e+00	1.869571685791015625e+00	0.000000000000000000e+00	0.000000000000000000e+00	4.070983886718750000e+00	1.258567810058593750e+00	-1.570510864257812500e+00	2.487693786621093750e+00	-8.313064575195312500e-01	3.600448608398437500e+00	2.523429870605468750e+00	-2.382659912109375000e-01	1.672180175781250000e+00	3.662078857421875000e+00	3.571372985839843750e+00	2.812255859375000000e+00	-7.839202880859375000e-02	6.819992065429687500e-01	-1.208145141601562500e+00	-3.975234985351562500e+00	7.444000244140625000e-02	4.298267364501953125e+00	-2.556976318359375000e+00	3.757419586181640625e+00	7.678451538085937500e-01	4.277370452880859375e+00
-1.443271636962890625e+00	-2.901594161987304688e+00	1.062351226806640625e+00	-4.850486755371093750e+00	-3.081836700439453125e+00	2.241641998291015625e+00	4.624427795410156250e+00	-1.854562759399414062e+00	-2.327835083007812500e+00	2.009201049804687500e-02	1.318492889404296875e+00	-2.971656799316406250e+00	2.248508453369140625e+00	-4.117679595947265625e-01	-2.482063293457031250e+00	4.151226043701171875e+00	6.243553161621093750e-01	-3.828067779541015625e+00	4.383075714111328125e+00	-6.203479766845703125e-01	-1.333343505859375000e+00	-3.554059982299804688e+00	3.525432586669921875e+00	-2.088747024536132812e+00	5.928802490234375000e-02	-6.499595642089843750e-01	3.166946411132812500e+00	1.684900283813476562e+00	-1.684909820556640625e+00	-9.246406555175781250e-01	1.308338165283203125e+00	-2.273731231689453125e+00	2.915256500244140625e+00	-3.693044662475585938e+00	4.036437988281250000e+00	-6.311035156250000000e-02	-1.602420806884765625e+00	-4.192354202270507812e+00	2.309761047363281250e+00	3.115499496459960938e+00	-4.775548934936523438e+00	-2.607555389404296875e-01	2.505310058593750000e+00	-1.659166336059570312e+00	3.251647949218750000e-01	-1.702373504638671875e+00	1.936420440673828125e+00	1.361036300659179688e+00	3.384609222412109375e+00	2.998439788818359375e+00
2.430740356445312500e+00	-9.446926116943359375e-01	3.848526000976562500e+00	1.417869567871093750e+00	-1.624336242675781250e+00	-1.354249954223632812e+00	6.651153564453125000e-01	-4.675024032592773438e+00	-5.623550415039062500e-01	-1.119611740112304688e+00	2.798141479492187500e+00	-3.126733779907226562e+00	1.514038085937500000e+00	-1.501955032348632812e+00	3.857734680175781250e+00	-1.748800277709960938e+00	3.040893554687500000e+00	3.802307128906250000e+00	4.720520019531250000e+00	-7.413635253906250000e-01	1.050743103027343750e+00	4.352521896362304688e+00	2.619285583496093750e+00	-2.039535522460937500e+00	7.995300292968750000e-01	2.383283615112304688e+00	5.525665283203125000e-01	-3.473415374755859375e-01	4.124320983886718750e+00	2.050722122192382812e+00	5.939865112304687500e-01	-2.296936035156250000e+00	3.639015197753906250e+00	-6.550998687744140625e-01	1.896781921386718750e+00	2.528356552124023438e+00	-2.230834960937500000e-02	1.667201995849609375e+00	-4.048919677734375000e-02	-6.878395080566406250e-01	-2.665863037109375000e-01	6.045017242431640625e-01	4.078201293945312500e+00	3.528804779052734375e-01	-2.236045837402343750e+00	3.615482330322265625e+00	-9.091415405273437500e-01	4.869003295898437500e+00	8.660125732421875000e-01	3.689010620117187500e+00
-1.974771499633789062e+00	1.289199829101562500e+00	3.182678222656250000e-01	5.855407714843750000e-01	7.608852386474609375e-01	3.969047546386718750e+00	-4.190294265747070312e+00	2.079071044921875000e+00	2.279502868652343750e+00	-3.245193481445312500e+00	-2.088266372680664062e+00	2.372779846191406250e+00	1.176536560058593750e+00	-1.199798583984375000e-01	-2.985628128051757812e+00	8.095932006835937500e-01	-2.064889907836914062e+00	4.472534179687500000e+00	8.816967010498046875e-01	2.853408813476562500e+00	7.525634765625000000e-01	-2.122955322265625000e+00	4.346847534179687500e-03	4.790328979492187500e+00	1.858442306518554688e+00	3.831283569335937500e+00	8.987026214599609375e-01	9.510192871093750000e-01	1.477108001708984375e-01	3.687690734863281250e+00	2.000387191772460938e+00	2.746337890625000000e+00	-1.531038284301757812e+00	3.342666625976562500e+00	-2.591896057128906250e+00	-2.034461975097656250e+00	-1.553222656250000000e+00	-2.458442687988281250e+00	-1.320495605468750000e-01	-4.263557434082031250e+00	1.079496383666992188e+00	4.571411132812500000e+00	3.274335861206054688e+00	3.052238464355468750e+00	3.054182052612304688e+00	9.092254638671875000e-01	2.010185241699218750e+00	-3.899291992187500000e+00	-4.932632446289062500e-01	-2.179496765136718750e+00
3.507659912109375000e+00	-2.764371871948242188e+00	3.623832702636718750e+00	-2.102457046508789062e+00	1.398529052734375000e+00	-2.336698532104492188e+00	3.202835083007812500e+00	1.777656555175781250e+00	4.069099426269531250e+00	-1.597505569458007812e+00	-9.336090087890625000e-01	-4.694334030151367188e+00	2.465179443359375000e+00	-2.608451843261718750e-01	-1.888854980468750000e+00	3.457725524902343750e+00	-1.304534912109375000e+00	-1.087465286254882812e+00	1.810981750488281250e+00	-2.337360382080078125e-01	2.495269775390625000e-01	1.214111328125000000e+00	-2.578712463378906250e+00	-1.374439239501953125e+00	1.894805908203125000e+00	-3.314987182617187500e+00	-3.375289916992187500e+00	-6.338119506835937500e-01	-4.073570251464843750e+00	1.511138916015625000e+00	4.062896728515625000e+00	-4.702491760253906250e-01	-4.568992614746093750e+00	-2.485752105712890625e-01	-3.010032653808593750e+00	1.669296264648437500e+00	-2.249107360839843750e+00	7.098960876464843750e-01	1.288726806640625000e+00	2.561981201171875000e+00	-1.924209594726562500e-01	-1.215715408325195312e+00	-1.473617553710937500e+00	-3.140964508056640625e+00	-3.798332214355468750e+00	2.641475677490234375e+00	-2.722396850585937500e+00	2.749950408935546875e+00	-6.949310302734375000e-01	-2.159572601318359375e+00
5.664825439453125000e-01	-4.868453979492187500e+00	-4.153907775878906250e+00	3.186264038085937500e-01	1.968307495117187500e+00	9.085083007812500000e-01	3.769561767578125000e+00	-3.171054840087890625e+00	3.015861511230468750e+00	5.367965698242187500e-01	1.116256713867187500e+00	3.509681701660156250e+00	1.449066162109375000e+00	2.927673339843750000e+00	-5.641326904296875000e-01	-3.395053863525390625e+00	5.188674926757812500e-01	-3.212631225585937500e+00	-4.127021789550781250e+00	9.674682617187500000e-01	1.378211975097656250e+00	-4.086349487304687500e+00	1.651817321777343750e+00	-3.023468017578125000e+00	-3.552177429199218750e+00	-5.771598815917968750e-01	-2.674743652343750000e+00	-3.811847686767578125e+00	3.006843566894531250e+00	-5.690345764160156250e-01	-2.587081909179687500e+00	-2.685073852539062500e+00	-1.876510620117187500e+00	-1.818656921386718750e+00	-4.942474365234375000e-01	-2.713737487792968750e+00	-4.828765869140625000e+00	-5.146369934082031250e-01	2.687660217285156250e+00	-3.408115386962890625e+00	-3.716247558593750000e+00	1.500953674316406250e+00	-3.199844360351562500e+00	-1.776512145996093750e+00	-1.433380126953125000e+00	-4.252071380615234375e+00	7.585144042968750000e-02	1.349170684814453125e+00	4.463081359863281250e+00	1.491886138916015625e+00
-3.195388793945312500e+00	-4.826765060424804688e-01	-4.164657592773437500e-01	1.136201858520507812e+00	2.128128051757812500e+00	4.230957031250000000e-01	-8.833465576171875000e-01	-3.011775970458984375e+00	1.088653564453125000e+00	-3.647158622741699219e+00	-4.354171752929687500e-01	4.816865921020507812e-01	2.003280639648437500e+00	-3.018156051635742188e+00	3.710556030273437500e-01	-4.702565670013427734e+00	1.132652282714843750e+00	-2.388254165649414062e+00	-1.194267272949218750e+00	-1.961187362670898438e+00	7.832870483398437500e-01	-1.383481979370117188e+00	8.930358886718750000e-01	-3.009942054748535156e+00	7.806320190429687500e-01	3.319827079772949219e+00	3.345474243164062500e+00	2.909152984619140625e+00	8.899307250976562500e-01	-4.293994426727294922e+00	-3.194839477539062500e+00	3.010215759277343750e+00	3.387771606445312500e+00	7.989339828491210938e-01	4.498489379882812500e+00	8.055610656738281250e-01	-3.871345520019531250e+00	2.799555778503417969e+00	-3.174949645996093750e+00	-1.589901924133300781e+00	2.992446899414062500e+00	-2.425327301025390625e-01	-2.846328735351562500e+00	7.277860641479492188e-01	-4.562072753906250000e-01	3.754169464111328125e+00	-2.257484436035156250e+00	-4.103951930999755859e+00	-1.462715148925781250e+00	3.178974151611328125e+00
7.833251953125000000e-01	2.255958557128906250e+00	-8.808517456054687500e-01	-3.755592346191406250e+00	-1.119430541992187500e+00	3.115943908691406250e+00	-1.273124694824218750e+00	-4.789482116699218750e+00	1.142173767089843750e+00	-4.301612854003906250e+00	2.736885070800781250e+00	-3.347908020019531250e+00	4.561378479003906250e+00	4.282073974609375000e-01	-4.050552368164062500e+00	-1.592208862304687500e+00	-1.199234008789062500e+00	-2.681701660156250000e+00	-3.541862487792968750e+00	-2.537719726562500000e+00	-9.581527709960937500e-01	-5.692138671875000000e-01	3.945686340332031250e+00	-2.157493591308593750e+00	2.250328063964843750e+00	4.163055419921875000e-01	3.325050354003906250e+00	-6.392364501953125000e-01	3.339271545410156250e+00	4.435958862304687500e-01	-1.557777404785156250e+00	-3.731246948242187500e+00	3.559104919433593750e+00	2.618843078613281250e+00	-2.107086181640625000e+00	-1.646957397460937500e-01	2.981056213378906250e+00	-2.729049682617187500e+00	-4.688224792480468750e+00	-1.435554504394531250e+00	1.829681396484375000e-01	-1.060462951660156250e+00	-2.346473693847656250e+00	-2.229866027832031250e+00	-1.940956115722656250e+00	-1.214454650878906250e+00	-4.176162719726562500e+00	-4.908447265625000000e-01	-3.208076477050781250e+00	2.757377624511718750e+00
-1.577756881713867188e+00	3.729911804199218750e+00	1.799020767211914062e+00	-2.855651855468750000e+00	1.136278152465820312e+00	-2.931648254394531250e+00	-1.484911441802978516e+00	4.415603637695312500e+00	1.779671669006347656e+00	4.343078613281250000e+00	4.017992019653320312e-01	-4.469841003417968750e+00	3.801034927368164062e+00	-1.586891174316406250e+00	3.850803375244140625e+00	1.570037841796875000e+00	-1.617862701416015625e+00	-6.517715454101562500e-01	2.730797767639160156e+00	-3.420204162597656250e+00	2.131061553955078125e-01	-2.354019165039062500e+00	-4.592971801757812500e+00	1.118782043457031250e+00	3.912316322326660156e+00	-2.867385864257812500e+00	1.345778465270996094e+00	3.822715759277343750e+00	-2.805984497070312500e+00	-1.112548828125000000e+00	2.308122634887695312e+00	-2.410247802734375000e+00	-7.244801521301269531e-01	-1.558174133300781250e+00	-4.001708984375000000e+00	2.041168212890625000e+00	-3.941978454589843750e+00	9.464950561523437500e-01	-9.773249626159667969e-01	-2.876594543457031250e+00	2.248733520507812500e+00	2.379325866699218750e+00	6.267757415771484375e-01	-3.376884460449218750e+00	-2.936676025390625000e+00	1.393745422363281250e+00	4.057743072509765625e+00	-5.023651123046875000e-01	2.534305572509765625e+00	-1.326293945312500000e+00
-7.963104248046875000e-01	6.988067626953125000e-01	3.955711364746093750e+00	1.593589782714843750e+00	4.295249938964843750e+00	-2.382858276367187500e+00	1.806869506835937500e-01	-1.057769775390625000e+00	3.096168518066406250e+00	-6.078186035156250000e-01	1.233543395996093750e+00	-4.614891052246093750e+00	3.823730468750000000e+00	2.680793762207031250e+00	-3.167228698730468750e+00	2.698684692382812500e+00	8.766326904296875000e-01	-1.853248596191406250e+00	0.000000000000000000e+00	0.000000000000000000e+00	9.078216552734375000e-01	-4.047012329101562500e+00	-1.592262268066406250e+00	2.133560180664062500e+00	-3.675712585449218750e+00	1.246055603027343750e+00	2.224441528320312500e+00	-2.539810180664062500e+00	-4.451248168945312500e+00	-1.298889160156250000e+00	3.205726623535156250e+00	2.406532287597656250e+00	-3.681182861328125000e-02	-3.589660644531250000e+00	4.878845214843750000e-01	1.200988769531250000e+00	-1.804649353027343750e+00	1.490173339843750000e-01	-2.188995361328125000e+00	3.244895935058593750e+00	-1.058914184570312500e+00	3.123611450195312500e+00	-1.891593933105468750e+00	8.115158081054687500e-01	-3.402938842773437500e+00	-8.097915649414062500e-01	2.128311157226562500e+00	2.639411926269531250e+00	1.843757629394531250e+00	1.360313415527343750e+00
1.649627685546875000e+00	-1.398496627807617188e+00	-6.157226562500000000e-01	-4.759071350097656250e+00	4.488426208496093750e+00	3.319606781005859375e-01	7.965087890625000000e-01	-2.395591735839843750e+00	2.111717224121093750e+00	-3.549983978271484375e+00	3.094963073730468750e+00	-2.157314300537109375e+00	0.000000000000000000e+00	0.000000000000000000e+00	3.958213806152343750e+00	2.466697692871093750e+00	1.669586181640625000e+00	-4.562791824340820312e+00	2.057723999023437500e+00	3.843292236328125000e+00	-1.983100891113281250e+00	5.651607513427734375e-01	8.612213134765625000e-01	-6.813201904296875000e-01	1.770057678222656250e+00	-9.642410278320312500e-02	1.889373779296875000e+00	-2.471670150756835938e+00	-2.237815856933593750e+00	-1.405431747436523438e+00	-2.487228393554687500e+00	-4.138664245605468750e+00	-2.308044433593750000e+00	1.600111007690429688e+00	9.641342163085937500e-01	3.724765777587890625e+00	1.074897766113281250e+00	-1.763921737670898438e+00	3.341545104980468750e+00	-3.239446640014648438e+00	4.277168273925781250e+00	1.398210525512695312e+00	9.285278320312500000e-01	5.822582244873046875e-01	3.340965270996093750e+00	4.669532775878906250e-01	5.903472900390625000e-01	-4.471628189086914062e+00	-1.142837524414062500e+00	-1.268268585205078125e+00
-1.710716247558593750e+00	-7.919692993164062500e-01	-2.862762451171875000e+00	-1.988456726074218750e+00	6.376190185546875000e-01	-2.397270202636718750e+00	2.010055541992187500e+00	3.608005523681640625e+00	3.921539306640625000e+00	5.585098266601562500e-02	-3.898674011230468750e+00	-2.366611480712890625e+00	-2.215164184570312500e+00	3.662757873535156250e-01	1.751091003417968750e+00	8.588104248046875000e-01	-1.053520202636718750e+00	-9.067420959472656250e-01	-3.284606933593750000e-01	-2.905448913574218750e+00	-9.729843139648437500e-01	-2.743240356445312500e+00	-2.423973083496093750e+00	4.015598297119140625e+00	2.558898925781250000e-01	-6.279182434082031250e-01	4.669975280761718750e+00	1.592632293701171875e+00	-3.913726806640625000e+00	1.787765502929687500e+00	-4.311790466308593750e+00	-3.202056884765625000e-01	-2.196548461914062500e+00	-3.945484161376953125e+00	2.512680053710937500e+00	-6.223411560058593750e-01	1.278289794921875000e+00	4.440002441406250000e+00	2.854743957519531250e+00	2.172412872314453125e+00	-2.277481079101562500e+00	2.389709472656250000e+00	-4.914306640625000000e+00	-4.412460327148437500e-02	1.564788818359375000e+00	-1.444076538085937500e+00	2.119163513183593750e+00	2.954116821289062500e+00	1.202239990234375000e-01	-3.409515380859375000e+00
7.159690856933593750e-01	4.018676757812500000e+00	4.307582855224609375e+00	1.527824401855468750e+00	-3.353511810302734375e+00	1.749282836914062500e+00	-9.266242980957031250e-01	-4.213233947753906250e+00	4.839767456054687500e+00	-9.937667846679687500e-01	1.806411743164062500e-01	1.641197204589843750e+00	0.000000000000000000e+00	0.000000000000000000e+00	-8.375892639160156250e-01	6.947860717773437500e-01	-2.079730987548828125e+00	-1.049423217773437500e-01	1.844501495361328125e+00	-2.208885192871093750e+00	-2.478076934814453125e+00	-3.230598449707031250e+00	1.614250183105468750e+00	7.141342163085937500e-01	3.517921447753906250e+00	-3.437355041503906250e+00	7.985115051269531250e-01	-2.998504638671875000e+00	1.262168884277343750e-01	-4.912361145019531250e+00	-2.391502380371093750e+00	2.255332946777343750e+00	2.925601959228515625e+00	-2.514266967773437500e+00	-3.993804931640625000e+00	1.881256103515625000e+00	-3.093032836914062500e-01	-3.322471618652343750e+00	1.080059051513671875e+00	-2.441253662109375000e-01	-6.680297851562500000e-02	4.800682067871093750e+00	1.097679138183593750e-01	-3.836257934570312500e+00	3.839675903320312500e+00	-1.520393371582031250e+00	1.913867950439453125e+00	2.786499023437500000e+00	3.163604736328125000e-01	5.727310180664062500e-01
4.583564758300781250e+00	-1.343750000000000000e+00	2.031074523925781250e+00	-3.201499938964843750e+00	-1.562187194824218750e+00	2.231552124023437500e+00	3.886291503906250000e+00	5.678634643554687500e-01	-2.034225463867187500e-01	-3.155197143554687500e+00	3.688026428222656250e+00	-7.096252441406250000e-01	2.087898254394531250e+00	-1.048202514648437500e+00	-1.827194213867187500e+00	2.827308654785156250e+00	8.354949951171875000e-01	-4.499351501464843750e+00	3.316314697265625000e+00	3.346549987792968750e+00	3.006492614746093750e+00	-3.777969360351562500e+00	-3.248634338378906250e+00	-3.377830505371093750e+00	-3.265876770019531250e+00	-2.270347595214843750e+00	-3.673164367675781250e+00	-1.739906311035156250e+00	3.293388366699218750e+00	1.657516479492187500e+00	4.434013366699218750e+00	1.549568176269531250e+00	-2.371978759765625000e-01	-4.237396240234375000e+00	3.674652099609375000e+00	-2.718261718750000000e+00	1.899765014648437500e+00	-4.306320190429687500e+00	1.756507873535156250e+00	6.366729736328125000e-02	-2.792991638183593750e+00	3.294860839843750000e+00	2.796691894531250000e+00	6.431274414062500000e-01	-8.005294799804687500e-01	4.904670715332031250e+00	-1.304290771484375000e+00	-2.364425659179687500e+00	7.528686523437500000e-01	9.876251220703125000e-01
-2.820724487304687500e+00	9.979248046875000000e-02	-1.980613708496093750e+00	-2.493675231933593750e+00	1.460102081298828125e+00	-8.315811157226562500e-01	2.129871368408203125e+00	2.674484252929687500e-02	1.857479095458984375e+00	-3.840633392333984375e+00	8.363342285156250000e-02	-2.404815673828125000e+00	-3.298595428466796875e+00	-3.467693328857421875e+00	2.507369995117187500e+00	-2.769691467285156250e+00	3.143859863281250000e+00	-7.278327941894531250e-01	-8.455047607421875000e-01	-4.545116424560546875e+00	-1.039257049560546875e+00	7.162361145019531250e-01	-1.890701293945312500e+00	-4.305335998535156250e+00	-1.017215728759765625e+00	1.378475189208984375e+00	3.114212036132812500e+00	-3.669631958007812500e+00	2.805030822753906250e+00	2.005329132080078125e+00	8.025360107421875000e-01	-3.210323333740234375e+00	1.774559020996093750e-01	4.630008697509765625e+00	-6.548042297363281250e-01	-8.990440368652343750e-01	3.510974884033203125e+00	-2.333724975585937500e+00	1.118618011474609375e+00	-1.998424530029296875e+00	4.844226837158203125e+00	5.984268188476562500e-01	-1.687469482421875000e+00	-1.269382476806640625e+00	5.263519287109375000e-02	-1.741031646728515625e+00	-1.570171356201171875e+00	-3.709304809570312500e+00	-2.099502563476562500e+00	9.936790466308593750e-01
-3.071060180664062500e+00	1.262557983398437500e+00	3.510055541992187500e-01	4.683807373046875000e+00	-5.192718505859375000e-01	-2.502109527587890625e+00	-7.360839843750000000e-01	-4.253463745117187500e+00	3.178771972656250000e+00	-3.495670318603515625e+00	2.782356262207031250e+00	-4.084285736083984375e+00	4.194252014160156250e+00	1.067344665527343750e+00	-6.828536987304687500e-01	1.253440856933593750e+00	3.560157775878906250e+00	-2.903774261474609375e+00	-2.917640686035156250e+00	-2.990699768066406250e+00	-2.411697387695312500e+00	1.109798431396484375e+00	-2.729804992675781250e+00	-1.884010314941406250e+00	9.322204589843750000e-01	6.318092346191406250e-01	-4.112945556640625000e+00	1.561481475830078125e+00	3.735206604003906250e+00	-1.821311950683593750e+00	1.545852661132812500e+00	-2.665302276611328125e+00	2.473037719726562500e+00	-3.507785797119140625e+00	-3.021224975585937500e+00	1.821975708007812500e-01	-2.433975219726562500e+00	-3.961181640625000000e+00	-1.790702819824218750e+00	1.358905792236328125e+00	-1.207313537597656250e+00	3.254657745361328125e+00	1.103630065917968750e+00	3.884872436523437500e+00	-1.763610839843750000e+00	1.551246643066406250e-01	-3.956405639648437500e+00	-1.747722625732421875e+00	1.206947326660156250e+00	-4.330749511718750000e-01
4.152393341064453125e+00	-1.606663703918457031e+00	-3.218437194824218750e+00	-3.571083068847656250e+00	0.000000000000000000e+00	0.000000000000000000e+00	2.477241516113281250e+00	-3.589178085327148438e+00	-7.600097656250000000e-01	-8.143806457519531250e-01	6.279754638671875000e-01	-4.248791694641113281e+00	3.500862121582031250e-01	-2.932053565979003906e+00	-1.749748229980468750e+00	-3.728027343750000000e-01	3.133369445800781250e+00	-3.474164962768554688e+00	1.579772949218750000e+00	-7.463130950927734375e-01	7.095870971679687500e-01	2.264272689819335938e+00	5.602073669433593750e-01	1.171842575073242188e+00	1.439483642578125000e+00	-1.838144302368164062e+00	-9.967308044433593750e-01	4.523773193359375000e-01	2.552597045898437500e+00	-1.225014686584472656e+00	-1.727912902832031250e+00	-2.709729194641113281e+00	-3.865661621093750000e-01	-3.732849121093750000e+00	1.559982299804687500e-01	-1.689003944396972656e+00	3.936489105224609375e+00	-2.699626922607421875e+00	-3.016609191894531250e+00	-2.228183746337890625e-01	-7.681083679199218750e-01	3.675781250000000000e+00	-1.494701385498046875e+00	-3.917737007141113281e+00	-1.516620635986328125e+00	2.140789031982421875e+00	-9.422492980957031250e-01	-1.895085334777832031e+00	-3.310249328613281250e+00	3.560256958007812500e-01
4.625991821289062500e+00	-1.096740722656250000e+00	1.924064636230468750e+00	-1.763371467590332031e+00	-1.253120422363281250e+00	-4.276853561401367188e+00	3.953582763671875000e+00	-1.120070457458496094e+00	-1.079444885253906250e+00	-3.636919021606445312e+00	1.004867553710937500e+00	-3.285224914550781250e+00	-3.185317993164062500e+00	1.979947090148925781e+00	-1.992843627929687500e+00	-1.098403930664062500e-01	4.283828735351562500e+00	-2.173965454101562500e+00	-4.927825927734375000e+00	-3.429536819458007812e-01	1.917648315429687500e+00	-3.876331329345703125e+00	3.355964660644531250e+00	-2.807753562927246094e+00	-8.667068481445312500e-01	2.500687599182128906e+00	-1.040908813476562500e+00	-7.036733627319335938e-01	-3.926429748535156250e+00	4.218158721923828125e-01	-4.599174499511718750e+00	4.496841430664062500e-01	-2.202529907226562500e-01	-2.941164970397949219e+00	-2.149742126464843750e+00	-7.720041275024414062e-01	-4.202461242675781250e+00	-1.179894447326660156e+00	7.343292236328125000e-02	-6.450366973876953125e-01	-9.274902343750000000e-01	5.150279998779296875e-01	2.590225219726562500e+00	-3.862884521484375000e+00	1.088363647460937500e+00	1.665115356445312500e-03	-3.127571105957031250e+00	-2.942705154418945312e-01	-5.815277099609375000e-01	-4.087760925292968750e+00
2.224987030029296875e+00	-4.345329284667968750e+00	-2.091941833496093750e+00	-3.054744720458984375e+00	-2.159328460693359375e+00	3.971370697021484375e+00	-1.877792358398437500e+00	-4.280910491943359375e+00	-2.093048095703125000e+00	3.656578063964843750e-01	1.547790527343750000e+00	-8.149757385253906250e-01	3.340976715087890625e+00	-5.478973388671875000e-01	-2.607444763183593750e+00	1.099754333496093750e+00	-1.153347015380859375e+00	-1.630805969238281250e+00	-1.573192596435546875e+00	3.680564880371093750e+00	4.431610107421875000e-01	-4.422447204589843750e+00	-1.581588745117187500e+00	-6.301498413085937500e-01	7.998695373535156250e-01	-2.662899017333984375e+00	-4.835079193115234375e+00	7.536315917968750000e-01	-3.471675872802734375e+00	-3.092952728271484375e+00	-9.837074279785156250e-01	-2.898380279541015625e+00	2.516738891601562500e+00	-1.297283172607421875e+00	-2.895687103271484375e+00	-3.988452911376953125e+00	1.283882141113281250e+00	3.040287017822265625e+00	-1.072261810302734375e+00	1.719699859619140625e+00	6.305465698242187500e-01	4.039005279541015625e+00	-2.774120330810546875e+00	4.607162475585937500e-01	-3.421211242675781250e-01	3.279521942138671875e+00	-4.418716430664062500e-01	4.374797821044921875e+00	-3.191196441650390625e+00	2.024845123291015625e+00
9.061832427978515625e-01	-4.350387573242187500e+00	-1.724489688873291016e+00	-2.378787994384765625e+00	-4.556369781494140625e-02	-4.949977874755859375e+00	-2.299577713012695312e+00	-3.305404663085937500e+00	-1.531984329223632812e+00	-4.080600738525390625e+00	-7.332673072814941406e-01	-1.705593109130859375e+00	-4.110382080078125000e+00	-1.196262359619140625e+00	9.335517883300781250e-03	-2.520767211914062500e+00	2.321921348571777344e+00	1.632175445556640625e+00	-2.567893981933593750e+00	2.158187866210937500e+00	3.278217315673828125e-01	-1.884475708007812500e+00	1.468982696533203125e+00	6.474685668945312500e-01	3.177716255187988281e+00	-2.499557495117187500e+00	4.639572143554687500e+00	-4.668083190917968750e-01	2.662868499755859375e+00	2.760505676269531250e-01	1.563279151916503906e+00	-4.217472076416015625e+00	2.183960914611816406e+00	-3.249893188476562500e+00	1.458362579345703125e+00	3.944992065429687500e+00	1.170149803161621094e+00	-3.699577331542968750e+00	2.622177124023437500e+00	-1.111938476562500000e+00	-2.886550426483154297e+00	-1.022312164306640625e+00	3.241782188415527344e+00	2.271015167236328125e+00	-4.268882751464843750e+00	2.432579040527343750e+00	-8.634977340698242188e-01	-4.209178924560546875e+00	-1.938009262084960938e+00	6.843070983886718750e-01
-2.313251495361328125e+00	-1.478942871093750000e+00	-1.725486755371093750e+00	-1.770592689514160156e+00	-1.406593322753906250e-01	-4.854298591613769531e+00	-3.302433013916015625e+00	-3.350232124328613281e+00	-4.898674011230468750e+00	-6.345863342285156250e-01	2.958145141601562500e-01	-2.049521446228027344e+00	-3.534851074218750000e-01	-3.617993354797363281e+00	-1.774131774902343750e+00	3.482440948486328125e+00	6.431732177734375000e-01	-4.077465057373046875e+00	-3.921054840087890625e+00	-1.109019279479980469e+00	-1.446517944335937500e+00	-3.828801155090332031e+00	-2.510875701904296875e+00	-2.571173667907714844e+00	9.904899597167968750e-01	3.287286758422851562e+00	3.616695404052734375e+00	2.334671020507812500e+00	0.000000000000000000e+00	0.000000000000000000e+00	-3.290500640869140625e+00	4.699954986572265625e-01	-3.764064788818359375e+00	-1.578330993652343750e-02	3.092498779296875000e+00	2.842878341674804688e+00	-2.711780548095703125e+00	-3.654814720153808594e+00	-1.843772888183593750e+00	1.383878707885742188e+00	8.171272277832031250e-01	-3.006645202636718750e+00	-1.091690063476562500e-01	3.134342193603515625e+00	2.239570617675781250e-01	1.049276351928710938e+00	4.462471008300781250e+00	6.258049011230468750e-01	-3.141288757324218750e+00	1.560642242431640625e+00
6.571216583251953125e-01	3.474884033203125000e-01	-4.601078033447265625e-01	-4.369628906250000000e+00	1.357353210449218750e+00	-3.836132049560546875e+00	4.697578430175781250e+00	1.658206939697265625e+00	1.021919250488281250e-01	-4.029861450195312500e+00	2.514425277709960938e+00	-4.183197021484375000e-02	4.557378768920898438e+00	9.911651611328125000e-01	7.584514617919921875e-01	-4.165260314941406250e+00	-4.153652191162109375e-01	3.451026916503906250e+00	-2.117126464843750000e+00	-4.486351013183593750e+00	-4.438419342041015625e-01	-1.796669006347656250e+00	1.531658172607421875e-01	3.822448730468750000e+00	3.934055328369140625e+00	-1.830951690673828125e+00	2.004249572753906250e+00	-3.783588409423828125e+00	1.235160827636718750e-01	-2.134223937988281250e+00	1.684947967529296875e+00	2.343505859375000000e+00	0.000000000000000000e+00	0.000000000000000000e+00	-6.350708007812500000e-01	2.809459686279296875e+00	-7.940998077392578125e-01	-1.181854248046875000e+00	3.708465576171875000e+00	3.219718933105468750e-01	3.986211776733398438e+00	2.696502685546875000e+00	-4.181528091430664062e+00	-4.299430847167968750e-01	6.331501007080078125e-01	-3.076267242431640625e+00	8.106861114501953125e-01	-2.015876770019531250e+00	-3.355400085449218750e+00	-1.052669525146484375e+00
-3.059692382812500000e+00	-3.665889739990234375e+00	9.491729736328125000e-02	-6.735038757324218750e-01	4.591171264648437500e+00	6.837463378906250000e-01	-4.386962890625000000e+00	1.024181365966796875e+00	-3.139205932617187500e+00	-2.605171203613281250e+00	2.145019531250000000e+00	-6.733703613281250000e-02	1.073844909667968750e+00	-2.158813476562500000e-01	-2.062698364257812500e+00	-2.649562835693359375e+00	-1.069602966308593750e+00	-3.102722167968750000e+00	2.712455749511718750e+00	-3.838768005371093750e-01	-1.193252563476562500e+00	3.818351745605468750e+00	-9.841537475585937500e-01	-4.346694946289062500e-01	-4.249267578125000000e+00	-2.196060180664062500e+00	4.777297973632812500e-01	9.686508178710937500e-01	-3.828948974609375000e+00	-2.781139373779296875e+00	4.045806884765625000e+00	-2.270225524902343750e+00	-1.850814819335937500e+00	-3.871219635009765625e+00	1.099838256835937500e+00	-2.647907257080078125e+00	-3.601119995117187500e+00	-2.157299041748046875e+00	-3.786010742187500000e+00	-1.113529205322265625e+00	-3.075561523437500000e-01	4.866443634033203125e+00	-1.702247619628906250e+00	-1.213535308837890625e+00	3.273216247558593750e+00	-3.385276794433593750e+00	-3.723632812500000000e+00	8.904342651367187500e-01	-5.295791625976562500e-01	2.783706665039062500e+00
4.537940025329589844e-01	2.794258117675781250e+00	5.565438270568847656e-01	3.480941772460937500e+00	-1.580093383789062500e+00	2.870941162109375000e+00	5.152010917663574219e-01	-1.588172912597656250e+00	2.320883274078369141e+00	-3.241462707519531250e+00	-2.547950744628906250e+00	3.053283691406250000e-01	3.370934963226318359e+00	2.947914123535156250e+00	-6.971168518066406250e-01	-1.871696472167968750e+00	1.390304088592529297e+00	-2.455070495605468750e+00	-1.975212097167968750e+00	1.236244201660156250e+00	-2.797462463378906250e+00	-1.976356506347656250e+00	-1.897621154785156250e+00	1.493911743164062500e-01	1.119477748870849609e+00	-3.755027770996093750e+00	4.311717510223388672e+00	1.503913879394531250e+00	-9.041137695312500000e-01	6.159744262695312500e-01	-3.173446655273437500e+00	5.653381347656250000e-02	1.024497509002685547e+00	-4.270858764648437500e-01	4.647299289703369141e+00	9.322204589843750000e-01	-3.278747558593750000e+00	2.251892089843750000e+00	-9.372863769531250000e-01	1.949348449707031250e+00	-2.478370666503906250e+00	-7.792816162109375000e-01	1.484438419342041016e+00	7.202606201171875000e-01	2.117645740509033203e+00	-2.035522460937500000e-01	3.267702579498291016e+00	1.875473022460937500e+00	-3.258178710937500000e+00	-2.953811645507812500e+00
-2.530995368957519531e+00	-1.642945289611816406e+00	3.448852539062500000e+00	-2.370867252349853516e+00	1.489099502563476562e+00	-1.683380126953125000e+00	5.887718200683593750e-01	-4.192765712738037109e+00	-1.731477737426757812e+00	-4.509240627288818359e+00	8.876152038574218750e-01	4.044794082641601562e+00	4.918308258056640625e-01	-4.398336410522460938e-01	-5.265674591064453125e-01	-2.385540008544921875e+00	2.700279235839843750e+00	-3.729713439941406250e+00	3.069301605224609375e+00	-1.322411537170410156e+00	3.026189804077148438e+00	-6.456537246704101562e-01	3.047561645507812500e+00	3.871707916259765625e+00	-6.370143890380859375e-01	-4.530154228210449219e+00	-3.466022491455078125e+00	-3.199581146240234375e+00	-1.447180747985839844e+00	7.766609191894531250e-01	-1.039679527282714844e+00	1.815430641174316406e+00	-1.489432334899902344e+00	-3.838741302490234375e+00	4.615394592285156250e+00	1.628230094909667969e+00	-2.876402854919433594e+00	-2.770373821258544922e+00	-4.615631103515625000e-01	-1.062763690948486328e+00	7.241725921630859375e-01	-2.837640762329101562e+00	2.561983108520507812e+00	-1.728691577911376953e+00	-2.325153350830078125e-01	-3.458429813385009766e+00	3.552804946899414062e+00	-2.067880630493164062e-01	-9.137134552001953125e-01	-3.450065612792968750e+00
2.210311889648437500e-01	-4.353435516357421875e+00	2.182693481445312500e+00	1.597705841064453125e+00	-3.278266906738281250e+00	-2.989112854003906250e+00	4.047363281250000000e+00	2.148895263671875000e-01	3.192466735839843750e+00	2.091819763183593750e+00	-2.365036010742187500e-01	-3.153820037841796875e+00	3.848831176757812500e+00	-2.842922210693359375e+00	8.757400512695312500e-01	-4.499526977539062500e+00	-6.203918457031250000e-01	2.911083221435546875e+00	-1.163047790527343750e+00	2.551593780517578125e+00	-4.733276367187500000e-01	5.367507934570312500e-01	1.901733398437500000e+00	-3.734188079833984375e+00	-1.945007324218750000e+00	-1.738731384277343750e+00	-2.348838806152343750e+00	-3.850269317626953125e+00	8.913421630859375000e-01	1.553993225097656250e+00	3.267219543457031250e+00	9.883079528808593750e-01	-2.984542846679687500e-01	-1.142490386962890625e+00	-2.954429626464843750e+00	-3.575286865234375000e+00	-2.899604797363281250e+00	3.722930908203125000e+00	4.162605285644531250e+00	-4.376144409179687500e-01	-3.161697387695312500e-01	3.509670257568359375e+00	1.948081970214843750e+00	-3.052181243896484375e+00	1.988845825195312500e+00	-2.447967529296875000e-01	-4.591598510742187500e-01	-4.494319915771484375e+00	-9.650955200195312500e-01	-2.333728790283203125e+00
1.314525604248046875e+00	-3.132831573486328125e+00	-4.002935409545898438e+00	-1.765789031982421875e+00	2.034217834472656250e+00	-3.931015014648437500e+00	-2.439207077026367188e+00	-3.585868835449218750e+00	2.307502746582031250e+00	-2.677005767822265625e+00	6.833877563476562500e-01	-2.935226440429687500e+00	-2.998619079589843750e-01	-4.489704132080078125e+00	3.646102905273437500e+00	-2.539237976074218750e+00	-4.709280014038085938e+00	-2.576179504394531250e-01	-6.093330383300781250e-01	2.716075897216796875e+00	-1.093933105468750000e+00	6.616592407226562500e-01	0.000000000000000000e+00	0.000000000000000000e+00	-4.365564346313476562e+00	3.271598815917968750e-01	1.275276184082031250e+00	9.677124023437500000e-02	-3.486047744750976562e+00	-3.344760894775390625e+00	4.283412933349609375e+00	1.831775665283203125e+00	2.880187988281250000e+00	-1.744441986083984375e+00	4.360496520996093750e+00	7.534370422363281250e-01	-4.718631744384765625e+00	-9.632453918457031250e-01	-1.561622619628906250e+00	-1.397651672363281250e+00	3.254062652587890625e+00	1.355419158935546875e+00	2.541240692138671875e+00	3.360073089599609375e+00	6.215629577636718750e-01	2.527580261230468750e-01	4.294929504394531250e-01	3.148384094238281250e+00	-1.845443725585937500e+00	-2.652378082275390625e+00
-1.312213897705078125e+00	-2.751636505126953125e+00	1.188533782958984375e+00	-4.789386749267578125e+00	-2.920501708984375000e+00	2.397626876831054688e+00	-2.208683013916015625e+00	8.125114440917968750e-02	1.456729888916015625e+00	-2.935335159301757812e+00	2.400970458984375000e+00	-4.043865203857421875e-01	-2.262184143066406250e+00	4.260961532592773438e+00	7.395362854003906250e-01	-3.775201797485351562e+00	4.532855987548828125e+00	-6.161098480224609375e-01	-1.227985382080078125e+00	-3.410657882690429688e+00	3.678604125976562500e+00	-2.085550308227539062e+00	2.658424377441406250e-01	-5.957565307617187500e-01	3.307170867919921875e+00	1.669670104980468750e+00	-1.553169250488281250e+00	-8.539142608642578125e-01	1.460586547851562500e+00	-2.237991333007812500e+00	3.047210693359375000e+00	-3.680181503295898438e+00	4.179225921630859375e+00	-6.154251098632812500e-02	-1.510013580322265625e+00	-4.046922683715820312e+00	2.460254669189453125e+00	3.097370147705078125e+00	-4.654399871826171875e+00	-1.157131195068359375e-01	2.667575836181640625e+00	-1.658178329467773438e+00	4.836769104003906250e-01	-1.660715103149414062e+00	2.063461303710937500e+00	1.331712722778320312e+00	3.534217834472656250e+00	2.986412048339843750e+00	0.000000000000000000e+00	0.000000000000000000e+00
-3.486961364746093750e+00	1.828079223632812500e+00	-1.265655517578125000e+00	-3.268730163574218750e+00	-1.567150115966796875e+00	3.127456665039062500e+00	2.511573791503906250e+00	2.349807739257812500e+00	-4.055091857910156250e+00	-2.347183227539062500e-01	-2.846206665039062500e+00	2.757064819335937500e+00	2.244338989257812500e-01	-4.856407165527343750e+00	4.302318572998046875e+00	2.136009216308593750e+00	-2.964103698730468750e+00	-4.394149780273437500e-01	-1.566814422607421875e+00	-4.542236328125000000e+00	7.198486328125000000e-01	4.700225830078125000e+00	4.835746765136718750e+00	9.768676757812500000e-01	2.364910125732421875e+00	3.418914794921875000e+00	-1.327819824218750000e+00	-2.167480468750000000e+00	-6.481590270996093750e-01	2.191360473632812500e+00	3.505023956298828125e+00	2.876449584960937500e+00	-5.227508544921875000e-01	-4.076545715332031250e+00	-2.855712890625000000e+00	1.655647277832031250e+00	2.102878570556640625e+00	-3.743286132812500000e+00	3.299682617187500000e+00	1.606056213378906250e+00	-1.282943725585937500e+00	-1.181945800781250000e-01	-3.454257965087890625e+00	7.114715576171875000e-01	-8.660583496093750000e-01	3.245010375976562500e+00	-1.300296783447265625e+00	3.739006042480468750e+00	1.416328430175781250e+00	2.506462097167968750e+00
8.378524780273437500e-01	-2.924499511718750000e+00	-5.913505554199218750e-01	-4.506835937500000000e+00	-7.101020812988281250e-01	2.237821578979492188e+00	0.000000000000000000e+00	0.000000000000000000e+00	3.608280181884765625e+00	-3.053756713867187500e+00	-1.417919158935546875e+00	-3.768573760986328125e+00	4.568027496337890625e+00	-5.154018402099609375e-01	-6.817626953125000000e-02	4.114833831787109375e+00	2.898971557617187500e+00	-3.899827957153320312e+00	-3.920265197753906250e+00	-1.844541549682617188e+00	9.328231811523437500e-01	-3.577039718627929688e+00	2.384365081787109375e+00	-7.246398925781250000e-01	6.182441711425781250e-01	-9.619598388671875000e-01	3.605941772460937500e+00	-2.355541229248046875e+00	-3.695390701293945312e+00	-2.929212570190429688e+00	-1.181217193603515625e+00	-4.847021102905273438e+00	6.536445617675781250e-01	-4.206947326660156250e+00	-2.465387344360351562e+00	-2.633953094482421875e-01	-3.107887268066406250e+00	-3.286668777465820312e+00	2.622356414794921875e+00	-1.781127929687500000e+00	4.276103973388671875e+00	1.249389648437500000e+00	2.302150726318359375e+00	-7.774162292480468750e-02	3.183803558349609375e+00	1.491714477539062500e+00	3.631973266601562500e-02	-2.193971633911132812e+00	1.737792968750000000e+00	-4.281126022338867188e+00
-2.365955352783203125e+00	-2.172012329101562500e+00	-4.809970855712890625e+00	-6.548461914062500000e-01	-2.930191040039062500e+00	4.576721191406250000e-01	1.511840820312500000e-01	1.265243530273437500e+00	-1.370662689208984375e+00	-2.893440246582031250e+00	2.719497680664062500e-01	-4.059959411621093750e+00	-7.244606018066406250e-01	-1.976455688476562500e+00	1.241973876953125000e+00	1.097686767578125000e+00	6.514587402343750000e-01	3.292556762695312500e+00	2.317989349365234375e+00	1.221069335937500000e+00	-4.148468017578125000e+00	-7.754898071289062500e-01	-3.347030639648437500e+00	-2.674148559570312500e+00	-1.190212249755859375e+00	4.686408996582031250e+00	-3.687271118164062500e+00	1.232154846191406250e+00	1.633819580078125000e+00	-1.144721984863281250e+00	-2.861763000488281250e+00	-6.225433349609375000e-01	0.000000000000000000e+00	0.000000000000000000e+00	1.595596313476562500e+00	-4.025695800781250000e+00	3.698169708251953125e+00	-1.536613464355468750e+00	9.702262878417968750e-01	-2.080574035644531250e+00	-2.674346923828125000e+00	1.710426330566406250e+00	4.368301391601562500e+00	-2.392105102539062500e+00	-1.119483947753906250e+00	3.595710754394531250e+00	-9.130096435546875000e-02	-1.782714843750000000e+00	-1.679939270019531250e+00	2.619270324707031250e+00
-8.782958984375000000e-01	-2.954837799072265625e+00	-1.723382949829101562e+00	7.061042785644531250e-01	1.737461090087890625e-01	-2.995048522949218750e+00	4.221593856811523438e+00	1.690235137939453125e+00	2.993144989013671875e+00	-3.210552215576171875e+00	3.536764144897460938e+00	-2.842594146728515625e+00	-1.532526016235351562e+00	1.408317565917968750e+00	-1.427442550659179688e+00	-3.893180847167968750e+00	1.334384918212890625e+00	-3.359607696533203125e+00	2.981851577758789062e+00	-6.952857971191406250e-01	-3.694625854492187500e+00	-2.687835693359375000e-02	2.955322265625000000e-01	-3.638359069824218750e+00	3.581752777099609375e+00	-9.610443115234375000e-01	2.306900024414062500e+00	-4.096405029296875000e+00	3.691089630126953125e+00	1.253036499023437500e+00	-3.739997863769531250e+00	-1.686206817626953125e+00	2.619045257568359375e+00	-1.104507446289062500e-01	9.731025695800781250e-01	-4.537670135498046875e+00	-1.959207534790039062e+00	-2.745391845703125000e+00	-2.865047454833984375e-01	4.530162811279296875e+00	-6.669826507568359375e-01	7.789726257324218750e-01	4.090927124023437500e+00	-1.897377014160156250e+00	4.254810333251953125e+00	-8.241043090820312500e-01	0.000000000000000000e+00	0.000000000000000000e+00	-3.307056427001953125e-01	-4.490211486816406250e+00
2.963485717773437500e-01	1.080692291259765625e+00	8.135528564453125000e-01	-3.491748809814453125e+00	3.912811279296875000e+00	-2.667720794677734375e+00	9.718093872070312500e-01	4.009681701660156250e+00	2.388931274414062500e+00	-1.178588867187500000e+00	-4.551315307617187500e-01	-3.772926330566406250e+00	-1.244277954101562500e+00	-3.027000427246093750e+00	-3.274185180664062500e+00	5.727958679199218750e-01	-1.908180236816406250e+00	-8.705368041992187500e-01	-3.524162292480468750e+00	-2.703472137451171875e+00	-2.429100036621093750e+00	-2.636205673217773438e+00	-8.468170166015625000e-01	-6.995887756347656250e-01	-2.805931091308593750e+00	-3.724639892578125000e+00	-1.143569946289062500e-01	-1.679515838623046875e+00	-3.505233764648437500e+00	-5.850753784179687500e-01	3.470657348632812500e+00	1.570816040039062500e-01	1.919105529785156250e+00	-3.626575469970703125e+00	-1.624320983886718750e+00	2.718048095703125000e-01	-5.462188720703125000e-01	3.796958923339843750e-01	1.415740966796875000e+00	-4.572584152221679688e+00	-2.107238769531250000e-01	-4.860992431640625000e+00	4.006492614746093750e+00	2.242176055908203125e+00	4.282379150390625000e+00	-2.089906692504882812e+00	-4.354820251464843750e+00	3.103446960449218750e-01	-3.593231201171875000e+00	1.658538818359375000e+00
1.931571960449218750e+00	7.173919677734375000e-01	-8.472471237182617188e-01	4.512680053710937500e+00	2.289590835571289062e+00	1.373214721679687500e+00	-9.745302200317382812e-01	-4.944305419921875000e-01	1.392601966857910156e+00	-3.833847045898437500e+00	4.248819351196289062e-01	-4.457427978515625000e+00	-2.269752502441406250e+00	-1.427268981933593750e+00	-8.208570480346679688e-01	-4.280170440673828125e+00	1.447407722473144531e+00	-2.702415466308593750e+00	-1.025890350341796875e+00	-1.719211578369140625e+00	2.270534515380859375e+00	-1.995441436767578125e+00	-1.571551322937011719e+00	2.123756408691406250e+00	-6.027927398681640625e-01	2.844181060791015625e+00	-8.742427825927734375e-01	-3.015476226806640625e+00	0.000000000000000000e+00	0.000000000000000000e+00	2.584095954895019531e+00	-3.047199249267578125e+00	2.218060493469238281e+00	-3.291625976562500000e-01	1.065945625305175781e+00	4.600906372070312500e-02	2.464787483215332031e+00	-4.317260742187500000e+00	3.373249053955078125e+00	-1.981693267822265625e+00	-4.109767913818359375e+00	2.479076385498046875e+00	-4.237002372741699219e+00	-8.507156372070312500e-02	3.548984527587890625e-01	-3.231525421142578125e+00	4.924554824829101562e-01	2.890758514404296875e+00	-1.815928459167480469e+00	-2.462715148925781250e+00
-4.347146987915039062e+00	2.325973510742187500e+00	2.826807022094726562e+00	1.998680114746093750e+00	0.000000000000000000e+00	0.000000000000000000e+00	3.791120529174804688e+00	1.162422180175781250e+00	2.114587783813476562e+00	1.132637023925781250e+00	2.232145309448242188e+00	4.019042968750000000e+00	-1.637701034545898438e+00	4.184448242187500000e+00	-5.361900329589843750e-01	4.154167175292968750e+00	1.990396499633789062e+00	7.071685791015625000e-02	5.799083709716796875e-01	3.682281494140625000e+00	1.231212615966796875e-01	-3.198623657226562500e+00	3.341770172119140625e-01	-4.859924316406250000e+00	-1.506828308105468750e+00	-2.066101074218750000e+00	-1.041160583496093750e+00	2.606887817382812500e-01	-4.333608627319335938e+00	-2.047401428222656250e+00	-4.486461639404296875e+00	2.561569213867187500e-01	3.504293441772460938e+00	-2.719924926757812500e+00	-4.094530105590820312e+00	1.296394348144531250e+00	2.472629547119140625e-01	-2.551300048828125000e+00	4.295309066772460938e+00	1.325988769531250000e-01	-2.239099502563476562e+00	-4.463195800781250000e-02	2.426271438598632812e+00	-3.055259704589843750e+00	-3.133941650390625000e+00	-2.434349060058593750e+00	3.765302658081054688e+00	-1.165092468261718750e+00	1.584280014038085938e+00	-4.517822265625000000e-01
3.926086425781250000e+00	-2.661056518554687500e+00	1.214805603027343750e+00	6.079063415527343750e-01	-2.885253906250000000e+00	-6.405563354492187500e-01	2.274673461914062500e+00	-4.086261749267578125e+00	1.166969299316406250e+00	-1.178462982177734375e+00	1.961563110351562500e+00	-1.945304870605468750e-01	1.236610412597656250e+00	1.316585540771484375e+00	2.108314514160156250e+00	-2.504272460937500000e+00	3.015220642089843750e+00	2.521972656250000000e-01	0.000000000000000000e+00	0.000000000000000000e+00	4.318962097167968750e+00	1.907520294189453125e+00	3.684776306152343750e+00	2.153396606445312500e-01	-2.677520751953125000e+00	-2.454605102539062500e+00	-2.450965881347656250e+00	-6.283950805664062500e-02	-4.437561035156250000e-01	-1.627605438232421875e+00	7.519989013671875000e-01	-4.265975952148437500e-02	4.191368103027343750e+00	-2.007553100585937500e+00	-3.721191406250000000e+00	1.136363983154296875e+00	-2.623786926269531250e+00	1.044136047363281250e+00	-1.644386291503906250e+00	-2.711017608642578125e+00	-8.660430908203125000e-01	-3.459369659423828125e+00	-1.483627319335937500e+00	4.942779541015625000e-01	1.474990844726562500e-01	-4.724220275878906250e+00	-5.428466796875000000e-01	-2.878452301025390625e+00	-8.040313720703125000e-01	1.313991546630859375e+00
1.420211791992187500e-01	-4.867820739746093750e+00	2.456588745117187500e+00	-2.990951538085937500e-01	3.295890808105468750e+00	2.351188659667968750e+00	-2.343246459960937500e+00	4.075500488281250000e+00	-1.783790588378906250e+00	4.400711059570312500e+00	-2.438056945800781250e+00	-2.935462951660156250e+00	-8.273773193359375000e-01	-3.422592163085937500e+00	-3.444976806640625000e+00	1.881858825683593750e+00	-4.056266784667968750e+00	-2.312713623046875000e+00	3.912132263183593750e+00	-2.991470336914062500e+00	1.278678894042968750e+00	-4.122337341308593750e+00	-1.480575561523437500e+00	-2.331146240234375000e+00	-3.571624755859375000e-01	-2.388847351074218750e+00	-9.704360961914062500e-01	-4.745475769042968750e+00	6.811523437500000000e-01	-1.002960205078125000e-01	2.849487304687500000e+00	-2.723014831542968750e+00	2.554908752441406250e+00	-4.012199401855468750e+00	-1.896896362304687500e+00	3.560325622558593750e+00	-3.340293884277343750e+00	-7.341384887695312500e-01	2.285461425781250000e-01	-3.543327331542968750e+00	-1.062744140625000000e+00	-1.313468933105468750e+00	-4.114479064941406250e+00	1.969497680664062500e+00	2.785568237304687500e-01	3.820388793945312500e+00	-4.466903686523437500e+00	-5.311584472656250000e-02	-1.988212585449218750e+00	-1.901191711425781250e+00
-3.411952972412109375e+00	-3.319274902343750000e+00	-1.327977180480957031e+00	-3.684123992919921875e+00	-1.823698043823242188e+00	-5.748825073242187500e-01	1.484253883361816406e+00	-3.857761383056640625e+00	3.085785865783691406e+00	-3.424663543701171875e+00	-1.373426437377929688e+00	-2.557579040527343750e+00	3.953984260559082031e+00	4.925994873046875000e-01	0.000000000000000000e+00	0.000000000000000000e+00	-9.412651062011718750e-01	-2.014133453369140625e+00	-8.619241714477539062e-01	-4.797233581542968750e+00	5.553016662597656250e-01	-4.811836242675781250e+00	1.826161384582519531e+00	-2.162723541259765625e+00	2.337306022644042969e+00	-1.186073303222656250e+00	-2.512977600097656250e+00	4.082485198974609375e+00	4.198992729187011719e+00	-2.129367828369140625e+00	-8.734512329101562500e-02	8.852767944335937500e-01	-1.064443588256835938e+00	2.591819763183593750e-01	-2.358381271362304688e+00	-3.049285888671875000e+00	1.351406097412109375e+00	-1.669937133789062500e+00	-3.669404983520507812e+00	3.296154022216796875e+00	-2.313313484191894531e+00	4.082832336425781250e-01	-6.543159484863281250e-03	2.044269561767578125e+00	1.984854698181152344e+00	1.109806060791015625e+00	-2.462392807006835938e+00	2.896930694580078125e+00	-4.206367492675781250e+00	-1.670112609863281250e+00
4.553260803222656250e+00	-1.152191162109375000e-01	1.976928710937500000e-01	4.295036315917968750e+00	3.972969055175781250e+00	-4.466247558593750000e-01	2.087654113769531250e+00	4.589462280273437500e-01	2.777610778808593750e+00	-3.663459777832031250e+00	1.052658081054687500e+00	3.602134704589843750e+00	5.662384033203125000e-01	1.575691223144531250e+00	7.617311477661132812e-01	4.683609008789062500e+00	-2.790626525878906250e+00	1.597023010253906250e+00	-1.739562988281250000e+00	1.171211242675781250e+00	-3.148193359375000000e-01	-5.820083618164062500e-01	-4.275474548339843750e+00	-2.570091247558593750e+00	2.185417175292968750e+00	-2.560852050781250000e+00	-4.141700744628906250e+00	-8.424682617187500000e-01	3.284133911132812500e+00	-2.679168701171875000e+00	1.897438049316406250e+00	-8.503494262695312500e-01	-2.330055236816406250e+00	-1.629875183105468750e+00	-3.747039794921875000e+00	-2.933746337890625000e+00	-3.499191284179687500e+00	-6.444549560546875000e-01	-3.501777648925781250e+00	-1.756431579589843750e+00	8.017730712890625000e-02	-3.681076049804687500e+00	-1.022911071777343750e+00	-4.279373168945312500e+00	1.823989868164062500e+00	-1.955413818359375000e-01	-6.837615966796875000e-01	1.511215209960937500e+00	3.784057617187500000e+00	-1.706993103027343750e+00
9.406852722167968750e-01	-4.067661285400390625e+00	1.605682373046875000e+00	-4.264495849609375000e+00	1.593509674072265625e+00	7.959785461425781250e-01	-4.007892608642578125e+00	-1.133167266845703125e+00	4.611515045166015625e+00	-1.531257629394531250e-01	2.497680664062500000e+00	-3.565158843994140625e+00	5.325927734375000000e-01	-2.289813995361328125e+00	-1.433979034423828125e+00	-4.762451171875000000e+00	3.675601959228515625e+00	-3.101253509521484375e+00	-2.368961334228515625e+00	-3.264072418212890625e+00	-8.485298156738281250e-01	-1.038127899169921875e+00	1.361526489257812500e+00	-1.545238494873046875e+00	8.632316589355468750e-01	-3.326091766357421875e+00	-4.900474548339843750e-01	-2.718261718750000000e+00	2.192459106445312500e-01	-4.883434295654296875e+00	-2.579460144042968750e+00	-2.621913909912109375e+00	1.291015625000000000e+00	-2.681732177734375000e-01	0.000000000000000000e+00	0.000000000000000000e+00	-8.044662475585937500e-01	-4.599746704101562500e+00	-2.942039489746093750e+00	-9.031066894531250000e-01	-2.521472930908203125e+00	-3.986766815185546875e+00	4.574047088623046875e+00	1.153160095214843750e+00	-3.511474609375000000e+00	-2.092430114746093750e+00	-2.148235321044921875e+00	3.194873809814453125e+00	4.025764465332031250e-01	-1.031394958496093750e+00
2.887809753417968750e+00	-4.926109313964843750e-01	-1.775054931640625000e+00	-2.280330657958984375e+00	8.672561645507812500e-01	-3.017631530761718750e+00	3.564369201660156250e+00	-6.955261230468750000e-01	-3.100791931152343750e+00	3.536514282226562500e+00	2.091072082519531250e+00	1.570186614990234375e+00	2.862747192382812500e+00	3.189128875732421875e+00	1.380645751953125000e+00	-1.252315521240234375e+00	1.412689208984375000e+00	-3.393726348876953125e+00	-1.824424743652343750e+00	-3.563755035400390625e+00	-7.205352783203125000e-01	-3.622646331787109375e+00	-3.403640747070312500e+00	-1.872913360595703125e+00	-2.706398010253906250e+00	-2.887359619140625000e+00	-2.736717224121093750e+00	2.705497741699218750e-01	-2.639709472656250000e+00	2.561305999755859375e+00	-1.192527770996093750e+00	-5.601921081542968750e-01	4.904891967773437500e+00	-7.328758239746093750e-01	-6.767807006835937500e-01	-2.305404663085937500e+00	-4.335693359375000000e+00	-3.122673034667968750e-01	-4.385345458984375000e+00	-1.387897491455078125e+00	-4.834136962890625000e+00	6.503143310546875000e-01	1.752258300781250000e+00	-2.290664672851562500e+00	4.405807495117187500e+00	2.355800628662109375e+00	-2.433631896972656250e+00	3.647533416748046875e+00	1.054122924804687500e+00	1.870655059814453125e+00
2.396005630493164062e+00	3.409255981445312500e+00	1.043949127197265625e+00	2.936248779296875000e-01	-2.927469253540039062e+00	2.867454528808593750e+00	2.017745971679687500e-01	2.429435729980468750e+00	1.057872772216796875e-01	-6.471176147460937500e-01	2.095767974853515625e+00	5.144348144531250000e-01	-2.845054626464843750e+00	1.710350036621093750e+00	2.018508911132812500e+00	-1.836853027343750000e-01	4.574445724487304688e+00	7.093505859375000000e-01	-3.125419616699218750e-01	4.426460266113281250e+00	-4.504203796386718750e-01	-2.589454650878906250e+00	3.890428543090820312e+00	8.093643188476562500e-01	-4.107805252075195312e+00	9.785461425781250000e-02	-1.622985839843750000e+00	-4.613021850585937500e+00	-3.163450241088867188e+00	1.082969665527343750e+00	-3.031785964965820312e+00	-1.295326232910156250e+00	-3.794099807739257812e+00	-2.061027526855468750e+00	0.000000000000000000e+00	0.000000000000000000e+00	-4.253583908081054688e+00	-1.051605224609375000e+00	-1.571010589599609375e+00	1.931861877441406250e+00	4.733657836914062500e+00	-7.087707519531250000e-01	2.174551010131835938e+00	-2.956909179687500000e+00	-9.720783233642578125e-01	-8.799285888671875000e-01	4.321115493774414062e+00	-1.736633300781250000e+00	-2.093770980834960938e+00	-7.646560668945312500e-01
3.264314651489257812e+00	2.665878295898437500e+00	-3.247716903686523438e+00	2.944656372070312500e+00	-4.435729980468750000e-02	-2.667625427246093750e+00	4.827096939086914062e+00	-6.278533935546875000e-01	1.085481643676757812e+00	-2.629913330078125000e+00	6.356048583984375000e-02	-4.968452453613281250e+00	-2.684030532836914062e+00	3.310920715332031250e+00	2.036857604980468750e+00	-1.212165832519531250e+00	4.269199371337890625e-01	-9.959030151367187500e-01	-7.894668579101562500e-01	-4.290504455566406250e+00	-3.432552337646484375e+00	-2.915237426757812500e+00	2.611150741577148438e+00	2.748336791992187500e+00	-1.761386871337890625e+00	-1.345321655273437500e+00	-1.462524414062500000e+00	-4.249435424804687500e+00	-2.053243637084960938e+00	-2.405342102050781250e+00	-4.156940460205078125e+00	-1.811721801757812500e+00	0.000000000000000000e+00	0.000000000000000000e+00	1.075714111328125000e+00	-4.358894348144531250e+00	-1.492399215698242188e+00	2.853744506835937500e+00	3.176305770874023438e+00	-2.882415771484375000e+00	-1.686477661132812500e-02	1.910575866699218750e+00	-2.980014801025390625e+00	2.409896850585937500e-01	-3.653327941894531250e+00	2.183837890625000000e-01	3.098215103149414062e+00	6.718368530273437500e-01	1.953567504882812500e+00	2.709579467773437500e+00
2.303516387939453125e+00	3.120475769042968750e+00	3.672122955322265625e+00	1.596374511718750000e-01	-2.642360687255859375e+00	-2.839614868164062500e+00	3.031719207763671875e+00	2.138137817382812500e+00	-7.714509963989257812e-01	2.243202209472656250e+00	-4.086645126342773438e+00	-1.086479187011718750e+00	-4.022772789001464844e+00	1.253326416015625000e+00	3.854988098144531250e+00	-2.245109558105468750e+00	3.407928466796875000e+00	3.153915405273437500e+00	-1.700999259948730469e+00	2.805274963378906250e+00	-4.428243637084960938e-01	4.576423645019531250e+00	-2.641323089599609375e+00	4.547119140625000000e-02	-4.320670127868652344e+00	2.437294006347656250e+00	-2.463536262512207031e+00	3.780776977539062500e+00	1.278903961181640625e+00	-3.519676208496093750e+00	-2.846665382385253906e+00	2.746360778808593750e+00	3.513380050659179688e+00	-1.064064025878906250e+00	-8.452091217041015625e-01	-3.817153930664062500e+00	1.116775512695312500e+00	5.741882324218750000e-02	-2.843235969543457031e+00	1.111328125000000000e+00	4.237751960754394531e+00	2.418434143066406250e+00	-1.348052978515625000e+00	-1.691909790039062500e+00	2.654634475708007812e+00	7.813720703125000000e-01	3.009347915649414062e-01	3.598907470703125000e+00	2.790012359619140625e+00	-2.640907287597656250e+00
-3.653209686279296875e+00	-9.644060134887695312e-01	2.227519989013671875e+00	3.029542922973632812e+00	-3.331455230712890625e+00	-2.995795249938964844e+00	6.523704528808593750e-01	-3.416682243347167969e+00	1.958320617675781250e+00	4.078584671020507812e+00	-2.764015197753906250e-01	3.375158309936523438e+00	-3.919532775878906250e+00	1.091064453125000000e+00	-7.891349792480468750e-01	3.901380538940429688e+00	-3.144863128662109375e+00	-1.927270889282226562e+00	-3.679836273193359375e+00	2.137559890747070312e+00	5.400276184082031250e-01	1.671447753906250000e+00	-7.586669921875000000e-02	4.714708328247070312e+00	-1.697059631347656250e+00	1.761243820190429688e+00	4.044128417968750000e+00	2.804203033447265625e+00	3.605972290039062500e+00	7.076225280761718750e-01	-1.910434722900390625e+00	3.839231491088867188e+00	-1.890182495117187500e-02	-3.486973762512207031e+00	-7.288932800292968750e-01	-1.930040359497070312e+00	3.774517059326171875e+00	-2.064919471740722656e+00	1.668407440185546875e+00	-1.574217796325683594e+00	2.359714508056640625e+00	-3.582937240600585938e+00	3.715103149414062500e+00	-3.984479904174804688e-01	1.465042114257812500e+00	-2.652717590332031250e+00	0.000000000000000000e+00	0.000000000000000000e+00	2.798767089843750000e-01	2.863037109375000000e+00
3.319091796875000000e+00	-3.326904296875000000e+00	9.078311920166015625e-01	1.857475280761718750e+00	0.000000000000000000e+00	0.000000000000000000e+00	-1.686523437500000000e+00	-3.657699584960937500e+00	-2.866071701049804688e+00	2.498802185058593750e+00	2.274782180786132812e+00	3.072608947753906250e+00	-1.178060531616210938e+00	2.973892211914062500e+00	3.110582351684570312e+00	1.662872314453125000e+00	2.643516540527343750e+00	-4.223678588867187500e+00	9.881057739257812500e-01	-2.711540222167968750e+00	3.854278564453125000e+00	-6.060028076171875000e-01	3.083114624023437500e-01	-1.213188171386718750e+00	1.982568740844726562e+00	3.657478332519531250e+00	-2.241477966308593750e+00	1.724624633789062500e-01	3.299448013305664062e+00	2.726997375488281250e+00	-1.122695922851562500e+00	-3.294273376464843750e+00	-7.539825439453125000e-01	-1.538154602050781250e+00	-1.032829284667968750e-02	1.071655273437500000e+00	-5.700683593750000000e-02	-6.638183593750000000e-01	-1.102523803710937500e-01	-2.424690246582031250e+00	4.270347595214843750e+00	1.924148559570312500e+00	1.190162658691406250e+00	8.308639526367187500e-01	-4.269554138183593750e+00	8.882598876953125000e-01	-3.165349960327148438e+00	3.550895690917968750e+00	4.432968139648437500e+00	6.761932373046875000e-01
3.918247222900390625e+00	-1.097322463989257812e+00	-8.684158325195312500e-02	-3.499589920043945312e+00	2.813041687011718750e+00	-2.928693771362304688e+00	-4.708583831787109375e+00	1.211927413940429688e+00	2.041755676269531250e+00	-3.734872817993164062e+00	2.710132598876953125e+00	6.715908050537109375e-01	-2.219326019287109375e+00	-3.665708541870117188e+00	8.335952758789062500e-01	-1.436233520507812500e+00	4.141685485839843750e+00	-2.195955276489257812e+00	3.000610351562500000e+00	-1.671407699584960938e+00	2.152656555175781250e+00	2.413921356201171875e-01	1.694126129150390625e+00	-3.176221847534179688e+00	0.000000000000000000e+00	0.000000000000000000e+00	1.690368652343750000e-01	-4.755788803100585938e+00	-2.183837890625000000e-01	4.116941452026367188e+00	-4.134941101074218750e-01	-1.761468887329101562e+00	1.072650909423828125e+00	-1.219539642333984375e-01	-2.493610382080078125e+00	-3.074132919311523438e+00	3.424266815185546875e+00	6.282043457031250000e-01	-1.507915496826171875e+00	-1.528957366943359375e+00	-9.480018615722656250e-01	3.206535339355468750e+00	4.300907135009765625e+00	-5.818367004394531250e-02	4.272739410400390625e+00	2.407556533813476562e+00	-4.325798034667968750e+00	-8.877105712890625000e-01	3.087772369384765625e+00	-3.864078521728515625e-01
-1.337306976318359375e+00	-2.739137649536132812e+00	1.139636993408203125e+00	-4.795528411865234375e+00	-2.896320343017578125e+00	2.423631668090820312e+00	-2.207653045654296875e+00	1.022338867187500000e-01	1.427528381347656250e+00	-2.947772979736328125e+00	2.395061492919921875e+00	-4.332408905029296875e-01	-2.218978881835937500e+00	4.279977798461914062e+00	7.021331787109375000e-01	-3.778337478637695312e+00	4.522792816162109375e+00	-6.721687316894531250e-01	-1.259654998779296875e+00	-3.397994995117187500e+00	3.652812957763671875e+00	-2.130910873413085938e+00	2.590293884277343750e-01	-5.982856750488281250e-01	3.319911956787109375e+00	1.629211425781250000e+00	-1.561519622802734375e+00	-8.384742736816406250e-01	1.437725067138671875e+00	-2.251134872436523438e+00	3.007549285888671875e+00	-3.716384887695312500e+00	4.176570892333984375e+00	-1.129150390625000000e-01	-1.546039581298828125e+00	-4.032245635986328125e+00	2.489143371582031250e+00	3.067281723022460938e+00	-4.653232574462890625e+00	-8.118057250976562500e-02	2.647735595703125000e+00	-1.689167022705078125e+00	4.647064208984375000e-01	-1.664983749389648438e+00	2.073562622070312500e+00	1.307073593139648438e+00	3.561168670654296875e+00	2.943054199218750000e+00	0.000000000000000000e+00	0.000000000000000000e+00
2.805133819580078125e+00	-3.261745452880859375e+00	-2.348731994628906250e+00	-3.965526580810546875e+00	-1.468517303466796875e+00	-1.909858703613281250e+00	3.566284179687500000e-01	-4.512134552001953125e+00	-1.279636383056640625e+00	-3.140457153320312500e+00	-1.417293548583984375e+00	1.623542785644531250e+00	2.210983276367187500e+00	2.726440429687500000e-01	4.020336151123046875e+00	4.869499206542968750e-01	-1.783542633056640625e+00	2.229648590087890625e+00	-5.500869750976562500e-01	-4.643135070800781250e-01	1.024219512939453125e+00	-3.309581756591796875e+00	-9.117279052734375000e-01	5.889396667480468750e-01	1.415054321289062500e+00	-1.545604705810546875e+00	-4.210628509521484375e+00	1.803768157958984375e+00	-2.839199066162109375e+00	-1.933555603027343750e+00	-3.615112304687500000e-01	-1.760498046875000000e+00	8.459129333496093750e-01	-3.971576690673828125e+00	3.169319152832031250e+00	-2.345504760742187500e-01	-2.294258117675781250e+00	-2.848453521728515625e+00	2.130928039550781250e+00	3.966377258300781250e+00	-2.789192199707031250e-01	2.964534759521484375e+00	-2.117908477783203125e+00	1.662036895751953125e+00	-3.866649627685546875e+00	-1.212341308593750000e+00	4.934272766113281250e-01	4.567066192626953125e+00	-3.877410888671875000e+00	-2.627868652343750000e+00
3.882827758789062500e+00	1.962699890136718750e+00	3.469940185546875000e+00	-7.790031433105468750e-01	2.815330505371093750e+00	-6.562309265136718750e-01	3.948936462402343750e+00	1.294807434082031250e+00	-2.934944152832031250e+00	4.008083343505859375e+00	1.284339904785156250e+00	-1.321262359619140625e+00	2.245635986328125000e+00	5.149307250976562500e-01	1.090950012207031250e+00	3.460071563720703125e+00	2.103012084960937500e+00	4.393913269042968750e+00	4.399566650390625000e+00	8.081932067871093750e-01	2.055412292480468750e+00	2.129325866699218750e+00	4.448623657226562500e-01	-3.210052490234375000e+00	-2.682876586914062500e-01	4.450809478759765625e+00	-2.742286682128906250e+00	2.106937408447265625e+00	1.527511596679687500e+00	-2.549324035644531250e+00	2.108917236328125000e+00	-3.479621887207031250e+00	4.461875915527343750e+00	1.368637084960937500e-01	-1.036643981933593750e+00	-1.762722015380859375e+00	-4.144905090332031250e+00	-1.635093688964843750e+00	3.169090270996093750e+00	-2.673957824707031250e+00	9.841232299804687500e-01	-4.160308837890625000e+00	6.105041503906250000e-02	-1.112285614013671875e+00	-3.069824218750000000e+00	-1.373752593994140625e+00	-5.149536132812500000e-01	3.149192810058593750e+00	1.009628295898437500e+00	4.568710327148437500e+00
4.290771484375000000e-01	4.190406799316406250e+00	3.198158264160156250e+00	-1.587142944335937500e-01	-4.068773269653320312e+00	-2.829803466796875000e+00	4.394218444824218750e+00	-1.837043762207031250e+00	-8.545589447021484375e-01	-4.191436767578125000e+00	1.872163772583007812e+00	-4.559768676757812500e+00	3.006898880004882812e+00	-2.949760437011718750e+00	7.078170776367187500e-03	2.127021789550781250e+00	-3.589427947998046875e+00	-2.335174560546875000e+00	-6.285037994384765625e-01	-4.807594299316406250e+00	-8.563995361328125000e-01	-2.098884582519531250e+00	-1.743440628051757812e+00	-2.867881774902343750e+00	-2.537385940551757812e+00	-1.975654602050781250e+00	-3.467658996582031250e+00	-1.221153259277343750e+00	-1.093748092651367188e+00	1.114807128906250000e-01	-4.365285873413085938e+00	-3.987579345703125000e-01	1.191387176513671875e+00	-4.602226257324218750e+00	-4.579980850219726562e+00	8.700637817382812500e-01	1.147455215454101562e+00	-1.718292236328125000e+00	-2.571485519409179688e+00	3.369468688964843750e+00	-1.442981719970703125e+00	-3.892127990722656250e+00	-3.331859588623046875e+00	2.582801818847656250e+00	4.604555130004882812e+00	1.265625000000000000e+00	7.763824462890625000e-01	4.762336730957031250e+00	-3.070234298706054688e+00	-3.314018249511718750e+00
2.132461547851562500e+00	5.558471679687500000e-01	1.350746154785156250e+00	-1.377891540527343750e+00	-5.768585205078125000e-01	-3.395767211914062500e-01	-1.720947265625000000e+00	-3.967178344726562500e+00	1.050559997558593750e+00	-1.805725097656250000e-01	8.626251220703125000e-01	-4.715927124023437500e+00	1.870658874511718750e+00	-2.893432617187500000e+00	2.940650939941406250e+00	-2.645919799804687500e+00	0.000000000000000000e+00	0.000000000000000000e+00	1.055625915527343750e+00	4.036338806152343750e+00	2.020782470703125000e+00	2.630630493164062500e+00	-1.056251525878906250e+00	-1.379760742187500000e+00	3.108230590820312500e+00	-2.209625244140625000e-01	2.780807495117187500e+00	-3.743682861328125000e+00	1.946525573730468750e+00	-2.248825073242187500e+00	-4.362091064453125000e+00	7.442169189453125000e-01	1.076766967773437500e+00	-3.613769531250000000e+00	2.645339965820312500e+00	-1.425567626953125000e+00	2.571716308593750000e-01	-2.597755432128906250e+00	3.987045288085937500e+00	-2.363052368164062500e+00	4.718559265136718750e+00	-1.514251708984375000e+00	-6.863403320312500000e-02	-4.067489624023437500e+00	-1.818336486816406250e+00	-2.855987548828125000e+00	3.883560180664062500e+00	1.769897460937500000e+00	-1.816307067871093750e+00	-6.061630249023437500e-01
-1.862581253051757812e+00	-2.761470794677734375e+00	-1.389905929565429688e+00	1.038333892822265625e+00	-5.929889678955078125e-01	-2.611038208007812500e+00	4.064264297485351562e+00	2.491065979003906250e+00	2.076408386230468750e+00	-2.591190338134765625e+00	3.960277557373046875e+00	-2.242576599121093750e+00	2.702968597412109375e+00	-2.350994110107421875e+00	3.343721389770507812e+00	-2.501964569091796875e+00	-1.175642013549804688e+00	1.684337615966796875e+00	-2.678012847900390625e+00	-3.452785491943359375e+00	4.426155090332031250e-01	-2.910957336425781250e+00	2.639755249023437500e+00	-5.698738098144531250e-01	-3.379800796508789062e+00	3.531913757324218750e-01	-6.375007629394531250e-01	-3.266563415527343750e+00	3.235027313232421875e+00	-1.850090026855468750e-01	1.489974975585937500e+00	-3.512210845947265625e+00	3.853464126586914062e+00	1.868137359619140625e+00	2.767017364501953125e+00	-3.476268768310546875e+00	2.615659713745117188e+00	7.386779785156250000e-02	1.608848571777343750e-02	-4.111957550048828125e+00	-3.167341232299804688e+00	-2.281818389892578125e+00	8.178520202636718750e-02	4.782409667968750000e+00	-3.053531646728515625e-01	1.025836944580078125e+00	3.317010879516601562e+00	-1.380054473876953125e+00	3.881107330322265625e+00	-3.795471191406250000e-01
2.981938362121582031e+00	-2.838323593139648438e+00	-5.416178703308105469e-01	-3.850479125976562500e-01	2.550852298736572266e+00	-3.857795715332031250e+00	-2.856048583984375000e+00	-3.763149261474609375e+00	2.383835792541503906e+00	1.482103347778320312e+00	3.131155967712402344e+00	6.989288330078125000e-01	-1.547203063964843750e+00	-1.309383392333984375e+00	-1.608247756958007812e-01	-2.460647583007812500e+00	7.121238708496093750e-01	-9.268035888671875000e-01	4.006659507751464844e+00	-1.801338195800781250e-01	1.333356380462646484e+00	-4.199333190917968750e+00	-1.411880970001220703e+00	-4.495466232299804688e+00	4.913431644439697266e+00	6.658878326416015625e-01	-3.257622718811035156e-01	-4.542114257812500000e+00	2.429335117340087891e-01	-4.165370941162109375e+00	1.984797954559326172e+00	-1.482507705688476562e+00	-2.078536987304687500e+00	1.013051986694335938e+00	1.792786121368408203e+00	3.580718994140625000e+00	-5.821199417114257812e-01	-3.468643188476562500e+00	-4.150985717773437500e+00	1.218349456787109375e+00	-1.083473205566406250e+00	5.255241394042968750e-01	-2.837352752685546875e-01	1.369703292846679688e+00	-4.694712162017822266e-01	-1.430616378784179688e+00	-4.659591674804687500e+00	-6.783084869384765625e-01	-1.255409240722656250e+00	-6.255741119384765625e-01
6.417007446289062500e-01	2.337736129760742188e+00	-2.653009414672851562e+00	-6.008071899414062500e-01	1.783241271972656250e+00	4.123624801635742188e+00	-2.575803756713867188e+00	-3.115125656127929688e+00	-1.546134948730468750e+00	-5.471343994140625000e-01	-1.478809356689453125e+00	-3.029375076293945312e+00	4.046644210815429688e+00	-1.655483245849609375e+00	5.150184631347656250e-01	-1.632133483886718750e+00	8.817234039306640625e-01	6.794490814208984375e-01	2.902292251586914062e+00	-5.254955291748046875e-01	-3.937377929687500000e-01	-1.021957397460937500e+00	-1.409225463867187500e+00	2.718029022216796875e+00	2.540582656860351562e+00	4.816417694091796875e-01	-1.206974029541015625e+00	-4.679920196533203125e+00	-3.078126907348632812e+00	-3.553405761718750000e+00	3.920974731445312500e-01	2.945476531982421875e+00	7.167758941650390625e-01	-9.929504394531250000e-01	-3.340740203857421875e-01	-2.390344619750976562e+00	-3.518836975097656250e+00	-2.544599533081054688e+00	3.839262008666992188e+00	-2.282709121704101562e+00	1.653503417968750000e+00	-1.507478713989257812e+00	-5.311298370361328125e-01	-3.543603897094726562e+00	-3.538148880004882812e+00	2.371124267578125000e+00	-2.145406723022460938e+00	-4.124010086059570312e+00	1.596570968627929688e+00	1.814714431762695312e+00
3.861457824707031250e+00	1.997386932373046875e+00	3.474761962890625000e+00	-7.354888916015625000e-01	2.819831848144531250e+00	-6.329345703125000000e-01	3.934844970703125000e+00	1.342155456542968750e+00	-2.995491027832031250e+00	3.973403930664062500e+00	1.293388366699218750e+00	-1.310676574707031250e+00	2.238914489746093750e+00	5.306205749511718750e-01	1.062149047851562500e+00	3.451148986816406250e+00	2.049270629882812500e+00	4.388854980468750000e+00	4.413238525390625000e+00	8.973007202148437500e-01	2.032386779785156250e+00	2.131282806396484375e+00	4.645004272460937500e-01	-3.207710266113281250e+00	-3.161849975585937500e-01	4.405994415283203125e+00	-2.769020080566406250e+00	2.081600189208984375e+00	1.537338256835937500e+00	-2.539299011230468750e+00	2.130790710449218750e+00	-3.462425231933593750e+00	4.484786987304687500e+00	2.342109680175781250e-01	-1.028816223144531250e+00	-1.770870208740234375e+00	-4.145225524902343750e+00	-1.668266296386718750e+00	3.180503845214843750e+00	-2.634883880615234375e+00	1.011985778808593750e+00	-4.154937744140625000e+00	6.611633300781250000e-02	-1.111392974853515625e+00	-3.068344116210937500e+00	-1.399551391601562500e+00	-5.623855590820312500e-01	3.141269683837890625e+00	9.549255371093750000e-01	4.550952911376953125e+00
3.912277221679687500e-01	5.698146820068359375e-01	3.028045654296875000e+00	-2.273548126220703125e+00	-3.564407348632812500e+00	-2.884279251098632812e+00	1.058425903320312500e+00	8.301086425781250000e-01	-2.459617614746093750e+00	-3.079849243164062500e+00	-1.776702880859375000e+00	1.193683624267578125e+00	4.808876037597656250e+00	1.314697265625000000e-01	1.067543029785156250e+00	-2.585201263427734375e-01	-1.685714721679687500e-01	-2.343687057495117188e+00	3.789459228515625000e+00	-3.051410675048828125e+00	-3.783622741699218750e+00	-4.926624298095703125e-01	-5.884933471679687500e-01	-4.412363052368164062e+00	-3.579505920410156250e+00	5.640621185302734375e-01	-2.318244934082031250e+00	2.434694290161132812e+00	6.953506469726562500e-01	-4.222387313842773438e+00	-1.693473815917968750e+00	-3.848491668701171875e+00	4.170600891113281250e+00	-8.399085998535156250e-01	-8.976898193359375000e-01	-1.542707443237304688e+00	1.840690612792968750e+00	3.066547393798828125e+00	-2.374931335449218750e+00	-3.753185272216796875e-01	-3.995155334472656250e+00	2.346496582031250000e+00	7.888870239257812500e-01	-1.478338241577148438e+00	3.646369934082031250e+00	-1.961795806884765625e+00	1.671844482421875000e+00	-3.372926712036132812e+00	-4.048110961914062500e+00	-1.750665664672851562e+00
-7.429580688476562500e-01	-3.977199554443359375e+00	-2.040689468383789062e+00	-4.207366943359375000e+00	2.638698577880859375e+00	1.832748413085937500e+00	1.030332565307617188e+00	-4.146118164062500000e+00	2.849903106689453125e+00	5.319213867187500000e-02	-3.002668380737304688e+00	-9.395446777343750000e-01	3.068386077880859375e+00	-3.610088348388671875e+00	-2.954793930053710938e+00	-2.761688232421875000e-01	3.465843200683593750e-02	-4.721195220947265625e+00	3.675485610961914062e+00	-1.304946899414062500e+00	-1.557121276855468750e+00	-1.824829101562500000e+00	3.546163558959960938e+00	-2.608081817626953125e+00	-1.406290054321289062e+00	-3.921573638916015625e+00	4.813575744628906250e-01	-1.248043060302734375e+00	-8.757839202880859375e-01	-2.894416809082031250e+00	-3.266281127929687500e+00	-3.013271331787109375e+00	2.581985473632812500e+00	-1.223907470703125000e+00	4.199703216552734375e+00	-3.595352172851562500e-01	-4.539337158203125000e-01	-1.881519317626953125e+00	-2.459259033203125000e+00	2.006088256835937500e+00	2.440322875976562500e+00	-2.513004302978515625e+00	-2.606948852539062500e+00	-1.472343444824218750e+00	2.133968353271484375e+00	-4.257755279541015625e+00	2.393379211425781250e-01	-3.401954650878906250e+00	-3.679189682006835938e+00	-1.828563690185546875e+00
-3.282802581787109375e+00	-3.913307189941406250e-01	-2.879705429077148438e+00	3.418369293212890625e+00	-1.428163528442382812e+00	-3.414466857910156250e+00	-2.015848159790039062e+00	-2.227058410644531250e-01	6.525268554687500000e-01	-1.879043579101562500e-01	-1.164695739746093750e+00	-2.809852600097656250e+00	-5.368232727050781250e-02	-4.606193542480468750e+00	5.544910430908203125e-01	-4.301506042480468750e+00	2.532537460327148438e+00	1.625900268554687500e-01	1.243078231811523438e+00	-4.382915496826171875e+00	1.277790069580078125e+00	5.249404907226562500e-02	1.034603118896484375e+00	-3.303501129150390625e+00	-2.817344665527343750e-01	-3.521495819091796875e+00	1.510526657104492188e+00	-2.205123901367187500e+00	1.919198989868164062e+00	-1.014175415039062500e-01	2.982128143310546875e+00	-4.009273529052734375e+00	3.525949478149414062e+00	-2.850868225097656250e+00	-2.676757812500000000e+00	4.070308685302734375e+00	-4.100402832031250000e+00	-1.082431793212890625e+00	-3.369403839111328125e+00	-2.563507080078125000e+00	-9.780750274658203125e-01	-5.126037597656250000e-01	1.204040527343750000e+00	1.856544494628906250e+00	4.093233108520507812e+00	-1.889144897460937500e+00	-2.053300857543945312e+00	-8.809089660644531250e-01	1.851795196533203125e+00	-4.024482727050781250e+00
2.523880004882812500e+00	-2.299346923828125000e-01	0.000000000000000000e+00	0.000000000000000000e+00	2.981548309326171875e+00	-6.923599243164062500e-01	1.702411651611328125e+00	-4.490493774414062500e+00	4.058418273925781250e+00	-7.686691284179687500e-01	-3.807859420776367188e+00	-9.974441528320312500e-01	2.373908996582031250e+00	1.907653808593750000e+00	5.648536682128906250e-01	-4.085571289062500000e+00	-1.292945861816406250e+00	-1.114372253417968750e+00	-3.242970466613769531e+00	3.023681640625000000e+00	-9.433965682983398438e-01	4.166351318359375000e+00	9.487915039062500000e-02	2.353996276855468750e+00	9.743375778198242188e-01	2.965187072753906250e+00	1.614001274108886719e+00	2.933418273925781250e+00	2.014228820800781250e+00	-1.304367065429687500e+00	-7.261009216308593750e-01	-3.501869201660156250e+00	2.107791900634765625e+00	2.514015197753906250e+00	-3.562889099121093750e+00	-2.051681518554687500e+00	-3.413782119750976562e+00	1.739501953125000000e-02	3.496910095214843750e+00	3.560104370117187500e-01	-7.486982345581054688e-01	3.085906982421875000e+00	-4.538627624511718750e+00	6.079864501953125000e-02	3.441337585449218750e+00	1.644783020019531250e+00	4.572448730468750000e+00	1.789726257324218750e+00	2.582778930664062500e-01	-2.994834899902343750e+00
-7.371292114257812500e-01	-2.001396179199218750e+00	-8.452644348144531250e-01	-3.835266113281250000e+00	-4.356487274169921875e+00	-7.283782958984375000e-02	-2.463558197021484375e+00	-3.271087646484375000e+00	-3.258079528808593750e+00	3.480651855468750000e+00	-1.660659790039062500e+00	2.269523620605468750e+00	-2.304256439208984375e+00	1.344070434570312500e+00	-3.488807678222656250e-01	2.272338867187500000e+00	5.369262695312500000e-01	-1.998428344726562500e+00	3.235382080078125000e+00	-1.816757202148437500e+00	-1.879104614257812500e+00	-4.194694519042968750e+00	-4.468467712402343750e+00	-7.377777099609375000e-01	4.256813049316406250e+00	-2.165237426757812500e+00	2.366424560546875000e+00	7.427139282226562500e-01	-1.515274047851562500e-01	-2.906311035156250000e+00	1.615051269531250000e+00	-1.255813598632812500e+00	-1.407249450683593750e+00	-2.918746948242187500e+00	-3.056682586669921875e+00	-1.685005187988281250e+00	3.160476684570312500e+00	-2.921096801757812500e+00	2.125061035156250000e+00	-3.283569335937500000e+00	-9.304046630859375000e-02	-1.811248779296875000e+00	3.944580078125000000e+00	-9.348449707031250000e-01	-3.505104064941406250e+00	-2.912750244140625000e+00	-2.144470214843750000e-01	-3.999961853027343750e+00	5.841140747070312500e-01	-9.032897949218750000e-01
-1.345722198486328125e+00	-2.738162994384765625e+00	1.119026184082031250e+00	-4.805950164794921875e+00	-2.889698028564453125e+00	2.441926956176757812e+00	-2.203792572021484375e+00	1.097221374511718750e-01	1.413906097412109375e+00	-2.960811614990234375e+00	2.384216308593750000e+00	-4.442367553710937500e-01	-2.205581665039062500e+00	4.287109375000000000e+00	6.862792968750000000e-01	-3.786512374877929688e+00	4.505161285400390625e+00	-6.930179595947265625e-01	-1.269100189208984375e+00	-3.397331237792968750e+00	3.631961822509765625e+00	-2.151380538940429688e+00	2.468528747558593750e-01	-6.042613983154296875e-01	3.305843353271484375e+00	1.621116638183593750e+00	-1.561801910400390625e+00	-8.334445953369140625e-01	1.426307678222656250e+00	-2.264854431152343750e+00	2.986938476562500000e+00	-3.736484527587890625e+00	4.163280487060546875e+00	-1.301250457763671875e-01	-1.558006286621093750e+00	-4.030477523803710938e+00	2.481380462646484375e+00	3.071723937988281250e+00	-4.643928527832031250e+00	-5.968284606933593750e-02	2.628795623779296875e+00	-1.702634811401367188e+00	4.603004455566406250e-01	-1.670425415039062500e+00	2.064994812011718750e+00	1.300384521484375000e+00	3.552711486816406250e+00	2.947277069091796875e+00	0.000000000000000000e+00	0.000000000000000000e+00
-1.025161743164062500e+00	1.786689758300781250e+00	-7.547760009765625000e-01	-4.545234680175781250e+00	1.795600891113281250e+00	-3.722084045410156250e+00	-1.228599548339843750e+00	-2.579940795898437500e+00	1.751464843750000000e+00	2.187110900878906250e+00	1.142326354980468750e+00	-3.698570251464843750e+00	-1.634704589843750000e+00	-3.844947814941406250e+00	-1.131134033203125000e-01	-1.269912719726562500e+00	-1.793922424316406250e+00	1.677246093750000000e-01	1.492614746093750000e-01	-2.331092834472656250e+00	-1.826766967773437500e+00	-1.513015747070312500e+00	1.085617065429687500e+00	-4.935455322265625000e-02	2.946945190429687500e+00	-3.518661499023437500e+00	-7.009429931640625000e-01	-1.618301391601562500e+00	-2.867271423339843750e+00	2.620498657226562500e+00	3.084411621093750000e-01	-4.400238037109375000e+00	-2.726646423339843750e+00	1.539947509765625000e+00	-3.579566955566406250e+00	-3.093986511230468750e+00	-3.599319458007812500e-01	1.721305847167968750e+00	-2.301002502441406250e+00	-2.544425964355468750e+00	2.318450927734375000e+00	-3.332206726074218750e+00	2.891685485839843750e+00	-2.415161132812500000e+00	-1.563697814941406250e+00	4.600860595703125000e+00	-4.317001342773437500e+00	-2.088272094726562500e+00	3.285980224609375000e+00	1.584426879882812500e+00
3.863433837890625000e+00	1.990211486816406250e+00	3.474540710449218750e+00	-7.409286499023437500e-01	2.820343017578125000e+00	-6.343345642089843750e-01	3.938034057617187500e+00	1.334732055664062500e+00	-2.976799011230468750e+00	3.979881286621093750e+00	1.295188903808593750e+00	-1.311641693115234375e+00	2.241508483886718750e+00	5.291366577148437500e-01	1.065956115722656250e+00	3.453056335449218750e+00	2.057350158691406250e+00	4.389717102050781250e+00	4.412536621093750000e+00	8.850593566894531250e-01	2.038490295410156250e+00	2.132633209228515625e+00	4.665222167968750000e-01	-3.207317352294921875e+00	-3.071670532226562500e-01	4.420417785644531250e+00	-2.757789611816406250e+00	2.087749481201171875e+00	1.540222167968750000e+00	-2.539768218994140625e+00	2.132057189941406250e+00	-3.463790893554687500e+00	4.482246398925781250e+00	2.210960388183593750e-01	-1.024917602539062500e+00	-1.769359588623046875e+00	-4.138702392578125000e+00	-1.659030914306640625e+00	3.182868957519531250e+00	-2.637985229492187500e+00	1.012771606445312500e+00	-4.154731750488281250e+00	6.917572021484375000e-02	-1.110984802246093750e+00	-3.062385559082031250e+00	-1.392383575439453125e+00	-5.477294921875000000e-01	3.140743255615234375e+00	9.644927978515625000e-01	4.555339813232421875e+00
3.234863281250000000e-01	-2.588886260986328125e+00	-1.839176177978515625e+00	-3.622661590576171875e+00	-2.570610046386718750e-01	-1.690320968627929688e+00	-1.070701599121093750e+00	1.922607421875000000e-01	-4.089679718017578125e+00	1.367048263549804688e+00	-2.881862640380859375e+00	3.838302612304687500e+00	7.452774047851562500e-01	-7.628765106201171875e-01	-2.835830688476562500e+00	1.707979202270507812e+00	3.685359954833984375e+00	2.873319625854492188e+00	3.232917785644531250e-01	1.253889083862304688e+00	5.308876037597656250e-01	-4.212528228759765625e+00	0.000000000000000000e+00	0.000000000000000000e+00	-4.813190460205078125e+00	-8.708972930908203125e-01	-1.409561157226562500e+00	-4.677431106567382812e+00	1.852722167968750000e-01	1.916179656982421875e+00	-3.720153808593750000e+00	-1.052583694458007812e+00	1.635517120361328125e+00	-4.219423294067382812e+00	-3.349723815917968750e-01	-6.002693176269531250e-01	-2.270885467529296875e+00	2.073877334594726562e+00	4.309082031250000000e-02	3.839393615722656250e+00	-4.313686370849609375e+00	2.411899566650390625e-01	-1.568428039550781250e+00	4.145294189453125000e+00	-1.935966491699218750e+00	3.116840362548828125e+00	-2.249248504638671875e+00	4.143741607666015625e+00	-3.121948242187500000e+00	2.756086349487304688e+00
1.727134704589843750e+00	3.341697692871093750e+00	-4.917068481445312500e-01	4.539947509765625000e-01	-2.164112091064453125e+00	-1.773979187011718750e+00	4.281265258789062500e+00	-1.197380065917968750e+00	2.226005554199218750e+00	-2.549316406250000000e+00	-2.350875854492187500e+00	3.220558166503906250e+00	3.620349884033203125e+00	1.307922363281250000e+00	-1.402267456054687500e+00	4.778518676757812500e+00	2.404289245605468750e+00	-3.190353393554687500e+00	9.620056152343750000e-01	-4.201705932617187500e+00	2.175117492675781250e+00	-3.822959899902343750e+00	-9.909362792968750000e-01	-3.536048889160156250e+00	-4.520259857177734375e+00	-1.950492858886718750e+00	-3.871006011962890625e+00	-1.847251892089843750e+00	1.006969451904296875e+00	2.055824279785156250e+00	-7.700233459472656250e-01	-2.887535095214843750e+00	-1.166912078857421875e+00	4.794998168945312500e-01	-2.223129272460937500e-01	-2.480888366699218750e+00	3.802524566650390625e+00	6.019592285156250000e-01	-4.443990707397460938e+00	4.036102294921875000e-01	1.388591766357421875e+00	-1.079383850097656250e+00	-3.456335067749023438e+00	-1.261672973632812500e-01	-3.873489379882812500e+00	1.510208129882812500e+00	3.729221343994140625e+00	-1.574012756347656250e+00	7.084999084472656250e-01	4.778388977050781250e+00
-4.653873443603515625e+00	-6.226234436035156250e-01	-1.683965682983398438e+00	-8.548774719238281250e-01	8.587112426757812500e-01	-3.955463409423828125e+00	3.202058792114257812e+00	1.607547760009765625e+00	-5.658817291259765625e-01	-9.603614807128906250e-01	-3.788791656494140625e+00	-1.321182250976562500e+00	-3.142639160156250000e+00	-2.439079284667968750e+00	-2.669004440307617188e+00	-1.407714843750000000e+00	1.639060974121093750e-01	-1.780303955078125000e+00	2.963306427001953125e+00	5.287017822265625000e-01	-3.335424423217773438e+00	2.003005981445312500e+00	1.478321075439453125e+00	-4.221561431884765625e+00	-1.804176330566406250e+00	1.232166290283203125e+00	3.300708770751953125e+00	-1.952224731445312500e+00	2.255233764648437500e+00	-2.277275085449218750e+00	-2.975862503051757812e+00	-3.090885162353515625e+00	-2.920236587524414062e+00	3.017024993896484375e+00	4.197875976562500000e+00	-1.121456146240234375e+00	-2.438144683837890625e-01	6.153411865234375000e-01	-4.169960021972656250e+00	2.732810974121093750e+00	-5.302429199218750000e-01	2.248912811279296875e+00	-9.795093536376953125e-01	-3.016624450683593750e+00	7.475414276123046875e-01	-8.047790527343750000e-01	1.575998306274414062e+00	-3.141147613525390625e+00	6.379947662353515625e-01	3.251914978027343750e-01
1.919898986816406250e-01	-4.900932312011718750e+00	-4.211952209472656250e+00	1.480976104736328125e+00	1.820297241210937500e-01	-3.629156112670898438e+00	-4.535377502441406250e+00	8.858585357666015625e-01	-2.536064147949218750e+00	-1.248345375061035156e+00	3.994750976562500000e-01	-4.260829925537109375e+00	1.700344085693359375e+00	-2.574834823608398438e+00	4.080886840820312500e+00	-3.302612304687500000e-01	-3.777099609375000000e+00	-1.429494857788085938e+00	2.840236663818359375e+00	-1.136894226074218750e-01	2.262355804443359375e+00	-2.186891555786132812e+00	1.749034881591796875e+00	-3.297615051269531250e-01	1.318428039550781250e+00	-3.617567062377929688e+00	-3.015838623046875000e+00	-2.244190216064453125e+00	-2.339881896972656250e+00	-2.357698440551757812e+00	-2.698818206787109375e+00	-1.418495178222656250e-01	6.199645996093750000e-01	-6.103591918945312500e-01	-6.311798095703125000e-01	-2.174863815307617188e+00	-7.319030761718750000e-01	-4.280764579772949219e+00	1.972007751464843750e+00	3.455175399780273438e+00	2.613681793212890625e+00	-3.205659866333007812e+00	-2.023635864257812500e+00	-4.309173583984375000e+00	-3.687057495117187500e-01	-3.235522270202636719e+00	-2.913890838623046875e+00	3.204023361206054688e+00	3.786254882812500000e+00	1.759361267089843750e+00
1.409355163574218750e+00	-8.251185417175292969e-01	-1.711378097534179688e+00	-1.647488355636596680e+00	1.393796920776367188e+00	2.107878446578979492e+00	-2.783138275146484375e+00	3.068377256393432617e+00	-3.729152679443359375e-01	3.207931280136108398e+00	-3.415742874145507812e+00	-2.885177612304687500e+00	1.929529190063476562e+00	4.114510536193847656e+00	3.784248352050781250e+00	-2.849408388137817383e+00	-4.185504913330078125e-01	4.294862747192382812e+00	-1.143264770507812500e-02	-2.861704826354980469e+00	-7.598571777343750000e-01	2.671719789505004883e+00	-6.664409637451171875e-01	-8.806500434875488281e-01	4.911453247070312500e+00	-3.470764160156250000e-01	1.144065856933593750e-01	1.055354356765747070e+00	-3.155984878540039062e+00	3.011291027069091797e-01	2.057434082031250000e+00	-1.689785122871398926e+00	2.092350006103515625e+00	-2.794612884521484375e+00	-1.708182930946350098e+00	-4.081588745117187500e+00	-3.163457870483398438e+00	1.392999887466430664e+00	-2.101572036743164062e+00	1.091411828994750977e+00	-3.815942764282226562e+00	-1.689676165580749512e+00	3.732223510742187500e-01	-1.615397453308105469e+00	4.735649108886718750e+00	8.852155208587646484e-01	-4.845813751220703125e+00	1.423583030700683594e-01	4.066581726074218750e+00	-1.216916799545288086e+00
3.409778594970703125e+00	-1.687768936157226562e+00	9.394721984863281250e-01	-2.405719757080078125e+00	-3.945449829101562500e+00	-2.689704895019531250e+00	4.838611602783203125e+00	-3.035469055175781250e-01	2.746467590332031250e+00	-4.116518020629882812e+00	-4.662723541259765625e+00	1.720056533813476562e+00	9.731483459472656250e-01	2.710166931152343750e+00	-4.489074707031250000e+00	-1.509872436523437500e+00	-7.791748046875000000e-01	-3.123950958251953125e-01	-1.980560302734375000e+00	8.954563140869140625e-01	-3.265197753906250000e+00	-1.536848068237304688e+00	-1.376773834228515625e+00	1.362037658691406250e-02	-1.288150787353515625e+00	1.737411499023437500e+00	-1.654014587402343750e-01	-2.623365402221679688e+00	2.617790222167968750e+00	-2.440052032470703125e+00	-1.306457519531250000e+00	2.819555282592773438e+00	1.664421081542968750e+00	-4.319873809814453125e+00	-7.871780395507812500e-01	-1.518596649169921875e+00	-3.217578887939453125e+00	-3.529380798339843750e+00	1.860500335693359375e+00	2.154703140258789062e+00	-6.387977600097656250e-01	1.923183441162109375e+00	6.425971984863281250e-01	4.395845413208007812e+00	-3.229484558105468750e+00	8.235664367675781250e-01	1.651771545410156250e+00	5.024089813232421875e-01	4.434165954589843750e-01	-1.477807998657226562e+00
-5.292015075683593750e-01	4.736022949218750000e-01	-1.343635559082031250e+00	-3.981250762939453125e+00	-3.171157836914062500e-02	-1.131454467773437500e+00	2.570964813232421875e+00	-4.265802383422851562e+00	-1.944313049316406250e+00	-3.081617355346679688e+00	1.347587585449218750e+00	-3.133350372314453125e+00	3.313564300537109375e+00	-1.166992187500000000e+00	-7.088356018066406250e-01	-3.082769393920898438e+00	3.280963897705078125e+00	-2.265779495239257812e+00	1.376003265380859375e+00	-2.028371810913085938e+00	1.238693237304687500e+00	3.164800643920898438e+00	2.649250030517578125e+00	-2.053667068481445312e+00	3.974643707275390625e+00	-2.798995971679687500e-01	-6.068038940429687500e-01	-2.293510437011718750e-01	-2.912933349609375000e+00	3.649105072021484375e+00	9.018821716308593750e-01	-4.409059524536132812e+00	-8.898315429687500000e-01	3.264816284179687500e+00	1.165706634521484375e+00	2.504083633422851562e+00	9.993095397949218750e-01	-1.479648590087890625e+00	-2.471361160278320312e+00	4.149311065673828125e+00	3.220558166503906250e-01	-2.359565734863281250e+00	-3.190954208374023438e+00	-3.239229202270507812e+00	2.617698669433593750e+00	-3.162992477416992188e+00	-4.450038909912109375e+00	6.895332336425781250e-01	1.023715972900390625e+00	-3.771705627441406250e-01
1.390617370605468750e+00	2.463985919952392578e+00	9.917221069335937500e-01	-1.450659275054931641e+00	-2.382614135742187500e+00	-2.767894744873046875e+00	-7.167053222656250000e-01	-4.583316326141357422e+00	1.763969421386718750e+00	4.614118099212646484e+00	-1.801261901855468750e+00	1.797440052032470703e+00	1.450988769531250000e+00	-4.475213050842285156e+00	3.159774780273437500e+00	-5.961141586303710938e-01	-1.846664428710937500e+00	-3.943534612655639648e+00	3.405891418457031250e+00	-2.275038719177246094e+00	4.055717468261718750e+00	1.329257488250732422e+00	-2.120697021484375000e+00	-1.487979888916015625e+00	-3.028259277343750000e-01	2.569412708282470703e+00	-2.861579895019531250e+00	3.824544429779052734e+00	-1.687278747558593750e+00	6.014442443847656250e-01	-3.131027221679687500e+00	-1.964228153228759766e+00	6.369323730468750000e-01	-2.014571666717529297e+00	-2.482765197753906250e+00	2.683515071868896484e+00	4.030075073242187500e+00	-2.521183967590332031e+00	2.491775512695312500e+00	2.723577022552490234e+00	4.095069885253906250e+00	-1.429108142852783203e+00	6.695632934570312500e-01	4.412901401519775391e+00	3.321640014648437500e+00	-3.371028900146484375e+00	4.820564270019531250e+00	-5.982956886291503906e-01	-2.371871948242187500e+00	1.460207462310791016e+00
-3.058315277099609375e+00	-1.228332519531250000e-01	4.152423858642578125e+00	1.027206420898437500e+00	1.787879943847656250e+00	6.982269287109375000e-01	-2.519821166992187500e+00	1.475952148437500000e+00	0.000000000000000000e+00	0.000000000000000000e+00	-2.058944225311279297e+00	3.709220886230468750e+00	3.492328643798828125e+00	-7.997512817382812500e-01	-3.633659362792968750e+00	2.912322998046875000e+00	-2.006524801254272461e-01	4.948921203613281250e+00	4.050743103027343750e+00	3.651962280273437500e-01	1.933643937110900879e+00	3.781028747558593750e+00	-3.157672405242919922e+00	3.873809814453125000e+00	-1.665248870849609375e+00	-3.894142150878906250e+00	1.547737121582031250e-01	-2.767898559570312500e+00	-2.729961395263671875e+00	-3.486488342285156250e+00	-4.645538330078125000e-01	-1.873847961425781250e+00	-2.608654022216796875e+00	-1.773696899414062500e+00	4.568939208984375000e-01	-3.983268737792968750e+00	2.741359710693359375e+00	-1.630378723144531250e+00	2.568954467773437500e+00	-4.072753906250000000e+00	1.188514709472656250e+00	-3.127258300781250000e+00	-1.511459350585937500e+00	-1.510108947753906250e+00	-6.241340637207031250e-01	-4.280876159667968750e+00	-1.049255371093750000e+00	-4.808181762695312500e+00	-3.643505096435546875e+00	-1.369094848632812500e+00
2.510261535644531250e+00	-2.895027160644531250e+00	-1.463283538818359375e+00	2.733108520507812500e+00	-3.968330383300781250e+00	-2.020187377929687500e+00	-2.904861450195312500e+00	-2.407173156738281250e+00	-2.270927429199218750e+00	2.719116210937500000e-01	8.316040039062500000e-02	-3.700263977050781250e+00	-1.483173370361328125e+00	3.854492187500000000e+00	1.775478363037109375e+00	1.813606262207031250e+00	2.645542144775390625e+00	4.063720703125000000e+00	4.690025329589843750e+00	1.076438903808593750e+00	-2.219062805175781250e+00	9.461059570312500000e-01	1.364933013916015625e+00	4.201759338378906250e+00	-1.818660736083984375e+00	2.170204162597656250e+00	3.549705505371093750e+00	-2.614852905273437500e+00	5.204010009765625000e-01	5.835647583007812500e-01	3.859291076660156250e-01	4.971626281738281250e+00	-2.603954315185546875e+00	4.168853759765625000e+00	7.082901000976562500e-01	-3.972732543945312500e+00	-2.715896606445312500e+00	-2.420578002929687500e-01	-1.821796417236328125e+00	1.487365722656250000e+00	-3.578502655029296875e+00	2.642578125000000000e+00	4.280708312988281250e+00	-1.112541198730468750e+00	-3.314903259277343750e+00	-2.933029174804687500e+00	7.963523864746093750e-01	1.224716186523437500e+00	1.749240875244140625e+00	3.040328979492187500e+00
1.095386505126953125e+00	-2.399826049804687500e-01	4.063179016113281250e+00	-4.753303527832031250e-01	-2.284025192260742188e+00	-1.636482238769531250e+00	1.820449829101562500e-01	4.477413177490234375e+00	-3.556195259094238281e+00	-1.567127227783203125e+00	-1.004756927490234375e+00	-1.549171447753906250e+00	-7.414093017578125000e-01	3.610641479492187500e+00	1.955724716186523438e+00	-9.393463134765625000e-01	-8.187236785888671875e-01	-4.385448455810546875e+00	4.287738800048828125e-01	-4.360263824462890625e+00	2.594923019409179688e+00	-2.059368133544921875e+00	3.074106216430664062e+00	-1.027347564697265625e+00	-4.416675567626953125e-01	4.230018615722656250e+00	-2.817241668701171875e+00	-3.703739166259765625e+00	-5.235214233398437500e-01	1.153263092041015625e+00	-4.224591255187988281e+00	-2.411682128906250000e+00	2.425251007080078125e+00	2.383979797363281250e+00	5.677967071533203125e-01	-2.624340057373046875e+00	-3.630592346191406250e+00	1.909641265869140625e+00	8.849143981933593750e-02	-2.168796539306640625e+00	1.664964675903320312e+00	-2.661617279052734375e+00	3.952758789062500000e+00	1.610240936279296875e+00	2.758825302124023438e+00	-2.711341857910156250e+00	-4.588112831115722656e+00	-1.169330596923828125e+00	2.846670150756835938e+00	3.397037506103515625e+00
-8.636627197265625000e-01	1.791580200195312500e+00	4.391517639160156250e+00	1.802661895751953125e+00	4.741744995117187500e-01	-3.452270507812500000e+00	-1.166946411132812500e+00	-3.855003356933593750e+00	3.851516723632812500e+00	-2.680896759033203125e+00	-4.433288574218750000e-01	-4.873195648193359375e+00	3.332283020019531250e+00	-2.253082275390625000e+00	3.191459655761718750e+00	-1.605850219726562500e+00	-3.104003906250000000e+00	-2.447731018066406250e+00	-1.881187438964843750e+00	-2.830341339111328125e+00	-1.571655273437500000e-03	1.121894836425781250e+00	-4.676971435546875000e-01	-2.820163726806640625e+00	8.715438842773437500e-01	1.822124481201171875e+00	-4.000022888183593750e+00	1.544502258300781250e+00	1.173088073730468750e+00	7.800827026367187500e-01	-3.075103759765625000e+00	9.232063293457031250e-01	-3.112998962402343750e+00	-1.166606903076171875e+00	-1.078292846679687500e+00	-4.984397888183593750e-01	-2.000602722167968750e+00	-1.134346008300781250e+00	3.514015197753906250e+00	2.464225769042968750e+00	-3.473892211914062500e+00	-3.507198333740234375e+00	1.571426391601562500e+00	-3.303478240966796875e+00	-2.073951721191406250e+00	-4.509185791015625000e+00	2.197303771972656250e+00	-4.332370758056640625e+00	0.000000000000000000e+00	0.000000000000000000e+00
-2.202041625976562500e+00	-2.283563613891601562e-01	-1.876342773437500000e+00	-8.313655853271484375e-01	2.185043334960937500e+00	-4.220247268676757812e+00	-2.841339111328125000e+00	-2.884654045104980469e+00	2.939750671386718750e+00	1.000245094299316406e+00	5.913925170898437500e-01	-3.118523597717285156e+00	8.674392700195312500e-01	-9.901714324951171875e-01	-2.261886596679687500e-01	6.345224380493164062e-01	4.657524108886718750e+00	-8.212318420410156250e-01	1.789619445800781250e+00	-2.508580207824707031e+00	6.572723388671875000e-02	-4.091084480285644531e+00	5.666275024414062500e-01	-3.821945190429687500e-01	2.397750854492187500e+00	1.360668182373046875e+00	3.639015197753906250e+00	-2.631957054138183594e+00	2.824485778808593750e+00	-3.351945877075195312e+00	-4.268753051757812500e+00	-5.890302658081054688e-01	-3.535797119140625000e+00	-3.097318649291992188e+00	-2.530410766601562500e+00	-8.275661468505859375e-01	3.754829406738281250e+00	5.988597869873046875e-02	-1.766868591308593750e+00	-3.078879356384277344e+00	-1.409538269042968750e+00	2.412799835205078125e+00	-4.568992614746093750e+00	-1.189703941345214844e+00	-2.705383300781250000e-01	-1.065871238708496094e+00	-1.618217468261718750e+00	-4.176624298095703125e+00	1.784011840820312500e+00	-3.659901618957519531e+00
-3.351722717285156250e+00	3.228039741516113281e+00	-3.111175537109375000e+00	-1.305273056030273438e+00	-3.027503967285156250e+00	2.624103546142578125e+00	-2.228713989257812500e+00	-3.219008445739746094e+00	1.033897399902343750e+00	-7.549219131469726562e-01	-3.997688293457031250e+00	5.732526779174804688e-01	-1.173889160156250000e+00	-4.666199684143066406e+00	3.759384155273437500e+00	5.424432754516601562e-01	1.791328430175781250e+00	4.462062835693359375e+00	-5.723037719726562500e-01	3.257493972778320312e-01	-2.190597534179687500e+00	-4.342473030090332031e+00	-2.791824340820312500e-01	2.463090896606445312e+00	4.162406921386718750e+00	-6.494216918945312500e-01	1.064620971679687500e+00	-1.429755210876464844e+00	4.246330261230468750e+00	-1.790078163146972656e+00	-1.339263916015625000e-01	-4.316503524780273438e+00	2.217018127441406250e+00	-3.899844646453857422e+00	4.298400878906250000e-01	-2.329368591308593750e+00	2.553131103515625000e+00	-2.201413154602050781e+00	-1.583374023437500000e+00	-3.396027088165283203e+00	-5.319747924804687500e-01	-3.123461246490478516e+00	-1.374931335449218750e+00	4.087851524353027344e+00	3.587631225585937500e+00	-1.735182762145996094e+00	1.531356811523437500e+00	-3.044672012329101562e+00	2.946998596191406250e+00	-1.722698211669921875e-01
3.574752807617187500e+00	2.275009155273437500e+00	-2.911552429199218750e+00	3.069465637207031250e+00	-1.856430053710937500e+00	2.681091308593750000e+00	1.155235290527343750e+00	1.415275573730468750e+00	-1.688293457031250000e+00	-1.220054626464843750e+00	9.841690063476562500e-01	-2.597007751464843750e+00	-2.059104919433593750e+00	-1.767738342285156250e+00	1.780868530273437500e+00	1.153289794921875000e+00	2.980873107910156250e+00	-1.166755676269531250e+00	2.000976562500000000e+00	-3.009246826171875000e+00	2.284713745117187500e+00	-4.198974609375000000e+00	-1.935363769531250000e+00	-4.054550170898437500e+00	3.442749023437500000e+00	-2.185157775878906250e+00	1.237625122070312500e+00	-4.533973693847656250e+00	-2.262687683105468750e+00	2.154441833496093750e+00	-8.896331787109375000e-01	-4.418869018554687500e+00	4.914741516113281250e+00	1.878051757812500000e-01	3.296653747558593750e+00	-3.301437377929687500e+00	1.351486206054687500e+00	3.837066650390625000e+00	9.339065551757812500e-01	-3.275985717773437500e+00	1.318695068359375000e+00	3.169975280761718750e+00	-6.374206542968750000e-01	-8.968811035156250000e-01	4.134445190429687500e+00	-6.117706298828125000e-01	6.471786499023437500e-01	-2.017372131347656250e+00	-1.201087951660156250e+00	2.848609924316406250e+00
7.512664794921875000e-02	-3.586364746093750000e+00	4.185535430908203125e+00	5.444679260253906250e-01	-3.279266357421875000e-01	-1.154010772705078125e+00	-1.221942901611328125e+00	-1.903423309326171875e+00	-2.625167846679687500e+00	-8.509025573730468750e-01	9.083747863769531250e-01	-2.889492034912109375e+00	-2.426479339599609375e+00	-3.189476013183593750e+00	-2.231849670410156250e+00	1.826095581054687500e-01	-1.241088867187500000e+00	3.176486968994140625e+00	3.785591125488281250e+00	-2.570018768310546875e+00	2.960403442382812500e+00	-3.308525085449218750e+00	3.769836425781250000e-01	4.494144439697265625e+00	1.966262817382812500e+00	1.423423767089843750e+00	-2.227287292480468750e-01	3.566143035888671875e+00	-1.091156005859375000e-01	1.320396423339843750e+00	-2.879814147949218750e+00	1.609256744384765625e+00	1.009464263916015625e+00	-4.179508209228515625e+00	4.061740875244140625e+00	-1.472320556640625000e+00	-1.931476593017578125e+00	-4.349525451660156250e+00	2.249332427978515625e+00	-4.456573486328125000e+00	-4.773639678955078125e+00	-9.512176513671875000e-01	4.873504638671875000e+00	-4.977607727050781250e-01	-3.148258209228515625e+00	-4.365615844726562500e-01	-1.004142761230468750e+00	-3.559898376464843750e+00	2.007671356201171875e+00	-1.094806671142578125e+00
2.511615753173828125e-01	6.206207275390625000e-01	-1.091423034667968750e-01	-4.966033935546875000e+00	1.869148254394531250e+00	-4.105804443359375000e+00	1.711177825927734375e-01	-2.750335693359375000e+00	1.054412841796875000e+00	-3.390670776367187500e+00	3.342559814453125000e+00	-3.015434265136718750e+00	3.576778411865234375e+00	2.949851989746093750e+00	9.373531341552734375e-01	-4.646179199218750000e+00	-1.996677398681640625e+00	-2.774978637695312500e+00	3.434494018554687500e+00	-1.730819702148437500e+00	-3.061870574951171875e+00	7.191696166992187500e-01	-3.550403594970703125e+00	-3.349800109863281250e+00	-9.050045013427734375e-01	-2.916351318359375000e+00	3.179500579833984375e+00	-2.366935729980468750e+00	-1.121292114257812500e-01	-3.864562988281250000e+00	-9.314708709716796875e-01	-6.173171997070312500e-01	1.176797866821289062e+00	1.244110107421875000e+00	-2.344409942626953125e+00	1.577682495117187500e+00	-3.085937500000000000e+00	-6.031646728515625000e-01	-3.490430831909179688e+00	-2.021263122558593750e+00	-7.443141937255859375e-01	-4.774162292480468750e+00	2.250234603881835938e+00	-3.007972717285156250e+00	3.152679443359375000e+00	-6.782836914062500000e-01	-4.631818771362304688e+00	-7.286071777343750000e-03	2.058540344238281250e+00	6.029434204101562500e-01
9.825134277343750000e-02	-3.386981964111328125e+00	4.252109527587890625e+00	7.547378540039062500e-01	-3.639717102050781250e-01	-1.077510833740234375e+00	-1.264179229736328125e+00	-1.787178039550781250e+00	-2.633945465087890625e+00	-7.012786865234375000e-01	9.072036743164062500e-01	-2.638885498046875000e+00	-2.462894439697265625e+00	-3.036468505859375000e+00	-2.220592498779296875e+00	3.272514343261718750e-01	-1.174976348876953125e+00	3.314163208007812500e+00	3.798511505126953125e+00	-2.349594116210937500e+00	2.964405059814453125e+00	-3.082790374755859375e+00	4.216918945312500000e-01	4.694816589355468750e+00	2.093795776367187500e+00	1.702976226806640625e+00	-1.818313598632812500e-01	3.767379760742187500e+00	-6.587219238281250000e-02	1.380554199218750000e+00	-2.831268310546875000e+00	1.760715484619140625e+00	1.033740997314453125e+00	-3.959659576416015625e+00	4.089805603027343750e+00	-1.257442474365234375e+00	-1.938728332519531250e+00	-4.179058074951171875e+00	-8.738670349121093750e-01	-4.819664001464843750e+00	2.265510559082031250e+00	-4.224922180175781250e+00	-4.767959594726562500e+00	-7.796630859375000000e-01	4.919776916503906250e+00	-2.930679321289062500e-01	-3.145732879638671875e+00	-2.773361206054687500e-01	-9.887199401855468750e-01	-3.420581817626953125e+00
-3.635868072509765625e+00	-1.924900054931640625e+00	-3.261116027832031250e+00	-2.482315063476562500e+00	-2.629543304443359375e+00	-2.710090637207031250e+00	4.535865783691406250e-01	1.212451934814453125e+00	-2.061965942382812500e+00	7.005653381347656250e-01	3.020137786865234375e+00	-3.798780441284179688e+00	3.469951629638671875e+00	-3.304916381835937500e+00	3.614206314086914062e+00	-2.644027709960937500e+00	1.883611679077148438e+00	-1.197673797607421875e+00	1.459346771240234375e+00	-2.339294433593750000e+00	5.091838836669921875e-01	1.873809814453125000e+00	7.495784759521484375e-01	-3.216896057128906250e+00	1.720079421997070312e+00	-3.724277496337890625e+00	-2.500308990478515625e+00	-4.985008239746093750e-01	8.236160278320312500e-01	-4.458765029907226562e+00	1.378267288208007812e+00	-1.662921905517578125e+00	2.943510055541992188e+00	2.566059112548828125e+00	-1.908805847167968750e+00	-3.585067749023437500e+00	-1.613262176513671875e+00	1.910758972167968750e+00	1.478652954101562500e-01	2.423828125000000000e+00	-4.247091293334960938e+00	-1.671077728271484375e+00	-4.482799530029296875e+00	1.432949066162109375e+00	-3.266981124877929688e+00	-3.590122222900390625e+00	-5.416698455810546875e-01	-2.915973663330078125e+00	-1.623498916625976562e+00	-2.326419830322265625e+00
9.420776367187500000e-02	-3.348701477050781250e+00	4.256160736083984375e+00	8.006210327148437500e-01	-3.765411376953125000e-01	-1.062992095947265625e+00	-1.279548645019531250e+00	-1.763332366943359375e+00	-2.639839172363281250e+00	-6.688575744628906250e-01	8.968086242675781250e-01	-2.587280273437500000e+00	-2.477718353271484375e+00	-3.004364013671875000e+00	-2.220840454101562500e+00	3.581428527832031250e-01	-1.166767120361328125e+00	3.343013763427734375e+00	3.791198730468750000e+00	-2.302200317382812500e+00	2.955390930175781250e+00	-3.034576416015625000e+00	4.246826171875000000e-01	4.738765716552734375e+00	2.107131958007812500e+00	1.757946014404296875e+00	-1.800460815429687500e-01	3.811916351318359375e+00	-6.018447875976562500e-02	1.389305114746093750e+00	-2.826961517333984375e+00	1.794761657714843750e+00	1.030391693115234375e+00	-3.914981842041015625e+00	4.086227416992187500e+00	-1.211544036865234375e+00	-1.948959350585937500e+00	-4.144638061523437500e+00	-8.780136108398437500e-01	-4.779762268066406250e+00	2.260501861572265625e+00	-4.175907135009765625e+00	-4.771789550781250000e+00	-7.417602539062500000e-01	4.919105529785156250e+00	-2.488899230957031250e-01	-3.149105072021484375e+00	-2.426719665527343750e-01	-9.944763183593750000e-01	-3.393550872802734375e+00
2.544738769531250000e+00	-4.169319152832031250e+00	-1.655681610107421875e+00	4.113101959228515625e+00	-1.629409790039062500e-01	1.283248901367187500e+00	-1.759567260742187500e+00	3.020286560058593750e+00	-2.334838867187500000e+00	5.337905883789062500e-02	-2.645427703857421875e+00	1.655654907226562500e+00	-2.548042297363281250e+00	2.293407440185546875e+00	1.661701202392578125e+00	1.554931640625000000e+00	-2.311038970947265625e+00	1.113864898681640625e+00	4.589336395263671875e+00	-1.059295654296875000e+00	-9.334182739257812500e-01	-4.028137207031250000e+00	1.866527557373046875e+00	-1.995273590087890625e+00	4.422607421875000000e+00	6.060447692871093750e-01	2.352302551269531250e+00	1.550918579101562500e+00	1.203994750976562500e+00	-4.551345825195312500e+00	-9.054679870605468750e-01	-4.702289581298828125e+00	1.860679626464843750e+00	-4.309143066406250000e+00	-6.713485717773437500e-01	3.260406494140625000e+00	-1.255760192871093750e+00	1.042522430419921875e+00	-4.402244567871093750e+00	1.205539703369140625e+00	-4.157638549804687500e-02	2.961193084716796875e+00	-2.555694580078125000e-01	-1.080162048339843750e+00	2.529029846191406250e+00	-1.933769226074218750e+00	1.328445434570312500e+00	-2.401729583740234375e+00	5.768966674804687500e-01	-3.316154479980468750e-01
2.955688476562500000e+00	-2.440332412719726562e+00	2.034626007080078125e+00	2.121339321136474609e+00	-5.955543518066406250e-01	3.779313564300537109e+00	-4.250373840332031250e-01	-3.216517925262451172e+00	1.048580169677734375e+00	1.529148578643798828e+00	-1.418518066406250000e+00	-2.812407970428466797e+00	3.586349487304687500e+00	-5.527305603027343750e-02	1.604419708251953125e+00	-3.596040248870849609e+00	-1.487594604492187500e+00	-3.907638788223266602e+00	3.797275543212890625e+00	-1.724740505218505859e+00	1.325527191162109375e+00	3.230589389801025391e+00	5.598373413085937500e-01	-9.126586914062500000e-01	-6.270217895507812500e-02	1.793544292449951172e+00	-2.471260070800781250e+00	-3.478867530822753906e+00	6.551704406738281250e-01	-3.017516136169433594e+00	-2.459632873535156250e+00	-2.358306884765625000e+00	-1.279361724853515625e+00	-4.526438713073730469e+00	-2.985759735107421875e+00	-1.891227722167968750e+00	-6.614074707031250000e-01	-8.842048645019531250e-01	1.273151397705078125e+00	1.851496696472167969e-01	1.102931976318359375e+00	-4.028676986694335938e+00	2.407257080078125000e+00	3.191102504730224609e+00	-3.043708801269531250e-01	-4.905788421630859375e+00	-2.166172027587890625e+00	8.378014564514160156e-01	1.461341857910156250e+00	-1.514451980590820312e+00
2.896636962890625000e+00	-3.546630859375000000e+00	-4.865154266357421875e+00	-1.269683837890625000e-01	-2.773738861083984375e+00	-2.761802673339843750e+00	-1.841224670410156250e+00	-1.064567565917968750e+00	-1.274032592773437500e+00	-1.995742797851562500e+00	1.041488647460937500e+00	-1.931083679199218750e+00	-4.302646636962890625e+00	-1.052742004394531250e+00	3.339118957519531250e+00	2.909339904785156250e+00	-6.244049072265625000e-01	2.774581909179687500e-01	4.790077209472656250e+00	8.054504394531250000e-01	3.159614562988281250e+00	-2.930549621582031250e+00	7.472763061523437500e-01	-4.118888854980468750e+00	-1.001342773437500000e+00	-3.924537658691406250e+00	1.338661193847656250e+00	4.715042114257812500e-01	-4.371578216552734375e+00	1.089714050292968750e+00	2.697608947753906250e+00	2.636230468750000000e+00	2.622604370117187500e+00	3.745422363281250000e+00	-2.724468231201171875e+00	4.505081176757812500e-01	2.934875488281250000e-01	3.976959228515625000e+00	1.660644531250000000e+00	-2.175918579101562500e+00	4.002410888671875000e+00	2.765571594238281250e+00	4.368331909179687500e+00	-1.255905151367187500e+00	-2.280715942382812500e+00	9.602203369140625000e-01	-4.417057037353515625e+00	-2.162574768066406250e+00	-1.518638610839843750e+00	2.909790039062500000e+00
2.602180480957031250e+00	-1.605224609375000000e+00	-4.775279998779296875e+00	7.192993164062500000e-02	-4.201616287231445312e+00	-2.716369628906250000e-01	1.230575561523437500e+00	3.112174987792968750e+00	-2.297119140625000000e+00	-4.291122436523437500e+00	-7.295570373535156250e-01	-1.509880065917968750e+00	-3.522905349731445312e+00	-2.662033081054687500e+00	1.412996292114257812e+00	-2.837669372558593750e+00	3.528322219848632812e+00	-9.831390380859375000e-01	-4.215240478515625000e-03	-6.638183593750000000e-01	-1.179925918579101562e+00	2.847000122070312500e+00	-7.474632263183593750e-01	-2.825973510742187500e+00	-1.151538848876953125e+00	-4.240661621093750000e+00	-2.295972824096679688e+00	-2.229637145996093750e+00	4.408859252929687500e+00	-1.626556396484375000e+00	-2.088102340698242188e+00	-4.358673095703125000e-02	9.638309478759765625e-01	-4.026245117187500000e+00	1.921043395996093750e-01	4.850402832031250000e+00	-4.344558715820312500e-02	-4.387565612792968750e+00	-3.215900421142578125e+00	-3.707412719726562500e+00	-1.303844451904296875e-01	-3.727119445800781250e+00	1.303220748901367188e+00	4.243827819824218750e+00	2.537817001342773438e+00	-2.865325927734375000e+00	2.350053787231445312e+00	-2.225906372070312500e+00	-2.926418304443359375e+00	1.671943664550781250e+00
-1.471611022949218750e+00	-2.291122436523437500e+00	-3.327476501464843750e+00	-6.733016967773437500e-01	-1.028678894042968750e+00	4.165618896484375000e+00	4.221878051757812500e-01	2.061248779296875000e+00	-1.208877563476562500e+00	-1.674873352050781250e+00	5.283126831054687500e-01	-1.763168334960937500e+00	3.738960266113281250e+00	3.084869384765625000e+00	-3.621650695800781250e+00	-2.860977172851562500e+00	3.890571594238281250e+00	-7.777404785156250000e-01	3.198837280273437500e+00	2.618171691894531250e+00	-3.029579162597656250e+00	1.728401184082031250e+00	-1.670387268066406250e+00	3.892555236816406250e+00	7.764892578125000000e-01	4.853912353515625000e+00	1.170463562011718750e+00	1.254287719726562500e+00	1.053108215332031250e+00	2.344520568847656250e+00	-2.708534240722656250e+00	-9.187316894531250000e-01	2.707862854003906250e+00	5.266723632812500000e-01	-3.652954101562500000e-01	4.021575927734375000e+00	0.000000000000000000e+00	0.000000000000000000e+00	-2.178779602050781250e+00	-3.833015441894531250e+00	-2.399902343750000000e-01	2.197082519531250000e+00	-4.236793518066406250e+00	-2.612487792968750000e+00	3.657150268554687500e-01	-3.847518920898437500e+00	-5.879745483398437500e-01	-4.424194335937500000e+00	-3.494735717773437500e+00	-1.784225463867187500e+00
3.528392791748046875e+00	-3.253112792968750000e+00	-1.716500282287597656e+00	1.045063018798828125e+00	-1.579798698425292969e+00	-2.036743164062500000e+00	-1.327245712280273438e+00	-2.657722473144531250e+00	-1.479230880737304688e+00	-9.567871093750000000e-01	2.717298507690429688e+00	9.390640258789062500e-02	2.884170532226562500e+00	-3.436019897460937500e+00	-1.452646255493164062e-01	2.883647918701171875e+00	2.370023727416992188e+00	6.506919860839843750e-01	4.064025878906250000e-01	-3.882614135742187500e+00	-3.349426269531250000e+00	-2.913093566894531250e-01	3.304853439331054688e+00	3.698661804199218750e+00	2.944297790527343750e+00	-2.315128326416015625e+00	4.433124542236328125e+00	5.526275634765625000e-01	1.923334121704101562e+00	-1.928043365478515625e+00	4.263877868652343750e+00	-1.260726928710937500e+00	-1.067602157592773438e+00	1.960296630859375000e-01	4.207542419433593750e+00	-2.372707366943359375e+00	-3.345108985900878906e+00	8.681068420410156250e-01	-5.925941467285156250e-01	2.403446197509765625e+00	1.477106094360351562e+00	4.702758789062500000e+00	8.118858337402343750e-01	-3.343345642089843750e+00	3.081447601318359375e+00	7.130432128906250000e-01	4.540716171264648438e+00	1.644786834716796875e+00	1.590585708618164062e+00	-1.357265472412109375e+00
-3.414638519287109375e+00	-3.046963691711425781e+00	0.000000000000000000e+00	0.000000000000000000e+00	6.926383972167968750e-01	-3.257118225097656250e+00	6.768035888671875000e-01	1.417770385742187500e-01	-4.239719390869140625e+00	-1.586801528930664062e+00	-5.713157653808593750e-01	3.713932037353515625e-01	-2.032779693603515625e+00	-7.030277252197265625e-01	-4.214424133300781250e+00	1.637054443359375000e+00	-4.075012207031250000e-01	-3.113404273986816406e+00	3.964920043945312500e-01	-3.866531372070312500e+00	5.733184814453125000e-01	-2.594587326049804688e+00	-8.575973510742187500e-01	1.030435562133789062e+00	-2.499008178710937500e-01	-1.854063987731933594e+00	-3.452888488769531250e+00	-2.363700866699218750e+00	4.659687042236328125e+00	6.698589324951171875e-01	-8.693542480468750000e-01	-4.122363090515136719e+00	-3.234886169433593750e+00	-3.757705688476562500e+00	-1.342384338378906250e+00	-1.741538047790527344e+00	-3.043174743652343750e-01	3.316667556762695312e+00	8.802299499511718750e-01	1.953805923461914062e+00	2.597980499267578125e+00	1.701204299926757812e+00	-1.673542022705078125e+00	-3.393053054809570312e+00	-2.991252899169921875e+00	-1.309654235839843750e+00	3.328285217285156250e+00	3.246650695800781250e+00	1.497123718261718750e+00	-4.009459495544433594e+00
1.986715316772460938e+00	3.017684936523437500e+00	-1.645730972290039062e+00	-1.721000671386718750e+00	-1.338012695312500000e+00	-2.787315368652343750e+00	6.204223632812500000e-01	2.151565551757812500e-01	2.781759262084960938e+00	-3.821067810058593750e+00	2.028312683105468750e-01	-4.508033752441406250e+00	-1.570747375488281250e+00	-3.433471679687500000e+00	2.348100662231445312e+00	-1.076087951660156250e+00	-2.894605636596679688e+00	1.218246459960937500e+00	1.667905807495117188e+00	-4.089508056640625000e+00	3.461343765258789062e+00	-1.665779113769531250e+00	2.643136978149414062e+00	-4.754791259765625000e-01	1.468667984008789062e+00	-2.825401306152343750e+00	-3.619697570800781250e+00	-2.359550476074218750e+00	-3.830562591552734375e+00	1.892570495605468750e+00	-1.396074295043945312e+00	-4.082496643066406250e+00	6.446456909179687500e-01	-3.517684936523437500e+00	3.459333419799804688e+00	-2.845214843750000000e+00	1.150007247924804688e+00	6.477355957031250000e-01	-5.220394134521484375e-01	-4.336318969726562500e-01	4.088808059692382812e+00	-1.924331665039062500e+00	3.028163909912109375e-01	-2.432121276855468750e+00	-1.384273529052734375e+00	3.157562255859375000e+00	1.521226882934570312e+00	-3.673934936523437500e-01	2.488271713256835938e+00	-2.144836425781250000e+00
-3.105190277099609375e+00	1.443570137023925781e+00	3.598552703857421875e+00	-2.277617454528808594e+00	-1.425254821777343750e+00	-2.310058593750000000e+00	-1.869945526123046875e+00	-3.954634666442871094e+00	-2.075790405273437500e+00	-3.268833160400390625e-01	-2.547462463378906250e+00	-2.156475067138671875e+00	2.691635131835937500e+00	-6.962318420410156250e-01	-1.956542968750000000e+00	-3.284125328063964844e+00	9.546661376953125000e-02	-4.187910556793212891e+00	2.707061767578125000e-01	-2.881727695465087891e+00	2.156070709228515625e+00	-3.797852993011474609e+00	4.560047149658203125e+00	-1.724482536315917969e+00	-1.101749420166015625e+00	-4.738614559173583984e+00	3.791721343994140625e+00	-9.336986541748046875e-01	-7.194366455078125000e-01	3.908833503723144531e+00	3.126586914062500000e+00	-3.287359237670898438e+00	0.000000000000000000e+00	0.000000000000000000e+00	3.958042144775390625e+00	8.288764953613281250e-01	-2.283271789550781250e+00	7.305498123168945312e-01	1.212287902832031250e+00	-4.316498279571533203e+00	-3.346046447753906250e+00	-1.400452613830566406e+00	1.794929504394531250e+00	-1.376183509826660156e+00	-8.819847106933593750e-01	-3.439057826995849609e+00	-4.380077362060546875e+00	-6.453466415405273438e-01	-1.101409912109375000e+00	1.732225418090820312e-01
-4.033039093017578125e+00	-1.972740173339843750e+00	1.088394165039062500e+00	-2.950023651123046875e+00	-2.379241943359375000e+00	2.458038330078125000e-01	-2.264934539794921875e+00	1.541301727294921875e+00	-4.194320678710937500e+00	2.345630645751953125e+00	-1.692363739013671875e+00	1.897529602050781250e+00	1.952362060546875000e-02	4.900943756103515625e+00	-2.494812011718750000e+00	-1.040863037109375000e+00	4.340938568115234375e+00	-2.017879486083984375e+00	1.763603210449218750e+00	-2.910751342773437500e+00	-4.453926086425781250e-01	-5.275344848632812500e-01	2.422065734863281250e+00	-1.250507354736328125e+00	1.461849212646484375e+00	-3.988510131835937500e+00	-6.712989807128906250e-01	-3.881546020507812500e+00	-1.954956054687500000e-01	1.110713958740234375e+00	-2.655181884765625000e+00	-3.131317138671875000e+00	-2.525768280029296875e+00	9.092292785644531250e-01	2.349887847900390625e+00	-2.536823272705078125e+00	-1.548618316650390625e+00	-4.760665893554687500e-01	3.518043518066406250e+00	-1.314010620117187500e+00	-1.835609436035156250e+00	-2.133430480957031250e+00	4.845794677734375000e+00	3.800544738769531250e-01	2.617111206054687500e+00	-3.589948654174804688e+00	4.755481719970703125e+00	-9.748458862304687500e-01	1.478576660156250000e-01	-2.403381347656250000e+00
2.219812393188476562e+00	-2.486961364746093750e+00	1.864566802978515625e-01	-2.090209960937500000e+00	-1.927045345306396484e+00	2.573451995849609375e+00	2.613887786865234375e+00	-7.637367248535156250e-01	1.298884391784667969e+00	-4.688285827636718750e+00	2.960538864135742188e-01	-4.195075988769531250e+00	4.167354583740234375e+00	-1.659034729003906250e+00	-1.181926727294921875e-01	-3.156616210937500000e+00	3.959136962890625000e+00	-2.744808197021484375e+00	-4.795029640197753906e+00	1.599502563476562500e-02	-8.447999954223632812e-01	-4.284717559814453125e+00	1.939971923828125000e+00	-3.545864105224609375e+00	-1.632890701293945312e+00	2.925338745117187500e-01	2.799175262451171875e+00	2.307254791259765625e+00	-3.686780691146850586e+00	2.612274169921875000e+00	-2.878992080688476562e+00	-3.539608001708984375e+00	2.803171157836914062e+00	-2.799320220947265625e+00	8.190040588378906250e-01	-3.715034484863281250e+00	3.834657669067382812e-01	4.775924682617187500e+00	9.476308822631835938e-01	3.245231628417968750e+00	8.388080596923828125e-01	6.961402893066406250e-01	1.799815177917480469e+00	1.959533691406250000e-01	2.045346260070800781e+00	-4.222030639648437500e-01	-4.018636703491210938e+00	-1.011039733886718750e+00	3.237429618835449219e+00	-3.769622802734375000e+00
-2.994865417480468750e+00	2.005020141601562500e+00	-1.010532379150390625e+00	4.657196044921875000e+00	-1.369918823242187500e+00	4.077743530273437500e+00	1.952281951904296875e+00	-1.088088989257812500e+00	-5.553550720214843750e-01	-2.449279785156250000e+00	-9.545364379882812500e-01	-4.637992858886718750e+00	2.596584320068359375e+00	-3.775314331054687500e+00	2.146751403808593750e+00	1.586914062500000000e-02	8.955001831054687500e-02	-4.214042663574218750e+00	1.490409851074218750e+00	-4.035247802734375000e+00	3.264106750488281250e+00	1.253021240234375000e+00	-9.578781127929687500e-01	6.235961914062500000e-01	4.220569610595703125e+00	-9.127655029296875000e-01	-1.989921569824218750e+00	2.505836486816406250e+00	5.895500183105468750e-01	-3.051605224609375000e+00	-3.545841217041015625e+00	-7.462615966796875000e-01	4.705562591552734375e+00	2.640380859375000000e-01	-2.656688690185546875e+00	-3.826072692871093750e+00	1.518280029296875000e+00	-1.597442626953125000e+00	3.362930297851562500e+00	-2.923477172851562500e+00	-1.730335235595703125e+00	-2.785232543945312500e+00	3.006282806396484375e+00	-8.388290405273437500e-01	1.037075042724609375e+00	5.722885131835937500e-01	1.408565521240234375e+00	-2.289283752441406250e+00	4.636573791503906250e-01	-1.769935607910156250e+00
-1.784088134765625000e+00	-4.373786926269531250e+00	9.386005401611328125e-01	-4.830188751220703125e+00	2.712812423706054688e-01	-3.777229309082031250e+00	-6.776199340820312500e-01	-4.395805358886718750e+00	1.134977340698242188e+00	-1.739700317382812500e+00	-1.384376525878906250e+00	1.058559417724609375e+00	4.832564830780029297e+00	-7.347793579101562500e-01	-2.967491149902343750e+00	-3.902320861816406250e+00	-2.275787353515625000e+00	4.240684509277343750e-01	-1.352653503417968750e+00	-3.350177764892578125e+00	1.576366424560546875e-01	2.438220977783203125e+00	2.758406639099121094e+00	-2.178367614746093750e+00	-2.249664306640625000e+00	-7.912025451660156250e-01	-2.526824951171875000e+00	-2.870365142822265625e+00	-2.743637084960937500e+00	-1.795520782470703125e+00	0.000000000000000000e+00	0.000000000000000000e+00	8.699207305908203125e-01	-6.896209716796875000e-01	4.105596542358398438e+00	-1.863185882568359375e+00	2.993504047393798828e+00	-3.251930236816406250e+00	4.271016120910644531e-01	-4.415840148925781250e+00	1.653454780578613281e+00	-2.146705627441406250e+00	7.069680690765380859e-01	-2.762706756591796875e+00	-2.882919311523437500e-01	1.072223663330078125e+00	-1.820800781250000000e+00	4.374996185302734375e+00	3.319771766662597656e+00	2.713577270507812500e+00
-1.488655090332031250e+00	-8.212585449218750000e-01	-3.298961639404296875e+00	-3.404045104980468750e-01	-1.875076293945312500e-01	3.201725006103515625e+00	1.894027709960937500e+00	3.599102020263671875e+00	2.705711364746093750e+00	-4.092737197875976562e+00	-1.213684082031250000e-01	-3.479467391967773438e+00	8.131866455078125000e-01	-3.224439620971679688e+00	4.971466064453125000e-01	-3.801515579223632812e+00	-6.285095214843750000e-02	-4.149171829223632812e+00	-6.393585205078125000e-01	1.037864685058593750e-01	4.489570617675781250e+00	9.834327697753906250e-01	-2.198745727539062500e+00	-3.382148742675781250e+00	-2.108116149902343750e+00	-4.487081527709960938e+00	1.617927551269531250e+00	-3.928482055664062500e+00	-1.124298095703125000e+00	-4.024770736694335938e+00	1.352317810058593750e+00	-2.827558517456054688e+00	1.342697143554687500e-01	-1.100376129150390625e+00	-1.865451812744140625e+00	-1.876266479492187500e+00	3.837821960449218750e+00	1.091358184814453125e+00	2.513183593750000000e+00	-2.982545852661132812e+00	-2.639640808105468750e+00	-3.707389831542968750e-01	-3.485954284667968750e+00	-3.517227172851562500e+00	1.236946105957031250e+00	2.064895629882812500e-01	6.473236083984375000e-01	-1.011810302734375000e-01	-4.108741760253906250e+00	3.753547668457031250e-01
1.805852890014648438e+00	-4.149974822998046875e+00	-2.273349761962890625e-01	-3.752918243408203125e+00	-2.335057735443115234e+00	9.100227355957031250e-01	2.201736450195312500e+00	-2.427158355712890625e+00	-5.332679748535156250e-01	-4.818927764892578125e+00	-4.265165328979492188e+00	1.593627929687500000e+00	3.148307800292968750e+00	3.002803802490234375e+00	-2.044426441192626953e+00	-1.371112823486328125e+00	2.389217376708984375e+00	6.435775756835937500e-01	-4.094608306884765625e+00	9.493560791015625000e-01	4.589857101440429688e+00	-1.765213012695312500e+00	2.067215919494628906e+00	3.238979339599609375e+00	-2.082967758178710938e-02	3.111740112304687500e+00	-1.804582595825195312e+00	4.231678009033203125e+00	5.411624908447265625e-01	1.580234527587890625e+00	4.279403686523437500e-01	-9.676132202148437500e-01	1.388790130615234375e+00	-1.467239379882812500e+00	1.633515357971191406e+00	-2.085472106933593750e+00	-7.308950424194335938e-01	3.952091217041015625e+00	-6.469755172729492188e-01	-2.748577117919921875e+00	7.043876647949218750e-01	-4.307991027832031250e+00	1.097859382629394531e+00	2.535362243652343750e-01	-1.325608253479003906e+00	-3.806774139404296875e+00	-1.080641746520996094e+00	2.761398315429687500e+00	3.214230537414550781e-01	4.326412200927734375e+00
-3.961685180664062500e+00	-2.462856292724609375e+00	-6.448364257812500000e-02	-4.675251007080078125e+00	-1.096061706542968750e+00	-4.293441772460937500e+00	9.694824218750000000e-01	-4.878425598144531250e-01	1.976165771484375000e+00	1.372165679931640625e+00	-3.487194061279296875e+00	4.776649475097656250e-01	4.615402221679687500e-02	-1.318016052246093750e+00	-2.887607574462890625e+00	-4.230155944824218750e-01	-4.505817413330078125e+00	8.628959655761718750e-01	-2.224346160888671875e+00	-2.320026397705078125e+00	-3.313541412353515625e+00	-2.677742004394531250e+00	-3.469600677490234375e+00	2.790336608886718750e+00	-1.595916748046875000e-01	8.752899169921875000e-01	0.000000000000000000e+00	0.000000000000000000e+00	-1.552539825439453125e+00	3.692871093750000000e+00	-3.281425476074218750e+00	-1.594375610351562500e+00	-3.910472869873046875e+00	-4.961013793945312500e-02	-4.618534088134765625e+00	-1.581146240234375000e+00	3.299045562744140625e+00	-1.289161682128906250e+00	-2.211059570312500000e+00	-1.237422943115234375e+00	4.041606903076171875e+00	2.272579193115234375e+00	-1.816028594970703125e+00	-3.481845855712890625e+00	1.413135528564453125e+00	-2.884281158447265625e+00	-1.237991333007812500e+00	1.163112640380859375e+00	-1.222084045410156250e+00	4.720214843750000000e+00
-1.091320037841796875e+00	-4.273071289062500000e+00	-3.375625610351562500e-01	-2.754970550537109375e+00	-4.397220611572265625e-01	-3.997406005859375000e+00	2.935466766357421875e+00	1.868396759033203125e+00	5.771846771240234375e-01	-1.594882965087890625e+00	-3.123163223266601562e+00	-3.418823242187500000e+00	-3.551673889160156250e-02	-6.639404296875000000e-01	7.392978668212890625e-01	8.532218933105468750e-01	1.499671936035156250e-01	-4.350395202636718750e+00	8.990345001220703125e-01	-2.840538024902343750e+00	-4.670584678649902344e+00	1.728336334228515625e+00	3.860776901245117188e+00	-1.598079681396484375e+00	1.040307998657226562e+00	-3.805999755859375000e-01	3.002798080444335938e+00	-2.910480499267578125e+00	-7.761058807373046875e-01	2.578956604003906250e+00	-2.668697357177734375e+00	-2.923114776611328125e+00	-2.332878112792968750e-01	1.632080078125000000e+00	2.855379104614257812e+00	7.521133422851562500e-01	4.071775436401367188e+00	-2.686203002929687500e+00	3.878377914428710938e+00	3.627929687500000000e-01	2.654817581176757812e+00	-1.699066162109375000e+00	4.496797561645507812e+00	-5.549659729003906250e-01	1.959323883056640625e+00	-2.549598693847656250e+00	1.947202682495117188e+00	2.648197174072265625e+00	-3.667201995849609375e+00	-2.467029571533203125e+00
1.054580688476562500e+00	-1.300037384033203125e+00	2.186874389648437500e+00	5.037956237792968750e-01	-3.280052185058593750e+00	-4.144248962402343750e-01	1.869354248046875000e-01	-2.226802825927734375e+00	-2.690814971923828125e+00	-1.318336486816406250e+00	-4.300544738769531250e+00	-2.239990234375000000e-02	-2.053611755371093750e+00	-3.238048553466796875e+00	-3.143661499023437500e+00	-3.578128814697265625e+00	-3.278091430664062500e+00	1.905776977539062500e+00	-1.318561553955078125e+00	4.455436706542968750e+00	0.000000000000000000e+00	0.000000000000000000e+00	1.577949523925781250e-01	-6.864509582519531250e-01	-1.363475799560546875e+00	2.820545196533203125e+00	-3.107589721679687500e+00	-2.493041992187500000e+00	-3.712688446044921875e+00	-9.382476806640625000e-01	3.422580718994140625e+00	-2.161006927490234375e+00	-2.044322967529296875e+00	-2.154174804687500000e+00	4.228385925292968750e+00	1.422157287597656250e+00	-1.656021118164062500e+00	-4.403381347656250000e+00	1.570560455322265625e+00	-3.787612915039062500e+00	-1.049667358398437500e+00	3.332214355468750000e-01	-1.038703918457031250e+00	3.852203369140625000e+00	-2.298923492431640625e+00	1.438591003417968750e+00	-1.012947082519531250e+00	-2.425029754638671875e+00	-4.139926910400390625e+00	2.775241851806640625e+00
-1.358909606933593750e+00	-1.711769104003906250e+00	-3.021430969238281250e-01	-4.720808029174804688e+00	-4.930152893066406250e+00	1.728706359863281250e-01	3.661895751953125000e+00	-1.343254089355468750e+00	1.892013549804687500e+00	-8.202972412109375000e-01	-6.872100830078125000e-01	-1.666095733642578125e+00	4.553009033203125000e+00	-4.538002014160156250e-01	-2.903102874755859375e+00	6.513710021972656250e-01	3.032569885253906250e+00	-3.822849273681640625e+00	0.000000000000000000e+00	0.000000000000000000e+00	-9.916572570800781250e-01	-2.756921768188476562e+00	-3.111557006835937500e+00	-2.663471221923828125e+00	-2.548339843750000000e+00	2.272483825683593750e+00	3.337612152099609375e+00	-2.405693054199218750e+00	2.547698974609375000e+00	-8.559188842773437500e-01	1.718795776367187500e+00	-3.971370697021484375e+00	-9.222030639648437500e-02	-1.294971466064453125e+00	-3.983123779296875000e+00	7.294197082519531250e-01	1.097824096679687500e+00	-8.933639526367187500e-02	7.831954956054687500e-01	-4.840557098388671875e+00	3.314426422119140625e+00	8.083839416503906250e-01	3.481361389160156250e+00	-2.680206298828125000e-01	-4.282192230224609375e+00	-9.235458374023437500e-01	3.598320007324218750e+00	1.417972564697265625e+00	1.259574890136718750e+00	-2.834035873413085938e+00
2.527694702148437500e-01	-5.989036560058593750e-01	1.780883789062500000e+00	2.789997100830078125e+00	4.111343383789062500e+00	4.215774536132812500e-01	3.402282714843750000e+00	3.075447082519531250e+00	9.019546508789062500e-01	-6.695938110351562500e-01	3.790626525878906250e+00	-1.418392181396484375e+00	-5.202178955078125000e-01	1.822792053222656250e+00	-2.803543090820312500e+00	-2.258934020996093750e+00	3.340972900390625000e+00	-2.445045471191406250e+00	-9.364318847656250000e-01	2.331089019775390625e+00	0.000000000000000000e+00	0.000000000000000000e+00	4.296508789062500000e+00	-1.847492218017578125e+00	1.279525756835937500e-01	-4.074199676513671875e+00	-3.189109802246093750e+00	4.936218261718750000e-01	-7.642974853515625000e-01	-1.011413574218750000e+00	2.722259521484375000e+00	-1.375064849853515625e+00	4.162452697753906250e+00	-8.777961730957031250e-01	2.254074096679687500e+00	-2.359130859375000000e+00	1.511131286621093750e+00	-1.555629730224609375e+00	1.691444396972656250e+00	4.550407409667968750e+00	-4.313346862792968750e+00	1.119163513183593750e+00	-3.959304809570312500e+00	-1.999843597412109375e+00	2.391479492187500000e+00	-3.440834045410156250e+00	3.480461120605468750e+00	-3.528060913085937500e+00	1.133750915527343750e+00	-3.606281280517578125e+00
-8.603820800781250000e-01	-4.439235687255859375e+00	-1.203002929687500000e-01	-2.148124694824218750e+00	3.533248901367187500e-01	-1.720748901367187500e+00	2.017143249511718750e+00	-9.207153320312500000e-01	-4.205368041992187500e+00	-2.183074951171875000e-01	-2.649475097656250000e+00	3.945846557617187500e-01	-2.276832580566406250e+00	2.487007141113281250e+00	9.168853759765625000e-01	-3.059970855712890625e+00	9.660415649414062500e-01	-4.352226257324218750e+00	-3.181610107421875000e+00	-2.745281219482421875e+00	1.054817199707031250e+00	3.785751342773437500e+00	3.257011413574218750e+00	2.734382629394531250e+00	-4.374343872070312500e+00	-2.298652648925781250e+00	-1.190322875976562500e+00	-2.138359069824218750e+00	-2.777153015136718750e+00	-1.707641601562500000e+00	4.530624389648437500e+00	-1.869247436523437500e+00	5.402297973632812500e-01	2.766304016113281250e+00	-2.268020629882812500e+00	-2.124038696289062500e+00	-1.070823669433593750e+00	1.174926757812500000e-03	-3.042922973632812500e+00	-6.569900512695312500e-01	2.267066955566406250e+00	3.968582153320312500e-01	-3.446289062500000000e+00	-1.686882019042968750e+00	2.912643432617187500e+00	-1.541015625000000000e+00	2.055175781250000000e+00	-3.045299530029296875e+00	4.169273376464843750e+00	1.400863647460937500e+00
-1.112052917480468750e+00	-3.791648864746093750e+00	-3.241271972656250000e+00	-4.875144958496093750e-01	4.302005767822265625e+00	8.950386047363281250e-01	-1.215618133544921875e+00	-3.102672576904296875e+00	-2.821273803710937500e+00	1.779186248779296875e+00	-1.425380706787109375e+00	-2.001060485839843750e+00	-3.503582000732421875e+00	-2.524360656738281250e+00	1.787082672119140625e+00	-3.545787811279296875e+00	2.819469451904296875e+00	-1.420028686523437500e+00	3.506622314453125000e+00	-3.094139099121093750e+00	-2.302429199218750000e+00	-2.838268280029296875e+00	1.901588439941406250e+00	6.031150817871093750e-01	-2.660835266113281250e+00	-1.571163177490234375e+00	5.686950683593750000e-02	1.959239959716796875e+00	2.573871612548828125e+00	6.735191345214843750e-01	2.379249572753906250e+00	-4.053459167480468750e-01	-2.161449432373046875e+00	-4.882392883300781250e-01	-1.020938873291015625e+00	3.204708099365234375e+00	-4.437656402587890625e+00	-2.030384063720703125e+00	-1.726211547851562500e+00	-9.635963439941406250e-01	-4.296890258789062500e+00	1.865539550781250000e-01	1.160148620605468750e+00	2.117702484130859375e+00	1.423530578613281250e+00	1.384658813476562500e-01	7.282829284667968750e-01	-8.558654785156250000e-02	0.000000000000000000e+00	0.000000000000000000e+00
2.095302581787109375e+00	-4.368127584457397461e-01	-5.366325378417968750e-01	1.725881457328796387e+00	-2.130790710449218750e+00	3.647221326828002930e-01	-8.731079101562500000e-01	6.797543764114379883e-01	-3.747386932373046875e+00	2.108078956604003906e+00	-7.435150146484375000e-01	3.973348140716552734e+00	-1.611048936843872070e+00	-3.997131347656250000e+00	1.289142608642578125e+00	2.921435832977294922e+00	3.111457824707031250e-01	2.430332660675048828e+00	-3.191467285156250000e+00	2.479862213134765625e+00	-2.872882843017578125e+00	1.426704049110412598e+00	3.323097229003906250e-01	1.074062466621398926e+00	-1.060615539550781250e+00	-9.619727730751037598e-01	-1.719977617263793945e+00	-4.658012390136718750e+00	-1.590423583984375000e+00	4.697861671447753906e+00	1.132266998291015625e+00	4.666224956512451172e+00	-1.762500762939453125e+00	1.374554514884948730e+00	-3.785255432128906250e+00	-1.239786624908447266e+00	3.724919080734252930e+00	-2.646118164062500000e+00	2.535831451416015625e+00	-1.458765506744384766e+00	1.976910352706909180e+00	-3.914932250976562500e+00	-2.913932085037231445e+00	-1.929069519042968750e+00	0.000000000000000000e+00	0.000000000000000000e+00	-3.260738372802734375e+00	4.180270433425903320e-01	-4.554100036621093750e-01	-1.855510354042053223e+00
0.000000000000000000e+00	0.000000000000000000e+00	-3.725080966949462891e+00	-2.495075225830078125e+00	6.479177474975585938e-01	-4.910186767578125000e+00	-9.820909500122070312e-01	-7.289581298828125000e-01	-5.299720764160156250e-01	-3.360454559326171875e+00	1.776578903198242188e+00	-3.311767578125000000e+00	2.485538482666015625e+00	-1.183368682861328125e+00	4.198677062988281250e+00	-1.122959136962890625e+00	4.780310630798339844e+00	1.079826354980468750e-01	2.451196670532226562e+00	1.771659851074218750e-01	-9.170894622802734375e-01	1.262031555175781250e+00	-1.510569572448730469e+00	3.361766815185546875e+00	-1.709656715393066406e+00	-3.004627227783203125e+00	-9.618949890136718750e-01	2.443569183349609375e+00	-4.459046840667724609e+00	-1.488189697265625000e+00	3.465697288513183594e+00	-3.139896392822265625e+00	2.421057701110839844e+00	-3.507976531982421875e+00	-4.579660892486572266e+00	2.015800476074218750e-01	1.441158294677734375e+00	-1.696144104003906250e+00	4.086473464965820312e+00	1.325038909912109375e+00	-3.279722690582275391e+00	1.789325714111328125e+00	-4.775506496429443359e+00	8.214950561523437500e-01	-2.673782348632812500e+00	8.934745788574218750e-01	-3.361966609954833984e+00	6.867179870605468750e-01	-3.713641166687011719e+00	2.970142364501953125e+00
4.608619689941406250e+00	-8.620109558105468750e-01	4.879516601562500000e+00	7.937164306640625000e-01	2.350090026855468750e+00	-3.430557250976562500e-01	-5.125732421875000000e-01	2.336944580078125000e+00	1.428222656250000000e+00	1.748931884765625000e+00	6.439666748046875000e-01	4.130371093750000000e+00	3.034538269042968750e+00	2.358547210693359375e+00	1.782424926757812500e+00	4.104038238525390625e+00	2.611389160156250000e+00	1.333713531494140625e+00	4.364959716796875000e+00	-1.489219665527343750e+00	1.799240112304687500e+00	-2.390632629394531250e+00	1.528579711914062500e+00	-3.008644104003906250e+00	-4.134933471679687500e+00	2.371726989746093750e+00	3.708099365234375000e+00	-3.148391723632812500e+00	-1.212982177734375000e+00	-3.578044891357421875e+00	2.454132080078125000e+00	-4.335529327392578125e+00	-2.914840698242187500e+00	2.607513427734375000e+00	-4.049507141113281250e+00	-4.386558532714843750e-01	-2.712760925292968750e+00	1.501335144042968750e+00	-8.959503173828125000e-01	-2.386981964111328125e+00	2.600059509277343750e+00	-1.408744812011718750e+00	2.776687622070312500e+00	6.899147033691406250e-01	-2.800155639648437500e+00	-1.704051971435546875e+00	-5.844116210937500000e-01	-3.652343750000000000e-01	-5.127029418945312500e-01	-4.393680572509765625e+00
2.519483566284179688e+00	-3.801666259765625000e+00	1.846426010131835938e+00	-3.851387023925781250e+00	-4.095401763916015625e-01	-1.676193237304687500e+00	1.575267791748046875e+00	1.316558837890625000e+00	4.163702011108398438e+00	-1.619552612304687500e+00	-1.853856086730957031e+00	-3.765251159667968750e+00	2.081508636474609375e-01	-4.354194641113281250e+00	-2.726479530334472656e+00	-2.203453063964843750e+00	-2.646446228027343750e-03	-2.679939270019531250e+00	-3.009086608886718750e+00	1.961593627929687500e+00	8.205842971801757812e-01	-1.174911499023437500e+00	-1.387576103210449219e+00	2.447868347167968750e+00	0.000000000000000000e+00	0.000000000000000000e+00	-3.357612609863281250e+00	-2.435218811035156250e+00	2.150693893432617188e+00	3.651657104492187500e-01	4.329216003417968750e+00	7.009887695312500000e-01	-2.889148712158203125e+00	8.864135742187500000e-01	6.079292297363281250e-01	2.232894897460937500e+00	3.658832550048828125e+00	1.558784484863281250e+00	4.283821105957031250e+00	1.804435729980468750e+00	-3.255905151367187500e+00	3.087463378906250000e-01	-2.299017906188964844e+00	-2.754829406738281250e+00	1.320327758789062500e+00	-4.280677795410156250e+00	-1.843814849853515625e-01	-3.323127746582031250e+00	4.393171310424804688e+00	-5.035324096679687500e-01
-1.378011703491210938e+00	-1.635696411132812500e+00	1.733295440673828125e+00	1.668014526367187500e+00	2.009735107421875000e+00	5.941390991210937500e-01	1.737234115600585938e+00	-4.075149536132812500e+00	-2.625278472900390625e+00	3.004547119140625000e+00	1.469944000244140625e+00	-4.700286865234375000e+00	3.504777908325195312e+00	-1.153884887695312500e+00	-2.630647659301757812e+00	-2.826499938964843750e+00	-4.227809906005859375e-01	-1.034927368164062500e+00	-4.061620712280273438e+00	-1.019355773925781250e+00	1.467912673950195312e+00	-3.022674560546875000e+00	4.154167175292968750e-01	-1.718429565429687500e+00	1.761367797851562500e+00	-4.675292968750000000e-02	5.728416442871093750e-01	4.636116027832031250e+00	3.418693542480468750e-01	-2.984519958496093750e+00	-2.514955520629882812e+00	4.123893737792968750e+00	-1.500511169433593750e+00	-2.902519226074218750e+00	-1.655321121215820312e+00	-2.253074645996093750e+00	-1.566177368164062500e+00	-5.667495727539062500e-01	-2.756145477294921875e+00	1.038581848144531250e+00	2.594615936279296875e+00	-1.782348632812500000e+00	4.805971145629882812e+00	4.756240844726562500e-01	-4.938291549682617188e+00	-3.900833129882812500e-01	-2.539901733398437500e-01	1.069076538085937500e+00	5.827732086181640625e-01	-2.362655639648437500e+00
2.458410263061523438e+00	-3.778083801269531250e+00	1.785758972167968750e+00	-3.827888488769531250e+00	-4.770374298095703125e-01	-1.661231994628906250e+00	1.544272422790527344e+00	1.334854125976562500e+00	4.115530014038085938e+00	-1.607269287109375000e+00	-1.916625022888183594e+00	-3.757141113281250000e+00	1.484975814819335938e-01	-4.337165832519531250e+00	-2.791471481323242188e+00	-2.196205139160156250e+00	-6.347465515136718750e-02	-2.660873413085937500e+00	-3.040580749511718750e+00	1.975166320800781250e+00	7.534637451171875000e-01	-1.135536193847656250e+00	3.669584274291992188e+00	-3.334182739257812500e+00	-1.418925285339355469e+00	2.463020324707031250e+00	0.000000000000000000e+00	0.000000000000000000e+00	-3.421414375305175781e+00	-2.428398132324218750e+00	2.130836486816406250e+00	3.866043090820312500e-01	4.298303604125976562e+00	7.161865234375000000e-01	-2.932883262634277344e+00	9.007797241210937500e-01	5.698461532592773438e-01	2.246765136718750000e+00	3.627534866333007812e+00	1.576210021972656250e+00	4.252691268920898438e+00	1.820098876953125000e+00	-3.305006027221679688e+00	3.236389160156250000e-01	-2.366095542907714844e+00	-2.749725341796875000e+00	1.259253501892089844e+00	-4.256225585937500000e+00	-2.436590194702148438e-01	-3.306297302246093750e+00
3.173217773437500000e+00	-2.388107299804687500e+00	-6.697268486022949219e-01	3.125373840332031250e+00	-3.315910339355468750e+00	-1.614334106445312500e+00	-2.265907287597656250e+00	-2.000755310058593750e+00	-4.409782409667968750e+00	-1.382415771484375000e+00	-1.575897216796875000e+00	6.845932006835937500e-01	7.501068115234375000e-01	-3.251274108886718750e+00	-6.708941459655761719e-01	4.249114990234375000e+00	2.564762592315673828e+00	2.177307128906250000e+00	-1.493324279785156250e+00	1.355842590332031250e+00	-1.045650005340576172e+00	2.571685791015625000e+00	4.213195800781250000e+00	-2.110733032226562500e+00	1.259933471679687500e+00	1.053848266601562500e+00	-1.792384624481201172e+00	4.563346862792968750e+00	1.372634887695312500e+00	-3.512260437011718750e+00	-2.055313110351562500e+00	1.762771606445312500e-01	-1.073398113250732422e+00	1.890907287597656250e+00	-2.817172527313232422e+00	3.053237915039062500e+00	-2.676612854003906250e+00	-2.527343750000000000e+00	1.605396747589111328e+00	1.627067565917968750e+00	2.566143512725830078e+00	3.412300109863281250e+00	9.464569091796875000e-01	-8.448104858398437500e-01	3.362045288085937500e+00	1.446876525878906250e+00	9.160919189453125000e-01	-1.508125305175781250e+00	-1.608596801757812500e+00	-1.834091186523437500e+00
1.408836364746093750e+00	-4.474449157714843750e+00	-2.292045593261718750e+00	3.037616729736328125e+00	0.000000000000000000e+00	0.000000000000000000e+00	-7.832412719726562500e-01	-3.359344482421875000e+00	-2.825935363769531250e+00	-2.996696472167968750e+00	2.108596801757812500e+00	-3.545875549316406250e+00	1.578964233398437500e+00	-1.562789916992187500e+00	-3.986892700195312500e+00	1.620147705078125000e+00	1.309623718261718750e+00	1.702358245849609375e+00	-2.286651611328125000e+00	-3.951816558837890625e+00	-1.744644165039062500e+00	-2.808010101318359375e+00	-1.146606445312500000e+00	-4.412006378173828125e+00	-6.318054199218750000e-01	1.761703491210937500e-01	-3.303794860839843750e+00	-3.459548950195312500e+00	-1.928787231445312500e+00	-1.075313568115234375e+00	-1.741043090820312500e+00	-9.944915771484375000e-03	3.383483886718750000e-01	-4.757511138916015625e+00	2.199577331542968750e+00	-2.450294494628906250e-01	-2.354660034179687500e-01	-3.802963256835937500e+00	2.244888305664062500e+00	-2.451412200927734375e+00	-3.501678466796875000e+00	1.161891937255859375e+00	-6.836090087890625000e-01	-2.199188232421875000e+00	9.339752197265625000e-01	-2.447147369384765625e+00	-3.575401306152343750e+00	-1.149208068847656250e+00	9.980773925781250000e-02	1.086872100830078125e+00
[truncated: 1,135 more rows]
[truncated: 202 more columns]
