# Supplementary material for: Information decomposition in complex systems via machine learning
Source: Proc Natl Acad Sci U S A. 2024 Mar 18;121(13):e2312988121. doi: 10.1073/pnas.2312988121 (PMC10990158; doi:10.1073/pnas.2312988121)
Supplement: Supplementary file 2 — Dataset S01 (GZ) [file pnas.2312988121.sd01.gz › g_r_bins.csv]

0.000000000000000000e+00
8.008008008008007939e-03
1.601601601601601588e-02
2.402402402402402382e-02
3.203203203203203175e-02
4.004004004004003969e-02
4.804804804804804763e-02
5.605605605605605557e-02
6.406406406406406351e-02
7.207207207207207145e-02
8.008008008008007939e-02
8.808808808808808732e-02
9.609609609609609526e-02
1.041041041041041032e-01
1.121121121121121111e-01
1.201201201201201191e-01
1.281281281281281270e-01
1.361361361361361211e-01
1.441441441441441429e-01
1.521521521521521647e-01
1.601601601601601588e-01
1.681681681681681528e-01
1.761761761761761746e-01
1.841841841841841965e-01
1.921921921921921905e-01
2.002002002002001846e-01
2.082082082082082064e-01
2.162162162162162282e-01
2.242242242242242223e-01
2.322322322322322163e-01
2.402402402402402382e-01
2.482482482482482600e-01
2.562562562562562540e-01
2.642642642642642481e-01
2.722722722722722422e-01
2.802802802802802917e-01
2.882882882882882858e-01
2.962962962962962798e-01
3.043043043043043294e-01
3.123123123123123235e-01
3.203203203203203175e-01
3.283283283283283116e-01
3.363363363363363057e-01
3.443443443443443552e-01
3.523523523523523493e-01
3.603603603603603434e-01
3.683683683683683929e-01
3.763763763763763870e-01
3.843843843843843811e-01
3.923923923923923751e-01
4.004004004004003692e-01
4.084084084084084187e-01
4.164164164164164128e-01
4.244244244244244069e-01
4.324324324324324564e-01
4.404404404404404505e-01
4.484484484484484446e-01
4.564564564564564386e-01
4.644644644644644327e-01
4.724724724724724823e-01
4.804804804804804763e-01
4.884884884884884704e-01
4.964964964964965199e-01
5.045045045045044585e-01
5.125125125125125081e-01
5.205205205205205576e-01
5.285285285285284962e-01
5.365365365365365458e-01
5.445445445445444843e-01
5.525525525525525339e-01
5.605605605605605835e-01
5.685685685685685220e-01
5.765765765765765716e-01
5.845845845845846211e-01
5.925925925925925597e-01
6.006006006006006093e-01
6.086086086086086588e-01
6.166166166166165974e-01
6.246246246246246470e-01
6.326326326326325855e-01
6.406406406406406351e-01
6.486486486486486847e-01
6.566566566566566232e-01
6.646646646646646728e-01
6.726726726726726113e-01
6.806806806806806609e-01
6.886886886886887105e-01
6.966966966966966490e-01
7.047047047047046986e-01
7.127127127127127482e-01
7.207207207207206867e-01
7.287287287287287363e-01
7.367367367367367859e-01
7.447447447447447244e-01
7.527527527527527740e-01
7.607607607607607125e-01
7.687687687687687621e-01
7.767767767767768117e-01
7.847847847847847502e-01
7.927927927927927998e-01
8.008008008008007383e-01
8.088088088088087879e-01
8.168168168168168375e-01
8.248248248248247760e-01
8.328328328328328256e-01
8.408408408408408752e-01
8.488488488488488137e-01
8.568568568568568633e-01
8.648648648648649129e-01
8.728728728728728514e-01
8.808808808808809010e-01
8.888888888888888395e-01
8.968968968968968891e-01
9.049049049049049387e-01
9.129129129129128772e-01
9.209209209209209268e-01
9.289289289289288654e-01
9.369369369369369149e-01
9.449449449449449645e-01
9.529529529529529031e-01
9.609609609609609526e-01
9.689689689689690022e-01
9.769769769769769407e-01
9.849849849849849903e-01
9.929929929929930399e-01
1.001001001001001089e+00
1.009009009009008917e+00
1.017017017017016967e+00
1.025025025025025016e+00
1.033033033033033066e+00
1.041041041041041115e+00
1.049049049049048943e+00
1.057057057057056992e+00
1.065065065065065042e+00
1.073073073073073092e+00
1.081081081081081141e+00
1.089089089089088969e+00
1.097097097097097018e+00
1.105105105105105068e+00
1.113113113113113117e+00
1.121121121121121167e+00
1.129129129129129216e+00
1.137137137137137044e+00
1.145145145145145094e+00
1.153153153153153143e+00
1.161161161161161193e+00
1.169169169169169242e+00
1.177177177177177070e+00
1.185185185185185119e+00
1.193193193193193169e+00
1.201201201201201219e+00
1.209209209209209268e+00
1.217217217217217318e+00
1.225225225225225145e+00
1.233233233233233195e+00
1.241241241241241244e+00
1.249249249249249294e+00
1.257257257257257343e+00
1.265265265265265171e+00
1.273273273273273221e+00
1.281281281281281270e+00
1.289289289289289320e+00
1.297297297297297369e+00
1.305305305305305197e+00
1.313313313313313246e+00
1.321321321321321296e+00
1.329329329329329346e+00
1.337337337337337395e+00
1.345345345345345223e+00
1.353353353353353272e+00
1.361361361361361322e+00
1.369369369369369371e+00
1.377377377377377421e+00
1.385385385385385471e+00
1.393393393393393298e+00
1.401401401401401348e+00
1.409409409409409397e+00
1.417417417417417447e+00
1.425425425425425496e+00
1.433433433433433324e+00
1.441441441441441373e+00
1.449449449449449423e+00
1.457457457457457473e+00
1.465465465465465522e+00
1.473473473473473572e+00
1.481481481481481399e+00
1.489489489489489449e+00
1.497497497497497498e+00
1.505505505505505548e+00
1.513513513513513598e+00
1.521521521521521425e+00
1.529529529529529475e+00
1.537537537537537524e+00
1.545545545545545574e+00
1.553553553553553623e+00
1.561561561561561451e+00
1.569569569569569500e+00
1.577577577577577550e+00
1.585585585585585600e+00
1.593593593593593649e+00
1.601601601601601477e+00
1.609609609609609526e+00
1.617617617617617576e+00
1.625625625625625625e+00
1.633633633633633675e+00
1.641641641641641725e+00
1.649649649649649552e+00
1.657657657657657602e+00
1.665665665665665651e+00
1.673673673673673701e+00
1.681681681681681750e+00
1.689689689689689578e+00
1.697697697697697627e+00
1.705705705705705677e+00
1.713713713713713727e+00
1.721721721721721776e+00
1.729729729729729826e+00
1.737737737737737653e+00
1.745745745745745703e+00
1.753753753753753752e+00
1.761761761761761802e+00
1.769769769769769852e+00
1.777777777777777679e+00
1.785785785785785729e+00
1.793793793793793778e+00
1.801801801801801828e+00
1.809809809809809877e+00
1.817817817817817705e+00
1.825825825825825754e+00
1.833833833833833804e+00
1.841841841841841854e+00
1.849849849849849903e+00
1.857857857857857731e+00
1.865865865865865780e+00
1.873873873873873830e+00
1.881881881881881879e+00
1.889889889889889929e+00
1.897897897897897979e+00
1.905905905905905806e+00
1.913913913913913856e+00
1.921921921921921905e+00
1.929929929929929955e+00
1.937937937937938004e+00
1.945945945945945832e+00
1.953953953953953881e+00
1.961961961961961931e+00
1.969969969969969981e+00
1.977977977977978030e+00
1.985985985985986080e+00
1.993993993993993907e+00
2.002002002002002179e+00
2.010010010010010006e+00
2.018018018018017834e+00
2.026026026026026106e+00
2.034034034034033933e+00
2.042042042042042205e+00
2.050050050050050032e+00
2.058058058058057860e+00
2.066066066066066131e+00
2.074074074074073959e+00
2.082082082082082231e+00
2.090090090090090058e+00
2.098098098098097886e+00
2.106106106106106157e+00
2.114114114114113985e+00
2.122122122122122256e+00
2.130130130130130084e+00
2.138138138138137911e+00
2.146146146146146183e+00
2.154154154154154011e+00
2.162162162162162282e+00
2.170170170170170110e+00
2.178178178178177937e+00
2.186186186186186209e+00
2.194194194194194036e+00
2.202202202202202308e+00
2.210210210210210136e+00
2.218218218218218407e+00
2.226226226226226235e+00
2.234234234234234062e+00
2.242242242242242334e+00
2.250250250250250161e+00
2.258258258258258433e+00
2.266266266266266260e+00
2.274274274274274088e+00
2.282282282282282360e+00
2.290290290290290187e+00
2.298298298298298459e+00
2.306306306306306286e+00
2.314314314314314114e+00
2.322322322322322385e+00
2.330330330330330213e+00
2.338338338338338485e+00
2.346346346346346312e+00
2.354354354354354140e+00
2.362362362362362411e+00
2.370370370370370239e+00
2.378378378378378510e+00
2.386386386386386338e+00
2.394394394394394165e+00
2.402402402402402437e+00
2.410410410410410265e+00
2.418418418418418536e+00
2.426426426426426364e+00
2.434434434434434635e+00
2.442442442442442463e+00
2.450450450450450290e+00
2.458458458458458562e+00
2.466466466466466390e+00
2.474474474474474661e+00
2.482482482482482489e+00
2.490490490490490316e+00
2.498498498498498588e+00
2.506506506506506415e+00
2.514514514514514687e+00
2.522522522522522515e+00
2.530530530530530342e+00
2.538538538538538614e+00
2.546546546546546441e+00
2.554554554554554713e+00
2.562562562562562540e+00
2.570570570570570368e+00
2.578578578578578639e+00
2.586586586586586467e+00
2.594594594594594739e+00
2.602602602602602566e+00
2.610610610610610394e+00
2.618618618618618665e+00
2.626626626626626493e+00
2.634634634634634764e+00
2.642642642642642592e+00
2.650650650650650419e+00
2.658658658658658691e+00
2.666666666666666519e+00
2.674674674674674790e+00
2.682682682682682618e+00
2.690690690690690445e+00
2.698698698698698717e+00
2.706706706706706544e+00
2.714714714714714816e+00
2.722722722722722644e+00
2.730730730730730915e+00
2.738738738738738743e+00
2.746746746746746570e+00
2.754754754754754842e+00
2.762762762762762669e+00
2.770770770770770941e+00
2.778778778778778769e+00
2.786786786786786596e+00
2.794794794794794868e+00
2.802802802802802695e+00
2.810810810810810967e+00
2.818818818818818794e+00
2.826826826826826622e+00
2.834834834834834894e+00
2.842842842842842721e+00
2.850850850850850993e+00
2.858858858858858820e+00
2.866866866866866648e+00
2.874874874874874919e+00
2.882882882882882747e+00
2.890890890890891018e+00
2.898898898898898846e+00
2.906906906906906674e+00
2.914914914914914945e+00
2.922922922922922773e+00
2.930930930930931044e+00
2.938938938938938872e+00
2.946946946946947143e+00
2.954954954954954971e+00
2.962962962962962798e+00
2.970970970970971070e+00
2.978978978978978898e+00
2.986986986986987169e+00
2.994994994994994997e+00
3.003003003003002824e+00
3.011011011011011096e+00
3.019019019019018923e+00
3.027027027027027195e+00
3.035035035035035023e+00
3.043043043043042850e+00
3.051051051051051122e+00
3.059059059059058949e+00
3.067067067067067221e+00
3.075075075075075048e+00
3.083083083083082876e+00
3.091091091091091148e+00
3.099099099099098975e+00
3.107107107107107247e+00
3.115115115115115074e+00
3.123123123123122902e+00
3.131131131131131173e+00
3.139139139139139001e+00
3.147147147147147273e+00
3.155155155155155100e+00
3.163163163163162928e+00
3.171171171171171199e+00
3.179179179179179027e+00
3.187187187187187298e+00
3.195195195195195126e+00
3.203203203203202953e+00
3.211211211211211225e+00
3.219219219219219053e+00
3.227227227227227324e+00
3.235235235235235152e+00
3.243243243243243423e+00
3.251251251251251251e+00
3.259259259259259078e+00
3.267267267267267350e+00
3.275275275275275177e+00
3.283283283283283449e+00
3.291291291291291277e+00
3.299299299299299104e+00
3.307307307307307376e+00
3.315315315315315203e+00
3.323323323323323475e+00
3.331331331331331302e+00
3.339339339339339130e+00
3.347347347347347402e+00
3.355355355355355229e+00
3.363363363363363501e+00
3.371371371371371328e+00
3.379379379379379156e+00
3.387387387387387427e+00
3.395395395395395255e+00
3.403403403403403527e+00
3.411411411411411354e+00
3.419419419419419182e+00
3.427427427427427453e+00
3.435435435435435281e+00
3.443443443443443552e+00
3.451451451451451380e+00
3.459459459459459651e+00
3.467467467467467479e+00
3.475475475475475307e+00
3.483483483483483578e+00
3.491491491491491406e+00
3.499499499499499677e+00
3.507507507507507505e+00
3.515515515515515332e+00
3.523523523523523604e+00
3.531531531531531432e+00
3.539539539539539703e+00
3.547547547547547531e+00
3.555555555555555358e+00
3.563563563563563630e+00
3.571571571571571457e+00
3.579579579579579729e+00
3.587587587587587556e+00
3.595595595595595384e+00
3.603603603603603656e+00
3.611611611611611483e+00
3.619619619619619755e+00
3.627627627627627582e+00
3.635635635635635410e+00
3.643643643643643681e+00
3.651651651651651509e+00
3.659659659659659781e+00
3.667667667667667608e+00
3.675675675675675436e+00
3.683683683683683707e+00
3.691691691691691535e+00
3.699699699699699806e+00
3.707707707707707634e+00
3.715715715715715461e+00
3.723723723723723733e+00
3.731731731731731561e+00
3.739739739739739832e+00
3.747747747747747660e+00
3.755755755755755931e+00
3.763763763763763759e+00
3.771771771771771586e+00
3.779779779779779858e+00
3.787787787787787686e+00
3.795795795795795957e+00
3.803803803803803785e+00
3.811811811811811612e+00
3.819819819819819884e+00
3.827827827827827711e+00
3.835835835835835983e+00
3.843843843843843811e+00
3.851851851851851638e+00
3.859859859859859910e+00
3.867867867867867737e+00
3.875875875875876009e+00
3.883883883883883836e+00
3.891891891891891664e+00
3.899899899899899935e+00
3.907907907907907763e+00
3.915915915915916035e+00
3.923923923923923862e+00
3.931931931931931690e+00
3.939939939939939961e+00
3.947947947947947789e+00
3.955955955955956060e+00
3.963963963963963888e+00
3.971971971971972160e+00
3.979979979979979987e+00
3.987987987987987815e+00
3.995995995995996086e+00
4.004004004004004358e+00
4.012012012012012185e+00
4.020020020020020013e+00
4.028028028028027840e+00
4.036036036036035668e+00
4.044044044044044384e+00
4.052052052052052211e+00
4.060060060060060039e+00
4.068068068068067866e+00
4.076076076076075694e+00
4.084084084084084409e+00
4.092092092092092237e+00
4.100100100100100065e+00
4.108108108108107892e+00
4.116116116116115720e+00
4.124124124124124435e+00
4.132132132132132263e+00
4.140140140140140090e+00
4.148148148148147918e+00
4.156156156156155745e+00
4.164164164164164461e+00
4.172172172172172289e+00
4.180180180180180116e+00
4.188188188188187944e+00
4.196196196196195771e+00
4.204204204204204487e+00
4.212212212212212314e+00
4.220220220220220142e+00
4.228228228228227970e+00
4.236236236236235797e+00
4.244244244244244513e+00
4.252252252252252340e+00
4.260260260260260168e+00
4.268268268268267995e+00
4.276276276276275823e+00
4.284284284284284539e+00
4.292292292292292366e+00
4.300300300300300194e+00
4.308308308308308021e+00
4.316316316316315849e+00
4.324324324324324564e+00
4.332332332332332392e+00
4.340340340340340219e+00
4.348348348348348047e+00
4.356356356356355874e+00
4.364364364364364590e+00
4.372372372372372418e+00
4.380380380380380245e+00
4.388388388388388073e+00
4.396396396396396788e+00
4.404404404404404616e+00
4.412412412412412444e+00
4.420420420420420271e+00
4.428428428428428099e+00
4.436436436436436814e+00
4.444444444444444642e+00
4.452452452452452469e+00
4.460460460460460297e+00
4.468468468468468124e+00
4.476476476476476840e+00
4.484484484484484668e+00
4.492492492492492495e+00
4.500500500500500323e+00
4.508508508508508150e+00
4.516516516516516866e+00
4.524524524524524693e+00
4.532532532532532521e+00
4.540540540540540349e+00
4.548548548548548176e+00
4.556556556556556892e+00
4.564564564564564719e+00
4.572572572572572547e+00
4.580580580580580374e+00
4.588588588588588202e+00
4.596596596596596918e+00
4.604604604604604745e+00
4.612612612612612573e+00
4.620620620620620400e+00
4.628628628628628228e+00
4.636636636636636943e+00
4.644644644644644771e+00
4.652652652652652598e+00
4.660660660660660426e+00
4.668668668668668253e+00
4.676676676676676969e+00
4.684684684684684797e+00
4.692692692692692624e+00
4.700700700700700452e+00
4.708708708708708279e+00
4.716716716716716995e+00
4.724724724724724823e+00
4.732732732732732650e+00
4.740740740740740478e+00
4.748748748748748305e+00
4.756756756756757021e+00
4.764764764764764848e+00
4.772772772772772676e+00
4.780780780780780503e+00
4.788788788788788331e+00
4.796796796796797047e+00
4.804804804804804874e+00
4.812812812812812702e+00
4.820820820820820529e+00
4.828828828828828357e+00
4.836836836836837072e+00
4.844844844844844900e+00
4.852852852852852727e+00
4.860860860860860555e+00
4.868868868868869271e+00
4.876876876876877098e+00
4.884884884884884926e+00
4.892892892892892753e+00
4.900900900900900581e+00
4.908908908908909297e+00
4.916916916916917124e+00
4.924924924924924952e+00
4.932932932932932779e+00
4.940940940940940607e+00
4.948948948948949322e+00
4.956956956956957150e+00
4.964964964964964977e+00
4.972972972972972805e+00
4.980980980980980632e+00
4.988988988988989348e+00
4.996996996996997176e+00
5.005005005005005003e+00
5.013013013013012831e+00
5.021021021021020658e+00
5.029029029029029374e+00
5.037037037037037202e+00
5.045045045045045029e+00
5.053053053053052857e+00
5.061061061061060684e+00
5.069069069069069400e+00
5.077077077077077227e+00
5.085085085085085055e+00
5.093093093093092882e+00
5.101101101101100710e+00
5.109109109109109426e+00
5.117117117117117253e+00
5.125125125125125081e+00
5.133133133133132908e+00
5.141141141141140736e+00
5.149149149149149451e+00
5.157157157157157279e+00
5.165165165165165106e+00
5.173173173173172934e+00
5.181181181181180762e+00
5.189189189189189477e+00
5.197197197197197305e+00
5.205205205205205132e+00
5.213213213213212960e+00
5.221221221221220787e+00
5.229229229229229503e+00
5.237237237237237331e+00
5.245245245245245158e+00
5.253253253253252986e+00
5.261261261261260813e+00
5.269269269269269529e+00
5.277277277277277356e+00
5.285285285285285184e+00
5.293293293293293011e+00
5.301301301301300839e+00
5.309309309309309555e+00
5.317317317317317382e+00
5.325325325325325210e+00
5.333333333333333037e+00
5.341341341341340865e+00
5.349349349349349581e+00
5.357357357357357408e+00
5.365365365365365236e+00
5.373373373373373063e+00
5.381381381381380891e+00
5.389389389389389606e+00
5.397397397397397434e+00
5.405405405405405261e+00
5.413413413413413089e+00
5.421421421421421805e+00
5.429429429429429632e+00
5.437437437437437460e+00
5.445445445445445287e+00
5.453453453453453115e+00
5.461461461461461830e+00
5.469469469469469658e+00
5.477477477477477485e+00
5.485485485485485313e+00
5.493493493493493141e+00
5.501501501501501856e+00
5.509509509509509684e+00
5.517517517517517511e+00
5.525525525525525339e+00
5.533533533533533166e+00
5.541541541541541882e+00
5.549549549549549710e+00
5.557557557557557537e+00
5.565565565565565365e+00
5.573573573573573192e+00
5.581581581581581908e+00
5.589589589589589735e+00
5.597597597597597563e+00
5.605605605605605390e+00
5.613613613613613218e+00
5.621621621621621934e+00
5.629629629629629761e+00
5.637637637637637589e+00
5.645645645645645416e+00
5.653653653653653244e+00
5.661661661661661959e+00
5.669669669669669787e+00
5.677677677677677615e+00
5.685685685685685442e+00
5.693693693693693270e+00
5.701701701701701985e+00
5.709709709709709813e+00
5.717717717717717640e+00
5.725725725725725468e+00
5.733733733733733295e+00
5.741741741741742011e+00
5.749749749749749839e+00
5.757757757757757666e+00
5.765765765765765494e+00
5.773773773773773321e+00
5.781781781781782037e+00
5.789789789789789864e+00
5.797797797797797692e+00
5.805805805805805520e+00
5.813813813813813347e+00
5.821821821821822063e+00
5.829829829829829890e+00
5.837837837837837718e+00
5.845845845845845545e+00
5.853853853853853373e+00
5.861861861861862089e+00
5.869869869869869916e+00
5.877877877877877744e+00
5.885885885885885571e+00
5.893893893893894287e+00
5.901901901901902114e+00
5.909909909909909942e+00
5.917917917917917769e+00
5.925925925925925597e+00
5.933933933933934313e+00
5.941941941941942140e+00
5.949949949949949968e+00
5.957957957957957795e+00
5.965965965965965623e+00
5.973973973973974338e+00
5.981981981981982166e+00
5.989989989989989994e+00
5.997997997997997821e+00
6.006006006006005649e+00
6.014014014014014364e+00
6.022022022022022192e+00
6.030030030030030019e+00
6.038038038038037847e+00
6.046046046046045674e+00
6.054054054054054390e+00
6.062062062062062218e+00
6.070070070070070045e+00
6.078078078078077873e+00
6.086086086086085700e+00
6.094094094094094416e+00
6.102102102102102243e+00
6.110110110110110071e+00
6.118118118118117899e+00
6.126126126126125726e+00
6.134134134134134442e+00
6.142142142142142269e+00
6.150150150150150097e+00
6.158158158158157924e+00
6.166166166166165752e+00
6.174174174174174468e+00
6.182182182182182295e+00
6.190190190190190123e+00
6.198198198198197950e+00
6.206206206206205778e+00
6.214214214214214493e+00
6.222222222222222321e+00
6.230230230230230148e+00
6.238238238238237976e+00
6.246246246246245803e+00
6.254254254254254519e+00
6.262262262262262347e+00
6.270270270270270174e+00
6.278278278278278002e+00
6.286286286286285829e+00
6.294294294294294545e+00
6.302302302302302373e+00
6.310310310310310200e+00
6.318318318318318028e+00
6.326326326326325855e+00
6.334334334334334571e+00
6.342342342342342398e+00
6.350350350350350226e+00
6.358358358358358053e+00
6.366366366366365881e+00
6.374374374374374597e+00
6.382382382382382424e+00
6.390390390390390252e+00
6.398398398398398079e+00
6.406406406406405907e+00
6.414414414414414622e+00
6.422422422422422450e+00
6.430430430430430278e+00
6.438438438438438105e+00
6.446446446446446821e+00
6.454454454454454648e+00
6.462462462462462476e+00
6.470470470470470303e+00
6.478478478478478131e+00
6.486486486486486847e+00
6.494494494494494674e+00
6.502502502502502502e+00
6.510510510510510329e+00
6.518518518518518157e+00
6.526526526526526872e+00
6.534534534534534700e+00
6.542542542542542527e+00
6.550550550550550355e+00
6.558558558558558182e+00
6.566566566566566898e+00
6.574574574574574726e+00
6.582582582582582553e+00
6.590590590590590381e+00
6.598598598598598208e+00
6.606606606606606924e+00
6.614614614614614752e+00
6.622622622622622579e+00
6.630630630630630407e+00
6.638638638638638234e+00
6.646646646646646950e+00
6.654654654654654777e+00
6.662662662662662605e+00
6.670670670670670432e+00
6.678678678678678260e+00
6.686686686686686976e+00
6.694694694694694803e+00
6.702702702702702631e+00
6.710710710710710458e+00
6.718718718718718286e+00
6.726726726726727001e+00
6.734734734734734829e+00
6.742742742742742657e+00
6.750750750750750484e+00
6.758758758758758312e+00
6.766766766766767027e+00
6.774774774774774855e+00
6.782782782782782682e+00
6.790790790790790510e+00
6.798798798798798337e+00
6.806806806806807053e+00
6.814814814814814881e+00
6.822822822822822708e+00
6.830830830830830536e+00
6.838838838838838363e+00
6.846846846846847079e+00
6.854854854854854906e+00
6.862862862862862734e+00
6.870870870870870561e+00
6.878878878878878389e+00
6.886886886886887105e+00
6.894894894894894932e+00
6.902902902902902760e+00
6.910910910910910587e+00
6.918918918918919303e+00
6.926926926926927131e+00
6.934934934934934958e+00
6.942942942942942786e+00
6.950950950950950613e+00
6.958958958958959329e+00
6.966966966966967156e+00
6.974974974974974984e+00
6.982982982982982811e+00
6.990990990990990639e+00
6.998998998998999355e+00
7.007007007007007182e+00
7.015015015015015010e+00
7.023023023023022837e+00
7.031031031031030665e+00
7.039039039039039380e+00
7.047047047047047208e+00
7.055055055055055035e+00
7.063063063063062863e+00
7.071071071071070691e+00
7.079079079079079406e+00
7.087087087087087234e+00
7.095095095095095061e+00
7.103103103103102889e+00
7.111111111111110716e+00
7.119119119119119432e+00
7.127127127127127260e+00
7.135135135135135087e+00
7.143143143143142915e+00
7.151151151151150742e+00
7.159159159159159458e+00
7.167167167167167285e+00
7.175175175175175113e+00
7.183183183183182940e+00
7.191191191191190768e+00
7.199199199199199484e+00
7.207207207207207311e+00
7.215215215215215139e+00
7.223223223223222966e+00
7.231231231231230794e+00
7.239239239239239510e+00
7.247247247247247337e+00
7.255255255255255165e+00
7.263263263263262992e+00
7.271271271271270820e+00
7.279279279279279535e+00
7.287287287287287363e+00
7.295295295295295190e+00
7.303303303303303018e+00
7.311311311311310845e+00
7.319319319319319561e+00
7.327327327327327389e+00
7.335335335335335216e+00
7.343343343343343044e+00
7.351351351351350871e+00
7.359359359359359587e+00
7.367367367367367414e+00
7.375375375375375242e+00
7.383383383383383070e+00
7.391391391391390897e+00
7.399399399399399613e+00
7.407407407407407440e+00
7.415415415415415268e+00
7.423423423423423095e+00
7.431431431431430923e+00
7.439439439439439639e+00
7.447447447447447466e+00
7.455455455455455294e+00
7.463463463463463121e+00
7.471471471471471837e+00
7.479479479479479664e+00
7.487487487487487492e+00
7.495495495495495319e+00
7.503503503503503147e+00
7.511511511511511863e+00
7.519519519519519690e+00
7.527527527527527518e+00
7.535535535535535345e+00
7.543543543543543173e+00
7.551551551551551889e+00
7.559559559559559716e+00
7.567567567567567544e+00
7.575575575575575371e+00
7.583583583583583199e+00
7.591591591591591914e+00
7.599599599599599742e+00
7.607607607607607569e+00
7.615615615615615397e+00
7.623623623623623224e+00
7.631631631631631940e+00
7.639639639639639768e+00
7.647647647647647595e+00
7.655655655655655423e+00
7.663663663663663250e+00
7.671671671671671966e+00
7.679679679679679793e+00
7.687687687687687621e+00
7.695695695695695449e+00
7.703703703703703276e+00
7.711711711711711992e+00
7.719719719719719819e+00
7.727727727727727647e+00
7.735735735735735474e+00
7.743743743743743302e+00
7.751751751751752018e+00
7.759759759759759845e+00
7.767767767767767673e+00
7.775775775775775500e+00
7.783783783783783328e+00
7.791791791791792043e+00
7.799799799799799871e+00
7.807807807807807698e+00
7.815815815815815526e+00
7.823823823823823354e+00
7.831831831831832069e+00
7.839839839839839897e+00
7.847847847847847724e+00
7.855855855855855552e+00
7.863863863863863379e+00
7.871871871871872095e+00
7.879879879879879923e+00
7.887887887887887750e+00
7.895895895895895578e+00
7.903903903903903405e+00
7.911911911911912121e+00
7.919919919919919948e+00
7.927927927927927776e+00
7.935935935935935603e+00
7.943943943943944319e+00
7.951951951951952147e+00
7.959959959959959974e+00
7.967967967967967802e+00
7.975975975975975629e+00
7.983983983983984345e+00
7.991991991991992172e+00
8.000000000000000000e+00
