# Supplementary material for: Information decomposition in complex systems via machine learning
Source: Proc Natl Acad Sci U S A. 2024 Mar 18;121(13):e2312988121. doi: 10.1073/pnas.2312988121 (PMC10990158; doi:10.1073/pnas.2312988121)
Supplement: Supplementary file 2 — Dataset S01 (GZ) [file pnas.2312988121.sd01.gz › RapidQuench_val_particle_positions.csv]

-1.669601440429687500e+00	4.361518859863281250e+00	2.280342102050781250e+00	-4.348937988281250000e+00	-4.270107269287109375e+00	1.076606750488281250e+00	-4.838779449462890625e+00	-9.007873535156250000e-01	-6.808738708496093750e-01	-5.268096923828125000e-02	-3.821662902832031250e+00	-9.317779541015625000e-02	-2.783664703369140625e+00	-1.649902343750000000e+00	-2.771900177001953125e+00	-3.182373046875000000e-01	-2.183685302734375000e+00	-4.081726074218750000e-03	1.338085174560546875e+00	-2.910621643066406250e+00	-1.498970031738281250e+00	-4.693962097167968750e+00	3.065261840820312500e+00	-7.625122070312500000e-01	1.047187805175781250e+00	9.798812866210937500e-01	4.080928802490234375e+00	2.508155822753906250e+00	2.258884429931640625e+00	-1.513809204101562500e+00	4.557281494140625000e+00	1.971054077148437500e-01	-9.968566894531250000e-01	-6.653289794921875000e-01	-1.105262756347656250e+00	2.053367614746093750e+00	3.395507812500000000e+00	1.609352111816406250e+00	1.427459716796875000e-02	-1.087951660156250000e+00	-1.605789184570312500e+00	-9.706115722656250000e-01	1.223712921142578125e+00	4.326652526855468750e+00	1.034675598144531250e+00	-3.385467529296875000e-01	-2.172317504882812500e+00	-1.344917297363281250e+00	3.453197479248046875e+00	4.788131713867187500e-01
-1.105934619903564453e+00	-6.490325927734375000e-02	-2.144703388214111328e+00	-4.214370727539062500e+00	5.308518409729003906e-01	-2.247192382812500000e+00	-3.919281005859375000e+00	-2.594596862792968750e+00	-2.409663200378417969e+00	2.828132629394531250e+00	5.383534431457519531e-01	-4.904472351074218750e+00	-2.845802783966064453e+00	1.669708251953125000e+00	-4.491241455078125000e+00	-9.764099121093750000e-01	2.959310531616210938e+00	3.270919799804687500e+00	3.834104537963867188e-01	3.519134521484375000e+00	-1.243476867675781250e-01	1.367683410644531250e+00	3.998436927795410156e-01	-5.344467163085937500e-01	2.690881252288818359e+00	2.033157348632812500e+00	-3.048311233520507812e+00	2.964805603027343750e+00	-1.140654802322387695e+00	-4.640747070312500000e+00	-2.448652267456054688e+00	-4.668197631835937500e-01	0.000000000000000000e+00	0.000000000000000000e+00	2.370532512664794922e+00	6.950988769531250000e-01	2.725627899169921875e+00	-1.625450134277343750e+00	-2.290631294250488281e+00	-2.928146362304687500e+00	-2.329871654510498047e-01	-7.954177856445312500e-01	-3.774042606353759766e+00	7.210769653320312500e-01	1.511092662811279297e+00	1.593070983886718750e+00	-7.039802074432373047e-01	3.768547058105468750e+00	-1.776979207992553711e+00	3.047691345214843750e+00
-2.377288818359375000e+00	-2.002754211425781250e+00	1.251621246337890625e+00	3.914848327636718750e+00	-4.353820800781250000e+00	-7.514343261718750000e-01	2.862564086914062500e+00	-2.051349639892578125e+00	3.870071411132812500e+00	2.207061767578125000e+00	-1.954330444335937500e+00	-3.173896789550781250e+00	4.722885131835937500e+00	1.347648620605468750e+00	2.321159362792968750e+00	-3.153594970703125000e+00	-1.001506805419921875e+00	4.466514587402343750e-01	-4.050025939941406250e+00	2.872001647949218750e+00	4.005523681640625000e+00	-1.594390869140625000e+00	-4.634246826171875000e-01	-4.965553283691406250e-01	3.053443908691406250e+00	1.093193054199218750e+00	-1.718601226806640625e+00	1.506820678710937500e+00	-2.670234680175781250e+00	-7.932777404785156250e-01	-2.232208251953125000e-01	1.432865142822265625e+00	-2.816108703613281250e+00	-4.065540313720703125e+00	-3.052635192871093750e+00	2.502315521240234375e+00	-9.891128540039062500e-01	-9.428749084472656250e-01	4.647064208984375000e-02	4.106670379638671875e+00	-2.576702117919921875e+00	3.753856658935546875e+00	-1.639083862304687500e+00	-1.175136566162109375e+00	1.516849517822265625e+00	2.693588256835937500e+00	-4.687751770019531250e+00	-1.347736358642578125e+00	1.189308166503906250e-01	-2.690685272216796875e+00
3.428283691406250000e+00	-1.157630920410156250e+00	4.507499694824218750e+00	7.122726440429687500e-01	-2.979125976562500000e+00	-1.970642089843750000e+00	-1.595054626464843750e+00	2.448905944824218750e+00	1.015724182128906250e+00	4.751472473144531250e+00	-1.112602233886718750e+00	4.214527130126953125e+00	-2.031364440917968750e+00	-4.203174591064453125e+00	-5.406188964843750000e-01	3.890876770019531250e-01	2.966339111328125000e+00	-3.085269927978515625e+00	2.538406372070312500e+00	3.827945709228515625e+00	2.874084472656250000e+00	-7.873611450195312500e-01	1.286003112792968750e+00	-1.952880859375000000e+00	-3.164703369140625000e+00	-2.894783020019531250e-01	2.329811096191406250e+00	3.209247589111328125e+00	3.515609741210937500e+00	2.080024719238281250e+00	4.093643188476562500e+00	-1.070358276367187500e+00	-4.246452331542968750e+00	-2.484931945800781250e-01	-3.645401000976562500e-01	2.654666900634765625e+00	3.262992858886718750e+00	9.808082580566406250e-01	1.332321166992187500e+00	4.150211334228515625e+00	-1.793830871582031250e+00	4.631160736083984375e+00	2.425621032714843750e+00	2.497787475585937500e-01	1.079940795898437500e+00	1.248207092285156250e-01	3.685180664062500000e+00	-4.283905029296875000e-02	-1.241355895996093750e+00	3.478652954101562500e+00
1.082420349121093750e+00	2.701789855957031250e+00	2.283477783203125000e-02	2.293563842773437500e+00	-3.311424255371093750e+00	3.156135559082031250e+00	1.872426390647888184e+00	4.542915344238281250e+00	-3.362739562988281250e+00	-1.456169128417968750e+00	4.376914978027343750e+00	-1.018699645996093750e+00	-3.205162048339843750e+00	1.529647827148437500e+00	-2.226707458496093750e+00	3.404747009277343750e+00	-2.376853942871093750e+00	2.328544616699218750e+00	1.473693847656250000e-01	-2.246147155761718750e+00	-3.406532287597656250e+00	-3.129776000976562500e+00	1.393310546875000000e+00	-1.463012695312500000e-01	-1.116790771484375000e+00	3.679092407226562500e+00	6.995620727539062500e-01	-9.896850585937500000e-02	2.675651550292968750e+00	-2.151138305664062500e+00	2.647377014160156250e+00	-3.340911865234375000e-02	-1.684425354003906250e+00	-1.027847290039062500e+00	-4.499679565429687500e+00	1.333572387695312500e+00	3.778915405273437500e+00	-7.021636962890625000e-01	2.148399353027343750e+00	2.382347106933593750e+00	0.000000000000000000e+00	0.000000000000000000e+00	-1.220520019531250000e+00	2.964004516601562500e+00	-1.564643859863281250e+00	-3.034019470214843750e+00	4.475028991699218750e+00	1.289833068847656250e+00	1.715255737304687500e+00	-2.987121582031250000e+00
-1.966882705688476562e+00	-8.767166137695312500e-01	1.802576065063476562e+00	-4.584350585937500000e+00	-4.164596557617187500e+00	-6.626739501953125000e-01	4.053384780883789062e+00	1.210708618164062500e+00	-1.792642593383789062e+00	-2.142990112304687500e+00	2.369569778442382812e+00	-2.448440551757812500e+00	-4.629066467285156250e+00	3.459167480468750000e-01	-2.298648834228515625e+00	2.069923400878906250e+00	-3.758449554443359375e-01	-3.831878662109375000e+00	4.444948196411132812e+00	-1.284553527832031250e+00	-2.884620666503906250e+00	-2.346435546875000000e+00	-3.920162200927734375e+00	-1.905235290527343750e+00	2.383747100830078125e+00	1.697280883789062500e+00	3.414875030517578125e+00	-2.768310546875000000e+00	1.553344726562500000e-01	-4.239120483398437500e+00	1.526182174682617188e+00	-1.491340637207031250e+00	3.067798614501953125e+00	1.734741210937500000e+00	-3.156116485595703125e+00	-1.115112304687500000e+00	-1.058732986450195312e+00	1.422096252441406250e+00	7.112102508544921875e-01	3.390953063964843750e+00	-3.383487701416015625e+00	1.197738647460937500e-01	-3.048906326293945312e+00	-3.425559997558593750e+00	2.603816986083984375e-01	1.089942932128906250e+00	-5.873069763183593750e-01	3.830108642578125000e-01	-1.533094406127929688e+00	3.890945434570312500e+00
4.455795288085937500e+00	-1.219228744506835938e+00	-9.961776733398437500e-01	4.260499954223632812e+00	1.079307556152343750e+00	-2.316659927368164062e+00	-2.854278564453125000e+00	-2.037052154541015625e+00	2.955589294433593750e+00	3.982564926147460938e+00	1.603736877441406250e+00	-1.197137832641601562e+00	1.299621582031250000e+00	-4.723606109619140625e+00	6.337432861328125000e-01	-4.615228652954101562e+00	1.228317260742187500e+00	-3.414073944091796875e+00	-1.981849670410156250e+00	-1.358516693115234375e+00	-2.216560363769531250e+00	-3.485988616943359375e+00	-2.352043151855468750e+00	3.437728881835937500e-01	-2.112228393554687500e+00	-2.838153839111328125e-01	1.929748535156250000e+00	-4.503410339355468750e+00	2.519287109375000000e+00	1.588033676147460938e+00	3.815849304199218750e+00	1.526317596435546875e+00	-4.592895507812500000e+00	9.104766845703125000e-01	1.036811828613281250e+00	3.124879837036132812e+00	-4.596633911132812500e-01	-4.438011169433593750e+00	-6.873474121093750000e-01	-1.957025527954101562e+00	2.816146850585937500e+00	-8.916873931884765625e-01	3.186492919921875000e-01	7.067623138427734375e-01	-1.673957824707031250e+00	-2.426187515258789062e+00	-1.249778747558593750e+00	-2.927728652954101562e+00	-3.929534912109375000e+00	-2.203973770141601562e+00
-1.103591918945312500e-01	3.081153869628906250e+00	-2.375579833984375000e+00	-4.011123657226562500e+00	1.605926513671875000e+00	-4.476051330566406250e+00	-9.134979248046875000e-01	2.018264770507812500e+00	-3.260429382324218750e+00	-1.065452575683593750e+00	-4.753341674804687500e-01	-2.439849853515625000e+00	-6.583480834960937500e-01	-4.792457580566406250e+00	4.691772460937500000e-01	-1.907760620117187500e+00	2.941154479980468750e+00	1.804359436035156250e+00	0.000000000000000000e+00	0.000000000000000000e+00	4.706672668457031250e+00	8.883895874023437500e-01	-2.467620849609375000e+00	3.868614196777343750e+00	-3.261749267578125000e+00	1.741630554199218750e+00	-1.333770751953125000e+00	-1.563247680664062500e+00	3.636466979980468750e+00	-2.928192138671875000e+00	3.995437622070312500e-01	-1.233360290527343750e+00	9.689331054687500000e-01	3.890449523925781250e+00	2.309349060058593750e+00	3.842498779296875000e+00	-2.728195190429687500e-01	3.806808471679687500e+00	1.823684692382812500e+00	1.296333312988281250e+00	4.140983581542968750e+00	2.423477172851562500e+00	2.182350158691406250e+00	2.577873229980468750e+00	2.362327575683593750e+00	8.477630615234375000e-01	-1.362586975097656250e+00	-4.594467163085937500e+00	-4.022491455078125000e+00	-2.087791442871093750e+00
2.298500061035156250e+00	4.102507591247558594e+00	2.116897583007812500e+00	-2.973968505859375000e+00	-1.578705787658691406e+00	-1.625621557235717773e+00	-6.418932676315307617e-01	-2.163635253906250000e+00	2.150781631469726562e+00	1.802305221557617188e+00	6.382942199707031250e-01	-8.514646887779235840e-01	-2.177289962768554688e+00	9.316818714141845703e-01	1.059871673583984375e+00	4.337338924407958984e+00	-2.339405059814453125e+00	-3.918487548828125000e+00	-1.049026489257812500e+00	8.996751308441162109e-01	-1.252686500549316406e+00	4.142695426940917969e+00	1.372661590576171875e+00	6.608476638793945312e-01	-3.222576141357421875e+00	-3.307983398437500000e+00	-5.515086650848388672e-02	-3.491233825683593750e+00	1.759815216064453125e+00	4.634142875671386719e+00	4.067321777343750000e+00	2.665042877197265625e+00	-7.596225738525390625e-01	-7.334811091423034668e-01	2.651771545410156250e+00	-3.931007385253906250e+00	2.701341629028320312e+00	2.188110113143920898e+00	-1.629603385925292969e+00	3.040446758270263672e+00	-4.691193580627441406e+00	-4.122363328933715820e-01	2.084312438964843750e-01	2.640370845794677734e+00	-7.629275321960449219e-03	-2.335182189941406250e+00	-2.799863815307617188e+00	3.425860881805419922e+00	-3.357065200805664062e+00	2.350231409072875977e-01
-5.221595764160156250e-01	1.650974273681640625e+00	4.341506958007812500e-01	-3.578002929687500000e+00	4.690719604492187500e+00	4.474258422851562500e-02	-1.620990753173828125e+00	-4.429779052734375000e-01	-4.240921020507812500e+00	1.499916076660156250e+00	3.872817993164062500e+00	-1.758289337158203125e+00	1.781253814697265625e+00	-1.743125915527343750e+00	-3.951938629150390625e+00	-2.985572814941406250e-01	1.734828948974609375e+00	3.604393005371093750e-01	1.043540954589843750e+00	3.076992034912109375e+00	4.805656433105468750e+00	-1.195163726806640625e+00	2.827701568603515625e+00	-1.560710906982421875e+00	4.219329833984375000e+00	2.134449005126953125e+00	3.274536132812500000e-02	-1.355926513671875000e+00	2.694702148437500000e-02	-6.953086853027343750e-01	2.605072021484375000e+00	4.008293151855468750e+00	1.810497283935546875e+00	1.491760253906250000e+00	-1.594600677490234375e+00	-1.697238922119140625e+00	-1.020378112792968750e+00	-4.049880981445312500e+00	3.905353546142578125e+00	9.577636718750000000e-01	3.654098510742187500e-02	2.591526031494140625e+00	-2.476505279541015625e+00	2.934776306152343750e+00	2.853080749511718750e+00	-3.731233596801757812e+00	6.659011840820312500e-01	-1.726142883300781250e+00	1.191501617431640625e+00	-2.683258056640625000e-02
7.704162597656250000e-01	-4.634635925292968750e+00	-3.479980468750000000e+00	2.613697052001953125e+00	-1.972621917724609375e+00	-3.217807769775390625e+00	1.831207275390625000e-01	-2.348308563232421875e+00	-9.110450744628906250e-01	8.864288330078125000e-01	2.117996215820312500e+00	2.896293640136718750e+00	3.154941558837890625e+00	2.506793975830078125e+00	0.000000000000000000e+00	0.000000000000000000e+00	1.731384277343750000e+00	3.937000274658203125e+00	2.576385498046875000e+00	-2.577526092529296875e+00	-7.793922424316406250e-01	-2.877223968505859375e+00	2.031070709228515625e+00	-3.585487365722656250e+00	-1.680511474609375000e+00	-4.301452636718750000e-02	-4.985790252685546875e+00	-7.514953613281250000e-04	6.779708862304687500e-01	-1.119003295898437500e-01	1.218051910400390625e+00	3.519622802734375000e+00	1.331314086914062500e+00	-3.025024414062500000e+00	2.588230133056640625e+00	-3.238159179687500000e+00	4.179454803466796875e+00	-2.003787994384765625e+00	3.959564208984375000e+00	3.038825988769531250e-01	3.477699279785156250e+00	1.917415618896484375e+00	1.992660522460937500e+00	-2.919532775878906250e+00	3.411613464355468750e+00	1.243713378906250000e+00	3.626235961914062500e+00	-2.912845611572265625e+00	-3.341751098632812500e+00	1.373039245605468750e+00
2.688293457031250000e-01	1.786821365356445312e+00	-1.032226562500000000e+00	3.938531875610351562e+00	-1.327056884765625000e+00	8.404159545898437500e-02	1.566291809082031250e+00	1.714826583862304688e+00	-2.762016296386718750e+00	6.249637603759765625e-01	4.248756408691406250e+00	1.361221313476562500e+00	2.083122253417968750e+00	-5.012454986572265625e-01	2.154510498046875000e+00	-2.154817581176757812e+00	-1.451431274414062500e+00	-1.621227264404296875e+00	-9.444046020507812500e-01	6.184177398681640625e-01	2.026138305664062500e+00	-4.141475677490234375e+00	-2.833709716796875000e-01	-4.654146194458007812e+00	-2.808685302734375000e+00	-1.589645385742187500e+00	2.512397766113281250e+00	-1.092714309692382812e+00	-4.351020812988281250e+00	9.352302551269531250e-01	2.964477539062500000e-01	3.914999008178710938e+00	3.500427246093750000e+00	2.495748519897460938e+00	-1.634902954101562500e-01	-2.322463989257812500e+00	-8.463287353515625000e-02	-3.572341918945312500e+00	-3.459320068359375000e+00	-2.513772964477539062e+00	2.843696594238281250e+00	-3.170289993286132812e+00	9.620971679687500000e-01	-1.809005737304687500e+00	2.405418395996093750e+00	1.110515594482421875e-01	-4.687423706054687500e+00	-1.761245727539062500e-01	2.035194396972656250e+00	7.071628570556640625e-01
1.459235668182373047e+00	-2.692298889160156250e+00	3.303831577301025391e+00	-1.575088500976562500e+00	1.773824691772460938e+00	3.097854614257812500e+00	3.161570072174072266e+00	1.905929565429687500e+00	-2.855555057525634766e+00	-1.560981750488281250e+00	1.788491725921630859e+00	-1.490161895751953125e+00	-1.589261054992675781e+00	-3.709239959716796875e+00	1.321918964385986328e+00	8.905715942382812500e-01	2.064301967620849609e+00	1.750495910644531250e+00	-4.033491134643554688e+00	-1.091121673583984375e+00	-1.452565670013427734e+00	4.446701049804687500e+00	1.827525138854980469e+00	4.467979431152343750e+00	4.540004730224609375e-01	-1.276435852050781250e+00	-3.696322917938232422e+00	1.147994995117187500e-01	4.375717639923095703e+00	-2.175178527832031250e-01	8.911366462707519531e-01	3.724815368652343750e+00	1.971451282501220703e+00	3.775421142578125000e+00	-1.609712123870849609e+00	-2.638275146484375000e+00	3.845630168914794922e+00	7.793579101562500000e-01	-1.218236923217773438e+00	3.839767456054687500e+00	-3.926348686218261719e-01	-5.672683715820312500e-01	-4.427639007568359375e+00	1.547409057617187500e+00	-4.807901382446289062e-01	4.949111938476562500e-01	0.000000000000000000e+00	0.000000000000000000e+00	-9.141469001770019531e-01	1.197700500488281250e+00
-3.575534820556640625e+00	2.110132217407226562e+00	-9.235038757324218750e-01	-7.449998855590820312e-01	-1.344932556152343750e+00	3.942609786987304688e+00	-3.981399536132812500e+00	1.520341873168945312e+00	5.924110412597656250e-01	-2.272771835327148438e+00	2.888397216796875000e+00	-1.311120986938476562e+00	-2.686985015869140625e+00	-1.116897583007812500e+00	-1.868034362792968750e+00	-1.739616394042968750e-01	1.566425323486328125e+00	-1.328636169433593750e+00	-2.975521087646484375e+00	-8.362388610839843750e-02	8.869590759277343750e-01	4.736495971679687500e+00	-2.208419799804687500e+00	2.159469604492187500e+00	-4.563516616821289062e+00	-7.594165802001953125e-01	2.444095611572265625e+00	8.179588317871093750e-01	4.215419769287109375e+00	6.728153228759765625e-01	1.745765686035156250e+00	7.251987457275390625e-01	2.385467529296875000e+00	-3.672338485717773438e+00	-3.894565582275390625e+00	-7.117376327514648438e-01	3.093338012695312500e+00	5.553798675537109375e-01	3.527946472167968750e-01	2.343801498413085938e+00	-2.291107177734375000e+00	3.424255371093750000e+00	-6.767921447753906250e-01	2.777502059936523438e+00	4.083534240722656250e+00	-9.589986801147460938e-01	3.511875152587890625e+00	2.893472671508789062e+00	4.231559753417968750e+00	-2.648832321166992188e+00
-3.425775527954101562e+00	-1.884796142578125000e+00	2.301921844482421875e+00	1.961563110351562500e+00	-4.316581726074218750e+00	6.266746520996093750e-01	-2.633094787597656250e-02	4.379898071289062500e+00	-1.441850662231445312e+00	2.159545898437500000e+00	4.375259399414062500e+00	1.397933959960937500e+00	-4.250238418579101562e+00	-4.299926757812500000e-02	7.539157867431640625e-01	-9.990234375000000000e-01	4.748229980468750000e-01	-2.286811828613281250e+00	5.153923034667968750e-01	3.236442565917968750e+00	1.569774627685546875e+00	1.076747894287109375e+00	-1.931514739990234375e-01	-2.202846527099609375e+00	1.080560684204101562e+00	-3.871940612792968750e+00	2.587568283081054688e+00	9.058685302734375000e-01	-1.115055084228515625e+00	-4.057697296142578125e+00	1.889038085937500000e-02	-4.584022521972656250e+00	-3.088460922241210938e+00	3.111648559570312500e+00	1.257762908935546875e+00	4.274299621582031250e+00	-1.745899200439453125e+00	-3.139858245849609375e+00	2.787078857421875000e+00	-1.890590667724609375e+00	4.324398040771484375e+00	2.749671936035156250e-01	2.606492996215820312e+00	2.441062927246093750e-01	3.122257232666015625e+00	1.271923065185546875e+00	8.986225128173828125e-01	9.014968872070312500e-01	2.005332946777343750e+00	-2.883663177490234375e+00
3.577228546142578125e+00	-1.342121124267578125e+00	1.099878311157226562e+00	-1.334070205688476562e+00	3.171325683593750000e+00	-1.932363510131835938e+00	-1.145957946777343750e+00	2.748336791992187500e-01	-1.289100646972656250e+00	-2.998815536499023438e+00	-9.216690063476562500e-02	4.815212249755859375e+00	2.818704605102539062e+00	3.761310577392578125e-01	3.915546417236328125e+00	5.546665191650390625e-01	3.337348937988281250e+00	1.525634765625000000e+00	-1.168060302734375000e+00	3.457502365112304688e+00	7.381591796875000000e-01	-3.700847625732421875e+00	2.588178634643554688e+00	-4.211630821228027344e+00	-4.177877426147460938e+00	8.054161071777343750e-02	3.353408813476562500e+00	3.121540069580078125e+00	-7.937679290771484375e-01	-4.065215110778808594e+00	-4.718971252441406250e-02	1.423473358154296875e+00	-3.321834564208984375e+00	7.530040740966796875e-01	4.863178253173828125e+00	-2.825355529785156250e-02	1.688617706298828125e+00	-2.091369628906250000e-01	-2.298105239868164062e+00	4.127658843994140625e+00	1.992712020874023438e+00	1.355129241943359375e+00	2.114255905151367188e+00	-2.215843200683593750e+00	4.189586639404296875e+00	-2.286201477050781250e+00	-3.544998168945312500e-02	3.565895080566406250e+00	8.906402587890625000e-01	4.127920150756835938e+00
-3.446487426757812500e+00	-1.600605010986328125e+00	2.618469238281250000e+00	-1.704330444335937500e-01	-1.533702850341796875e+00	1.572853088378906250e+00	1.094276428222656250e+00	4.186096191406250000e+00	9.940643310546875000e-01	4.703826904296875000e-01	2.623077392578125000e+00	-3.738273620605468750e+00	3.452278137207031250e+00	1.420089721679687500e+00	-3.659305572509765625e+00	2.049781799316406250e+00	-4.173797607421875000e+00	-2.394191741943359375e+00	-3.087928771972656250e+00	-3.889110565185546875e+00	-1.265968322753906250e+00	5.051879882812500000e-01	-6.497230529785156250e-01	2.177963256835937500e-01	1.620773315429687500e+00	-3.037193298339843750e+00	1.442764282226562500e+00	-4.379692077636718750e+00	4.465511322021484375e+00	5.759887695312500000e-01	6.617813110351562500e-01	-2.282737731933593750e+00	3.295276641845703125e+00	-1.783676147460937500e-01	8.376388549804687500e-01	2.912033081054687500e+00	3.868320465087890625e+00	1.796417236328125000e-01	6.561279296875000000e-02	-6.779022216796875000e-01	2.878765106201171875e+00	1.812469482421875000e+00	4.547740936279296875e+00	-7.699737548828125000e-01	1.320457458496093750e-01	1.969848632812500000e+00	8.548240661621093750e-01	-1.191196441650390625e+00	-3.014373779296875000e-01	-1.783718109130859375e+00
9.162902832031250000e-01	-1.073635101318359375e+00	2.919662475585937500e+00	-5.848865509033203125e-01	-6.733703613281250000e-01	2.683124542236328125e+00	4.166061401367187500e+00	1.705892562866210938e+00	-2.355411529541015625e+00	1.609762191772460938e+00	-2.926708221435546875e+00	-3.140830993652343750e-01	-4.075428009033203125e+00	-2.373685836791992188e+00	-4.322536468505859375e+00	2.004117965698242188e+00	-2.793319702148437500e+00	3.887653350830078125e-01	8.271903991699218750e-01	2.050567626953125000e+00	2.690792083740234375e+00	3.482345581054687500e+00	3.707328796386718750e+00	-1.620685577392578125e+00	2.323368072509765625e+00	-2.536914825439453125e+00	-3.311271667480468750e-01	-2.145843505859375000e+00	-1.504783630371093750e-01	1.129943847656250000e+00	-1.124862670898437500e+00	-3.472394943237304688e+00	-2.642669677734375000e-01	4.288888931274414062e+00	8.050918579101562500e-01	-4.445835113525390625e+00	-3.348949432373046875e+00	2.505561828613281250e+00	6.013069152832031250e-01	3.320388793945312500e-01	-3.117252349853515625e+00	-1.441713333129882812e+00	-2.662914276123046875e+00	3.564687728881835938e+00	-3.419410705566406250e+00	1.618175506591796875e-01	9.577713012695312500e-01	-2.192413330078125000e+00	-3.739700317382812500e+00	-1.795000076293945312e+00
1.531509399414062500e+00	-2.978157043457031250e+00	4.065055847167968750e+00	2.835571289062500000e+00	-1.254783630371093750e+00	1.397335052490234375e+00	-1.682327270507812500e+00	2.380077362060546875e+00	-2.293727874755859375e+00	-2.061195373535156250e+00	-1.972984313964843750e+00	3.636901855468750000e+00	-2.182846069335937500e+00	-3.147861480712890625e+00	2.205078125000000000e+00	1.294509887695312500e+00	-8.272171020507812500e-02	1.802284240722656250e+00	3.169708251953125000e+00	1.889450073242187500e+00	-3.215137481689453125e+00	4.505996704101562500e-01	-1.017074584960937500e+00	2.552478790283203125e+00	3.098144531250000000e+00	-1.544471740722656250e+00	-1.542358398437500000e+00	-9.979896545410156250e-01	1.153427124023437500e+00	2.127090454101562500e+00	4.675434112548828125e+00	-6.144256591796875000e-01	3.856513977050781250e+00	-3.154758453369140625e+00	-1.119586944580078125e+00	1.935119628906250000e-01	-5.760192871093750000e-03	3.047355651855468750e+00	-1.574604034423828125e+00	3.040531158447265625e+00	2.090023040771484375e+00	-2.028152465820312500e+00	-2.824790954589843750e+00	-8.846092224121093750e-01	-2.534156799316406250e+00	1.606456756591796875e+00	-4.236068725585937500e-01	-1.709022521972656250e+00	4.270729064941406250e+00	1.766105651855468750e+00
3.008028030395507812e+00	-1.674751281738281250e+00	-5.632333755493164062e-01	-2.728244781494140625e+00	2.238069534301757812e+00	-8.779983520507812500e-01	-3.055794715881347656e+00	-7.125473022460937500e-02	-2.553043365478515625e-01	3.151996612548828125e+00	1.317522048950195312e+00	4.798839569091796875e+00	-6.376380920410156250e-01	-3.409053802490234375e+00	-1.486104965209960938e+00	-4.276763916015625000e+00	5.663585662841796875e-02	-1.111160278320312500e+00	2.609907150268554688e+00	2.410335540771484375e+00	3.588270187377929688e+00	2.966159820556640625e+00	1.086978912353515625e+00	-2.861137390136718750e-01	2.107915878295898438e+00	4.047943115234375000e+00	3.693534851074218750e+00	-2.785793304443359375e+00	6.554508209228515625e-01	3.921409606933593750e+00	3.339450836181640625e+00	-1.063819885253906250e+00	-1.271309852600097656e+00	3.953647613525390625e+00	-9.387187957763671875e-01	2.274829864501953125e+00	-2.156212806701660156e+00	-9.786033630371093750e-01	3.090749740600585938e+00	3.397670745849609375e+00	2.679105758666992188e+00	-3.504917144775390625e+00	-1.674475669860839844e+00	1.422203063964843750e+00	-2.228976249694824219e+00	4.437519073486328125e+00	5.695304870605468750e-01	9.366188049316406250e-01	-1.265687942504882812e-01	-2.203338623046875000e+00
-1.340675354003906250e+00	3.950958251953125000e-01	4.168983459472656250e+00	5.951690673828125000e-02	2.153114318847656250e+00	6.735992431640625000e-02	-6.399993896484375000e-01	3.247070312500000000e-01	-2.332557678222656250e+00	3.836723327636718750e+00	2.931831359863281250e+00	1.355499267578125000e+00	3.507217407226562500e+00	5.920410156250000000e-02	1.096794128417968750e+00	-8.427619934082031250e-01	4.601867675781250000e+00	1.605346679687500000e+00	-9.543457031250000000e-01	9.142227172851562500e-01	-1.650810241699218750e+00	1.049919128417968750e+00	-4.027404785156250000e+00	-7.151641845703125000e-01	-2.073669433593750000e-02	4.123977661132812500e+00	3.217025756835937500e+00	6.856231689453125000e-01	3.935592651367187500e+00	-9.707908630371093750e-01	-3.982673645019531250e+00	3.882446289062500000e-01	2.533363342285156250e+00	6.767349243164062500e-01	-1.808990478515625000e+00	-2.352809906005859375e+00	-5.997772216796875000e-01	3.025970458984375000e+00	3.177787780761718750e+00	3.550910949707031250e+00	1.853050231933593750e+00	7.209243774414062500e-01	-8.049621582031250000e-01	1.954650878906250000e+00	-3.608871459960937500e+00	-1.871402740478515625e+00	-1.237602233886718750e+00	-3.304969787597656250e+00	2.043991088867187500e+00	2.927810668945312500e+00
-2.919722080230712891e+00	2.496480941772460938e+00	2.540073871612548828e+00	-2.872920989990234375e+00	-1.925888776779174805e+00	-1.497119903564453125e+00	8.437924385070800781e-01	7.437381744384765625e-01	-2.434879779815673828e+00	2.990098953247070312e+00	-1.897875070571899414e+00	2.048236846923828125e+00	-4.343574523925781250e+00	6.836185455322265625e-01	-2.659640312194824219e-01	-1.253000259399414062e+00	3.073663711547851562e-01	-3.445575714111328125e+00	2.124473571777343750e+00	9.525890350341796875e-01	-1.323236465454101562e+00	3.191793441772460938e+00	-6.014196872711181641e-01	2.195512771606445312e+00	3.706198215484619141e+00	1.204280853271484375e-01	-1.716536045074462891e+00	-4.601804733276367188e+00	1.019381523132324219e+00	4.106227874755859375e+00	6.809477806091308594e-01	-4.490203857421875000e+00	-9.839999675750732422e-01	4.421627044677734375e+00	3.174200534820556641e+00	5.495700836181640625e-01	-2.696797847747802734e+00	1.324953079223632812e+00	-3.410168170928955078e+00	3.495012283325195312e+00	-3.816993713378906250e+00	1.695446014404296875e+00	-1.704194307327270508e+00	8.111209869384765625e-01	-1.034643888473510742e+00	-4.350070953369140625e-01	3.826282978057861328e+00	7.724571228027343750e-01	2.099149703979492188e+00	3.494766235351562500e+00
4.237312316894531250e+00	-2.420555114746093750e+00	1.499919891357421875e+00	-1.682727813720703125e+00	-3.774883270263671875e+00	-3.190670013427734375e+00	-4.162853240966796875e+00	-2.174808502197265625e+00	2.595283508300781250e+00	-1.847312927246093750e+00	-4.543598175048828125e+00	-9.246673583984375000e-01	4.675300598144531250e+00	1.233032226562500000e+00	7.085227966308593750e-01	3.129684448242187500e+00	-2.763748168945312500e+00	8.724441528320312500e-01	3.010997772216796875e+00	2.789863586425781250e+00	-3.795356750488281250e-01	-3.172122955322265625e+00	-2.675376892089843750e+00	-2.580150604248046875e+00	-5.345497131347656250e-01	1.170455932617187500e+00	-2.900779724121093750e+00	3.128406524658203125e+00	5.828018188476562500e-01	-2.605785369873046875e+00	2.167358398437500000e-01	1.970199584960937500e+00	2.362239837646484375e+00	1.867088317871093750e+00	-3.546146392822265625e+00	-1.847461700439453125e+00	2.949146270751953125e+00	3.475315093994140625e+00	-4.093055725097656250e+00	2.842624664306640625e+00	-2.391166687011718750e+00	4.095066070556640625e+00	3.888431549072265625e+00	-3.021877288818359375e+00	-8.562812805175781250e-01	1.802066802978515625e+00	-1.411113739013671875e+00	-2.290195465087890625e+00	3.588497161865234375e+00	6.453094482421875000e-01
1.442423820495605469e+00	9.260082244873046875e-01	-2.235659599304199219e+00	4.358215332031250000e-01	1.718012809753417969e+00	-1.676063537597656250e-01	-3.818381309509277344e+00	1.954061508178710938e+00	-3.447625160217285156e+00	9.050426483154296875e-01	1.103734016418457031e+00	-1.672740936279296875e+00	-3.606799125671386719e+00	3.057514190673828125e+00	-4.362322807312011719e+00	1.691627502441406250e-02	2.042458534240722656e+00	-4.078605651855468750e+00	3.050131797790527344e+00	3.011255264282226562e+00	-2.653223991394042969e+00	2.540231704711914062e+00	9.658613204956054688e-01	-1.016069412231445312e+00	2.073494911193847656e+00	2.066701889038085938e+00	-9.553947448730468750e-01	8.109931945800781250e-01	-1.973710060119628906e+00	3.530298233032226562e+00	-3.117429733276367188e+00	2.007890701293945312e+00	3.675040245056152344e+00	6.566276550292968750e-01	-1.987431526184082031e+00	-6.380023956298828125e-01	1.462031364440917969e+00	-3.754388809204101562e+00	-2.064693450927734375e+00	-2.899288177490234375e+00	8.980226516723632812e-01	-2.753900527954101562e+00	-1.905830383300781250e+00	1.456432342529296875e+00	2.169032096862792969e+00	-2.945539474487304688e+00	-4.131002426147460938e+00	-1.206897735595703125e+00	-1.386066436767578125e+00	-9.195556640625000000e-01
-3.705703735351562500e+00	1.744697570800781250e+00	2.401535034179687500e+00	-4.463481903076171875e-02	1.413856506347656250e+00	-4.153697967529296875e+00	1.898971557617187500e+00	3.832283020019531250e+00	-2.420936584472656250e+00	-3.736929893493652344e+00	-4.031829833984375000e+00	-6.319942474365234375e-01	-8.160400390625000000e-01	-4.244952678680419922e+00	-1.634513854980468750e+00	-7.082147598266601562e-01	7.733306884765625000e-01	-2.079504966735839844e+00	1.052955627441406250e+00	1.946391105651855469e+00	-1.264358520507812500e+00	-1.744711875915527344e+00	-3.064262390136718750e+00	1.544524192810058594e+00	-7.279739379882812500e-01	-1.332324981689453125e+00	3.999900817871093750e+00	-5.537509918212890625e-01	-3.925735473632812500e+00	1.089855194091796875e+00	-1.574554443359375000e-01	-4.300904750823974609e+00	2.642852783203125000e+00	-3.815958976745605469e+00	-1.171730041503906250e+00	2.802629470825195312e+00	3.800559997558593750e+00	-1.821421623229980469e+00	-4.461723327636718750e+00	1.499675750732421875e+00	3.070175170898437500e+00	3.103866577148437500e+00	-3.739677429199218750e+00	-3.219789505004882812e+00	-4.820419311523437500e+00	4.256706237792968750e-01	1.194938659667968750e+00	3.010518074035644531e+00	-3.247146606445312500e-01	-7.479286193847656250e-01
-1.351642608642578125e+00	1.057861328125000000e+00	-6.289825439453125000e-01	3.983717679977416992e+00	-2.605628967285156250e-01	2.802830457687377930e+00	-1.906280517578125000e-01	1.166611671447753906e+00	-4.037078857421875000e+00	-1.561955213546752930e+00	4.047630310058593750e+00	-2.564483642578125000e+00	-8.210730552673339844e-02	-4.303939819335937500e+00	-2.842671871185302734e-01	-3.158241271972656250e+00	-9.806783199310302734e-01	-3.295516967773437500e+00	-2.985321044921875000e+00	-1.779247522354125977e+00	0.000000000000000000e+00	0.000000000000000000e+00	-1.062591314315795898e+00	-4.735771179199218750e+00	1.536708831787109375e+00	8.619372844696044922e-01	-3.087562561035156250e+00	-7.032221555709838867e-01	1.766864776611328125e+00	4.361300468444824219e+00	-1.908809661865234375e+00	3.527296304702758789e+00	1.114809513092041016e-01	-3.691101074218750000e+00	2.483978271484375000e-01	6.365065574645996094e-01	2.048069000244140625e+00	3.074269533157348633e+00	3.316638946533203125e+00	-3.843880891799926758e-01	1.273639678955078125e+00	-1.861853599548339844e-01	4.236068725585937500e+00	7.197353839874267578e-01	-3.229782104492187500e+00	3.449290037155151367e+00	-6.418075561523437500e-01	-1.566204190254211426e+00	3.271129846572875977e+00	-3.594993591308593750e+00
-3.703269958496093750e+00	1.750303268432617188e+00	2.401245117187500000e+00	-4.833889007568359375e-02	1.407707214355468750e+00	-4.156005382537841797e+00	1.903999328613281250e+00	3.829551696777343750e+00	-2.426254272460937500e+00	-3.733201980590820312e+00	-4.032142639160156250e+00	-6.257562637329101562e-01	-8.221130371093750000e-01	-4.243721961975097656e+00	-1.635505676269531250e+00	-7.057714462280273438e-01	7.703552246093750000e-01	-2.080655097961425781e+00	1.055564880371093750e+00	1.944837570190429688e+00	-1.266662597656250000e+00	-1.742795944213867188e+00	-3.062057495117187500e+00	1.549407958984375000e+00	-7.298126220703125000e-01	-1.331119537353515625e+00	3.998947143554687500e+00	-5.598554611206054688e-01	-3.924011230468750000e+00	1.095849037170410156e+00	-1.636123657226562500e-01	-4.300697803497314453e+00	2.637107849121093750e+00	-3.820144653320312500e+00	-1.167755126953125000e+00	2.804527282714843750e+00	3.797714233398437500e+00	-1.827274322509765625e+00	-4.459114074707031250e+00	1.506825447082519531e+00	3.073905944824218750e+00	3.099342346191406250e+00	-3.743965148925781250e+00	-3.214056968688964844e+00	-4.819519042968750000e+00	4.330434799194335938e-01	1.198860168457031250e+00	3.008792877197265625e+00	-3.256683349609375000e-01	-7.474040985107421875e-01
-2.002098083496093750e+00	-2.974761962890625000e+00	-2.283172607421875000e+00	3.669120788574218750e+00	1.348541259765625000e+00	-4.714817047119140625e+00	-3.985305786132812500e+00	1.008625030517578125e+00	-3.854736328125000000e+00	2.773632049560546875e+00	2.272636413574218750e+00	-3.241714477539062500e+00	7.878875732421875000e-02	-3.106689453125000000e+00	-9.065475463867187500e-01	6.677207946777343750e-01	1.669654846191406250e+00	2.466171264648437500e+00	2.112754821777343750e+00	-3.892940521240234375e+00	-2.848823547363281250e+00	1.439357757568359375e+00	-1.841888427734375000e+00	5.226135253906250000e-02	-1.112419128417968750e+00	3.695594787597656250e+00	-1.580810546875000000e+00	-2.439498901367187500e+00	-1.090705871582031250e+00	3.026588439941406250e+00	4.294418334960937500e+00	5.411186218261718750e-01	2.370857238769531250e+00	-1.021068572998046875e+00	-1.901542663574218750e+00	2.009723663330078125e+00	-4.549507141113281250e+00	-1.682865142822265625e+00	-1.828628540039062500e+00	-1.219532012939453125e+00	1.859436035156250000e-01	3.355743408203125000e+00	-1.325668334960937500e+00	-1.688167572021484375e+00	-1.109306335449218750e+00	4.368698120117187500e+00	-2.016769409179687500e+00	7.110977172851562500e-01	-2.761741638183593750e+00	2.683002471923828125e+00
0.000000000000000000e+00	0.000000000000000000e+00	-2.078777313232421875e+00	1.263427734375000000e-01	3.002834320068359375e-01	-1.315956115722656250e+00	3.921705245971679688e+00	-1.550338745117187500e+00	-2.893424987792968750e+00	2.299415588378906250e+00	-2.595222473144531250e+00	1.085235595703125000e+00	-9.136009216308593750e-02	3.056770324707031250e+00	1.682033538818359375e+00	-3.333351135253906250e+00	-6.249275207519531250e-01	-3.597908020019531250e+00	-7.719573974609375000e-01	-1.486320495605468750e+00	-1.816852569580078125e+00	-1.105407714843750000e+00	-3.303541183471679688e+00	3.460205078125000000e+00	2.195234298706054688e+00	-3.767166137695312500e+00	3.461160659790039062e+00	-3.906173706054687500e-01	-3.960756301879882812e+00	2.618896484375000000e+00	-1.062444686889648438e+00	-2.784423828125000000e-01	-4.081851959228515625e+00	1.963737487792968750e+00	1.084690093994140625e+00	2.410675048828125000e+00	-3.915557861328125000e+00	-9.314651489257812500e-01	-1.354360580444335938e+00	9.926681518554687500e-01	-8.617515563964843750e-01	-2.561431884765625000e+00	2.363264083862304688e+00	1.936500549316406250e+00	1.408424377441406250e+00	1.335678100585937500e+00	7.161540985107421875e-01	4.822578430175781250e+00	3.643829345703125000e+00	3.152770996093750000e+00
-3.116378784179687500e-01	1.065545082092285156e+00	2.819679260253906250e+00	-3.037927150726318359e-01	8.895354270935058594e-01	-3.218109130859375000e+00	2.724281311035156250e+00	4.185325622558593750e+00	3.157669067382812500e+00	1.975391149520874023e+00	-1.180099487304687500e+00	3.983689069747924805e+00	-4.429078102111816406e-01	-4.561889648437500000e+00	1.202278137207031250e+00	-4.454600811004638672e-01	-1.562728881835937500e+00	6.735558509826660156e-01	-3.432472229003906250e+00	2.099487781524658203e-01	-2.841987609863281250e+00	4.102523803710937500e+00	-3.195684909820556641e+00	-3.701644897460937500e+00	2.029542446136474609e+00	-3.262489318847656250e+00	1.604714870452880859e+00	-4.288566589355468750e+00	8.499832153320312500e-01	-1.480667948722839355e+00	3.637099266052246094e-01	-3.706405639648437500e+00	3.172349452972412109e+00	-3.154083251953125000e+00	-1.783927917480468750e+00	4.315694808959960938e+00	-1.701713562011718750e+00	1.955515623092651367e+00	-1.942306518554687500e+00	3.194952726364135742e+00	2.015945434570312500e+00	-1.887390732765197754e+00	-1.219635009765625000e+00	4.655833244323730469e+00	-3.317718505859375000e+00	-2.433963060379028320e+00	-2.044760227203369141e+00	-4.464225769042968750e+00	1.149421691894531250e+00	-2.575359106063842773e+00
7.882690429687500000e-01	-9.054565429687500000e-01	3.057022094726562500e-01	-4.668125152587890625e+00	1.654563903808593750e+00	-2.361316680908203125e-01	1.403648376464843750e+00	-2.380632400512695312e+00	1.441619873046875000e+00	1.488279342651367188e+00	1.627349853515625000e+00	8.444805145263671875e-01	-8.531799316406250000e-01	2.047416687011718750e+00	-8.472824096679687500e-01	-4.091766357421875000e+00	-2.115280151367187500e+00	-3.825225830078125000e+00	3.368682861328125000e+00	-3.030700683593750000e+00	2.980712890625000000e+00	-8.731555938720703125e-01	-3.466674804687500000e+00	-2.993488311767578125e-01	-4.585941314697265625e+00	-2.628631591796875000e-01	-2.322906494140625000e+00	4.036705017089843750e+00	4.113029479980468750e+00	2.130594253540039062e+00	1.958824157714843750e+00	-1.272850036621093750e+00	2.348785400390625000e+00	-1.788177490234375000e+00	-2.812576293945312500e-01	-1.065273284912109375e+00	3.640762329101562500e+00	-1.954483032226562500e+00	7.130126953125000000e-01	3.696460723876953125e-01	3.120849609375000000e+00	1.653442382812500000e+00	7.959136962890625000e-01	-3.498445510864257812e+00	-2.793144226074218750e+00	8.094673156738281250e-01	-2.843078613281250000e+00	2.942111968994140625e+00	-8.740081787109375000e-01	3.992849349975585938e+00
5.016326904296875000e-01	-3.079544067382812500e+00	1.518600463867187500e+00	3.320587158203125000e+00	-9.276275634765625000e-01	5.831146240234375000e-01	-3.164222717285156250e+00	-2.539825439453125000e+00	4.526916503906250000e+00	-2.492523193359375000e-01	2.906997680664062500e+00	-8.755645751953125000e-01	-8.152694702148437500e-01	-4.326316833496093750e+00	-2.542816162109375000e+00	3.274948120117187500e+00	-4.103248596191406250e+00	9.930572509765625000e-01	3.882827758789062500e-01	-1.006065368652343750e+00	3.902290344238281250e+00	-3.112541198730468750e+00	-3.024902343750000000e-01	-2.018302917480468750e+00	-3.810218811035156250e+00	2.797035217285156250e+00	-3.943748474121093750e+00	3.433914184570312500e-01	-3.540626525878906250e+00	2.170532226562500000e+00	-5.207977294921875000e-01	-3.699974060058593750e+00	8.443222045898437500e-01	9.959411621093750000e-01	-2.510757446289062500e+00	-4.253311157226562500e+00	-5.696105957031250000e-01	4.437561035156250000e+00	-4.735488891601562500e+00	-6.912994384765625000e-01	-3.442268371582031250e+00	8.201980590820312500e-01	1.022674560546875000e+00	2.292709350585937500e+00	-5.178833007812500000e-01	2.751182556152343750e+00	-8.732986450195312500e-01	-7.214813232421875000e-01	-1.842964172363281250e+00	4.226486206054687500e+00
-3.173686981201171875e+00	-2.797477722167968750e+00	6.155242919921875000e-01	2.315537452697753906e+00	-4.700916290283203125e+00	1.220038414001464844e+00	-3.815765380859375000e-01	-5.401401519775390625e-01	1.003746032714843750e+00	3.843327522277832031e+00	4.624144554138183594e+00	-4.249944686889648438e-01	3.649436950683593750e+00	2.685622215270996094e+00	1.151952743530273438e+00	1.380511283874511719e+00	-1.321716308593750000e-01	3.286616325378417969e+00	3.123826980590820312e+00	-6.276531219482421875e-01	-1.123048782348632812e+00	-2.621748924255371094e+00	0.000000000000000000e+00	0.000000000000000000e+00	-2.074903488159179688e+00	-4.528036117553710938e+00	4.105065345764160156e+00	1.675261497497558594e+00	-7.869844436645507812e-01	-3.222957611083984375e+00	-6.553831100463867188e-01	2.133498191833496094e+00	2.949419975280761719e+00	2.679379463195800781e+00	-1.951616764068603516e+00	2.252869606018066406e+00	-3.002170562744140625e+00	2.659296989440917969e+00	4.696164131164550781e+00	7.000560760498046875e-01	7.850351333618164062e-01	-3.797174453735351562e+00	-1.133652687072753906e+00	3.748246192932128906e+00	-1.439311981201171875e+00	-4.362278938293457031e+00	-6.199731826782226562e-01	-1.592945098876953125e+00	6.156396865844726562e-01	-9.564199447631835938e-01
-5.491676330566406250e-01	3.289344787597656250e+00	-2.145254135131835938e+00	1.073684692382812500e-01	-4.239711761474609375e-01	-4.001853942871093750e+00	2.484800338745117188e+00	-3.080520629882812500e+00	-3.626285552978515625e+00	-2.293670654296875000e+00	1.295284271240234375e+00	2.302871704101562500e+00	4.637145996093750000e-02	7.041702270507812500e-01	1.635694503784179688e+00	6.490173339843750000e-01	1.200525283813476562e+00	3.432075500488281250e+00	-3.619367599487304688e+00	3.177780151367187500e+00	-2.746479034423828125e+00	-8.598709106445312500e-01	6.014537811279296875e-01	3.321533203125000000e-01	-3.353145599365234375e+00	-3.431343078613281250e+00	-8.218364715576171875e-01	-2.843460083007812500e+00	-2.130657196044921875e+00	1.721168518066406250e+00	-1.484226226806640625e+00	-3.681411743164062500e+00	-2.808385848999023438e+00	1.717781066894531250e+00	-1.568141937255859375e+00	-4.346252441406250000e+00	-3.161809921264648438e+00	-2.770896911621093750e+00	-3.414222717285156250e+00	5.483245849609375000e-02	-1.774198532104492188e+00	1.143035888671875000e+00	9.910221099853515625e-01	1.646759033203125000e+00	3.166887283325195312e+00	-1.447906494140625000e+00	2.454048156738281250e+00	3.831199645996093750e+00	1.642917633056640625e+00	-6.481781005859375000e-01
-2.095634460449218750e+00	-3.619285583496093750e+00	-2.838439941406250000e+00	-2.511207580566406250e+00	-2.428947448730468750e+00	5.268249511718750000e-01	5.023727416992187500e-01	4.693634033203125000e+00	-4.216003417968750000e-01	1.661117553710937500e+00	3.246879577636718750e+00	-4.312133789062500000e-01	-6.448211669921875000e-01	-1.056137084960937500e+00	8.737030029296875000e-01	-4.747779846191406250e+00	-1.546478271484375000e-02	-4.067745208740234375e+00	1.300201416015625000e-01	-2.039505004882812500e+00	3.733238220214843750e+00	-2.096614837646484375e+00	6.829376220703125000e-01	-3.174442291259765625e+00	3.698669433593750000e+00	2.542121887207031250e+00	1.497550964355468750e+00	4.237297058105468750e+00	-3.148574829101562500e+00	-2.620544433593750000e-01	-3.545944213867187500e+00	-2.569374084472656250e+00	3.738082885742187500e+00	7.881622314453125000e-01	1.751113891601562500e+00	1.591461181640625000e+00	4.240188598632812500e+00	-8.541908264160156250e-01	-6.682052612304687500e-01	4.149131774902343750e+00	2.633689880371093750e+00	-2.890399932861328125e+00	-1.148200988769531250e+00	-4.171222686767578125e+00	2.429359436035156250e+00	5.116195678710937500e-01	-2.932052612304687500e+00	4.008064270019531250e+00	4.169502258300781250e+00	2.046173095703125000e+00
2.990167140960693359e+00	1.403755187988281250e+00	-2.114692687988281250e+00	8.535003662109375000e-01	-1.295362949371337891e+00	-4.471534729003906250e+00	3.570107221603393555e+00	2.472541809082031250e+00	9.781129360198974609e-01	4.740684509277343750e+00	1.496405601501464844e+00	-3.933380126953125000e+00	1.993883609771728516e+00	-4.386901855468750000e+00	2.078203439712524414e+00	4.095832824707031250e+00	4.073013305664062500e+00	1.520912170410156250e+00	-1.626426696777343750e+00	-2.551963806152343750e+00	-3.440498352050781250e+00	-3.407341003417968750e+00	-8.910453319549560547e-01	2.698127746582031250e+00	2.719025611877441406e+00	-6.492385864257812500e-01	4.042963981628417969e-01	-5.652084350585937500e-01	-7.407140731811523438e-02	6.872863769531250000e-01	-8.554029464721679688e-02	3.412528991699218750e+00	-5.716588497161865234e-01	-2.279693603515625000e+00	-3.201072692871093750e+00	-1.260543823242187500e+00	-8.574094772338867188e-01	1.453811645507812500e+00	2.996050596237182617e+00	2.087013244628906250e+00	2.250817298889160156e+00	-3.049232482910156250e+00	2.516632080078125000e-01	1.307228088378906250e+00	-4.428375244140625000e+00	5.291290283203125000e-01	2.865622520446777344e+00	-2.794258117675781250e+00	-2.028839111328125000e+00	2.168312072753906250e+00
2.719360351562500000e+00	7.253646850585937500e-01	2.130119323730468750e+00	4.183212280273437500e+00	-3.171310424804687500e-01	-1.614070892333984375e+00	1.550025939941406250e+00	-2.478466033935546875e+00	2.864036560058593750e+00	5.867004394531250000e-02	2.170753479003906250e+00	-4.340042114257812500e+00	-2.130294799804687500e+00	1.466316223144531250e+00	-2.797241210937500000e+00	-1.857055664062500000e+00	9.688415527343750000e-01	1.588928222656250000e+00	-3.193740844726562500e+00	2.082370758056640625e+00	8.263626098632812500e-01	4.562061309814453125e+00	1.212715148925781250e+00	3.276737213134765625e+00	3.066047668457031250e+00	1.766258239746093750e+00	2.143325805664062500e+00	3.949966430664062500e-01	-2.410346984863281250e+00	-5.863571166992187500e-01	2.677474975585937500e+00	3.043811798095703125e+00	-1.141441345214843750e+00	3.313068389892578125e+00	3.801017761230468750e+00	6.883239746093750000e-01	2.404022216796875000e-01	-2.761856079101562500e+00	2.278549194335937500e+00	-2.617721557617187500e-01	4.010124206542968750e+00	-2.798545837402343750e+00	7.766647338867187500e-01	9.603691101074218750e-01	2.844657897949218750e+00	-1.400627136230468750e+00	0.000000000000000000e+00	0.000000000000000000e+00	2.070617675781250000e-01	6.113014221191406250e-01
-4.897628784179687500e+00	6.663589477539062500e-01	-7.473785877227783203e-01	-4.443809509277343750e+00	-1.285355806350708008e+00	-3.240486145019531250e+00	5.523796081542968750e-01	2.290687561035156250e+00	-7.118184566497802734e-01	-8.941192626953125000e-01	-4.856765747070312500e+00	-4.716949462890625000e-01	-1.194999694824218750e+00	3.907203674316406250e+00	3.222995758056640625e+00	1.555183410644531250e+00	-1.448829650878906250e+00	1.612617492675781250e+00	-3.831916809082031250e+00	1.000427246093750000e+00	-1.032644033432006836e+00	3.329086303710937500e-01	-3.256344795227050781e-01	-2.757507324218750000e+00	4.175242424011230469e+00	5.635681152343750000e-01	-1.662704467773437500e+00	2.673713684082031250e+00	3.260617256164550781e-01	-4.096107482910156250e+00	2.920178413391113281e+00	-3.680633544921875000e+00	-2.385536193847656250e+00	-3.021224975585937500e+00	1.092305183410644531e+00	1.341529846191406250e+00	-5.183660984039306641e-01	2.163764953613281250e+00	6.993589401245117188e-01	-3.055854797363281250e+00	1.549852848052978516e+00	1.855278015136718750e+00	4.241566658020019531e-01	3.571128845214843750e+00	1.424150943756103516e+00	-2.255462646484375000e+00	1.267897129058837891e+00	-3.400741577148437500e+00	-2.641990661621093750e+00	5.097808837890625000e-01
-1.141510486602783203e+00	3.175239562988281250e+00	-2.047599792480468750e+00	1.032447814941406250e+00	-3.120766162872314453e+00	1.834762573242187500e+00	2.870491027832031250e+00	1.147186279296875000e+00	5.250473022460937500e-01	-4.194465637207031250e+00	-2.100761413574218750e+00	-4.398330688476562500e+00	-2.970352172851562500e-01	1.312080383300781250e+00	-2.704605102539062500e+00	-1.048690795898437500e+00	2.543365478515625000e+00	5.192565917968750000e-02	-8.504180908203125000e-01	-7.503280639648437500e-01	4.827369689941406250e+00	1.338272094726562500e-01	1.705467224121093750e+00	-7.431564331054687500e-01	-3.765549182891845703e+00	1.641616821289062500e+00	7.646327018737792969e-01	1.485794067382812500e+00	-1.565597534179687500e+00	-3.192039489746093750e+00	3.596923828125000000e+00	-3.269546508789062500e+00	-5.735473632812500000e-01	-1.990684509277343750e+00	-3.673004150390625000e+00	-5.388717651367187500e-01	-1.808723449707031250e+00	-1.928932189941406250e+00	-2.416839599609375000e-01	-3.196907043457031250e+00	3.206672668457031250e+00	1.000213623046875000e-01	2.498916625976562500e+00	-3.025833129882812500e+00	-1.102737426757812500e+00	4.839553833007812500e-01	-1.242950916290283203e+00	1.784652709960937500e+00	-2.874679565429687500e+00	-2.127975463867187500e+00
4.373378753662109375e+00	-7.286376953125000000e-01	-3.877410888671875000e-01	2.208633422851562500e+00	-6.797103881835937500e-01	-3.777191162109375000e+00	-8.811950683593750000e-04	-3.810958862304687500e+00	2.830532073974609375e+00	-2.017486572265625000e+00	3.933780670166015625e+00	1.949020385742187500e+00	3.051448822021484375e+00	-3.147483825683593750e+00	1.864654541015625000e+00	2.499313354492187500e+00	1.666934967041015625e+00	3.644447326660156250e+00	-1.868450164794921875e+00	-1.962409973144531250e+00	-1.598217010498046875e+00	-3.208076477050781250e+00	9.702110290527343750e-01	3.508842468261718750e+00	3.192642211914062500e+00	1.140785217285156250e+00	-4.273811340332031250e+00	8.331680297851562500e-01	1.228626251220703125e+00	-3.678977966308593750e+00	-7.145080566406250000e-01	-1.555198669433593750e+00	3.151508331298828125e+00	-9.390029907226562500e-01	8.710174560546875000e-01	2.084640502929687500e+00	2.062953948974609375e+00	3.111579895019531250e+00	2.757873535156250000e-01	1.200981140136718750e+00	1.039951324462890625e+00	-4.283828735351562500e-01	3.175735473632812500e-01	-1.235542297363281250e+00	-4.667854309082031250e+00	-1.828918457031250000e-01	5.973091125488281250e-01	4.406478881835937500e+00	-2.590175628662109375e+00	-4.872360229492187500e-01
8.940513134002685547e-01	2.055732727050781250e+00	-2.343887329101562500e+00	-4.044776916503906250e+00	0.000000000000000000e+00	0.000000000000000000e+00	-1.104975938796997070e+00	7.182540893554687500e-01	4.916419982910156250e+00	5.725097656250000000e-02	-2.939300537109375000e+00	5.798339843750000000e-03	1.758255004882812500e+00	1.955795288085937500e-01	-6.635055541992187500e-01	-2.156341552734375000e+00	4.583915710449218750e+00	-1.034767150878906250e+00	1.240867614746093750e+00	-1.810333251953125000e+00	3.733825683593750000e+00	-1.817184448242187500e+00	-3.662478685379028320e+00	2.178390502929687500e+00	-2.707240343093872070e+00	3.298233032226562500e+00	-1.744921922683715820e+00	5.226135253906250000e-01	-3.715721130371093750e+00	-1.013725280761718750e+00	2.810890913009643555e+00	4.069824218750000000e-01	4.367446899414062500e-01	-4.316093444824218750e+00	1.454017639160156250e+00	-3.062004089355468750e+00	-1.627388000488281250e+00	-1.641296386718750000e+00	-2.558989763259887695e+00	2.088958740234375000e+00	-4.302786827087402344e+00	2.499168395996093750e+00	2.135238647460937500e-01	-3.058097839355468750e+00	1.743141174316406250e+00	-4.292709350585937500e+00	-3.087913513183593750e+00	-2.990814208984375000e+00	-1.789130449295043945e+00	4.156318664550781250e+00
-1.427946090698242188e+00	-2.916706085205078125e+00	1.530437469482421875e+00	1.507217407226562500e+00	-1.336278915405273438e+00	1.608322143554687500e+00	-4.349559783935546875e+00	-3.631515502929687500e-01	1.986639022827148438e+00	2.079978942871093750e+00	3.099765777587890625e+00	-4.489669799804687500e-01	-6.460008621215820312e-01	-4.376377105712890625e+00	-6.445035934448242188e-01	4.741935729980468750e+00	5.540237426757812500e-01	3.179473876953125000e+00	1.305614471435546875e+00	2.131889343261718750e+00	-2.518534660339355469e+00	4.017539978027343750e+00	-1.727266311645507812e+00	-4.225013732910156250e+00	8.431701660156250000e-01	1.635795593261718750e+00	4.962078094482421875e+00	-1.604461669921875000e-02	-8.930387496948242188e-01	2.604255676269531250e+00	-6.661005020141601562e-01	4.678344726562500000e-02	-1.493557929992675781e+00	3.740753173828125000e+00	-3.206185340881347656e+00	-2.490001678466796875e+00	-2.275476455688476562e+00	-3.834106445312500000e+00	-4.160304069519042969e+00	1.899917602539062500e+00	-2.966219902038574219e+00	2.117225646972656250e+00	2.090335845947265625e+00	-8.538055419921875000e-02	9.798707962036132812e-01	5.448684692382812500e-01	-3.701004981994628906e+00	-1.483528137207031250e+00	-3.370619773864746094e+00	1.091156005859375000e+00
1.425971984863281250e+00	4.627128601074218750e+00	1.465995788574218750e+00	9.029769897460937500e-01	3.337539672851562500e+00	-1.550048828125000000e+00	-2.483139038085937500e+00	4.031326293945312500e+00	-4.216873168945312500e+00	-1.859695434570312500e+00	2.690246582031250000e+00	1.557250976562500000e+00	1.835479736328125000e+00	-8.985137939453125000e-02	4.339942932128906250e+00	-1.984039306640625000e+00	-3.259368896484375000e+00	7.627105712890625000e-01	3.491996765136718750e+00	-4.436645507812500000e-01	2.853393554687500000e-01	6.306915283203125000e-01	2.160224914550781250e+00	-2.059349060058593750e+00	-2.772697448730468750e+00	-3.954010009765625000e-01	4.445343017578125000e-01	4.135948181152343750e+00	2.940696716308593750e+00	5.135650634765625000e-01	3.832626342773437500e+00	1.428627014160156250e+00	-1.029739379882812500e-01	-2.245590209960937500e+00	9.225158691406250000e-01	4.749298095703125000e-01	6.808319091796875000e-01	-1.832427978515625000e-01	-1.849662780761718750e+00	-2.573539733886718750e+00	-2.122863769531250000e+00	-1.926345825195312500e+00	-3.514877319335937500e+00	3.207183837890625000e+00	-1.456092834472656250e+00	-4.225425720214843750e+00	2.015258789062500000e+00	2.415184020996093750e+00	-1.329147338867187500e+00	4.040031433105468750e+00
4.382324218750000000e-01	-1.337791442871093750e+00	-3.504608154296875000e+00	7.118606567382812500e-01	4.185043334960937500e+00	-1.599853515625000000e+00	1.086578369140625000e+00	-1.532157897949218750e+00	-2.253334045410156250e+00	4.323440551757812500e+00	-3.979721069335937500e-01	2.040924072265625000e+00	4.870315551757812500e+00	-3.493347167968750000e-01	2.720504760742187500e+00	-2.604499816894531250e+00	9.230499267578125000e-01	-8.816833496093750000e-01	2.758178710937500000e-01	-6.328048706054687500e-01	-2.179611206054687500e+00	-2.290756225585937500e+00	1.905883789062500000e+00	2.437973022460937500e+00	-4.165153503417968750e+00	1.792137145996093750e+00	-2.232147216796875000e+00	-1.182983398437500000e+00	4.522819519042968750e+00	-1.037162780761718750e+00	-1.972351074218750000e-01	-4.238643646240234375e+00	1.411987304687500000e+00	1.262931823730468750e+00	3.814224243164062500e+00	-1.024269104003906250e+00	1.222557067871093750e+00	1.496963500976562500e-01	4.405059814453125000e-01	4.505546569824218750e+00	-4.812606811523437500e+00	6.967773437500000000e-01	-1.632034301757812500e+00	4.652168273925781250e+00	-4.870304107666015625e+00	-3.999938964843750000e-01	-1.920333862304687500e+00	-3.646656036376953125e+00	-3.238853454589843750e+00	-1.607330322265625000e+00
3.664505004882812500e+00	-2.559516906738281250e+00	2.243370056152343750e+00	3.366172790527343750e+00	-2.312835693359375000e+00	-7.762680053710937500e-01	-1.764915466308593750e+00	1.628173828125000000e+00	3.950805664062500000e-01	1.610237121582031250e+00	4.328735351562500000e+00	-2.493232727050781250e+00	-1.743125915527343750e+00	9.440536499023437500e-01	-1.375488281250000000e+00	-2.897621154785156250e+00	3.828674316406250000e+00	1.888591766357421875e+00	4.411720275878906250e+00	7.927055358886718750e-01	1.890068054199218750e+00	5.260124206542968750e-01	3.858932495117187500e+00	-1.451366424560546875e+00	2.031959533691406250e+00	-4.066387176513671875e+00	1.123558044433593750e+00	2.676273345947265625e+00	1.494056701660156250e+00	-2.090072631835937500e-02	-2.980941772460937500e+00	3.690174102783203125e+00	2.666786193847656250e+00	-1.181026458740234375e+00	1.205322265625000000e+00	3.783550262451171875e+00	-3.318023681640625000e-02	2.306701660156250000e+00	-1.082038879394531250e+00	-6.015853881835937500e-01	2.429443359375000000e+00	-2.298877716064453125e+00	6.538085937500000000e-01	9.866027832031250000e-01	-2.363754272460937500e+00	1.336235046386718750e+00	-1.948379516601562500e+00	4.088272094726562500e+00	3.488304138183593750e+00	3.059230804443359375e+00
-1.133195877075195312e+00	1.288192749023437500e+00	8.976440429687500000e-01	6.248626708984375000e-01	1.052310943603515625e+00	-4.814239501953125000e+00	7.814674377441406250e-01	-5.198669433593750000e-01	-3.005161285400390625e-01	-1.038078308105468750e+00	-2.528400421142578125e-01	-4.875396728515625000e+00	3.527375221252441406e+00	-5.136108398437500000e-01	-9.597759246826171875e-01	-2.755096435546875000e+00	2.452428817749023438e+00	-8.472366333007812500e-01	2.453135490417480469e+00	1.415260314941406250e+00	-3.370959281921386719e+00	2.511184692382812500e+00	3.193496704101562500e+00	-1.775917053222656250e+00	-2.261653900146484375e+00	-2.540184020996093750e+00	-2.422261238098144531e+00	1.514579772949218750e+00	2.819042205810546875e+00	4.081069946289062500e+00	-2.834913253784179688e+00	-3.660392761230468750e+00	3.877435684204101562e+00	-1.761116027832031250e+00	-3.697338104248046875e+00	-2.722892761230468750e+00	2.647764205932617188e+00	2.519859313964843750e+00	1.456106185913085938e+00	1.905578613281250000e+00	-1.489848136901855469e+00	-3.949920654296875000e+00	3.284350395202636719e+00	-3.497024536132812500e+00	3.558207511901855469e+00	1.615966796875000000e+00	-6.968307495117187500e-01	8.260345458984375000e-02	2.987279891967773438e+00	4.401016235351562500e-01
3.190635681152343750e+00	1.301647186279296875e+00	-5.528717041015625000e-01	2.353572845458984375e+00	5.235519409179687500e-01	4.238124847412109375e+00	-2.428756713867187500e+00	-3.912590026855468750e+00	2.564346313476562500e+00	-2.480590820312500000e+00	1.188537597656250000e+00	4.311355590820312500e+00	-2.992362976074218750e+00	-3.493446350097656250e+00	-6.836471557617187500e-01	-3.882270812988281250e+00	-1.048385620117187500e+00	4.291763305664062500e-01	-1.317985534667968750e+00	-4.771652221679687500e+00	3.100975036621093750e+00	-1.485992431640625000e+00	2.071586608886718750e+00	2.620521545410156250e+00	3.973342895507812500e+00	2.064426422119140625e+00	-1.101989746093750000e+00	2.720653533935546875e+00	-2.717758178710937500e+00	1.551277160644531250e+00	1.098403930664062500e-01	2.446128845214843750e+00	-7.161636352539062500e-01	4.488231658935546875e+00	-2.368247985839843750e+00	-3.230457305908203125e+00	9.712448120117187500e-01	-3.894550323486328125e+00	3.212142944335937500e+00	-3.338203430175781250e+00	-2.913352966308593750e+00	-1.654613494873046875e+00	-1.547348022460937500e+00	3.744075775146484375e+00	2.985542297363281250e+00	2.194862365722656250e-01	-3.775787353515625000e-02	-3.024829864501953125e+00	-2.909980773925781250e+00	3.586486816406250000e+00
2.863792419433593750e+00	-3.695213317871093750e+00	4.609222412109375000e-01	5.648002624511718750e-01	6.584281921386718750e-01	-6.206512451171875000e-02	-4.234127044677734375e+00	-2.605155944824218750e+00	4.281120300292968750e+00	-1.576660156250000000e+00	2.414253234863281250e+00	-2.486114501953125000e+00	1.555183410644531250e+00	5.674247741699218750e-01	3.761951446533203125e+00	9.166984558105468750e-01	4.879543304443359375e+00	5.682220458984375000e-01	-2.024095535278320312e+00	4.045303344726562500e+00	-2.426145553588867188e+00	2.745605468750000000e+00	1.487190246582031250e+00	-1.084999084472656250e+00	3.470817565917968750e+00	2.143981933593750000e+00	-1.253534317016601562e+00	-4.140968322753906250e-01	-3.097040176391601562e+00	2.788528442382812500e+00	-1.765417098999023438e+00	1.170509338378906250e+00	1.716804504394531250e+00	-4.634937286376953125e+00	-1.679981231689453125e+00	-2.090084075927734375e+00	-3.924486160278320312e+00	9.291267395019531250e-01	-2.787340164184570312e+00	4.315452575683593750e-01	-4.576066970825195312e+00	1.827407836914062500e+00	-1.908123016357421875e+00	-2.725860595703125000e+00	2.018432617187500000e-01	3.316043853759765625e+00	-2.976575851440429688e+00	-3.088039398193359375e+00	-6.081275939941406250e-01	-3.860637664794921875e+00
4.721031188964843750e-01	1.011913299560546875e+00	-1.741260528564453125e+00	4.641773223876953125e+00	4.253059387207031250e+00	-1.212059020996093750e+00	1.881103515625000000e+00	3.128463745117187500e+00	1.525115966796875000e-02	2.217781066894531250e+00	2.029430389404296875e+00	-2.984630584716796875e+00	2.602165222167968750e+00	2.179027557373046875e+00	4.072719573974609375e+00	4.840736389160156250e-01	7.514953613281250000e-01	-4.777976989746093750e+00	-9.130210876464843750e-01	3.618240356445312500e+00	-6.961059570312500000e-01	6.395339965820312500e-02	-4.077486038208007812e+00	2.610004425048828125e+00	-4.306125640869140625e+00	1.974578857421875000e+00	-4.018096923828125000e-01	-5.432929992675781250e-01	-3.007564544677734375e+00	8.397636413574218750e-01	2.987388610839843750e+00	3.268898010253906250e+00	1.122352600097656250e+00	-4.497528076171875000e-02	-2.998264312744140625e+00	-1.600139617919921875e+00	-3.026023864746093750e+00	-4.564895629882812500e-01	3.480960845947265625e+00	1.438827514648437500e-01	-1.945522308349609375e+00	-2.214153289794921875e+00	1.719425201416015625e+00	-4.214099884033203125e+00	-3.640659332275390625e+00	1.781471252441406250e+00	-2.291816711425781250e+00	-3.323303222656250000e+00	-8.129043579101562500e-01	-1.577121734619140625e+00
-1.771987915039062500e+00	-3.599670410156250000e+00	1.785783767700195312e+00	-3.773422241210937500e-01	1.107004165649414062e+00	2.712928771972656250e+00	2.741466522216796875e+00	-3.428588867187500000e+00	3.544712066650390625e-01	-1.234169006347656250e+00	-8.714675903320312500e-01	3.040809631347656250e+00	8.430519104003906250e-01	3.357200622558593750e+00	1.019872665405273438e+00	-1.164276123046875000e+00	-1.437644958496093750e-01	3.877311706542968750e+00	0.000000000000000000e+00	0.000000000000000000e+00	2.563505172729492188e+00	1.913597106933593750e+00	3.523937225341796875e+00	3.379348754882812500e+00	-3.065448760986328125e+00	6.173934936523437500e-01	2.342802047729492188e+00	6.029968261718750000e-01	-3.545475006103515625e+00	-3.939437866210937500e-01	-4.019847869873046875e+00	-2.715877532958984375e+00	-1.190689086914062500e+00	-6.479110717773437500e-01	1.294200897216796875e+00	9.336013793945312500e-01	-3.260715484619140625e+00	1.748115539550781250e+00	2.912771224975585938e+00	-5.442962646484375000e-01	-6.359863281250000000e-01	-4.198608398437500000e+00	8.457813262939453125e-01	-2.240020751953125000e+00	2.036401748657226562e+00	-4.403301239013671875e+00	-3.588867187500000000e-01	-2.065994262695312500e+00	6.706848144531250000e-01	5.853271484375000000e-02
-6.285686492919921875e-01	1.565048217773437500e+00	-1.108421325683593750e+00	-4.816535949707031250e+00	3.677206039428710938e+00	3.065368652343750000e+00	4.684967041015625000e+00	-1.949234008789062500e-01	-1.782007217407226562e+00	-1.728622436523437500e+00	-3.887643814086914062e+00	7.018051147460937500e-01	2.093582153320312500e+00	1.298637390136718750e+00	-3.760070800781250000e+00	-1.398757934570312500e+00	-2.044404983520507812e+00	-1.084220886230468750e+00	1.768756866455078125e+00	4.521049499511718750e+00	-3.242652893066406250e+00	2.346145629882812500e+00	-3.031009674072265625e+00	-5.632171630859375000e-01	-1.360338211059570312e+00	3.582176208496093750e+00	1.116054534912109375e+00	-9.410858154296875000e-02	1.917654037475585938e+00	-9.685134887695312500e-01	3.919525146484375000e-01	2.335937500000000000e+00	-3.254547119140625000e-01	-2.531333923339843750e+00	6.359024047851562500e-01	-1.070190429687500000e+00	0.000000000000000000e+00	0.000000000000000000e+00	-5.478515625000000000e-01	-3.839057922363281250e+00	2.792835235595703125e+00	2.380203247070312500e+00	-1.596923828125000000e+00	-3.507606506347656250e+00	-1.670816421508789062e+00	2.395378112792968750e+00	1.941108703613281250e-02	-4.987976074218750000e+00	-3.355579376220703125e+00	1.692718505859375000e+00
3.314521789550781250e+00	-2.906211853027343750e+00	7.441062927246093750e-01	1.231697082519531250e+00	9.563255310058593750e-01	6.066894531250000000e-01	-3.913209915161132812e+00	-1.956970214843750000e+00	4.705123901367187500e+00	-5.510635375976562500e-01	2.828052520751953125e+00	-1.745235443115234375e+00	1.825363159179687500e+00	1.260429382324218750e+00	3.988250732421875000e+00	1.497650146484375000e+00	-1.667566299438476562e+00	4.701377868652343750e+00	-2.068805694580078125e+00	3.398124694824218750e+00	1.812137603759765625e+00	-4.176673889160156250e-01	3.759105682373046875e+00	2.797817230224609375e+00	-9.473056793212890625e-01	2.211494445800781250e-01	-2.738641738891601562e+00	3.455505371093750000e+00	-1.459699630737304688e+00	1.809986114501953125e+00	1.980216979980468750e+00	-3.910091400146484375e+00	-1.340337753295898438e+00	-1.448364257812500000e+00	-3.590877532958984375e+00	1.601894378662109375e+00	-2.473623275756835938e+00	1.081962585449218750e+00	-4.234903335571289062e+00	2.504119873046875000e+00	-1.569520950317382812e+00	-2.082828521728515625e+00	5.616989135742187500e-01	3.975021362304687500e+00	-2.644601821899414062e+00	-2.439346313476562500e+00	-2.705307006835937500e-01	-3.204143524169921875e+00	-9.278812408447265625e-01	8.868598937988281250e-01
2.620735168457031250e+00	9.442329406738281250e-01	-1.290214538574218750e+00	3.018573760986328125e+00	3.264335632324218750e+00	7.546806335449218750e-01	1.821960449218750000e+00	4.339664459228515625e+00	4.883926391601562500e+00	-3.357925415039062500e-01	3.099609375000000000e+00	1.409084320068359375e+00	2.453964233398437500e+00	1.659412384033203125e+00	-4.328449249267578125e+00	6.088104248046875000e-01	0.000000000000000000e+00	0.000000000000000000e+00	-3.778236389160156250e+00	1.783550262451171875e+00	-1.942783355712890625e+00	4.101657867431640625e+00	-4.627227783203125000e-02	1.111698150634765625e+00	1.969985961914062500e+00	-1.953731536865234375e+00	-2.822006225585937500e+00	-8.484992980957031250e-01	3.429855346679687500e+00	2.436901092529296875e+00	-2.801582336425781250e+00	1.259090423583984375e+00	-1.489456176757812500e+00	-1.409923553466796875e+00	-2.598953247070312500e+00	3.013439178466796875e+00	-2.672267913818359375e+00	1.915805816650390625e+00	2.554244995117187500e-01	-1.364204406738281250e+00	2.632003784179687500e+00	-2.800338745117187500e+00	-1.053276062011718750e+00	6.959152221679687500e-01	4.424072265625000000e+00	1.653213500976562500e-01	1.651191711425781250e+00	-3.604572296142578125e+00	-1.357116699218750000e-01	-4.510791778564453125e+00
2.198221206665039062e+00	1.008415222167968750e+00	1.001819610595703125e+00	-2.238945007324218750e+00	-3.259666442871093750e+00	-8.732528686523437500e-01	-1.111022949218750000e+00	2.004547119140625000e-01	4.869100570678710938e+00	7.789459228515625000e-01	-9.773063659667968750e-01	-1.912094116210937500e+00	7.434749603271484375e-01	-1.596855163574218750e+00	-2.710985183715820312e+00	3.316955566406250000e-01	-4.617156982421875000e+00	1.854827880859375000e+00	-4.530677795410156250e-01	1.843681335449218750e+00	-2.439556121826171875e-01	-1.083229064941406250e+00	-1.095390319824218750e-01	-4.951736450195312500e+00	1.440296173095703125e+00	3.098999023437500000e+00	3.857219696044921875e+00	-5.997695922851562500e-01	4.697650909423828125e+00	-1.465362548828125000e+00	3.165403366088867188e+00	1.849769592285156250e+00	2.461252212524414062e+00	-3.047233581542968750e+00	3.419834136962890625e+00	-1.600204467773437500e+00	-2.332439422607421875e+00	2.561737060546875000e+00	2.733064651489257812e+00	-5.604171752929687500e-01	2.236106872558593750e+00	-4.347839355468750000e+00	-4.009342193603515625e-01	3.868148803710937500e+00	-2.922151565551757812e+00	1.420661926269531250e+00	1.186031341552734375e+00	-4.015258789062500000e+00	1.221704483032226562e+00	1.892837524414062500e+00
-3.840103149414062500e-01	4.282615184783935547e+00	-3.005982875823974609e+00	-3.270469665527343750e+00	-2.931518554687500000e-01	6.214115619659423828e-01	1.610968112945556641e+00	-2.594024658203125000e+00	4.741302490234375000e+00	1.282686710357666016e+00	-1.846817016601562500e+00	-4.240174293518066406e-01	-1.809265136718750000e+00	-1.735467433929443359e+00	2.419334411621093750e+00	1.530375719070434570e+00	2.743766784667968750e+00	2.585218429565429688e+00	-2.413070678710937500e+00	-5.514264106750488281e-02	0.000000000000000000e+00	0.000000000000000000e+00	2.865310668945312500e+00	-7.589948177337646484e-01	-1.413581848144531250e+00	2.497161388397216797e+00	1.887580871582031250e+00	4.155075073242187500e+00	3.651062011718750000e+00	-2.774002075195312500e+00	-1.801309108734130859e+00	-3.531349182128906250e+00	3.672080993652343750e+00	-4.469597339630126953e-02	-4.162597656250000000e-01	2.909376621246337891e+00	-1.225433349609375000e+00	1.839556694030761719e+00	5.026154518127441406e-01	-4.710357666015625000e+00	2.874649047851562500e+00	-2.002498865127563477e+00	-6.799926757812500000e-01	1.932835578918457031e-02	3.981880187988281250e+00	-2.155158996582031250e+00	-3.717514038085937500e+00	1.022067308425903320e+00	3.800582885742187500e-01	7.493617534637451172e-01
0.000000000000000000e+00	0.000000000000000000e+00	-3.603790283203125000e+00	-9.884643554687500000e-01	-7.615642547607421875e-01	7.979469299316406250e-01	3.944351196289062500e+00	-2.261531829833984375e+00	6.856746673583984375e-01	-2.187961578369140625e+00	-1.419651031494140625e+00	-4.758001327514648438e+00	-3.697969436645507812e+00	-1.661987304687500000e+00	-2.939077377319335938e+00	6.060180664062500000e-01	-3.034572601318359375e-01	4.084209442138671875e+00	4.272245407104492188e+00	-6.093521118164062500e-01	6.961231231689453125e-01	4.591491699218750000e+00	-1.899143218994140625e+00	1.414642333984375000e+00	6.906356811523437500e-01	-1.105628967285156250e+00	-5.805187225341796875e-01	-2.851821899414062500e+00	3.248493194580078125e+00	2.993206024169921875e+00	3.438949584960937500e-01	5.993232727050781250e-01	-1.475109100341796875e+00	-3.492942810058593750e+00	-3.382453918457031250e-01	-1.806282043457031250e+00	-2.392965316772460938e+00	2.638355255126953125e+00	-1.620929718017578125e+00	-4.136352539062500000e+00	2.523399353027343750e+00	6.021423339843750000e-01	-3.148515701293945312e+00	-4.763908386230468750e-01	1.777755737304687500e+00	-4.550754547119140625e+00	-2.041978836059570312e+00	-2.553939819335937500e-01	-4.098892211914062500e-03	-1.234573364257812500e+00
-3.303375244140625000e+00	-8.050880432128906250e-01	-4.704971313476562500e-01	3.471130371093750000e+00	-1.448730468750000000e+00	4.699630737304687500e-01	2.348220825195312500e+00	-1.468658447265625000e+00	-1.585411071777343750e+00	-2.374561309814453125e+00	-8.212127685546875000e-01	-3.356491088867187500e+00	3.921768188476562500e+00	-2.849418640136718750e+00	2.832824707031250000e+00	-3.149227142333984375e+00	-2.295455932617187500e-01	-4.458122253417968750e+00	2.843223571777343750e+00	1.461891174316406250e+00	5.343246459960937500e-01	2.992958068847656250e+00	-4.041458129882812500e+00	-1.585025787353515625e+00	-3.388214111328125000e-01	4.558120727539062500e+00	2.863121032714843750e+00	-2.791976928710937500e-01	8.987426757812500000e-01	6.084976196289062500e-01	3.344917297363281250e+00	-1.908370971679687500e+00	-1.595787048339843750e+00	2.929672241210937500e+00	1.891983032226562500e+00	-3.944541931152343750e+00	1.354118347167968750e+00	3.797409057617187500e+00	2.785926818847656250e+00	2.781455993652343750e+00	1.433105468750000000e+00	-5.398597717285156250e-01	-3.834037780761718750e+00	2.677024841308593750e+00	3.299224853515625000e+00	9.588546752929687500e-01	6.104278564453125000e-01	1.900253295898437500e+00	6.352233886718750000e-02	-1.063808441162109375e+00
2.769779205322265625e+00	-1.855808258056640625e+00	-2.418186187744140625e+00	-2.723503112792968750e+00	-4.796482086181640625e+00	4.042930603027343750e-01	3.434875488281250000e+00	-1.914863586425781250e+00	2.051418304443359375e+00	3.770683288574218750e+00	-5.378723144531250000e-03	-3.254642486572265625e+00	3.336593627929687500e+00	1.627609252929687500e+00	9.927902221679687500e-01	1.831436157226562500e+00	2.396087646484375000e-01	-6.241302490234375000e-01	-4.138298034667968750e+00	1.291641235351562500e+00	-3.138099670410156250e+00	1.698291778564453125e+00	-2.446033477783203125e+00	4.173870086669921875e+00	1.085597991943359375e+00	-3.506725311279296875e+00	-2.493427276611328125e+00	-3.882293701171875000e-01	4.717636108398437500e+00	3.440093994140625000e-02	3.099914550781250000e+00	-2.520275115966796875e+00	-1.747119903564453125e+00	-3.580970764160156250e+00	2.257572174072265625e+00	1.531017303466796875e+00	3.160781860351562500e+00	-1.303253173828125000e+00	-2.780113220214843750e-01	-2.637790679931640625e+00	8.683967590332031250e-01	4.150058746337890625e+00	-1.155105590820312500e+00	1.173271179199218750e+00	0.000000000000000000e+00	0.000000000000000000e+00	1.570480346679687500e+00	1.522319793701171875e+00	-3.071739196777343750e+00	-2.562980651855468750e+00
-4.743385314941406250e+00	-2.475910186767578125e-01	4.436721801757812500e-01	-4.932184219360351562e+00	-3.172733306884765625e+00	-1.715377807617187500e+00	-8.926239013671875000e-01	-7.097301483154296875e-01	2.467273712158203125e+00	3.894405364990234375e-01	-2.189514160156250000e+00	-7.493591308593750000e-01	3.987808227539062500e-01	-3.657175064086914062e+00	4.857723236083984375e+00	1.695470809936523438e-01	1.092346191406250000e+00	4.309085845947265625e+00	2.177124023437500000e+00	4.114986419677734375e+00	-1.514648437500000000e+00	1.516632080078125000e+00	2.040519714355468750e-01	1.116569519042968750e+00	9.221458435058593750e-01	3.193849563598632812e+00	-2.133686065673828125e+00	1.261480331420898438e+00	-1.649757385253906250e+00	-3.164840698242187500e+00	-8.465995788574218750e-01	1.448469161987304688e+00	2.767448425292968750e+00	-3.920359611511230469e+00	-3.547801971435546875e+00	2.858581542968750000e+00	4.668312072753906250e+00	-8.891696929931640625e-01	3.125915527343750000e-01	-1.086761474609375000e+00	2.726661682128906250e+00	-1.721796035766601562e+00	2.814037322998046875e+00	1.621301651000976562e+00	-7.158393859863281250e-01	3.268129348754882812e+00	4.152984619140625000e-01	-2.391144752502441406e+00	1.521415710449218750e+00	-2.977451324462890625e+00
-4.554290771484375000e+00	6.352233886718750000e-02	1.344604492187500000e+00	-1.816085815429687500e+00	-2.189147949218750000e+00	3.177696228027343750e+00	1.152778625488281250e+00	2.508895874023437500e+00	1.970565795898437500e+00	-3.315979003906250000e+00	2.166809082031250000e+00	6.238555908203125000e-02	1.805923461914062500e+00	6.300125122070312500e-01	-1.080711364746093750e+00	3.260406494140625000e+00	3.311157226562500000e-02	1.961265563964843750e+00	3.870483398437500000e+00	1.889549255371093750e+00	-1.514450073242187500e+00	-1.261016845703125000e+00	2.522125244140625000e-01	-2.145050048828125000e+00	2.121162414550781250e+00	1.908744812011718750e+00	-3.432556152343750000e+00	8.348922729492187500e-01	-2.096267700195312500e+00	7.923355102539062500e-01	-4.711639404296875000e+00	7.623138427734375000e-01	-2.620979309082031250e+00	-1.740036010742187500e+00	1.914466857910156250e+00	-2.185066223144531250e+00	-2.658233642578125000e-01	-6.253662109375000000e-01	-2.249031066894531250e+00	-4.711608886718750000e-01	-2.102241516113281250e+00	-2.210105895996093750e+00	-9.523773193359375000e-02	-4.327812194824218750e+00	2.093452453613281250e+00	3.019096374511718750e+00	4.629501342773437500e+00	-9.867858886718750000e-01	-6.974182128906250000e-01	-4.647071838378906250e+00
7.241821289062500000e-01	2.048530578613281250e+00	-4.757843017578125000e-01	-2.261955261230468750e+00	-4.433879852294921875e+00	-3.603134155273437500e-01	2.921539306640625000e+00	2.732398986816406250e+00	-2.116531372070312500e+00	-7.616844177246093750e-01	1.739967346191406250e+00	-3.860301971435546875e+00	4.451446533203125000e-01	-2.810966491699218750e+00	3.652805328369140625e+00	-1.175445556640625000e+00	1.142604827880859375e+00	-1.595859527587890625e+00	-1.520439147949218750e+00	3.661087036132812500e+00	-2.814205169677734375e+00	-1.645172119140625000e+00	-2.177379608154296875e+00	-8.687591552734375000e-02	-1.510917663574218750e+00	1.446502685546875000e+00	-2.936515808105468750e-01	2.463916778564453125e+00	1.900901794433593750e-01	-4.568866729736328125e+00	-1.515007019042968750e+00	-2.952545166015625000e+00	-2.632114410400390625e+00	3.479923248291015625e+00	-4.350303649902343750e+00	2.028347015380859375e+00	-2.103961944580078125e+00	-4.442852020263671875e+00	6.590232849121093750e-01	-4.094852447509765625e+00	-6.040229797363281250e-01	3.066104888916015625e+00	4.698276519775390625e+00	1.274841308593750000e+00	-3.464412689208984375e+00	2.700389862060546875e+00	2.800643920898437500e+00	4.018146514892578125e+00	8.225326538085937500e-01	7.712440490722656250e-01
4.808303833007812500e+00	-8.619346618652343750e-01	5.330200195312500000e-01	-4.524726867675781250e-01	8.693695068359375000e-02	-4.370952606201171875e+00	1.691024780273437500e+00	5.709075927734375000e-02	1.199241638183593750e+00	-2.014209747314453125e+00	1.484718322753906250e+00	1.863660812377929688e+00	1.586135864257812500e+00	1.178710937500000000e+00	-7.620315551757812500e-01	2.163143157958984375e+00	-1.093856811523437500e+00	-3.786994934082031250e+00	-2.381019592285156250e+00	-3.585720062255859375e+00	3.135391235351562500e+00	-2.770736694335937500e+00	2.775588989257812500e+00	-6.018180847167968750e-01	-3.589790344238281250e+00	-1.546421051025390625e-01	-4.712245941162109375e+00	-1.093482971191406250e-01	-2.256912231445312500e+00	4.172966003417968750e+00	4.136619567871093750e+00	2.557342529296875000e+00	1.725784301757812500e+00	-1.019346237182617188e+00	2.163017272949218750e+00	-1.495128631591796875e+00	-5.053710937500000000e-01	-9.570064544677734375e-01	3.438545227050781250e+00	-1.695989608764648438e+00	9.596710205078125000e-01	8.313999176025390625e-01	3.164527893066406250e+00	1.989536285400390625e+00	5.965270996093750000e-01	-3.204675674438476562e+00	-2.867042541503906250e+00	9.639472961425781250e-01	-9.110641479492187500e-01	-4.865596771240234375e+00
1.634613037109375000e+00	-8.127422332763671875e-01	1.315265655517578125e+00	3.478507995605468750e-01	-4.117748260498046875e+00	-2.263597488403320312e+00	2.328857421875000000e+00	3.748191833496093750e+00	-1.212623596191406250e+00	1.327392578125000000e+00	-3.451271057128906250e-01	4.569067001342773438e+00	1.795181274414062500e+00	-1.524791717529296875e-01	-4.644298553466796875e+00	-1.184492111206054688e+00	1.475925445556640625e+00	1.650100708007812500e+00	-3.778724670410156250e-01	-2.397260665893554688e+00	3.940925598144531250e+00	-2.221645355224609375e+00	-1.141918182373046875e+00	-3.598363876342773438e+00	6.745452880859375000e-01	1.370964050292968750e-01	2.963592529296875000e+00	-4.457378387451171875e-01	3.807804107666015625e+00	2.185930252075195312e+00	1.949108123779296875e+00	-2.651056289672851562e+00	-3.460926055908203125e+00	3.532524108886718750e+00	3.018581390380859375e+00	-2.806118011474609375e+00	-4.164199829101562500e-01	5.076732635498046875e-01	2.464622497558593750e+00	-1.264377593994140625e+00	-2.260559082031250000e+00	3.331554412841796875e+00	-1.828510284423828125e+00	2.177347183227539062e+00	-3.114170074462890625e+00	-2.940282821655273438e+00	-1.312973022460937500e+00	-1.807470321655273438e+00	4.579963684082031250e-01	-4.792537689208984375e-01
-2.089241027832031250e+00	-3.207702636718750000e+00	-4.441291809082031250e+00	-5.359973907470703125e-01	1.998138427734375000e-01	6.576080322265625000e-01	-1.129341125488281250e+00	2.607184410095214844e+00	2.417861938476562500e+00	4.276115417480468750e+00	-9.817581176757812500e-01	3.832244873046875000e+00	1.356109619140625000e+00	-4.805451393127441406e+00	-1.962585449218750000e-01	-1.698994636535644531e+00	2.305114746093750000e+00	-1.765448570251464844e+00	2.558654785156250000e+00	-2.837663650512695312e+00	8.407592773437500000e-01	4.608726501464843750e-01	-2.406394958496093750e+00	-4.276290893554687500e+00	3.122917175292968750e+00	-2.477682113647460938e+00	0.000000000000000000e+00	0.000000000000000000e+00	2.720527648925781250e+00	1.765474319458007812e+00	-1.992004394531250000e+00	3.362762451171875000e+00	-8.386611938476562500e-01	-4.911709785461425781e+00	-5.173492431640625000e-01	4.313879013061523438e-01	-2.181495666503906250e+00	-9.602966308593750000e-01	6.385040283203125000e-02	-4.287200927734375000e+00	-9.128189086914062500e-01	-6.234073638916015625e-01	3.481269836425781250e+00	-1.882174491882324219e+00	3.778610229492187500e+00	-2.498101234436035156e+00	-3.473800659179687500e+00	-1.381418228149414062e+00	1.995010375976562500e-01	4.265096664428710938e+00
8.122701644897460938e-01	-8.388795852661132812e-01	7.328662872314453125e-01	4.519313812255859375e+00	-9.662408828735351562e-01	1.620859146118164062e+00	3.313049316406250000e+00	-1.535081863403320312e-01	0.000000000000000000e+00	0.000000000000000000e+00	2.998470306396484375e+00	-1.689131736755371094e+00	1.188392639160156250e+00	-2.854123115539550781e+00	-1.143840789794921875e+00	-4.379581451416015625e+00	-1.645139694213867188e+00	-3.187143325805664062e+00	-7.069997787475585938e-01	-2.194166183471679688e+00	-2.610964775085449219e+00	1.463583946228027344e+00	4.833717346191406250e+00	5.419626235961914062e-01	-1.358025550842285156e+00	3.717695236206054688e+00	6.022653579711914062e-01	-3.162620544433593750e+00	9.876737594604492188e-01	-4.765539169311523438e+00	4.025018692016601562e+00	1.337444305419921875e+00	3.390258789062500000e+00	-3.468643188476562500e+00	-7.244148254394531250e-01	-7.443618774414062500e-02	-1.281628608703613281e+00	-2.569682121276855469e+00	3.340122222900390625e+00	3.026453018188476562e+00	1.240065574645996094e+00	3.257884979248046875e-01	2.254764556884765625e+00	2.898426055908203125e+00	1.642824172973632812e+00	-1.820547103881835938e+00	3.054998397827148438e+00	1.921581268310546875e+00	4.242515563964843750e+00	-2.379846572875976562e+00
2.148063659667968750e+00	-1.801803588867187500e+00	7.518768310546875000e-01	-1.484855651855468750e+00	3.470390319824218750e+00	5.336380004882812500e-01	6.938476562500000000e-01	1.736923217773437500e+00	4.467582702636718750e+00	-1.574081420898437500e+00	-5.654067993164062500e-01	4.950637817382812500e+00	1.756439208984375000e-01	-3.784164428710937500e+00	-4.606552124023437500e-01	-3.612304687500000000e+00	5.991973876953125000e-01	-3.731079101562500000e-01	-1.394653320312500000e+00	-4.563903808593750000e+00	2.450027465820312500e+00	-2.930183410644531250e+00	1.680480957031250000e+00	-5.963211059570312500e-01	-3.259597778320312500e+00	-4.788208007812500000e-02	8.499298095703125000e-01	2.402992248535156250e+00	4.143196105957031250e+00	-2.626029968261718750e+00	3.008956909179687500e+00	-2.554275512695312500e+00	4.099754333496093750e+00	-1.014617919921875000e+00	4.150382995605468750e+00	1.390472412109375000e+00	1.679000854492187500e-01	1.318443298339843750e+00	-2.190643310546875000e+00	-2.271652221679687500e-01	-4.948043823242187500e-01	1.248565673828125000e+00	-3.684204101562500000e+00	2.315811157226562500e+00	1.649475097656250000e-02	-6.889190673828125000e-01	-1.117668151855468750e+00	3.584823608398437500e-01	4.795982360839843750e+00	4.633483886718750000e-01
-4.119337558746337891e+00	-2.141391754150390625e+00	8.520746231079101562e-01	-1.480869293212890625e+00	2.637783050537109375e+00	-3.599052429199218750e-01	1.613857269287109375e+00	4.291469573974609375e+00	2.872211456298828125e+00	3.063983917236328125e+00	-3.419418811798095703e+00	-1.396827697753906250e-01	9.161348342895507812e-01	-4.724044799804687500e+00	1.228833198547363281e+00	-2.905502319335937500e-01	-2.406213760375976562e+00	-2.380184173583984375e+00	1.002126693725585938e+00	2.112674713134765625e+00	1.782078742980957031e+00	2.935207366943359375e+00	1.366583824157714844e+00	-4.227531433105468750e+00	-1.514835357666015625e-01	-4.911766052246093750e+00	-4.668035507202148438e+00	9.944534301757812500e-02	0.000000000000000000e+00	0.000000000000000000e+00	1.574604034423828125e+00	-3.606365203857421875e+00	-4.124746799468994141e+00	1.230525970458984375e+00	4.026631355285644531e+00	9.587364196777343750e-01	-2.344456195831298828e+00	-3.676044464111328125e+00	4.914280891418457031e+00	-4.116401672363281250e-01	-2.205114364624023438e+00	-1.302768707275390625e+00	3.525474548339843750e+00	1.955875396728515625e+00	-8.202710151672363281e-01	6.833801269531250000e-01	-8.311538696289062500e-01	1.832866668701171875e+00	-4.498109817504882812e-01	1.268524169921875000e+00
6.324844360351562500e-01	-9.269027709960937500e-01	-1.656967163085937500e+00	1.828796386718750000e+00	-8.269500732421875000e-02	-3.686103820800781250e+00	-1.028877258300781250e+00	3.288497924804687500e-01	-8.330230712890625000e-01	3.704216003417968750e+00	-1.192977905273437500e+00	4.272468566894531250e+00	6.681137084960937500e-01	-2.067649841308593750e+00	4.366622924804687500e+00	2.293495178222656250e+00	4.096839904785156250e+00	2.212524414062500000e-04	-2.900421142578125000e+00	-1.755416870117187500e+00	1.701118469238281250e+00	-6.020355224609375000e-01	-2.749092102050781250e+00	1.499160766601562500e+00	4.497566223144531250e+00	-1.282699584960937500e+00	-3.921516418457031250e+00	-2.300827026367187500e+00	-1.086929321289062500e+00	1.459602355957031250e+00	-3.265892028808593750e+00	3.025024414062500000e+00	3.887390136718750000e+00	1.062492370605468750e+00	-3.095214843750000000e+00	-6.716842651367187500e-01	1.629829406738281250e+00	2.646797180175781250e+00	-2.153869628906250000e+00	-2.559890747070312500e+00	-3.697090148925781250e+00	-9.902191162109375000e-01	-5.964431762695312500e-01	-4.706344604492187500e+00	-2.124649047851562500e+00	-4.248306274414062500e+00	2.889152526855468750e+00	-1.088539123535156250e+00	-4.815597534179687500e+00	-9.179306030273437500e-01
6.224021911621093750e-01	2.324485778808593750e-01	-1.895295619964599609e+00	-4.114875793457031250e+00	-3.329329967498779297e+00	2.671775817871093750e+00	-2.449164390563964844e-01	4.712337493896484375e+00	3.040705680847167969e+00	-2.994720458984375000e+00	2.746104240417480469e+00	2.795410156250000000e+00	1.063316345214843750e+00	2.592025756835937500e+00	0.000000000000000000e+00	0.000000000000000000e+00	6.628417968750000000e-01	-3.288066864013671875e+00	2.173516273498535156e+00	6.099243164062500000e-01	-4.172303199768066406e+00	-1.842411041259765625e+00	-2.252535343170166016e+00	2.980487823486328125e+00	3.243341445922851562e+00	1.236221313476562500e+00	2.106175422668457031e+00	2.970352172851562500e+00	-9.465112686157226562e-01	1.020149230957031250e+00	2.140975952148437500e+00	1.878517150878906250e+00	9.512739181518554688e-01	-2.655014038085937500e+00	-1.195039272308349609e+00	3.831184387207031250e+00	1.480158805847167969e+00	-2.235244750976562500e+00	2.828569412231445312e+00	-4.111713409423828125e+00	-1.009405136108398438e+00	2.572063446044921875e+00	1.080087661743164062e+00	-3.872497558593750000e+00	4.102268218994140625e-01	-3.936084747314453125e+00	2.797964096069335938e+00	3.853572845458984375e+00	3.030729293823242188e-02	3.395210266113281250e+00
3.029508590698242188e+00	2.187614440917968750e+00	-4.348566055297851562e+00	-1.283870697021484375e+00	-3.250770568847656250e+00	-1.837444305419921875e+00	-2.225275039672851562e+00	2.001159667968750000e+00	3.026227951049804688e+00	3.547382354736328125e+00	-8.918991088867187500e-01	3.263339996337890625e+00	-3.277929306030273438e+00	-3.158931732177734375e+00	-2.317340850830078125e+00	-9.686851501464843750e-01	4.318647384643554688e+00	-2.151412963867187500e-01	2.301881790161132812e+00	-4.168502807617187500e+00	-1.004545211791992188e+00	-1.908920288085937500e+00	5.611820220947265625e-01	-3.399673461914062500e+00	1.962099075317382812e+00	3.879611968994140625e+00	-8.233947753906250000e-01	2.027328491210937500e+00	-2.158775329589843750e-01	-1.091480255126953125e+00	-1.485004425048828125e-01	2.114562988281250000e+00	1.222509384155273438e+00	-4.433128356933593750e+00	-1.091436386108398438e+00	2.629558563232421875e+00	-4.190578460693359375e+00	-2.414066314697265625e+00	4.847566604614257812e+00	9.729499816894531250e-01	-3.306821823120117188e+00	3.312019348144531250e+00	-2.834798812866210938e+00	2.320289611816406250e+00	-1.222209930419921875e-01	-3.427322387695312500e+00	-2.074644088745117188e+00	-2.200180053710937500e+00	1.528644561767578125e-01	-4.683521270751953125e+00
1.697292327880859375e+00	-6.717987060546875000e-01	1.333507537841796875e+00	4.777164459228515625e-01	-4.056373596191406250e+00	-2.195779800415039062e+00	2.407299041748046875e+00	3.868686676025390625e+00	-1.225223541259765625e+00	1.190374374389648438e+00	-3.407745361328125000e-01	4.667060852050781250e+00	1.839702606201171875e+00	-1.222801208496093750e-02	-4.566665649414062500e+00	-1.118419647216796875e+00	1.550533294677734375e+00	1.773235321044921875e+00	-3.328323364257812500e-01	-2.390752792358398438e+00	4.012977600097656250e+00	-2.075756072998046875e+00	-1.078422546386718750e+00	-3.541616439819335938e+00	6.664314270019531250e-01	2.646923065185546875e-01	3.034011840820312500e+00	-2.977046966552734375e-01	3.879722595214843750e+00	2.317476272583007812e+00	2.011425018310546875e+00	-2.559957504272460938e+00	-3.386325836181640625e+00	3.574491500854492188e+00	3.086196899414062500e+00	-2.653953552246093750e+00	-2.399902343750000000e-01	6.101322174072265625e-01	-4.969730377197265625e+00	-1.477127075195312500e-01	2.560066223144531250e+00	-1.100040435791015625e+00	-2.188499450683593750e+00	3.314285278320312500e+00	-1.685153961181640625e+00	2.166423797607421875e+00	-3.052097320556640625e+00	-2.881776809692382812e+00	-1.253372192382812500e+00	-1.744733810424804688e+00
-3.653182983398437500e-01	-3.193130493164062500e+00	-2.347991943359375000e+00	-2.747375488281250000e+00	-1.700057983398437500e+00	2.299087524414062500e+00	-6.512298583984375000e-01	4.583267211914062500e+00	-1.426330566406250000e+00	-1.748725891113281250e+00	0.000000000000000000e+00	0.000000000000000000e+00	-1.043586730957031250e+00	-3.117935180664062500e+00	2.379837036132812500e-01	-1.675445556640625000e+00	1.145362854003906250e+00	2.531654357910156250e+00	-4.017021179199218750e+00	8.989715576171875000e-01	-1.225494384765625000e+00	-2.441207885742187500e+00	-7.134170532226562500e-01	-4.201599121093750000e+00	1.559219360351562500e+00	1.343948364257812500e+00	-1.888916015625000000e+00	-2.254425048828125000e+00	-1.719322204589843750e+00	2.957649230957031250e+00	4.029083251953125000e+00	-6.528015136718750000e-01	-4.507614135742187500e+00	-3.296813964843750000e-01	-1.016654968261718750e+00	3.487091064453125000e-01	-2.583168029785156250e+00	-2.096092224121093750e+00	-7.709884643554687500e-01	3.278572082519531250e+00	-7.881469726562500000e-01	1.425491333007812500e+00	4.768203735351562500e+00	1.375709533691406250e+00	2.258247375488281250e+00	-9.111022949218750000e-01	1.557914733886718750e+00	-4.500923156738281250e+00	-2.041427612304687500e+00	-5.045394897460937500e-01
1.562030792236328125e+00	-4.743919372558593750e+00	1.271656036376953125e+00	-3.636297225952148438e+00	2.666530609130859375e+00	-3.123664855957031250e-02	-1.054805755615234375e+00	-3.010562896728515625e+00	-2.770347595214843750e-01	6.389636993408203125e-01	-2.759506225585937500e+00	2.872056961059570312e+00	1.733879089355468750e+00	4.399948120117187500e+00	1.746994018554687500e+00	-4.113918304443359375e+00	1.757572174072265625e+00	-2.181217193603515625e+00	5.931282043457031250e-01	-3.777458190917968750e+00	-6.716156005859375000e-01	3.471092224121093750e+00	3.925045013427734375e+00	-1.890937805175781250e+00	6.478843688964843750e-01	2.200363159179687500e+00	-3.227947235107421875e+00	-5.381698608398437500e-01	-1.493652343750000000e+00	2.555953979492187500e+00	4.336509704589843750e+00	-1.353874206542968750e-01	1.230621337890625000e-02	-3.423843383789062500e+00	4.055919647216796875e+00	1.848468780517578125e+00	-2.035884857177734375e+00	-8.433780670166015625e-01	-1.474700927734375000e+00	-2.005178451538085938e+00	3.885955810546875000e-01	-4.421741485595703125e+00	-1.649894714355468750e-01	-1.755006790161132812e+00	1.057571411132812500e+00	-4.294086456298828125e+00	3.510250091552734375e+00	2.214502334594726562e+00	4.787010192871093750e+00	-1.177087783813476562e+00
-3.789424896240234375e+00	2.778579711914062500e+00	2.359966278076171875e+00	-3.432144165039062500e+00	5.422477722167968750e-01	4.368576049804687500e+00	-4.763950347900390625e+00	9.389801025390625000e-01	-3.363899230957031250e+00	-3.343788146972656250e+00	3.640186309814453125e+00	3.845748901367187500e-01	1.756946563720703125e+00	4.662734985351562500e+00	1.233829498291015625e+00	-3.382949829101562500e-01	3.043003082275390625e+00	7.032928466796875000e-01	-1.425338745117187500e+00	-5.129241943359375000e-01	7.553672790527343750e-01	3.294013977050781250e+00	-2.404201507568359375e+00	-4.206436157226562500e+00	-3.961868286132812500e-01	3.160186767578125000e+00	-3.032264709472656250e+00	1.137969970703125000e+00	-1.091423034667968750e-01	-4.569221496582031250e+00	-3.933197021484375000e+00	-2.955314636230468750e+00	2.417819976806640625e+00	1.614944458007812500e+00	1.750858306884765625e+00	-2.315597534179687500e+00	-1.709136962890625000e+00	2.939064025878906250e+00	1.071582794189453125e+00	-3.404136657714843750e+00	8.706474304199218750e-01	2.444381713867187500e-01	-2.891014099121093750e+00	-2.166114807128906250e+00	4.274166107177734375e+00	7.224502563476562500e-01	-2.819232940673828125e+00	2.218536376953125000e+00	1.011936187744140625e+00	-4.493804931640625000e+00
-2.005496978759765625e+00	-3.602279663085937500e+00	9.401435852050781250e-01	-4.773731231689453125e+00	1.292274475097656250e+00	-3.745471954345703125e+00	7.225303649902343750e-01	-2.557060241699218750e+00	-2.024448394775390625e+00	-2.253131866455078125e+00	2.460834503173828125e+00	-7.122917175292968750e-01	-6.826210021972656250e-01	-4.087448120117187500e-01	-4.114398956298828125e+00	2.669399261474609375e+00	2.380775451660156250e+00	-4.144374847412109375e+00	4.662124633789062500e+00	-3.903961181640625000e-01	2.417243957519531250e+00	1.563125610351562500e+00	1.297893524169921875e+00	3.539485931396484375e+00	-4.412929534912109375e+00	1.346313476562500000e+00	1.752864837646484375e+00	-3.266948699951171875e+00	3.353118896484375000e-03	1.740215301513671875e+00	1.215576171875000000e+00	1.241619110107421875e+00	2.924282073974609375e+00	2.541294097900390625e+00	-3.090560913085937500e+00	-1.926181793212890625e+00	4.360977172851562500e+00	2.444610595703125000e-01	-4.752845764160156250e+00	-3.463249206542968750e-01	2.768390655517578125e+00	-2.944969177246093750e+00	1.129947662353515625e+00	-3.078231811523437500e+00	3.634864807128906250e+00	1.681232452392578125e+00	-6.245269775390625000e-01	-1.600437164306640625e+00	-2.687614440917968750e+00	-1.365154266357421875e+00
-5.720329284667968750e-01	3.979492187500000000e-01	1.418781280517578125e+00	-6.775817871093750000e-01	1.829170227050781250e+00	-1.691413879394531250e+00	2.927845001220703125e+00	-1.564735412597656250e+00	-4.733772277832031250e+00	-1.348762512207031250e+00	-4.525104522705078125e+00	-1.974178314208984375e+00	-7.018699645996093750e-01	-3.118640899658203125e+00	-2.625942230224609375e+00	-4.235385894775390625e+00	1.563789367675781250e+00	-2.747062683105468750e+00	-3.646991729736328125e+00	-1.308982849121093750e+00	-1.342163085937500000e+00	-1.089374542236328125e+00	-1.402359008789062500e-01	-4.246902465820312500e+00	2.701187133789062500e-01	-1.161155700683593750e+00	0.000000000000000000e+00	0.000000000000000000e+00	2.262599945068359375e+00	2.859088897705078125e+00	-3.650913238525390625e+00	-2.940555572509765625e+00	-1.667388916015625000e+00	1.596679687500000000e-01	-2.111572265625000000e+00	4.133541107177734375e+00	-1.788532257080078125e+00	2.461444854736328125e+00	2.795482635498046875e+00	1.876029968261718750e+00	1.051750183105468750e+00	3.050258636474609375e+00	3.502868652343750000e+00	-1.922595977783203125e+00	-2.105571746826171875e+00	3.029296875000000000e+00	1.052093505859375000e+00	-3.161075592041015625e+00	1.669048309326171875e+00	4.155620574951171875e+00
-3.822391510009765625e+00	1.930526733398437500e+00	-7.355098724365234375e-01	-8.328437805175781250e-01	-2.848117828369140625e+00	2.777397155761718750e+00	-3.333770751953125000e+00	-1.811500549316406250e+00	-4.685224533081054688e+00	-9.419250488281250000e-02	1.506219863891601562e+00	-4.510860443115234375e+00	-3.470325469970703125e-01	-3.247859954833984375e+00	5.795001983642578125e-01	-9.120674133300781250e-01	7.347793579101562500e-01	2.339324951171875000e-01	-1.674627304077148438e+00	-2.091331481933593750e-01	2.380519866943359375e+00	-6.685295104980468750e-01	-1.270427703857421875e-01	-4.323699951171875000e+00	1.327342987060546875e+00	-1.258773803710937500e-01	3.017986297607421875e+00	2.819938659667968750e-01	-2.922782897949218750e-01	1.105426788330078125e+00	-1.053987503051757812e+00	-2.119812011718750000e+00	2.450584411621093750e+00	-1.333827972412109375e+00	1.481258392333984375e+00	-1.803089141845703125e+00	1.412525177001953125e+00	4.396705627441406250e+00	-8.701553344726562500e-01	3.515308380126953125e+00	-2.374929428100585938e+00	-3.766258239746093750e+00	-3.496833801269531250e+00	-3.110874176025390625e+00	-1.734249114990234375e+00	4.560844421386718750e+00	-4.482810974121093750e+00	-1.304927825927734375e+00	2.589811325073242188e+00	-3.121959686279296875e+00
-4.235870361328125000e+00	1.160125732421875000e-01	1.329154968261718750e+00	-2.882232666015625000e-01	-6.518783569335937500e-01	1.693878173828125000e-01	-3.725936889648437500e+00	-3.087844848632812500e-01	2.773162841796875000e+00	-4.068378448486328125e+00	2.758712768554687500e-01	1.159729003906250000e+00	1.705749511718750000e+00	2.903144836425781250e+00	1.193664550781250000e+00	-4.578033447265625000e+00	6.504211425781250000e-01	-2.130889892578125000e-01	-1.822120666503906250e+00	-1.429813385009765625e+00	1.939270019531250000e+00	1.226432800292968750e+00	-3.722015380859375000e+00	5.224609375000000000e-01	-4.327545166015625000e+00	1.483718872070312500e+00	-2.306915283203125000e+00	3.816108703613281250e+00	4.735488891601562500e-01	4.660110473632812500e-01	9.850234985351562500e-01	-1.297790527343750000e+00	-1.891632080078125000e-01	6.581726074218750000e-01	-2.799034118652343750e+00	2.587638854980468750e+00	6.914291381835937500e-01	3.256790161132812500e+00	-8.830032348632812500e-01	8.198318481445312500e-01	-3.194389343261718750e+00	1.473846435546875000e+00	9.230270385742187500e-01	4.333099365234375000e+00	3.958992004394531250e+00	1.983634948730468750e+00	3.247535705566406250e+00	-1.606208801269531250e+00	-3.356933593750000000e-01	2.410049438476562500e+00
2.862541198730468750e+00	4.035984039306640625e+00	3.559844970703125000e+00	2.385227203369140625e+00	-4.549255371093750000e-01	2.858879089355468750e+00	-9.350585937500000000e-02	4.103237152099609375e+00	-4.694061279296875000e-01	4.471645355224609375e-01	-1.110946655273437500e+00	6.565856933593750000e-01	7.239456176757812500e-01	-2.337738037109375000e+00	-5.696640014648437500e-01	1.770202636718750000e+00	-2.492790222167968750e+00	-3.077568054199218750e+00	-1.573936462402343750e+00	-2.224531173706054688e+00	-4.104042053222656250e+00	1.731199264526367188e+00	1.286926269531250000e-01	7.692699432373046875e-01	3.897430419921875000e+00	-2.959329605102539062e+00	2.500579833984375000e+00	1.875801086425781250e-01	-7.180023193359375000e-02	-4.027066230773925781e+00	-2.160797119140625000e+00	9.986286163330078125e-01	-2.510391235351562500e+00	3.150283813476562500e+00	4.970756530761718750e+00	3.593292236328125000e-01	1.205284118652343750e+00	4.229318618774414062e+00	3.953399658203125000e+00	6.903285980224609375e-01	-1.378372192382812500e+00	-3.878278732299804688e+00	-2.453506469726562500e+00	-4.175110816955566406e+00	3.579856872558593750e+00	-5.139312744140625000e-01	-3.574180603027343750e+00	2.747056961059570312e+00	-3.141616821289062500e+00	2.264934539794921875e+00
2.907474517822265625e+00	-5.343246459960937500e-02	-1.838264465332031250e-01	6.595954895019531250e-01	-1.987247467041015625e+00	1.177249908447265625e+00	-2.350151062011718750e+00	2.356927871704101562e+00	7.942161560058593750e-01	-4.747266769409179688e+00	-3.637413024902343750e+00	5.387115478515625000e-02	-1.301021575927734375e+00	2.103492736816406250e+00	-4.883655548095703125e+00	-1.661033630371093750e-01	1.562053680419921875e+00	3.879365921020507812e+00	-8.339157104492187500e-01	-9.779148101806640625e-01	2.892150878906250000e-01	-1.148460388183593750e+00	-3.398864746093750000e+00	-3.628822326660156250e+00	-1.430316925048828125e+00	-4.073253631591796875e+00	-1.042190551757812500e+00	-2.029165267944335938e+00	1.923049926757812500e+00	-5.010833740234375000e-01	-4.584922790527343750e+00	1.025243759155273438e+00	-2.794628143310546875e+00	-3.382970809936523438e+00	4.169048309326171875e+00	4.527282714843750000e-02	9.860420227050781250e-01	-3.344976425170898438e+00	-2.504650115966796875e+00	-2.081539154052734375e+00	-3.157546997070312500e+00	-2.274389266967773438e+00	-1.322036743164062500e+00	3.217708587646484375e+00	2.158016204833984375e+00	-2.832757949829101562e+00	2.903213500976562500e-01	3.886617660522460938e+00	-1.324611663818359375e+00	3.209648132324218750e-01
-2.822227478027343750e+00	-2.165009975433349609e+00	-3.243732452392578125e-01	-4.655233860015869141e+00	-3.448055267333984375e+00	2.064747810363769531e+00	-1.138185501098632812e+00	-2.454843521118164062e-01	1.247234344482421875e+00	-3.228944301605224609e+00	-4.916801452636718750e-01	-4.798936843872070312e-01	-9.861354827880859375e-01	-2.350405216217041016e+00	2.370660781860351562e+00	-6.715402603149414062e-01	2.466966629028320312e+00	-3.607082366943359375e-02	-3.935390472412109375e+00	-1.417315483093261719e+00	0.000000000000000000e+00	0.000000000000000000e+00	4.015007019042968750e-01	-2.448039054870605469e+00	3.928857803344726562e+00	-1.237098693847656250e+00	-3.092987060546875000e+00	-2.611255645751953125e-02	2.879083633422851562e+00	-1.706023216247558594e+00	-3.998083114624023438e+00	6.003847122192382812e-01	3.046266555786132812e+00	-3.851413726806640625e-01	-1.565187454223632812e+00	1.506690025329589844e+00	-3.242326736450195312e+00	3.285708427429199219e+00	1.788293838500976562e+00	-9.504146575927734375e-01	3.181970596313476562e+00	2.046228408813476562e+00	-3.578767776489257812e+00	-4.775085449218750000e-01	8.023891448974609375e-01	1.589987754821777344e+00	1.113656997680664062e+00	3.900015830993652344e+00	-2.166690826416015625e+00	-3.704497337341308594e+00
3.778720855712890625e+00	2.677322387695312500e+00	-1.238109588623046875e+00	-3.052673339843750000e-01	-5.698623657226562500e-01	-3.230590820312500000e-01	2.218441009521484375e+00	1.437690734863281250e+00	2.476757049560546875e+00	3.254241943359375000e-01	-7.163352966308593750e-01	-3.149703979492187500e+00	-2.394519805908203125e+00	1.410621643066406250e+00	-2.179161071777343750e+00	1.959381103515625000e-01	3.355289459228515625e+00	-1.612304687500000000e+00	-3.033962249755859375e+00	-3.399650573730468750e+00	-1.941287994384765625e+00	-3.533828735351562500e+00	6.485671997070312500e-01	-1.714096069335937500e-01	-1.349414825439453125e+00	2.025550842285156250e+00	2.548870086669921875e+00	2.507667541503906250e+00	-3.373096466064453125e+00	-2.826927185058593750e+00	4.396251678466796875e+00	1.750289916992187500e+00	-2.316474914550781250e-01	4.731498718261718750e+00	4.456405639648437500e-01	3.074333190917968750e+00	-3.067436218261718750e-01	2.295524597167968750e+00	-1.716213226318359375e+00	-2.313446044921875000e+00	3.162288665771484375e+00	-3.430145263671875000e+00	3.446018218994140625e+00	-1.774291992187500000e-01	-2.825424194335937500e+00	3.033966064453125000e+00	-2.547599792480468750e+00	4.154663085937500000e+00	-1.249301910400390625e+00	4.420646667480468750e+00
2.666519165039062500e+00	-1.985015869140625000e-01	1.436777114868164062e+00	-3.436325073242187500e+00	-2.808702468872070312e+00	-2.062500000000000000e+00	-6.592407226562500000e-01	-1.010620117187500000e+00	-5.382518768310546875e-01	-3.121795654296875000e+00	1.175746917724609375e+00	-2.798828125000000000e+00	-2.244974136352539062e+00	-8.593063354492187500e-01	-4.150165557861328125e+00	6.529998779296875000e-01	3.161048889160156250e-02	6.557617187500000000e-01	1.922874450683593750e-01	-2.289604187011718750e+00	1.927907943725585938e+00	1.905357360839843750e+00	4.284532546997070312e+00	-1.797554016113281250e+00	-1.844871520996093750e+00	3.645599365234375000e+00	3.599485397338867188e+00	6.909561157226562500e-01	3.845962524414062500e+00	-2.802070617675781250e+00	-2.916505813598632812e+00	3.472946166992187500e+00	-9.206008911132812500e-02	4.929153442382812500e+00	-1.840917587280273438e+00	1.351867675781250000e+00	3.162649154663085938e+00	-1.767555236816406250e+00	9.484672546386718750e-02	2.677162170410156250e+00	-2.451574325561523438e+00	2.272033691406250000e-01	1.715101242065429688e+00	6.962432861328125000e-01	-5.705070495605468750e-01	1.539794921875000000e+00	0.000000000000000000e+00	0.000000000000000000e+00	6.316146850585937500e-01	3.584365844726562500e-01
-2.981151580810546875e+00	-1.995179653167724609e+00	-1.449340820312500000e+00	1.992261886596679688e+00	2.234611511230468750e+00	3.733662605285644531e+00	-3.192913055419921875e+00	-9.017586708068847656e-01	-7.055854797363281250e-01	1.280689239501953125e-02	2.473361968994140625e+00	1.754670143127441406e-01	-4.180030822753906250e+00	-1.439910888671875000e+00	-2.827758789062500000e+00	1.594810485839843750e-01	4.640941619873046875e+00	-5.725936889648437500e-01	-1.517688751220703125e+00	-9.825534820556640625e-01	1.671127319335937500e+00	-3.401454925537109375e+00	-1.950031280517578125e+00	-4.749121665954589844e-01	-3.758152008056640625e+00	1.008123397827148438e+00	-9.329643249511718750e-01	-2.641726016998291016e+00	-4.813858032226562500e+00	5.395312309265136719e-01	9.896507263183593750e-01	3.506378173828125000e+00	-4.626056671142578125e+00	1.857795715332031250e+00	1.377395629882812500e+00	2.739348411560058594e-01	9.149627685546875000e-01	-1.046584606170654297e+00	3.368587493896484375e+00	-7.026681900024414062e-01	-1.183898925781250000e+00	-3.894685506820678711e+00	2.957015991210937500e+00	-1.717165470123291016e+00	-2.224658966064453125e+00	4.136734962463378906e+00	-7.028045654296875000e-01	1.221683502197265625e+00	4.096591949462890625e+00	-1.772957801818847656e+00
2.469154357910156250e+00	2.952438354492187500e+00	-4.574569702148437500e+00	-4.071884155273437500e-01	7.540130615234375000e-02	-4.359352111816406250e+00	0.000000000000000000e+00	0.000000000000000000e+00	-2.817558288574218750e+00	2.180402755737304688e+00	1.060485839843750000e-01	2.698276519775390625e+00	8.650207519531250000e-02	2.027254104614257812e+00	1.200508117675781250e+00	3.089534759521484375e+00	3.111480712890625000e+00	2.022153854370117188e+00	-2.955986022949218750e+00	-7.214927673339843750e-02	1.809204101562500000e+00	-4.393369674682617188e+00	1.919403076171875000e-01	1.369800567626953125e+00	4.088150024414062500e+00	1.159784317016601562e+00	2.047225952148437500e+00	3.912641525268554688e+00	-3.475227355957031250e+00	2.129903793334960938e+00	1.306404113769531250e+00	-3.224258422851562500e-01	2.005851745605468750e+00	-1.209919929504394531e+00	-4.630615234375000000e+00	1.884496688842773438e+00	-1.116790771484375000e+00	2.501411437988281250e+00	-9.214096069335937500e-01	1.395483016967773438e+00	5.386810302734375000e-01	3.191614151000976562e+00	-3.454399108886718750e+00	-5.471649169921875000e-01	1.897743225097656250e+00	-3.420448303222656250e-02	3.167037963867187500e+00	-2.255681037902832031e+00	-1.443679809570312500e+00	-1.069985389709472656e+00
-3.223419189453125000e-02	-3.700070381164550781e+00	-3.963073730468750000e+00	-3.530836105346679688e-01	1.095054626464843750e+00	-3.610924243927001953e+00	-1.646957397460937500e+00	3.488096237182617188e+00	2.335205078125000000e-01	-4.324616432189941406e+00	4.344856262207031250e+00	1.699990272521972656e+00	3.310462951660156250e+00	-2.461914062500000000e+00	-1.522399902343750000e+00	-2.528027057647705078e+00	-5.601196289062500000e-01	-1.989486694335937500e+00	2.015380859375000000e+00	-4.327187061309814453e+00	-2.067283630371093750e+00	1.138203620910644531e+00	1.026184082031250000e+00	-2.525509834289550781e+00	4.303970336914062500e-01	1.048077583312988281e+00	2.695457458496093750e+00	-4.169874191284179688e-01	3.092414855957031250e+00	3.727807044982910156e+00	6.665649414062500000e-01	-2.906227111816406250e-02	-1.008087158203125000e+00	3.287449836730957031e+00	-2.212196350097656250e+00	-2.482886314392089844e+00	-4.293945312500000000e+00	-1.418778419494628906e+00	1.234687805175781250e+00	3.237342834472656250e-01	-1.852752685546875000e+00	2.833435058593750000e+00	1.680999755859375000e+00	-2.610230922698974609e+00	8.844375610351562500e-01	4.576167106628417969e+00	-2.743972778320312500e+00	-2.074460029602050781e+00	7.865982055664062500e-01	-4.687522411346435547e+00
-1.432083129882812500e+00	-4.411857604980468750e+00	5.395332574844360352e-01	1.266740798950195312e+00	-1.067817687988281250e+00	2.912931442260742188e+00	1.425338149070739746e+00	-2.740970611572265625e+00	4.091951370239257812e+00	-3.736248016357421875e-01	-4.662101745605468750e+00	-1.512054443359375000e+00	1.043322443962097168e+00	1.729305267333984375e+00	1.515393853187561035e+00	7.456035614013671875e-01	3.552271127700805664e-01	4.768960952758789062e+00	-9.330825805664062500e-01	-5.494441986083984375e-01	3.076025009155273438e+00	-2.414745330810546875e+00	-3.811080932617187500e+00	-5.413799285888671875e-01	2.180581092834472656e+00	1.837623596191406250e+00	3.136039257049560547e+00	1.032773971557617188e+00	2.572768211364746094e+00	3.080709457397460938e+00	-2.292175292968750000e+00	1.252696990966796875e+00	-3.439158201217651367e-01	-4.534467697143554688e+00	-2.229446411132812500e+00	3.600950241088867188e+00	6.626714468002319336e-01	5.677795410156250000e-02	6.818318367004394531e-02	2.271224975585937500e+00	-4.496994018554687500e-01	5.377006530761718750e-01	1.602011561393737793e+00	-4.891757965087890625e-01	2.269027709960937500e+00	-1.624866485595703125e+00	4.194105863571166992e-01	-5.749874114990234375e-01	2.395071506500244141e+00	-3.377996444702148438e+00
-6.736226081848144531e-01	-1.616844177246093750e+00	3.619721412658691406e+00	-2.255866080522537231e-01	-3.668440341949462891e+00	-2.593070983886718750e+00	-1.630724906921386719e+00	1.646315217018127441e+00	4.667230129241943359e+00	-5.052490234375000000e-01	1.329661846160888672e+00	-3.163711547851562500e+00	2.934839248657226562e+00	2.284257173538208008e+00	-1.397914886474609375e+00	2.288085937500000000e+00	-5.181016921997070312e-01	2.975458621978759766e+00	2.874600887298583984e+00	-2.482017517089843750e+00	-4.811543941497802734e+00	-3.252868652343750000e-01	-5.372095108032226562e-01	1.593796133995056152e+00	4.026344299316406250e+00	2.222698211669921875e+00	-8.456721305847167969e-01	-4.091552734375000000e+00	1.967378139495849609e+00	-1.921493530273437500e+00	5.963325500488281250e-01	4.797434329986572266e+00	4.475515365600585938e+00	6.418652534484863281e-01	-8.064990043640136719e-01	-2.338623046875000000e+00	-2.189808845520019531e+00	3.294812202453613281e+00	-2.573776721954345703e+00	-2.514915466308593750e+00	-3.245551586151123047e+00	-3.627487182617187500e+00	-2.805736064910888672e+00	9.605095386505126953e-01	5.383186340332031250e-01	9.424339532852172852e-01	-5.008926391601562500e-01	4.749601840972900391e+00	-4.218426227569580078e+00	8.305131196975708008e-01
-2.256063461303710938e+00	2.369243621826171875e+00	1.812383651733398438e+00	1.424217224121093750e-01	3.829421997070312500e-01	-3.169052124023437500e+00	-3.215546607971191406e+00	-3.202182769775390625e+00	7.430839538574218750e-01	-4.329143524169921875e+00	-2.473811149597167969e+00	-2.182537078857421875e+00	-1.514614105224609375e+00	9.056243896484375000e-01	-1.977376937866210938e+00	-3.324192047119140625e+00	-2.601784706115722656e+00	1.072784423828125000e+00	-1.111515045166015625e+00	-2.251564025878906250e+00	3.752080917358398438e+00	2.875041961669921875e+00	-3.177289009094238281e+00	-1.039176940917968750e+00	-3.967184066772460938e+00	2.854827880859375000e+00	-3.147324562072753906e+00	1.456752777099609375e+00	3.252386093139648438e+00	1.723804473876953125e+00	-9.728412628173828125e-01	-4.814868927001953125e+00	2.606628417968750000e+00	-2.326049804687500000e+00	3.819055557250976562e+00	-5.499191284179687500e-01	4.821790695190429688e+00	-6.586074829101562500e-02	2.403678894042968750e-01	-1.810928344726562500e+00	2.144104003906250000e+00	1.737144470214843750e+00	-2.433009147644042969e+00	3.024574279785156250e+00	2.613424301147460938e+00	-1.026336669921875000e+00	-2.879395484924316406e+00	2.100532531738281250e+00	-3.258992195129394531e+00	3.750064849853515625e+00
1.631973266601562500e+00	4.355056762695312500e+00	-3.482597351074218750e+00	-2.833763122558593750e+00	-2.586975097656250000e+00	-2.191192626953125000e+00	2.753601074218750000e+00	-1.352981567382812500e+00	1.853103637695312500e+00	2.177787780761718750e+00	-7.143707275390625000e-01	4.161773681640625000e+00	-2.881774902343750000e-01	3.164146423339843750e+00	1.208831787109375000e+00	3.841979980468750000e+00	2.190567016601562500e+00	3.971359252929687500e+00	-2.245307922363281250e+00	2.280204772949218750e+00	-2.182868957519531250e+00	-1.169998168945312500e+00	-2.397842407226562500e+00	-7.078552246093750000e-02	2.006484985351562500e+00	1.527763366699218750e+00	8.078765869140625000e-01	1.067123413085937500e+00	2.438987731933593750e+00	3.339752197265625000e+00	3.493728637695312500e-01	-2.432037353515625000e+00	5.346755981445312500e-01	3.880966186523437500e+00	2.686004638671875000e+00	-2.995338439941406250e+00	-1.416702270507812500e+00	4.405410766601562500e+00	-2.319366455078125000e+00	3.720405578613281250e+00	3.337432861328125000e+00	-3.047332763671875000e+00	1.198417663574218750e+00	5.084686279296875000e-01	2.866798400878906250e+00	-4.063697814941406250e+00	8.322906494140625000e-02	2.109085083007812500e+00	2.512680053710937500e+00	1.999206542968750000e+00
1.101158142089843750e+00	-2.929931640625000000e+00	-4.092409133911132812e+00	8.565597534179687500e-01	7.114715576171875000e-01	4.432067871093750000e+00	3.366107940673828125e-01	-4.650985717773437500e+00	-3.861145019531250000e+00	1.936851501464843750e+00	-9.875736236572265625e-01	2.300148010253906250e+00	-1.466769218444824219e+00	3.506813049316406250e+00	-2.592489242553710938e+00	-2.073104858398437500e+00	-2.083084106445312500e+00	-8.854064941406250000e-01	2.870948791503906250e+00	-5.403747558593750000e-01	-4.453704833984375000e+00	-3.543319702148437500e-01	2.818082809448242188e+00	1.165428161621093750e+00	1.359857559204101562e+00	2.730888366699218750e+00	4.420429229736328125e+00	-2.255325317382812500e+00	0.000000000000000000e+00	0.000000000000000000e+00	-3.144609451293945312e+00	3.052986145019531250e+00	5.626602172851562500e-01	-3.323028564453125000e+00	2.448076248168945312e+00	2.745559692382812500e+00	3.939983367919921875e+00	1.930267333984375000e+00	3.773147583007812500e+00	-2.092697143554687500e+00	2.797971725463867188e+00	-4.079917907714843750e+00	-3.330983161926269531e+00	2.373847961425781250e+00	-9.259166717529296875e-01	-2.198799133300781250e+00	2.944364547729492188e+00	3.636260986328125000e+00	-5.103302001953125000e-01	-3.209640502929687500e+00
1.491146087646484375e-01	4.570861816406250000e+00	-5.561389923095703125e-01	-1.621315002441406250e+00	-1.176963806152343750e+00	1.438667297363281250e+00	-3.361270904541015625e+00	3.687507629394531250e+00	4.879226684570312500e-01	-4.713768005371093750e+00	4.837223052978515625e+00	-1.190200805664062500e+00	-1.965141296386718750e+00	-2.564376831054687500e+00	-3.148269653320312500e+00	1.644523620605468750e+00	-1.462579727172851562e+00	2.064239501953125000e+00	3.424825668334960938e+00	-3.370513916015625000e+00	-1.298311233520507812e+00	-2.433517456054687500e+00	-2.463403701782226562e+00	2.539581298828125000e+00	-2.320814132690429688e+00	-1.348365783691406250e+00	1.674154281616210938e+00	3.063804626464843750e+00	2.482530593872070312e+00	2.215049743652343750e+00	2.430305480957031250e-01	6.326141357421875000e-01	1.216337203979492188e+00	2.071868896484375000e+00	4.576988220214843750e-01	3.080863952636718750e+00	2.676200866699218750e-02	-6.660919189453125000e-01	-3.495527267456054688e+00	-2.085800170898437500e+00	-1.030250549316406250e+00	-3.548965454101562500e-01	5.736007690429687500e-01	-1.820053100585937500e+00	-1.413480758666992188e+00	-3.509750366210937500e+00	-2.632410049438476562e+00	-3.468750000000000000e+00	-1.652368545532226562e+00	-1.234344482421875000e+00
2.038532257080078125e+00	4.216178894042968750e+00	-1.848110198974609375e+00	1.100677490234375000e+00	-4.572309494018554688e+00	1.366233825683593750e+00	-7.877845764160156250e-01	1.760368347167968750e+00	-1.975631713867187500e-01	-6.594314575195312500e-01	-2.444194793701171875e+00	2.775939941406250000e+00	-1.440629959106445312e+00	1.613761901855468750e+00	2.200031280517578125e+00	7.746810913085937500e-01	-2.474029541015625000e+00	1.312347412109375000e+00	1.775341033935546875e+00	-4.059982299804687500e-01	1.116989135742187500e+00	-2.669036865234375000e+00	-4.160860061645507812e+00	2.370796203613281250e+00	-4.015686035156250000e+00	-2.349243164062500000e-01	3.780967712402343750e+00	-6.402435302734375000e-01	1.958967208862304688e+00	1.841667175292968750e+00	4.857711791992187500e-01	3.506271362304687500e+00	5.505027770996093750e-01	-3.790088653564453125e+00	-1.280782699584960938e+00	-4.855041503906250000e-01	1.769620895385742188e+00	3.609809875488281250e+00	-2.368076324462890625e+00	1.617050170898437500e-01	3.931085586547851562e+00	-1.281135559082031250e+00	2.789760589599609375e+00	-1.630371093750000000e+00	2.287458419799804688e+00	2.436843872070312500e+00	4.444854736328125000e+00	-8.511352539062500000e-01	-5.451908111572265625e-01	-3.763874053955078125e+00
2.529319763183593750e+00	-3.998334646224975586e+00	2.550201416015625000e-01	-6.353216171264648438e-01	-3.641822814941406250e+00	2.758329868316650391e+00	-9.177627563476562500e-01	-3.720317125320434570e+00	-1.734359741210937500e+00	-1.656758308410644531e+00	1.383605957031250000e+00	-5.636563301086425781e-01	1.441238403320312500e+00	-2.665691852569580078e+00	2.223663330078125000e-01	-2.352938175201416016e+00	5.117492675781250000e-01	-1.264149665832519531e+00	3.601936340332031250e+00	5.591673851013183594e-01	-1.227439880371093750e+00	5.508747100830078125e-01	-2.596664428710937500e-01	1.076977252960205078e+00	2.293830871582031250e+00	-1.292231082916259766e+00	-1.728195190429687500e+00	4.224752902984619141e+00	1.320785522460937500e+00	5.208916664123535156e-01	7.488327026367187500e-01	4.095167636871337891e+00	3.009414672851562500e+00	2.609769344329833984e+00	3.374984741210937500e+00	-1.584994792938232422e+00	9.861221313476562500e-01	3.018884181976318359e+00	-1.915794372558593750e+00	6.054558753967285156e-01	-3.986984252929687500e+00	1.696258068084716797e+00	1.554519653320312500e+00	3.369781017303466797e+00	1.974922180175781250e+00	4.342684745788574219e-01	4.845306396484375000e+00	8.661427497863769531e-01	-2.442794799804687500e+00	1.021484851837158203e+00
-1.335582733154296875e+00	-6.117935180664062500e-01	3.015468597412109375e+00	1.040504455566406250e+00	-4.365099906921386719e+00	-1.508926391601562500e+00	-2.296221733093261719e+00	2.685249328613281250e+00	3.912111282348632812e+00	4.450378417968750000e-01	6.128158569335937500e-01	-2.135612487792968750e+00	2.286411285400390625e+00	3.350173950195312500e+00	-2.016472816467285156e+00	3.329963684082031250e+00	-1.239377975463867188e+00	-4.344985961914062500e+00	-1.125034332275390625e+00	4.027938842773437500e+00	2.254123687744140625e+00	-1.401641845703125000e+00	-1.205007553100585938e+00	2.577125549316406250e+00	3.366501808166503906e+00	3.081398010253906250e+00	-1.596967697143554688e+00	-3.087249755859375000e+00	1.295991897583007812e+00	-9.510574340820312500e-01	4.535310745239257812e+00	-7.785873413085937500e-01	3.909015655517578125e+00	1.968231201171875000e+00	1.119268417358398438e+00	-3.825042724609375000e+00	-1.473747253417968750e+00	-1.335144042968750000e+00	-3.319668769836425781e+00	-3.499320983886718750e+00	2.214994430541992188e+00	-3.785202026367187500e+00	-3.268997192382812500e+00	-1.461120605468750000e+00	-3.980017662048339844e+00	-2.561302185058593750e+00	-3.373944282531738281e+00	2.078330993652343750e+00	-1.083574295043945312e-01	1.959304809570312500e+00
-2.255001068115234375e+00	2.327312469482421875e+00	1.794712066650390625e+00	1.560859680175781250e-01	5.378227233886718750e-01	-3.156558990478515625e+00	-3.130976676940917969e+00	-3.271949768066406250e+00	8.592224121093750000e-01	-4.282131195068359375e+00	-2.405346870422363281e+00	-2.251575469970703125e+00	-1.521738052368164062e+00	8.427963256835937500e-01	-1.870164871215820312e+00	-3.374317169189453125e+00	-2.593591690063476562e+00	1.026737213134765625e+00	-1.065095901489257812e+00	-2.265804290771484375e+00	3.748575210571289062e+00	2.840904235839843750e+00	-3.114573478698730469e+00	-1.127513885498046875e+00	-4.001542091369628906e+00	2.765876770019531250e+00	-3.133424758911132812e+00	1.432098388671875000e+00	3.199951171875000000e+00	1.729438781738281250e+00	-9.044246673583984375e-01	-4.758281707763671875e+00	2.727289199829101562e+00	-2.350082397460937500e+00	3.826644897460937500e+00	-5.289611816406250000e-01	4.796535491943359375e+00	2.541351318359375000e-02	3.217144012451171875e-01	-1.824462890625000000e+00	2.107341766357421875e+00	1.752876281738281250e+00	-2.378093719482421875e+00	2.990226745605468750e+00	2.643732070922851562e+00	-1.048797607421875000e+00	-2.898860931396484375e+00	2.077880859375000000e+00	-3.214598655700683594e+00	3.693836212158203125e+00
1.542467117309570312e+00	3.052528381347656250e+00	-2.301631927490234375e+00	7.909355163574218750e-01	1.567417144775390625e+00	3.701023101806640625e+00	-3.461385726928710938e+00	-2.793731689453125000e+00	-3.933017730712890625e+00	1.350013732910156250e+00	4.617742538452148438e+00	6.262702941894531250e-01	1.389909744262695312e+00	-2.451503753662109375e+00	3.276437759399414062e+00	-1.504547119140625000e+00	2.952783584594726562e+00	-3.310920715332031250e+00	-5.603942871093750000e-01	-4.015998840332031250e-01	5.670337677001953125e-01	-3.172161102294921875e+00	2.318576812744140625e+00	-1.014904022216796875e+00	1.686904907226562500e+00	-3.054214477539062500e+00	7.544956207275390625e-01	2.335014343261718750e+00	7.691764831542968750e-02	7.724304199218750000e-01	1.981138229370117188e+00	4.207996368408203125e+00	2.612522125244140625e+00	3.298385620117187500e+00	-1.714267730712890625e-01	2.881637573242187500e+00	2.525005340576171875e-01	3.444297790527343750e+00	-4.016006469726562500e+00	-6.581230163574218750e-01	-5.416698455810546875e-01	-3.235416412353515625e+00	9.453945159912109375e-01	3.424777984619140625e+00	2.232170104980468750e-02	-7.245979309082031250e-01	-3.545547485351562500e+00	3.267097473144531250e-01	-4.513389587402343750e+00	9.052047729492187500e-01
-2.824768066406250000e+00	-2.402526855468750000e+00	5.876770019531250000e-01	-4.693786621093750000e+00	8.741836547851562500e-01	-3.266937255859375000e+00	-4.601234436035156250e+00	-1.053398132324218750e+00	-9.921951293945312500e-01	-2.550041198730468750e+00	2.536811828613281250e+00	3.485809326171875000e+00	-9.156494140625000000e-01	-1.412391662597656250e+00	-3.774658203125000000e+00	-2.999633789062500000e+00	-1.570884704589843750e+00	-2.259628295898437500e+00	-3.197227478027343750e+00	5.524520874023437500e-01	1.110160827636718750e+00	1.291809082031250000e-01	2.384902954101562500e+00	-3.139495849609375000e-01	-1.309822082519531250e+00	1.076820373535156250e+00	-4.415878295898437500e+00	1.041625976562500000e+00	1.482666015625000000e+00	-9.388809204101562500e-01	3.317207336425781250e+00	2.721870422363281250e+00	9.928970336914062500e-01	2.528831481933593750e+00	-6.371154785156250000e-01	2.389602661132812500e-01	-2.919654846191406250e+00	-5.336914062500000000e-01	1.421150207519531250e+00	3.569625854492187500e+00	1.178283691406250000e-01	3.186973571777343750e+00	-1.678535461425781250e+00	-2.117004394531250000e-01	2.430824279785156250e+00	-1.549064636230468750e+00	-3.611511230468750000e+00	-4.763870239257812500e-01	-2.238380432128906250e+00	3.350563049316406250e+00
3.345550537109375000e+00	-3.253356933593750000e+00	2.166923522949218750e+00	2.772792816162109375e+00	-2.596343994140625000e+00	-1.379554748535156250e+00	-1.852470397949218750e+00	9.990348815917968750e-01	2.990798950195312500e-01	1.013088226318359375e+00	-1.864151000976562500e+00	3.057327270507812500e-01	-1.689888000488281250e+00	-3.544292449951171875e+00	3.774574279785156250e+00	1.296150207519531250e+00	3.984558105468750000e+00	7.628250122070312500e-02	1.815330505371093750e+00	-1.994094848632812500e-01	3.525833129882812500e+00	-2.152080535888671875e+00	1.052894592285156250e+00	2.079505920410156250e+00	1.231224060058593750e+00	-6.462745666503906250e-01	-3.038047790527343750e+00	3.154888153076171875e+00	2.337852478027343750e+00	-1.885360717773437500e+00	1.144760131835937500e+00	3.190261840820312500e+00	-1.394500732421875000e-01	1.635501861572265625e+00	-1.376304626464843750e+00	-1.274188995361328125e+00	2.095588684082031250e+00	-2.998237609863281250e+00	5.726470947265625000e-01	3.813552856445312500e-01	-2.475303649902343750e+00	7.486228942871093750e-01	-1.999420166015625000e+00	3.507205963134765625e+00	3.417709350585937500e+00	2.520214080810546875e+00	1.245056152343750000e+00	-3.737281799316406250e+00	1.479583740234375000e+00	1.069835662841796875e+00
3.653411865234375000e+00	2.415683746337890625e+00	-3.326950073242187500e-01	2.950647354125976562e+00	3.974151611328125000e-02	4.199174880981445312e+00	-3.498840332031250000e-01	5.497550964355468750e-01	-9.973068237304687500e-01	7.532272338867187500e-01	7.304840087890625000e-01	-2.264684677124023438e+00	-4.908218383789062500e-01	1.872964859008789062e+00	-2.470870971679687500e+00	-2.997043609619140625e+00	-1.568946838378906250e+00	-2.126869201660156250e+00	-3.993972778320312500e+00	1.865562438964843750e+00	2.082901000976562500e-01	9.272708892822265625e-01	3.892295837402343750e+00	-2.949697494506835938e+00	2.539871215820312500e+00	2.174892425537109375e-01	-8.605957031250000000e-02	-3.984703063964843750e+00	-2.057411193847656250e+00	1.097400665283203125e+00	-2.379989624023437500e+00	3.253934860229492188e+00	1.355827331542968750e+00	4.311336517333984375e+00	4.015151977539062500e+00	7.082195281982421875e-01	-1.385108947753906250e+00	-3.827680587768554688e+00	-2.462570190429687500e+00	-4.095628738403320312e+00	3.619659423828125000e+00	-4.875164031982421875e-01	-3.441223144531250000e+00	2.875648498535156250e+00	-3.027229309082031250e+00	2.376745223999023438e+00	-1.757194519042968750e+00	2.180538177490234375e+00	4.683853149414062500e+00	-2.319431304931640625e-01
4.913295745849609375e+00	1.257514953613281250e-01	-5.523681640625000000e-02	-3.940074920654296875e+00	1.752307891845703125e+00	-4.654346466064453125e+00	4.607162475585937500e-01	6.563053131103515625e-01	3.336536407470703125e+00	-1.407846450805664062e+00	-2.790519714355468750e+00	1.663717269897460938e+00	1.120491027832031250e+00	-3.524085998535156250e+00	2.784744262695312500e+00	3.348398208618164062e+00	-2.208221435546875000e+00	6.278419494628906250e-02	-3.435035705566406250e+00	1.816099166870117188e+00	-3.426280975341796875e+00	6.930141448974609375e-01	-1.735805511474609375e+00	1.062822341918945312e+00	5.305099487304687500e-02	-6.936321258544921875e-01	4.111984252929687500e+00	-2.390604019165039062e+00	-6.797943115234375000e-01	3.163820266723632812e+00	5.085411071777343750e-01	3.547574996948242188e+00	-2.417984008789062500e+00	1.110624313354492188e+00	1.566204071044921875e+00	-1.382875442504882812e+00	-1.425441741943359375e+00	1.660493850708007812e+00	-6.257591247558593750e-01	8.953037261962890625e-01	-4.767066955566406250e+00	5.103378295898437500e-01	7.637557983398437500e-01	-2.321496963500976562e+00	-1.293937683105468750e+00	2.836488723754882812e+00	3.076702117919921875e+00	2.120428085327148438e+00	3.574283599853515625e+00	-2.993469238281250000e-01
-4.681037902832031250e+00	-1.742118835449218750e+00	1.949539184570312500e+00	-3.454803466796875000e+00	1.365509033203125000e+00	2.239273071289062500e+00	-4.236259460449218750e+00	2.518722534179687500e+00	3.741386413574218750e+00	9.037017822265625000e-02	-3.260795593261718750e+00	-3.003677368164062500e+00	-8.913955688476562500e-01	1.718643188476562500e+00	-2.410507202148437500e+00	-3.867347717285156250e+00	3.003623962402343750e+00	-1.513236999511718750e+00	-1.836395263671875000e-01	3.822433471679687500e+00	-8.163681030273437500e-01	4.006851196289062500e+00	4.889755249023437500e-01	-4.448928833007812500e-01	-6.670150756835937500e-01	2.350051879882812500e+00	-1.766250610351562500e+00	3.071479797363281250e+00	-7.547302246093750000e-01	1.052276611328125000e+00	2.878906250000000000e+00	-8.568649291992187500e-01	2.487739562988281250e+00	-2.502510070800781250e+00	-3.951828002929687500e+00	-7.049484252929687500e-01	2.184295654296875000e-01	1.616455078125000000e+00	-3.417381286621093750e+00	3.244758605957031250e+00	-3.045982360839843750e+00	-1.315155029296875000e+00	2.451713562011718750e+00	2.782119750976562500e+00	-3.662979125976562500e+00	2.128387451171875000e+00	-4.310791015625000000e+00	3.230514526367187500e-01	4.004600524902343750e+00	1.147270202636718750e+00
-3.167057037353515625e-01	-4.972400665283203125e+00	-1.456197738647460938e+00	8.174896240234375000e-01	-2.231245040893554688e+00	3.833244323730468750e+00	-7.329578399658203125e-01	-2.244918823242187500e+00	3.736797332763671875e+00	1.221504211425781250e+00	-3.645204544067382812e+00	-1.905593872070312500e-01	2.222965240478515625e+00	-9.118194580078125000e-01	-2.433052062988281250e+00	3.088378906250000000e-01	-3.197963714599609375e+00	9.057769775390625000e-01	1.482072830200195312e+00	4.613128662109375000e+00	-8.429946899414062500e-01	3.158470153808593750e+00	1.860561370849609375e-01	4.671707153320312500e+00	-3.254146575927734375e-01	-2.804916381835937500e+00	-9.407768249511718750e-01	1.768989562988281250e+00	-4.955142974853515625e+00	1.522064208984375000e-02	-2.015188217163085938e+00	1.996147155761718750e+00	4.206851959228515625e+00	6.150817871093750000e-02	-3.812732696533203125e-01	5.874633789062500000e-01	-2.039188385009765625e+00	-4.152538299560546875e+00	-2.767499923706054688e+00	-8.486099243164062500e-01	-1.374515533447265625e+00	-3.171661376953125000e+00	-3.946441650390625000e+00	-1.260635375976562500e+00	-2.543441772460937500e+00	1.015541076660156250e+00	-4.845006942749023438e+00	-6.501235961914062500e-01	6.008930206298828125e-01	3.330459594726562500e-01
3.199928283691406250e+00	-1.394773483276367188e+00	1.239891052246093750e-01	-6.404457092285156250e-01	-1.649356842041015625e+00	-7.998275756835937500e-02	-1.938766479492187500e+00	4.414745330810546875e+00	-1.972534179687500000e+00	1.106107711791992188e+00	-3.347839355468750000e+00	-1.216426849365234375e+00	-9.342727661132812500e-01	8.324947357177734375e-01	-4.593673706054687500e+00	-1.428077697753906250e+00	1.948982238769531250e+00	2.564064025878906250e+00	-5.592765808105468750e-01	-2.271329879760742188e+00	5.630912780761718750e-01	-2.449857711791992188e+00	-8.111000061035156250e-01	-3.317066192626953125e+00	2.210376739501953125e+00	-1.834426879882812500e+00	-4.270881652832031250e+00	-2.421131134033203125e-01	4.460136413574218750e+00	-1.311870574951171875e+00	1.200839996337890625e+00	-4.655487060546875000e+00	-2.251441955566406250e+00	-3.343963623046875000e+00	-2.914474487304687500e+00	-3.525165557861328125e+00	-9.410591125488281250e-01	1.948904037475585938e+00	2.385547637939453125e+00	-4.170871734619140625e+00	2.795181274414062500e-01	4.680034637451171875e+00	6.765518188476562500e-01	2.592897415161132812e+00	-1.018917083740234375e+00	-9.563217163085937500e-01	-1.301513671875000000e+00	-4.281808853149414062e+00	-3.056659698486328125e+00	1.655273437500000000e+00
4.912189483642578125e+00	1.241664886474609375e-01	-5.688095092773437500e-02	-3.940818786621093750e+00	1.751964569091796875e+00	-4.655849456787109375e+00	4.604301452636718750e-01	6.554546356201171875e-01	3.335086822509765625e+00	-1.408569335937500000e+00	-2.790470123291015625e+00	1.663785934448242188e+00	1.119361877441406250e+00	-3.525651931762695312e+00	2.784023284912109375e+00	3.347806930541992188e+00	-2.208080291748046875e+00	6.275367736816406250e-02	-3.434959411621093750e+00	1.816293716430664062e+00	-3.426273345947265625e+00	6.930103302001953125e-01	-1.735824584960937500e+00	1.062856674194335938e+00	5.299377441406250000e-02	-6.937313079833984375e-01	4.111354827880859375e+00	-2.392507553100585938e+00	-6.802368164062500000e-01	3.164274215698242188e+00	5.081176757812500000e-01	3.547723770141601562e+00	-2.417987823486328125e+00	1.110616683959960938e+00	1.565177917480468750e+00	-1.384006500244140625e+00	-1.425582885742187500e+00	1.660543441772460938e+00	-6.257057189941406250e-01	8.955287933349609375e-01	-4.765693664550781250e+00	5.103111267089843750e-01	7.630310058593750000e-01	-2.322704315185546875e+00	-1.294261932373046875e+00	2.836961746215820312e+00	3.075595855712890625e+00	2.119432449340820312e+00	3.574005126953125000e+00	-3.004474639892578125e-01
-3.750118255615234375e+00	-2.384128570556640625e+00	-4.026042938232421875e+00	-4.988098144531250000e-02	-5.530090332031250000e-01	4.722122192382812500e+00	-3.997848510742187500e+00	2.206775665283203125e+00	-1.701698303222656250e+00	-3.976783752441406250e-01	4.170860290527343750e+00	2.439395904541015625e+00	2.103908538818359375e+00	4.513252258300781250e+00	-2.335857391357421875e+00	-1.395233154296875000e+00	-3.341648101806640625e+00	2.221904754638671875e+00	3.869125366210937500e+00	-1.291217803955078125e+00	-2.970142364501953125e+00	-8.241348266601562500e-01	2.758068084716796875e+00	2.820549011230468750e-01	-1.763256072998046875e+00	-1.055374145507812500e+00	2.648860931396484375e+00	-3.155876159667968750e+00	0.000000000000000000e+00	0.000000000000000000e+00	-1.045303344726562500e-01	2.368728637695312500e+00	2.888595581054687500e+00	1.259689331054687500e+00	-2.593978881835937500e+00	-3.625808715820312500e+00	3.982116699218750000e+00	1.170913696289062500e+00	-3.991775512695312500e-01	4.064636230468750000e+00	-2.319412231445312500e+00	-7.029075622558593750e-01	-5.394096374511718750e-01	3.380794525146484375e+00	-1.570873260498046875e+00	-3.258735656738281250e+00	4.799743652343750000e+00	3.912048339843750000e-01	-7.021217346191406250e-01	-8.219299316406250000e-01
3.015190124511718750e+00	-2.630546569824218750e+00	1.412216186523437500e+00	2.124900817871093750e-01	-2.991485595703125000e-02	1.371944427490234375e+00	-1.623355865478515625e+00	-2.318971633911132812e+00	3.567085266113281250e+00	-5.987930297851562500e-01	6.346282958984375000e-01	1.302127838134765625e+00	-2.259693145751953125e+00	-2.504163742065429688e+00	3.709167480468750000e+00	1.937919616699218750e+00	-2.828643798828125000e+00	2.124404907226562500e-02	6.646957397460937500e-01	4.822696685791015625e+00	1.649444580078125000e+00	8.535346984863281250e-01	-2.734851837158203125e+00	-3.002990722656250000e+00	2.581916809082031250e+00	1.762916564941406250e+00	4.014076232910156250e+00	-2.130184173583984375e+00	-2.520145416259765625e+00	2.655437469482421875e+00	8.822326660156250000e-01	-4.676717758178710938e+00	-1.741935729980468750e+00	-2.447128295898437500e-01	4.620719909667968750e+00	-8.906517028808593750e-01	1.988014221191406250e+00	3.196807861328125000e+00	1.777946472167968750e+00	-2.428886413574218750e+00	3.152343750000000000e+00	2.906494140625000000e+00	2.685775756835937500e-01	7.159919738769531250e-01	-4.560642242431640625e+00	-2.794990539550781250e-01	-4.211273193359375000e-01	4.755012512207031250e+00	3.689041137695312500e-01	1.916538238525390625e+00
1.581352233886718750e+00	1.815402984619140625e+00	2.739128112792968750e+00	3.651260375976562500e+00	-8.618774414062500000e-01	-4.601741790771484375e+00	-4.801345825195312500e+00	1.084377288818359375e+00	-4.493110656738281250e+00	-1.339179992675781250e+00	-1.450515747070312500e+00	-4.144153594970703125e+00	-2.255149841308593750e+00	3.390296936035156250e+00	9.932861328125000000e-01	-4.555660247802734375e+00	1.114860534667968750e+00	-1.378860473632812500e-01	4.300811767578125000e+00	2.022426605224609375e+00	1.023002624511718750e+00	2.186550140380859375e+00	-5.657501220703125000e-01	9.349288940429687500e-01	2.252899169921875000e+00	1.890590667724609375e+00	1.490325927734375000e+00	3.955375671386718750e+00	-7.723083496093750000e-01	-3.928016662597656250e+00	2.115760803222656250e+00	-4.249862670898437500e+00	-1.288314819335937500e+00	-2.361045837402343750e+00	6.299591064453125000e-01	3.239772796630859375e+00	4.969398498535156250e+00	-4.949226379394531250e-01	1.192794799804687500e+00	-3.426200866699218750e+00	-6.611938476562500000e-01	3.149341583251953125e+00	-2.464675903320312500e-01	-2.638877868652343750e+00	-2.469406127929687500e+00	-1.899955749511718750e+00	1.874183654785156250e+00	2.917808532714843750e+00	-1.962059020996093750e+00	-3.664070129394531250e+00
-1.574268341064453125e+00	2.121006011962890625e+00	-7.298431396484375000e-01	-1.151058197021484375e+00	4.532680511474609375e+00	-2.674598693847656250e-01	2.142097473144531250e+00	2.863967895507812500e+00	-1.618843078613281250e-01	3.487201690673828125e+00	-6.113700866699218750e-01	4.490230560302734375e+00	2.840946197509765625e+00	-1.843948364257812500e+00	-3.051219940185546875e+00	-1.906066894531250000e+00	2.188533782958984375e+00	-3.683637619018554688e+00	-1.849750518798828125e+00	-3.290647506713867188e+00	-1.976524353027343750e+00	9.298858642578125000e-01	1.152301788330078125e+00	-4.283905029296875000e-02	1.538326263427734375e+00	-3.807582855224609375e+00	2.838405609130859375e+00	3.737461090087890625e+00	-2.960548400878906250e+00	1.704463958740234375e+00	4.486492156982421875e+00	2.060157775878906250e+00	1.034538269042968750e+00	-3.366516113281250000e+00	-1.910709381103515625e+00	-4.394010543823242188e+00	-3.570060729980468750e+00	2.602504730224609375e+00	-1.178665161132812500e-01	-2.228141784667968750e+00	9.704017639160156250e-01	2.245033264160156250e+00	4.497535705566406250e+00	-2.118854522705078125e+00	3.850383758544921875e+00	-2.282783508300781250e+00	-2.526050567626953125e+00	2.953681945800781250e+00	2.340599060058593750e+00	3.162307739257812500e-01
2.007114410400390625e+00	8.009185791015625000e-01	-4.699804306030273438e+00	-3.076553344726562500e-01	-2.311592102050781250e-01	3.202781677246093750e+00	-1.760051727294921875e+00	1.085586547851562500e+00	1.787078857421875000e+00	4.124114990234375000e+00	3.980739593505859375e+00	2.459602355957031250e-01	-4.295570373535156250e+00	-8.548164367675781250e-01	5.492553710937500000e-01	4.314270019531250000e+00	-2.176666259765625000e-02	-1.951007843017578125e+00	-5.261726379394531250e-01	-3.211891174316406250e+00	2.239151000976562500e-01	2.038047790527343750e+00	-4.222974777221679688e+00	2.448394775390625000e+00	1.362518310546875000e+00	-1.110191345214843750e-01	-1.219245910644531250e+00	-3.198757171630859375e+00	1.207466125488281250e-01	-4.815334320068359375e+00	2.035179138183593750e+00	-3.490104675292968750e-01	4.261211395263671875e+00	1.499603271484375000e+00	-3.452329635620117188e+00	2.257537841796875000e+00	1.023517608642578125e+00	3.110015869140625000e+00	-1.988697052001953125e+00	4.408813476562500000e+00	2.192890167236328125e+00	-2.722866058349609375e+00	4.027957916259765625e+00	-8.359794616699218750e-01	2.391376495361328125e+00	-9.877243041992187500e-01	2.659439086914062500e+00	-4.391098022460937500e-02	-4.616769790649414062e+00	1.901679992675781250e+00
1.498764038085937500e+00	-3.531265258789062500e-01	2.150909423828125000e+00	-3.918739318847656250e+00	-1.795227050781250000e+00	-2.083282470703125000e-01	-4.331634521484375000e+00	-1.902389526367187500e+00	0.000000000000000000e+00	0.000000000000000000e+00	-2.769340515136718750e+00	1.801506042480468750e+00	3.302062988281250000e+00	-3.293876647949218750e+00	-2.863586425781250000e+00	-3.873992919921875000e+00	2.490386962890625000e-01	1.067901611328125000e+00	-3.429077148437500000e+00	1.565856933593750000e-01	3.616844177246093750e+00	-2.515792846679687500e-01	6.856079101562500000e-01	-4.514877319335937500e+00	-3.600715637207031250e+00	8.126907348632812500e-01	3.857017517089843750e+00	8.189544677734375000e-01	7.451324462890625000e-01	-1.159324645996093750e+00	-3.878265380859375000e+00	-8.529815673828125000e-01	2.884689331054687500e+00	-2.201004028320312500e-01	1.579010009765625000e+00	2.809020996093750000e+00	-7.477798461914062500e-01	3.187866210937500000e+00	1.473747253417968750e+00	-3.960830688476562500e+00	3.483207702636718750e+00	3.340164184570312500e+00	3.703689575195312500e-01	3.218070983886718750e+00	4.129241943359375000e+00	2.485069274902343750e+00	1.941345214843750000e+00	1.747657775878906250e+00	-2.435676574707031250e+00	2.819236755371093750e+00
2.928215026855468750e+00	4.921932220458984375e-01	-3.637023925781250000e+00	1.663232803344726562e+00	5.269546508789062500e-01	-2.410669326782226562e+00	-2.390289306640625000e+00	-2.554855346679687500e-01	5.336837768554687500e-01	4.203052520751953125e-01	4.542770385742187500e-01	-4.999408721923828125e-01	1.745185852050781250e+00	8.774948120117187500e-01	3.498992919921875000e+00	-4.412822723388671875e-01	-2.573921203613281250e+00	-2.544321060180664062e+00	5.763015747070312500e-01	-1.156484603881835938e+00	4.378211975097656250e+00	-1.172130584716796875e+00	2.553894042968750000e+00	1.555982589721679688e+00	-3.041481018066406250e+00	-2.856407165527343750e-01	1.734565734863281250e+00	-2.876381874084472656e+00	-2.187957763671875000e-01	3.587837219238281250e+00	-3.894317626953125000e+00	2.863437652587890625e+00	1.587364196777343750e+00	3.852727890014648438e+00	2.581665039062500000e+00	-3.581919670104980469e+00	-4.188812255859375000e+00	-4.875736236572265625e-01	-1.401802062988281250e+00	2.855264663696289062e+00	-6.724853515625000000e-01	5.255889892578125000e-02	-5.090026855468750000e-01	-1.028554916381835938e+00	1.200157165527343750e+00	5.145511627197265625e-01	-3.119255065917968750e+00	-2.958741188049316406e+00	2.296691894531250000e+00	-2.495752334594726562e+00
9.248962402343750000e-01	4.368358612060546875e+00	-3.166904449462890625e-01	1.115192413330078125e+00	-3.994005203247070312e+00	9.316978454589843750e-01	-3.794301986694335938e+00	-1.901855468750000000e+00	0.000000000000000000e+00	0.000000000000000000e+00	-3.274469375610351562e+00	1.953693389892578125e+00	-4.405074119567871094e+00	-1.614669799804687500e+00	3.718805313110351562e+00	-5.777931213378906250e-01	1.624687194824218750e+00	-2.148933410644531250e-01	4.152185440063476562e+00	1.882408142089843750e+00	-2.725963592529296875e+00	8.384246826171875000e-01	-6.188144683837890625e-01	-2.138095855712890625e+00	-1.947151184082031250e+00	1.963859558105468750e+00	-2.079746246337890625e+00	-4.180694580078125000e+00	-2.223508834838867188e+00	-3.088294982910156250e+00	1.194334030151367188e+00	-3.178962707519531250e+00	-1.832212448120117188e+00	-4.813842773437500000e-01	1.882497787475585938e+00	1.902130126953125000e+00	2.419788360595703125e+00	-9.613113403320312500e-01	2.976993560791015625e+00	3.725418090820312500e+00	3.595708847045898438e+00	-2.578197479248046875e+00	2.832023620605468750e+00	5.429840087890625000e-02	1.753637313842773438e+00	-1.287239074707031250e+00	-5.345916748046875000e-01	2.413276672363281250e+00	9.175605773925781250e-01	-4.794990539550781250e+00
3.962996482849121094e+00	5.877037048339843750e-01	-2.184641838073730469e+00	-3.262529373168945312e+00	1.381825447082519531e+00	3.455112457275390625e+00	4.847316741943359375e-01	-4.131330490112304688e+00	2.720166206359863281e+00	-1.991798400878906250e+00	-9.256458282470703125e-02	-3.839628219604492188e+00	2.224945068359375000e+00	-2.437738418579101562e+00	-3.235293388366699219e+00	-2.592855453491210938e+00	-1.518234252929687500e+00	1.421119689941406250e+00	-3.765907287597656250e+00	1.110427856445312500e+00	3.911213874816894531e+00	-9.881973266601562500e-02	6.500215530395507812e-01	-1.792640686035156250e-01	3.071696281433105469e+00	-9.090042114257812500e-01	-4.825277328491210938e+00	-1.235107421875000000e+00	4.433487892150878906e+00	2.261299133300781250e+00	-3.800593376159667969e+00	-1.648033142089843750e+00	-3.569709777832031250e+00	1.757091522216796875e+00	-3.130870819091796875e+00	2.255344390869140625e+00	2.502346038818359375e+00	2.560695648193359375e+00	-1.686923980712890625e+00	3.460884094238281250e-01	-6.702527999877929688e-01	-1.679496765136718750e-01	-3.387707710266113281e+00	5.344276428222656250e-01	1.704713821411132812e+00	-4.573900222778320312e+00	-2.530911445617675781e+00	-3.936882019042968750e-01	-4.044190406799316406e+00	4.757194519042968750e-01
1.637573242187500000e+00	1.970825195312500000e+00	1.375312805175781250e+00	2.587860107421875000e+00	-7.852096557617187500e-01	2.438446044921875000e+00	-3.999542236328125000e+00	1.006965637207031250e+00	-2.664985656738281250e+00	-1.568046569824218750e+00	3.248023986816406250e+00	3.063117980957031250e+00	1.041679382324218750e+00	7.568740844726562500e-01	-5.955047607421875000e-01	3.845779418945312500e+00	6.245040893554687500e-01	-3.487579345703125000e+00	-2.839439392089843750e+00	1.648727416992187500e+00	-4.221611022949218750e+00	-9.857940673828125000e-02	-1.656753540039062500e+00	-2.017021179199218750e+00	4.018264770507812500e+00	-2.720268249511718750e+00	-2.522468566894531250e+00	-4.775085449218750000e-01	1.252761840820312500e+00	1.402168273925781250e+00	-1.323631286621093750e+00	-4.415039062500000000e+00	-3.808059692382812500e+00	-2.124328613281250000e+00	-8.149490356445312500e-01	-1.181129455566406250e+00	5.807037353515625000e-01	-2.172729492187500000e+00	-2.996734619140625000e+00	5.218429565429687500e-01	-1.736770629882812500e+00	1.510284423828125000e+00	3.949432373046875000e-01	5.722885131835937500e-01	2.746566772460937500e+00	2.075424194335937500e+00	2.009429931640625000e+00	6.923675537109375000e-02	1.101364135742187500e+00	-3.970138549804687500e+00
3.454746246337890625e+00	2.170086860656738281e+00	1.032184600830078125e+00	-3.895044326782226562e-02	2.642513275146484375e+00	-3.142458677291870117e+00	9.131793975830078125e-01	-3.434022903442382812e+00	3.062185287475585938e+00	-4.851961135864257812e-01	-1.608114242553710938e+00	-2.897950887680053711e+00	-3.269655227661132812e+00	-2.139281272888183594e+00	-3.042655944824218750e+00	3.622611999511718750e+00	-1.539712905883789062e+00	8.090786933898925781e-01	-2.370773315429687500e+00	5.692672729492187500e-02	-2.083673477172851562e+00	2.831420898437500000e+00	1.693479537963867188e+00	1.069887638092041016e+00	4.569747924804687500e+00	-1.300186157226562500e+00	2.358531951904296875e+00	2.930836677551269531e+00	-4.536958694458007812e+00	-9.539513587951660156e-01	-1.035120010375976562e+00	-4.629770755767822266e+00	-1.084262847900390625e+00	-1.978821754455566406e-01	6.820716857910156250e-01	1.524477481842041016e+00	-1.446121215820312500e+00	-4.119277477264404297e+00	9.810504913330078125e-01	4.829681396484375000e+00	3.167438507080078125e-01	-3.104997158050537109e+00	3.211267471313476562e+00	1.735048294067382812e-01	2.711938858032226562e+00	3.861920356750488281e+00	4.176633834838867188e+00	6.469383239746093750e-01	2.305166244506835938e+00	-1.973799943923950195e+00
-9.886455535888671875e-01	4.152881622314453125e+00	-3.605733871459960938e+00	2.931976318359375000e-02	4.320882797241210938e+00	-1.487380981445312500e+00	4.415666580200195312e+00	1.112644195556640625e+00	3.673688888549804688e+00	-1.344795227050781250e+00	3.669225692749023438e+00	-2.465591430664062500e+00	-1.968265533447265625e+00	6.561126708984375000e-01	-1.141134262084960938e+00	2.872356414794921875e+00	-1.773662567138671875e-01	-1.152469635009765625e+00	-2.095838546752929688e+00	-2.060817718505859375e+00	-2.844293594360351562e+00	1.623382568359375000e+00	-6.562576293945312500e-01	-1.677513122558593750e-01	-4.894765853881835938e+00	-5.592117309570312500e-01	4.531866073608398438e+00	1.773700714111328125e+00	1.300828933715820312e+00	4.224620819091796875e+00	-4.373756408691406250e+00	-1.540752410888671875e+00	9.700775146484375000e-01	-5.566596984863281250e-01	2.801004409790039062e+00	2.601684570312500000e+00	-1.274509429931640625e+00	1.086997985839843750e-01	2.329984664916992188e+00	-2.626113891601562500e+00	-4.392196655273437500e+00	9.654960632324218750e-01	-8.679237365722656250e-01	-3.224264144897460938e+00	-1.742925643920898438e+00	1.737308502197265625e+00	3.399080276489257812e+00	1.557170867919921875e+00	4.040174484252929688e+00	-7.559738159179687500e-01
-7.063140869140625000e-01	-8.429412841796875000e-01	1.274009704589843750e+00	2.630599975585937500e+00	-1.749954223632812500e-01	4.684844970703125000e+00	3.731975555419921875e+00	1.197120666503906250e+00	-1.001018524169921875e+00	3.151840209960937500e+00	-3.432453155517578125e+00	-4.040222167968750000e-01	-1.492553710937500000e+00	-1.599193572998046875e+00	-6.002769470214843750e-01	-3.156013488769531250e+00	1.440586090087890625e+00	1.517288208007812500e+00	2.026836395263671875e+00	1.156646728515625000e+00	-1.634632110595703125e+00	-2.281131744384765625e+00	3.997562408447265625e+00	-2.212837219238281250e+00	2.975887298583984375e+00	-1.499595642089843750e+00	2.528575897216796875e+00	4.958343505859375000e-02	-3.333129882812500000e+00	3.026809692382812500e-01	3.012569427490234375e+00	2.764991760253906250e+00	3.127445220947265625e+00	-3.631744384765625000e-01	1.940010070800781250e+00	-1.030269622802734375e+00	7.179565429687500000e-01	-2.590412139892578125e+00	-1.901168823242187500e+00	2.528244018554687500e+00	-5.448532104492187500e-02	-3.572151184082031250e+00	9.061965942382812500e-01	4.731147766113281250e+00	-4.389701843261718750e+00	1.301040649414062500e-01	-1.747295379638671875e+00	-5.689163208007812500e-01	-3.911132812500000000e-01	-1.854442596435546875e+00
-1.830444335937500000e+00	4.538822174072265625e+00	2.019844055175781250e+00	-4.178874969482421875e+00	-4.575698852539062500e+00	1.577060699462890625e+00	-2.129386901855468750e+00	-3.096557617187500000e+00	-2.818389892578125000e+00	-1.321041107177734375e+00	4.448547363281250000e-01	1.854343414306640625e+00	2.502388000488281250e+00	3.209342956542968750e+00	2.084945678710937500e+00	5.573348999023437500e-01	3.098350524902343750e+00	9.999084472656250000e-01	-3.326957702636718750e+00	-1.253814697265625000e-01	-3.602859497070312500e+00	1.114688873291015625e+00	2.065673828125000000e+00	2.704189300537109375e+00	-8.821868896484375000e-01	-2.740348815917968750e+00	7.177658081054687500e-01	8.093376159667968750e-01	2.579124450683593750e+00	2.233028411865234375e+00	-1.208259582519531250e+00	-2.466201782226562500e-01	-1.812179565429687500e+00	1.336139678955078125e+00	3.009208679199218750e+00	2.783260345458984375e+00	1.802459716796875000e+00	-3.545833587646484375e+00	-1.196388244628906250e+00	2.410274505615234375e+00	1.239250183105468750e+00	-1.331481933593750000e-01	-4.844055175781250000e-01	1.242126464843750000e+00	2.648048400878906250e+00	1.526599884033203125e+00	3.087692260742187500e-01	3.945297241210937500e+00	-1.766006469726562500e+00	-4.320491790771484375e+00
-1.590309143066406250e+00	2.468328475952148438e+00	1.010303497314453125e+00	-5.858964920043945312e-01	-4.106525421142578125e+00	2.676712036132812500e+00	6.873703002929687500e-01	4.238124847412109375e+00	-2.045459747314453125e+00	1.938747406005859375e+00	2.421329498291015625e+00	-1.844317436218261719e+00	-2.262702941894531250e+00	4.257146835327148438e+00	-1.157798767089843750e+00	4.354591369628906250e+00	-9.216308593750000000e-01	-8.602876663208007812e-01	0.000000000000000000e+00	0.000000000000000000e+00	3.924415588378906250e+00	-1.918067932128906250e-01	-1.128547668457031250e+00	1.913814544677734375e-01	-4.590900421142578125e+00	3.133487701416015625e-01	-3.329811096191406250e-01	2.394601821899414062e+00	-2.743328094482421875e+00	-2.576255798339843750e-01	4.308494567871093750e+00	1.476789474487304688e+00	3.974147796630859375e+00	9.057521820068359375e-01	3.783943176269531250e+00	-2.711474418640136719e+00	-2.087070465087890625e+00	-3.335456848144531250e-01	2.197177886962890625e+00	2.572782516479492188e+00	-2.721595764160156250e-01	3.709587097167968750e+00	1.217170715332031250e+00	3.024522781372070312e+00	-3.112293243408203125e+00	1.721422195434570312e+00	-1.093608856201171875e+00	1.428222656250000000e+00	-1.390701293945312500e+00	-4.303681373596191406e+00
-2.754964828491210938e+00	-1.337432861328125000e-01	2.509725570678710938e+00	-2.057800292968750000e+00	1.899535179138183594e+00	-2.366539001464843750e+00	2.910355567932128906e+00	1.396499633789062500e+00	1.596508026123046875e+00	1.358947753906250000e+00	9.532651901245117188e-01	3.376449584960937500e+00	-1.091928482055664062e-01	-4.071922302246093750e+00	-2.886588096618652344e+00	-1.233619689941406250e+00	-3.801136016845703125e-01	3.542289733886718750e+00	2.765560150146484375e+00	-9.765243530273437500e-01	3.549842834472656250e-01	1.028999328613281250e+00	-1.112083435058593750e+00	2.490882873535156250e+00	-2.146895408630371094e+00	-4.446792602539062500e-01	-1.233842849731445312e+00	2.671432495117187500e-01	-1.083950996398925781e+00	-9.701385498046875000e-01	-1.985470771789550781e+00	3.347274780273437500e+00	2.283819198608398438e+00	2.338638305664062500e-01	6.493272781372070312e-01	-5.215454101562500000e-02	2.069234848022460938e-01	2.318420410156250000e+00	-4.362262725830078125e+00	-2.052574157714843750e+00	3.864001274108886719e+00	-8.536224365234375000e-01	1.998960494995117188e+00	2.572448730468750000e+00	-2.801126480102539062e+00	2.578147888183593750e+00	-5.726318359375000000e-01	2.881088256835937500e-01	2.127545356750488281e+00	3.925827026367187500e+00
-6.175270080566406250e-01	3.721999168395996094e+00	-1.091886520385742188e+00	-3.066688537597656250e+00	-3.855981826782226562e+00	-2.203102111816406250e+00	-6.015853881835937500e-01	1.458746075630187988e+00	-2.616844177246093750e+00	-9.008591771125793457e-01	-1.932361602783203125e+00	3.848690509796142578e+00	1.013921737670898438e+00	-3.707717895507812500e+00	4.380092620849609375e+00	1.181913733482360840e+00	-4.401827812194824219e+00	2.936458587646484375e-01	1.673540115356445312e+00	-3.619239807128906250e+00	2.718160629272460938e+00	1.939793944358825684e+00	-1.416236877441406250e+00	4.353889226913452148e-01	-3.295656204223632812e+00	-3.481018066406250000e+00	-1.130908966064453125e+00	4.222713947296142578e+00	1.451829910278320312e+00	3.125473022460937500e+00	-3.844841003417968750e+00	-7.504869103431701660e-01	-5.264530181884765625e-01	-4.040008544921875000e+00	4.951957702636718750e+00	-5.496840476989746094e-01	-9.478569030761718750e-02	1.910651803016662598e+00	2.891611099243164062e+00	-8.299925923347473145e-01	4.540929794311523438e+00	-3.936314582824707031e-02	4.398555755615234375e-01	-4.662544250488281250e+00	-2.619333267211914062e+00	2.171559333801269531e+00	-3.231857299804687500e+00	-2.407035827636718750e+00	2.618175506591796875e+00	-4.145652770996093750e+00
-3.364646911621093750e+00	-7.899913787841796875e-01	-3.906642913818359375e+00	2.306232452392578125e-01	-2.372886657714843750e+00	4.309230804443359375e+00	3.346462249755859375e+00	-5.384483337402343750e-01	2.400558471679687500e+00	3.263931274414062500e+00	-3.315521240234375000e+00	-1.148357391357421875e-01	6.019020080566406250e-01	2.217273712158203125e+00	-3.273956298828125000e+00	2.113197326660156250e+00	0.000000000000000000e+00	0.000000000000000000e+00	-1.102706909179687500e+00	-2.178226470947265625e+00	-4.605731964111328125e+00	2.967395782470703125e-01	-2.140220642089843750e+00	-2.347488403320312500e-01	-1.298648834228515625e+00	2.337882995605468750e+00	-3.153610229492187500e+00	-2.688220977783203125e+00	-2.067085266113281250e+00	-2.663522720336914062e+00	9.749603271484375000e-02	6.512851715087890625e-01	-7.476196289062500000e-01	4.087186813354492188e+00	3.882251739501953125e+00	2.614696502685546875e+00	-2.718227386474609375e+00	-1.159549713134765625e+00	-4.623355865478515625e+00	-3.939552307128906250e-01	1.963333129882812500e+00	-1.501296997070312500e+00	2.765472412109375000e+00	1.686222076416015625e+00	-3.942142486572265625e+00	-4.370803833007812500e-01	-3.426879882812500000e+00	-2.087951660156250000e+00	1.642223358154296875e+00	-3.729694366455078125e+00
-5.514259338378906250e-01	4.231796264648437500e-01	1.386993408203125000e+00	-7.318420410156250000e-01	1.729103088378906250e+00	-1.768745422363281250e+00	2.831264495849609375e+00	-1.666393280029296875e+00	-4.755561828613281250e+00	-1.171257019042968750e+00	-4.594078063964843750e+00	-1.813564300537109375e+00	-8.403778076171875000e-01	-3.059719085693359375e+00	1.404262542724609375e+00	-2.815601348876953125e+00	-3.669746398925781250e+00	-1.175910949707031250e+00	-1.402248382568359375e+00	-1.027942657470703125e+00	-3.967552185058593750e-01	-4.228363037109375000e+00	2.165679931640625000e-01	-1.168415069580078125e+00	0.000000000000000000e+00	0.000000000000000000e+00	2.389461517333984375e+00	2.761653900146484375e+00	-3.789356231689453125e+00	-2.800136566162109375e+00	-1.657802581787109375e+00	2.362403869628906250e-01	-2.002258300781250000e+00	4.203472137451171875e+00	-1.691261291503906250e+00	2.532939910888671875e+00	2.900768280029296875e+00	1.755233764648437500e+00	1.181163787841796875e+00	3.015605926513671875e+00	3.380954742431640625e+00	-2.059383392333984375e+00	-2.010814666748046875e+00	3.100479125976562500e+00	8.788604736328125000e-01	-3.216888427734375000e+00	1.774421691894531250e+00	4.132347106933593750e+00	3.617134094238281250e+00	2.621006011962890625e+00
-3.085910797119140625e+00	1.539173126220703125e-01	5.694351196289062500e-01	4.057116508483886719e+00	-1.794372558593750000e+00	-1.722185134887695312e+00	1.677116394042968750e+00	4.221648216247558594e+00	3.047515869140625000e+00	1.172884941101074219e+00	2.201087951660156250e+00	-1.634177207946777344e+00	4.287521362304687500e+00	2.405589103698730469e+00	4.364051818847656250e+00	1.302913665771484375e+00	1.770072937011718750e+00	-2.184328079223632812e+00	1.165008544921875000e-01	-1.362443923950195312e+00	-2.469985961914062500e+00	4.999217987060546875e-01	-4.431884765625000000e+00	1.654232978820800781e+00	4.354370117187500000e+00	-2.016302108764648438e+00	2.287086486816406250e+00	-9.599351882934570312e-01	2.737434387207031250e+00	-4.636974334716796875e-01	-2.861343383789062500e+00	-2.577313423156738281e+00	9.982070922851562500e-01	8.818387985229492188e-01	3.448272705078125000e+00	-2.641077041625976562e+00	-2.023620605468750000e-01	1.118822097778320312e+00	-3.974163055419921875e+00	-2.047820091247558594e+00	-3.679924011230468750e+00	-7.718009948730468750e-01	-5.901260375976562500e-01	-4.601067543029785156e+00	-2.599182128906250000e-01	2.546103477478027344e+00	4.557342529296875000e-01	-1.983854293823242188e+00	1.417694091796875000e+00	-1.067953109741210938e-01
-1.271705627441406250e+00	1.879615783691406250e-01	3.961624145507812500e+00	-1.280639648437500000e+00	-4.484710693359375000e+00	1.242305755615234375e+00	-2.270954132080078125e+00	-1.894660949707031250e+00	-4.478317260742187500e+00	1.513595581054687500e-01	3.029495239257812500e+00	-3.073688507080078125e+00	-1.052627563476562500e-01	4.736419677734375000e+00	2.883365631103515625e+00	3.405284881591796875e+00	9.389190673828125000e-01	-3.202644348144531250e+00	-4.571357727050781250e+00	-1.811267852783203125e+00	8.350601196289062500e-01	-7.741012573242187500e-01	4.935924530029296875e+00	8.050918579101562500e-02	3.092384338378906250e-01	1.852706909179687500e+00	3.998035430908203125e+00	-2.534183502197265625e+00	1.964904785156250000e+00	-2.833404541015625000e+00	4.272304534912109375e+00	-1.708526611328125000e-01	4.049095153808593750e+00	2.140968322753906250e+00	3.658397674560546875e+00	7.472114562988281250e-01	-3.927799224853515625e+00	2.406261444091796875e+00	-3.807563781738281250e-01	-2.902858734130859375e+00	-5.502357482910156250e-01	-2.255317687988281250e+00	2.065845489501953125e+00	2.624660491943359375e+00	1.032844543457031250e+00	3.034553527832031250e-01	-2.025989532470703125e+00	-3.132511138916015625e+00	3.140254974365234375e+00	-3.822288513183593750e-01
3.356018066406250000e-01	4.713531494140625000e+00	3.912530899047851562e+00	-2.223818778991699219e+00	-2.559814453125000000e+00	6.094646453857421875e-01	-1.558876037597656250e-01	-1.035198211669921875e+00	-3.168678283691406250e-02	2.997777938842773438e+00	3.102371215820312500e+00	9.551506042480468750e-01	-1.109256744384765625e+00	3.759387969970703125e+00	2.413637161254882812e+00	1.755905151367187500e+00	2.030143737792968750e+00	1.097469329833984375e-01	-1.596488952636718750e-01	1.745050430297851562e+00	7.800178527832031250e-01	1.227478981018066406e+00	4.870058059692382812e+00	1.120879173278808594e+00	-3.969148635864257812e+00	-9.468536376953125000e-01	1.442056655883789062e+00	1.304109573364257812e+00	3.731994628906250000e+00	7.519197463989257812e-01	4.386096954345703125e+00	5.907278060913085938e-01	2.177322387695312500e+00	-5.663328170776367188e-01	-2.828685760498046875e+00	-4.060471534729003906e+00	3.383310317993164062e+00	-3.640550613403320312e+00	-4.820920944213867188e+00	-7.359695434570312500e-02	3.556556701660156250e+00	1.447453498840332031e+00	4.816684722900390625e-01	6.124477386474609375e-01	-1.552745819091796875e+00	-3.769129753112792969e+00	2.674940109252929688e+00	-1.096906661987304688e-01	-1.291936874389648438e+00	-1.332678794860839844e+00
-6.442642211914062500e-01	-9.362258911132812500e-01	2.269897460937500000e-01	1.400238037109375000e+00	2.369888305664062500e+00	1.376667022705078125e+00	-2.529525756835937500e+00	4.264080047607421875e+00	1.755294799804687500e-01	7.027854919433593750e-01	3.092346191406250000e-01	-3.062969207763671875e+00	4.070770263671875000e+00	3.012351989746093750e-01	-2.356369018554687500e+00	-3.657394409179687500e+00	-4.377372741699218750e+00	-1.633979797363281250e+00	-4.467201232910156250e+00	1.076736450195312500e-01	3.245811462402343750e+00	2.444152832031250000e+00	3.295166015625000000e+00	-1.805534362792968750e-01	-8.730926513671875000e-01	3.586109161376953125e+00	4.358047485351562500e+00	-1.423412322998046875e+00	3.316207885742187500e+00	3.554931640625000000e+00	2.020309448242187500e+00	1.975959777832031250e+00	-3.431632995605468750e+00	-3.593723297119140625e+00	5.807647705078125000e-01	-9.161605834960937500e-01	4.047737121582031250e+00	-2.513668060302734375e+00	2.887168884277343750e+00	9.274139404296875000e-01	-3.651504516601562500e+00	1.605926513671875000e+00	-4.026947021484375000e-01	1.163055419921875000e+00	1.782989501953125000e-01	3.898117065429687500e+00	3.174674987792968750e+00	-3.218219757080078125e+00	3.806015014648437500e+00	1.503532409667968750e+00
-3.006681442260742188e+00	8.293151855468750000e-02	-4.066949844360351562e+00	-2.382217407226562500e+00	-3.424379348754882812e+00	2.771678924560546875e+00	-4.966087341308593750e-01	4.269237518310546875e+00	3.567047119140625000e+00	-2.240150451660156250e+00	-3.006406784057617188e+00	-1.699729919433593750e+00	3.723484039306640625e+00	-2.883441925048828125e+00	-4.727886199951171875e+00	-1.637115478515625000e-01	-2.996622085571289062e+00	2.241199493408203125e+00	1.276546478271484375e+00	1.272750854492187500e+00	7.293052673339843750e-01	3.507232666015625000e-02	2.648143768310546875e+00	3.083011627197265625e+00	1.916908264160156250e+00	-3.238903045654296875e+00	-3.647144317626953125e+00	-1.883396148681640625e+00	-4.736083984375000000e+00	9.321632385253906250e-01	0.000000000000000000e+00	0.000000000000000000e+00	1.425086975097656250e+00	-1.541980743408203125e+00	-3.018600463867187500e+00	-2.802135467529296875e+00	-4.058979034423828125e+00	1.873245239257812500e+00	3.334777832031250000e+00	2.853385925292968750e+00	-7.083206176757812500e-01	-2.031860351562500000e+00	4.743652343750000000e-01	-2.344436645507812500e+00	-1.386177062988281250e+00	-1.175186157226562500e+00	3.468441009521484375e+00	4.719848632812500000e-01	3.667106628417968750e+00	2.195178985595703125e+00
-3.293167114257812500e+00	-3.848190307617187500e-01	-1.011230468750000000e+00	4.175720214843750000e-01	-1.064041137695312500e+00	-8.272857666015625000e-01	-1.136337280273437500e+00	-2.302787780761718750e+00	-3.544677734375000000e+00	2.316978454589843750e+00	3.793983459472656250e+00	-6.793365478515625000e-01	-1.339416503906250000e+00	4.497444152832031250e+00	-4.339950561523437500e+00	1.557296752929687500e+00	1.199317932128906250e+00	-1.084609985351562500e+00	-4.525711059570312500e+00	-5.375061035156250000e-01	7.474899291992187500e-01	2.203895568847656250e+00	-4.533615112304687500e-01	-5.270996093750000000e-01	4.471725463867187500e+00	-1.814567565917968750e+00	2.783233642578125000e+00	2.932182312011718750e+00	-2.689682006835937500e+00	-1.324470520019531250e+00	-1.695182800292968750e+00	-1.123657226562500000e+00	-1.059885025024414062e-01	4.986160278320312500e+00	-2.168579101562500000e+00	3.512863159179687500e+00	1.733734130859375000e+00	7.345581054687500000e-02	2.779609680175781250e+00	1.682907104492187500e+00	-1.718292236328125000e-01	2.781890869140625000e+00	-3.690940856933593750e+00	-3.238128662109375000e+00	-2.705307006835937500e-01	-1.627082824707031250e+00	1.592140197753906250e+00	1.300491333007812500e+00	1.908386230468750000e+00	-2.118949890136718750e+00
3.312644958496093750e+00	9.704895019531250000e-01	-1.884689331054687500e+00	-5.157470703125000000e-02	1.721269607543945312e+00	4.143791198730468750e+00	1.676872253417968750e+00	-3.378532409667968750e+00	1.862220764160156250e+00	-4.597511291503906250e+00	-5.690193176269531250e-01	-5.192794799804687500e-01	-2.166957855224609375e+00	-2.426506042480468750e+00	-2.193355560302734375e+00	-1.103904724121093750e+00	2.770334243774414062e+00	3.830345153808593750e+00	2.723529815673828125e+00	-2.766250610351562500e+00	4.553581237792968750e+00	7.754135131835937500e-01	-3.265911102294921875e+00	-2.418098449707031250e+00	-1.367000579833984375e+00	-3.197257995605468750e+00	3.890670776367187500e+00	-6.236267089843750000e-02	4.530212402343750000e+00	-1.741584777832031250e+00	3.769622802734375000e+00	-2.512435913085937500e+00	-1.044746398925781250e+00	-1.500564575195312500e+00	1.033269882202148438e+00	3.252517700195312500e+00	3.594684600830078125e-01	3.267524719238281250e+00	-4.457828521728515625e+00	5.005264282226562500e-01	-2.798833847045898438e+00	3.325424194335937500e+00	1.273303985595703125e+00	-1.742874145507812500e+00	0.000000000000000000e+00	0.000000000000000000e+00	1.557945251464843750e+00	-6.076049804687500000e-01	2.869644165039062500e+00	-3.710098266601562500e-01
-3.970565795898437500e-01	-1.082363128662109375e+00	1.242561340332031250e+00	3.327022552490234375e+00	-1.315383911132812500e-01	-3.494003295898437500e+00	2.190147399902343750e+00	1.199039459228515625e+00	3.815444946289062500e+00	-1.274414062500000000e+00	-4.822845458984375000e-01	6.096534729003906250e-01	-2.492080688476562500e+00	2.631057739257812500e+00	-3.308494567871093750e+00	3.562873840332031250e+00	-4.551147460937500000e+00	1.420619964599609375e+00	-1.558288574218750000e+00	6.712493896484375000e-01	2.468116760253906250e+00	3.342792510986328125e+00	-1.715118408203125000e+00	-2.601749420166015625e+00	-3.321922302246093750e+00	-2.860057830810546875e+00	3.767845153808593750e+00	9.628219604492187500e-01	-2.243492126464843750e+00	-3.021793365478515625e+00	-3.683937072753906250e+00	-4.832115173339843750e-01	-4.453475952148437500e+00	3.250045776367187500e-01	1.890197753906250000e+00	-4.079803466796875000e+00	1.891731262207031250e+00	4.260627746582031250e+00	7.490463256835937500e-01	2.318920135498046875e+00	-3.834373474121093750e+00	6.079292297363281250e-01	-6.261901855468750000e-01	4.002952575683593750e+00	2.692878723144531250e+00	-1.826786041259765625e+00	-8.917236328125000000e-02	3.017066955566406250e+00	-1.950721740722656250e+00	-3.582115173339843750e-01
4.382972717285156250e+00	1.218719482421875000e+00	2.283340454101562500e+00	4.068153381347656250e+00	3.468795776367187500e+00	-1.486915588378906250e+00	-2.367256164550781250e+00	-1.645584106445312500e+00	8.735580444335937500e-01	-4.240531921386718750e+00	2.767021179199218750e+00	2.515083312988281250e+00	-5.163879394531250000e-01	-1.572875976562500000e+00	4.381591796875000000e+00	7.142639160156250000e-02	-2.226921081542968750e+00	-3.776062011718750000e+00	-4.422134399414062500e+00	4.741439819335937500e-01	-3.467628479003906250e+00	9.433517456054687500e-01	8.818588256835937500e-01	6.969070434570312500e-01	-2.856056213378906250e+00	-2.099868774414062500e+00	-9.027938842773437500e-01	4.255226135253906250e+00	-3.877990722656250000e+00	2.856163024902343750e+00	-1.797538757324218750e+00	-1.993797302246093750e+00	1.172760009765625000e+00	3.892723083496093750e+00	0.000000000000000000e+00	0.000000000000000000e+00	-3.530288696289062500e+00	1.607757568359375000e+00	-2.101135253906250000e+00	-4.435302734375000000e+00	-2.035064697265625000e+00	4.047225952148437500e+00	-1.630775451660156250e+00	-2.642753601074218750e+00	2.807502746582031250e+00	3.645675659179687500e+00	6.709899902343750000e-01	4.887939453125000000e+00	-1.063751220703125000e+00	3.184234619140625000e+00
0.000000000000000000e+00	0.000000000000000000e+00	-5.481491088867187500e-01	1.016963958740234375e+00	-2.816722869873046875e+00	1.571044921875000000e+00	4.487609863281250000e-02	6.756076812744140625e-01	3.944976806640625000e+00	3.069786071777343750e+00	7.324600219726562500e-02	2.905843734741210938e+00	3.397674560546875000e+00	8.072929382324218750e-01	-2.141838073730468750e+00	-1.751691818237304688e+00	2.264663696289062500e+00	-1.384485244750976562e+00	-2.894210815429687500e+00	-2.872453689575195312e+00	-1.246547698974609375e+00	1.080684661865234375e+00	1.220882415771484375e+00	5.709934234619140625e-01	2.039237976074218750e+00	3.148687362670898438e+00	2.132225036621093750e-01	-1.905811309814453125e+00	1.298683166503906250e+00	-1.863710403442382812e+00	3.460674285888671875e+00	1.465883255004882812e+00	-1.661911010742187500e+00	1.633235931396484375e+00	6.388397216796875000e-01	-3.653717041015625000e-01	-3.082031250000000000e+00	2.674570083618164062e+00	-6.790313720703125000e-01	-4.500144958496093750e+00	-3.039188385009765625e+00	-1.112703323364257812e+00	-1.264846801757812500e+00	3.890743255615234375e-01	-1.695041656494140625e+00	2.822694778442382812e+00	-5.819892883300781250e-01	3.476638793945312500e-01	-5.681991577148437500e-02	-1.302444458007812500e+00
3.827861785888671875e+00	1.104476928710937500e+00	3.044826507568359375e+00	3.355621337890625000e+00	1.033428192138671875e+00	-1.813545227050781250e+00	3.349189758300781250e+00	-1.256294250488281250e+00	-1.113498687744140625e+00	1.097297668457031250e+00	4.395771026611328125e+00	-9.122009277343750000e-01	1.306953430175781250e-01	2.382339477539062500e+00	1.556739807128906250e+00	-4.179847717285156250e+00	-2.510349273681640625e+00	3.862007141113281250e+00	-6.330795288085937500e-01	-2.137672424316406250e+00	4.718009948730468750e+00	-3.213882446289062500e-01	3.319168090820312500e-02	-2.397300720214843750e+00	-1.654010772705078125e+00	1.868438720703125000e+00	-1.574554443359375000e-01	3.438011169433593750e+00	1.407466888427734375e+00	1.755393981933593750e+00	4.625728607177734375e+00	3.408508300781250000e-01	-3.802539825439453125e+00	-1.320426940917968750e+00	-1.652027130126953125e+00	1.012573242187500000e-01	-2.907707214355468750e+00	-2.143692016601562500e+00	-3.968143463134765625e+00	-2.424819946289062500e+00	-4.897676467895507812e+00	1.030807495117187500e-01	-1.331001281738281250e+00	-1.178642272949218750e+00	-6.253509521484375000e-01	-2.908325195312500000e-01	-2.617628097534179688e+00	-7.761917114257812500e-01	9.470863342285156250e-01	6.308975219726562500e-01
1.842460632324218750e+00	2.267623901367187500e+00	1.182538986206054688e+00	-4.016242980957031250e+00	3.392200469970703125e-01	-5.935211181640625000e-01	-4.002725601196289062e+00	-1.707305908203125000e-01	-2.049842834472656250e+00	1.128021240234375000e+00	4.265697479248046875e+00	2.301742553710937500e+00	-1.602998733520507812e+00	-8.416595458984375000e-01	0.000000000000000000e+00	0.000000000000000000e+00	-3.620386123657226562e+00	1.106590270996093750e+00	4.388236999511718750e-02	-4.435050964355468750e+00	-9.855346679687500000e-01	3.223083496093750000e+00	-1.074954986572265625e+00	2.738342285156250000e-01	-3.247604370117187500e-01	-3.261245727539062500e+00	4.045124053955078125e-01	4.162330627441406250e+00	3.395160675048828125e+00	8.960266113281250000e-01	3.984291076660156250e+00	-3.896331787109375000e-02	2.642290115356445312e+00	3.371284484863281250e+00	1.538291931152343750e+00	-1.283058166503906250e+00	2.694707870483398438e+00	6.700134277343750000e-02	-3.516101837158203125e+00	-3.480461120605468750e+00	-3.394781112670898438e+00	3.294425964355468750e+00	1.746023178100585938e+00	1.146697998046875000e+00	1.903741836547851562e+00	-3.207435607910156250e+00	-3.937067031860351562e+00	2.157424926757812500e+00	6.063766479492187500e-01	-2.688247680664062500e+00
-4.567718505859375000e-01	-4.872512817382812500e-01	-3.804405212402343750e+00	1.465644836425781250e+00	4.764427185058593750e+00	-6.233825683593750000e-01	2.743370056152343750e+00	-8.550262451171875000e-02	1.132202148437500000e-02	-9.533271789550781250e-01	-5.620117187500000000e-01	2.818954467773437500e+00	3.740997314453125000e+00	9.231643676757812500e-01	4.106002807617187500e+00	-4.438476562500000000e-01	1.926986694335937500e+00	-1.919223785400390625e+00	0.000000000000000000e+00	0.000000000000000000e+00	-4.388961791992187500e-01	8.192520141601562500e-01	-2.685165405273437500e+00	-1.731861114501953125e+00	1.282691955566406250e+00	3.861251831054687500e+00	3.902381896972656250e+00	2.155838012695312500e-01	4.640319824218750000e+00	-1.696632385253906250e+00	-2.738426208496093750e+00	-6.229896545410156250e-01	3.233078002929687500e+00	4.016723632812500000e-01	-1.031585693359375000e+00	-3.200508117675781250e+00	6.898803710937500000e-01	2.721351623535156250e+00	3.078529357910156250e+00	1.053558349609375000e+00	7.679443359375000000e-01	7.656860351562500000e-01	-2.735298156738281250e+00	-3.061393737792968750e+00	-6.644973754882812500e-01	-4.209442138671875000e+00	-3.759765625000000000e+00	-9.199295043945312500e-01	3.249649047851562500e+00	2.649871826171875000e+00
3.582191467285156250e+00	3.476100921630859375e+00	-1.607910156250000000e+00	2.894439697265625000e-01	1.778869628906250000e-01	-4.575420379638671875e+00	-1.245727539062500000e-01	-1.149253845214843750e+00	-1.261520385742187500e+00	-1.368247985839843750e+00	2.027587890625000000e-01	-2.181606292724609375e+00	-4.324287414550781250e+00	-2.467147827148437500e+00	-1.047904968261718750e+00	3.255481719970703125e+00	2.332511901855468750e+00	4.006855010986328125e+00	-1.140708923339843750e+00	-4.130695343017578125e+00	-1.032135009765625000e+00	1.473041534423828125e+00	3.081054687500000000e+00	-4.323768615722656250e-01	-3.002830505371093750e+00	2.312000274658203125e+00	-6.427841186523437500e-01	-1.880187988281250000e-01	-2.112907409667968750e+00	-2.123008728027343750e+00	-1.149688720703125000e+00	4.613574981689453125e+00	3.140228271484375000e+00	8.730010986328125000e-01	-2.864952087402343750e+00	-4.077316284179687500e+00	-2.345535278320312500e+00	1.262248992919921875e+00	-5.777206420898437500e-01	2.772838592529296875e+00	-3.253715515136718750e+00	3.604190826416015625e+00	-4.319198608398437500e+00	6.011314392089843750e-01	1.137237548828125000e-01	4.971607208251953125e+00	-8.938369750976562500e-01	-3.516483306884765625e+00	-1.974319458007812500e+00	-3.409122467041015625e+00
8.431816101074218750e-01	-2.230377197265625000e-01	-2.225433349609375000e+00	-1.457595825195312500e-01	1.203109741210937500e+00	4.328994750976562500e-01	2.356321334838867188e+00	-1.490272521972656250e+00	-1.484783172607421875e+00	3.011581420898437500e+00	-1.774196624755859375e-01	1.342590332031250000e+00	5.471057891845703125e-01	3.892593383789062500e-01	-3.371774673461914062e+00	2.274055480957031250e+00	0.000000000000000000e+00	0.000000000000000000e+00	-3.960437774658203125e-01	4.767959594726562500e+00	4.284898757934570312e+00	-1.851104736328125000e+00	3.215822219848632812e+00	-3.798587799072265625e+00	-1.854637145996093750e+00	8.507156372070312500e-01	-1.501358032226562500e+00	-1.667617797851562500e+00	-2.329181671142578125e+00	2.046699523925781250e+00	4.800813674926757812e+00	6.446914672851562500e-01	2.935125350952148438e+00	1.889984130859375000e+00	-3.853322982788085938e+00	3.897705078125000000e-01	1.260478973388671875e+00	-1.275527954101562500e+00	4.198104858398437500e+00	2.373207092285156250e+00	5.955314636230468750e-02	-1.079658508300781250e+00	-4.227533340454101562e+00	-6.416397094726562500e-01	1.560956954956054688e+00	3.849472045898437500e+00	-4.428100585937500000e-02	6.951065063476562500e-01	2.817596435546875000e+00	-9.333343505859375000e-01
-4.462890625000000000e-01	-4.307884216308593750e+00	-3.559474945068359375e+00	-2.027648925781250000e+00	-3.419532775878906250e-01	-5.788345336914062500e-01	-1.830547332763671875e+00	1.869262695312500000e+00	-2.751811981201171875e+00	4.011100769042968750e+00	3.568092346191406250e+00	2.812278747558593750e+00	1.928329467773437500e-02	-3.112831115722656250e+00	-1.057563781738281250e+00	2.522735595703125000e-01	2.053215026855468750e+00	1.785598754882812500e+00	2.276458740234375000e-01	2.247238159179687500e+00	-3.891086578369140625e+00	6.667861938476562500e-01	1.839721679687500000e+00	-4.426254272460937500e+00	2.781101226806640625e+00	-3.850410461425781250e+00	-1.667640686035156250e+00	-4.477676391601562500e+00	-7.141113281250000000e-01	-2.329956054687500000e+00	4.294395446777343750e-01	2.905708312988281250e+00	-1.269489288330078125e+00	-3.307479858398437500e+00	-1.899719238281250000e-02	-3.768959045410156250e+00	1.460689544677734375e+00	-1.655570983886718750e+00	1.611663818359375000e+00	3.472061157226562500e+00	6.189651489257812500e-01	2.578125000000000000e-01	1.218292236328125000e+00	4.466148376464843750e+00	-3.173099517822265625e+00	2.723510742187500000e+00	7.002639770507812500e-02	6.633148193359375000e-01	3.113201141357421875e+00	-2.821670532226562500e+00
5.794754028320312500e-01	4.282073974609375000e+00	-4.850994110107421875e+00	1.071548461914062500e-01	3.900325775146484375e+00	9.207077026367187500e-01	2.844097137451171875e+00	-6.120834350585937500e-01	-2.591171264648437500e-01	-6.494903564453125000e-01	-6.622200012207031250e-01	4.281509399414062500e+00	3.687362670898437500e-01	-4.100479125976562500e+00	1.558094024658203125e+00	3.551422119140625000e+00	-2.652793884277343750e+00	-3.131935119628906250e+00	-1.727272033691406250e+00	4.065002441406250000e+00	-1.417633056640625000e+00	-8.935546875000000000e-02	-3.644584655761718750e+00	-2.378005981445312500e-01	-7.888031005859375000e-02	3.373336791992187500e+00	4.911651611328125000e-01	-3.405303955078125000e+00	9.436798095703125000e-01	2.073478698730468750e+00	-2.622756958007812500e-01	2.302505493164062500e+00	-1.431373596191406250e+00	-9.906768798828125000e-01	1.878028869628906250e+00	-1.114372253417968750e+00	-5.781517028808593750e-01	-3.567657470703125000e+00	2.109889984130859375e+00	-4.221580505371093750e+00	-2.218246459960937500e-01	1.067741394042968750e+00	-3.967296600341796875e+00	-1.314712524414062500e+00	-6.953811645507812500e-01	6.611633300781250000e-02	-1.304920196533203125e+00	-1.633331298828125000e+00	-4.517810821533203125e+00	-9.450912475585937500e-01
-1.345958709716796875e-01	-4.128463745117187500e+00	4.125503540039062500e+00	6.580085754394531250e-01	-1.398948669433593750e+00	-3.683048248291015625e+00	-1.477676391601562500e+00	2.915687561035156250e+00	2.708988189697265625e+00	-2.950469970703125000e+00	-8.501319885253906250e-01	1.975666046142578125e+00	2.490789413452148438e+00	1.179283142089843750e+00	2.506217956542968750e-01	1.682815551757812500e+00	2.965534210205078125e+00	3.743736267089843750e+00	-3.778051376342773438e+00	2.419288635253906250e+00	-1.998191833496093750e+00	-2.901115417480468750e-01	-2.981218338012695312e+00	3.538154602050781250e+00	-3.430730819702148438e+00	-2.423912048339843750e+00	-3.588632583618164062e+00	-1.339935302734375000e+00	-1.961116790771484375e-01	-1.341716766357421875e+00	-3.291770935058593750e+00	1.115077972412109375e+00	7.574138641357421875e-01	3.703018188476562500e+00	9.914207458496093750e-01	8.813591003417968750e-01	2.295005798339843750e+00	-7.631759643554687500e-01	1.589691162109375000e+00	1.796504974365234375e+00	3.575305938720703125e-01	5.863952636718750000e-01	-1.636911392211914062e+00	4.226856231689453125e+00	-4.226779937744140625e-01	-2.959953308105468750e+00	1.125623703002929688e+00	-4.305034637451171875e+00	2.344516754150390625e+00	-3.984756469726562500e+00
4.372318267822265625e+00	-6.037139892578125000e-01	3.028827667236328125e+00	8.891983032226562500e-01	-3.182846069335937500e+00	-3.584806442260742188e+00	1.202869415283203125e+00	-2.903707504272460938e+00	-2.254589080810546875e+00	1.165924072265625000e-01	3.623401641845703125e+00	5.654640197753906250e-01	5.646705627441406250e-01	-3.059728622436523438e+00	-3.996879577636718750e+00	-1.431118011474609375e+00	1.388397216796875000e-01	-6.630935668945312500e-01	4.743152618408203125e+00	-3.552246093750000000e-02	8.599090576171875000e-02	-3.547214508056640625e+00	1.615940093994140625e+00	4.467018127441406250e+00	5.516929626464843750e-01	2.024169921875000000e+00	1.236263275146484375e+00	-8.363380432128906250e-01	-2.071331024169921875e+00	2.442230224609375000e+00	-1.757957458496093750e+00	-4.437040328979492188e+00	3.407016754150390625e+00	-8.840942382812500000e-02	-1.665054321289062500e+00	-7.877693176269531250e-01	2.793590545654296875e+00	4.052253723144531250e+00	-2.334705352783203125e+00	-1.720703125000000000e+00	-2.992671966552734375e+00	-1.882732391357421875e+00	3.584957122802734375e+00	1.276351928710937500e+00	0.000000000000000000e+00	0.000000000000000000e+00	-6.057853698730468750e-01	3.929595947265625000e+00	4.163284301757812500e-01	2.673927307128906250e+00
2.986610412597656250e+00	-1.209090232849121094e+00	-2.126060485839843750e+00	2.491730690002441406e+00	3.280937194824218750e+00	1.105204582214355469e+00	1.239219665527343750e+00	2.992011070251464844e+00	-3.116386413574218750e+00	3.274708747863769531e+00	3.115875244140625000e+00	-2.296334266662597656e+00	-8.995285034179687500e-01	-3.067568778991699219e+00	-1.255035400390625000e-01	4.528132438659667969e+00	-1.141555786132812500e+00	8.147964477539062500e-01	2.357200622558593750e+00	-1.492679595947265625e+00	-2.085090637207031250e+00	-1.027057647705078125e+00	-1.326644897460937500e+00	4.369111061096191406e+00	3.337188720703125000e+00	3.390120506286621094e+00	1.536369323730468750e+00	1.255410194396972656e+00	5.979843139648437500e-01	-3.661989212036132812e+00	-4.275123596191406250e+00	-1.312713623046875000e-01	3.647766113281250000e-01	-4.939986228942871094e+00	1.746437072753906250e+00	1.761808395385742188e-01	4.374076843261718750e+00	9.050025939941406250e-01	2.197898864746093750e+00	1.238160133361816406e+00	4.010070800781250000e+00	3.319177627563476562e-01	1.841644287109375000e+00	1.871224403381347656e+00	0.000000000000000000e+00	0.000000000000000000e+00	-2.409385681152343750e+00	4.149140357971191406e+00	9.575195312500000000e-01	9.123840332031250000e-01
-1.722030639648437500e-01	4.424659729003906250e+00	-2.827056884765625000e+00	3.981689453125000000e+00	3.972941398620605469e+00	1.295906066894531250e+00	-1.070985794067382812e-01	3.190307617187500000e+00	-1.393522262573242188e+00	-3.254272460937500000e+00	3.448388099670410156e+00	-3.091281890869140625e+00	3.035153388977050781e+00	-7.872695922851562500e-01	3.691974639892578125e+00	1.472702026367187500e-01	-2.649988651275634766e+00	-2.966938018798828125e+00	8.146610260009765625e-01	2.592796325683593750e+00	4.140686988830566406e+00	2.708389282226562500e+00	2.381625175476074219e+00	-2.906894683837890625e+00	-1.885003089904785156e+00	-1.969219207763671875e+00	3.102856636047363281e+00	1.943763732910156250e+00	1.422539710998535156e+00	3.757484436035156250e+00	4.186288833618164062e+00	2.017257690429687500e+00	-2.257890701293945312e-01	-4.419116973876953125e+00	9.246406555175781250e-01	1.926757812500000000e+00	1.377922058105468750e+00	-2.329421997070312500e+00	-2.549597740173339844e+00	-5.062332153320312500e-01	1.315522193908691406e+00	-1.172187805175781250e+00	1.707917213439941406e+00	-1.729618072509765625e+00	9.149465560913085938e-01	-6.084976196289062500e-01	1.925729751586914062e+00	1.494384765625000000e+00	9.330596923828125000e-01	4.548118591308593750e+00
2.860736846923828125e+00	-1.378360748291015625e+00	3.818778991699218750e-01	4.461151123046875000e+00	-3.920177459716796875e+00	9.390869140625000000e-01	1.483142852783203125e+00	4.551471710205078125e+00	1.138923645019531250e+00	1.506267547607421875e+00	-5.830154418945312500e-01	-1.653263092041015625e+00	-2.211673736572265625e+00	3.203445434570312500e+00	-4.276069641113281250e+00	2.137195587158203125e+00	4.044723510742187500e-02	3.420547485351562500e+00	5.149154663085937500e-01	-1.890472412109375000e+00	-2.982551574707031250e+00	-3.361671447753906250e+00	-1.773094177246093750e+00	2.028175354003906250e+00	-6.571235656738281250e-01	5.822372436523437500e-02	1.656871795654296875e+00	6.295471191406250000e-01	1.610832214355468750e+00	-2.641609191894531250e+00	4.867332458496093750e+00	-6.871833801269531250e-01	2.291637420654296875e+00	8.267669677734375000e-01	-1.428184509277343750e+00	-4.374996185302734375e+00	1.797054290771484375e+00	1.300014495849609375e+00	8.229331970214843750e-01	-3.515148162841796875e+00	2.024410247802734375e+00	4.149600982666015625e+00	-4.908180236816406250e-01	3.028289794921875000e+00	1.023910522460937500e+00	8.311882019042968750e-01	3.777244567871093750e+00	-1.984424591064453125e+00	1.886684417724609375e+00	-3.273010253906250000e+00
-2.443199157714843750e-01	3.827613830566406250e+00	-6.359825134277343750e-01	-1.704650878906250000e+00	8.288726806640625000e-01	4.150566101074218750e+00	2.487663269042968750e+00	-2.667304992675781250e+00	4.110984802246093750e-01	2.006378173828125000e+00	-2.166774749755859375e+00	-1.728363037109375000e-01	3.176464080810546875e+00	3.339538574218750000e+00	1.097370147705078125e+00	2.023422241210937500e+00	6.931800842285156250e-01	9.662322998046875000e-01	-7.704124450683593750e-01	4.738723754882812500e+00	-4.968566894531250000e-01	1.305923461914062500e+00	3.801677703857421875e+00	1.355438232421875000e+00	-4.441745758056640625e+00	1.237510681152343750e+00	2.091552734375000000e+00	1.564430236816406250e+00	-1.304855346679687500e-01	-1.255386352539062500e+00	3.717521667480468750e+00	-2.988189697265625000e+00	-2.661148071289062500e+00	-6.421051025390625000e-01	-2.072891235351562500e+00	-2.569061279296875000e+00	2.910736083984375000e+00	2.282928466796875000e+00	-1.568737030029296875e+00	2.001800537109375000e+00	-1.530975341796875000e+00	-2.135299682617187500e+00	-2.573093414306640625e+00	-1.339164733886718750e+00	1.473041534423828125e+00	3.892883300781250000e+00	2.162410736083984375e+00	-3.758026123046875000e+00	5.386199951171875000e-01	-1.332977294921875000e+00
-2.982643127441406250e+00	-9.202308654785156250e-01	-2.012680053710937500e+00	1.740547180175781250e+00	-1.931137084960937500e+00	-1.113468170166015625e+00	-3.264213562011718750e+00	6.921195983886718750e-01	4.278358459472656250e+00	-1.520515441894531250e+00	-4.347404479980468750e+00	3.705520629882812500e-01	1.089431762695312500e+00	-1.679290771484375000e+00	-1.689552307128906250e+00	1.638832092285156250e-01	3.428405761718750000e+00	1.833698272705078125e+00	0.000000000000000000e+00	0.000000000000000000e+00	-1.958389282226562500e+00	-3.651985168457031250e+00	-1.438896179199218750e+00	3.208915710449218750e+00	-3.999755859375000000e+00	-1.934852600097656250e-01	1.602676391601562500e+00	-3.655200958251953125e+00	-5.946884155273437500e-01	3.358840942382812500e-01	-3.705207824707031250e+00	1.982612609863281250e+00	9.815902709960937500e-01	1.846839904785156250e+00	-2.671249389648437500e+00	1.627563476562500000e+00	-1.022583007812500000e+00	1.351329803466796875e+00	-2.118309020996093750e+00	-2.373134613037109375e+00	-1.902061462402343750e+00	3.712535858154296875e+00	-7.784957885742187500e-01	-7.446212768554687500e-01	1.022254943847656250e+00	-4.591091156005859375e+00	-7.768478393554687500e-01	-2.927822113037109375e+00	-2.699394226074218750e+00	-2.916984558105468750e-01
-2.141780853271484375e+00	2.914028167724609375e+00	1.095321655273437500e+00	2.074089050292968750e-01	-3.581665039062500000e+00	-2.634902954101562500e+00	-4.087368011474609375e+00	1.599678039550781250e+00	4.766204833984375000e+00	-2.828826904296875000e-01	7.299041748046875000e-02	3.838615417480468750e+00	-8.219604492187500000e-01	4.811569213867187500e+00	0.000000000000000000e+00	0.000000000000000000e+00	2.176879882812500000e+00	5.372238159179687500e-01	-1.064510345458984375e+00	-3.443607330322265625e+00	-6.673164367675781250e-01	-1.050022125244140625e+00	-4.405338287353515625e+00	-3.130340576171875000e-01	3.362712860107421875e+00	-2.270542144775390625e+00	2.523803710937500000e-02	-3.901317596435546875e+00	1.738830566406250000e+00	-1.679279327392578125e+00	-3.021289825439453125e+00	1.931411743164062500e+00	-1.034744262695312500e+00	1.181457519531250000e+00	1.355422973632812500e+00	4.235664367675781250e+00	5.422172546386718750e-01	3.363441467285156250e+00	-1.004295349121093750e-01	-1.385620117187500000e+00	-1.865947723388671875e+00	1.886459350585937500e+00	2.415069580078125000e+00	-1.661876678466796875e+00	-2.985626220703125000e+00	3.604240417480468750e+00	1.788883209228515625e+00	2.621826171875000000e+00	4.201549530029296875e+00	-1.488601684570312500e+00
3.558990478515625000e+00	-5.725688934326171875e-01	3.497619628906250000e-01	-3.902986526489257812e+00	3.687362670898437500e+00	-1.270509719848632812e+00	-4.416931152343750000e+00	5.361442565917968750e-01	1.542030334472656250e+00	-1.407125473022460938e+00	2.963180541992187500e-01	5.959796905517578125e-01	7.890472412109375000e-01	1.766397476196289062e+00	-2.053001403808593750e+00	-3.983392715454101562e+00	-8.394546508789062500e-01	-3.519357681274414062e+00	9.233398437500000000e-01	-4.831346511840820312e+00	-4.015045166015625000e+00	2.681137084960937500e+00	-3.577423095703125000e-02	-2.846096038818359375e+00	1.777824401855468750e+00	2.524131774902343750e+00	0.000000000000000000e+00	0.000000000000000000e+00	-2.871284484863281250e+00	-8.753471374511718750e-01	-9.265594482421875000e-01	-5.567398071289062500e-01	-3.985649108886718750e+00	-1.742700576782226562e+00	-1.500915527343750000e+00	1.861253738403320312e+00	-1.382148742675781250e+00	-3.888154983520507812e+00	-2.636764526367187500e+00	1.341289520263671875e+00	4.659759521484375000e+00	-7.232151031494140625e-01	3.229286193847656250e+00	-2.006660461425781250e+00	9.935073852539062500e-01	-3.739601135253906250e+00	-2.198188781738281250e+00	2.907342910766601562e+00	5.240020751953125000e-01	-3.246494293212890625e+00
1.420692443847656250e+00	2.068115234375000000e+00	3.924171447753906250e+00	2.423141479492187500e+00	-3.520973205566406250e+00	-1.229537963867187500e+00	1.193977355957031250e+00	-4.828765869140625000e+00	3.079154968261718750e+00	1.024215698242187500e+00	-2.847732543945312500e+00	-1.354240417480468750e+00	0.000000000000000000e+00	0.000000000000000000e+00	3.016990661621093750e+00	-2.764892578125000000e-01	1.429359436035156250e+00	4.447998046875000000e+00	2.071990966796875000e-01	-1.065757751464843750e+00	-4.637214660644531250e+00	6.007156372070312500e-01	-4.435523986816406250e+00	-6.412811279296875000e-01	6.973648071289062500e-01	-2.957733154296875000e+00	4.359588623046875000e-01	3.883003234863281250e+00	-1.547737121582031250e+00	-1.203308105468750000e+00	-3.465606689453125000e+00	1.075462341308593750e+00	1.393966674804687500e-01	1.776885986328125000e+00	3.685562133789062500e+00	1.348480224609375000e+00	1.853164672851562500e+00	1.096572875976562500e+00	-2.463378906250000000e+00	4.206802368164062500e+00	-1.588577270507812500e+00	2.106338500976562500e+00	-2.384727478027343750e+00	1.334053039550781250e+00	2.431083679199218750e+00	7.772369384765625000e-01	4.809265136718750000e-01	-4.805625915527343750e+00	1.974205017089843750e+00	-4.031288146972656250e+00
-9.735088348388671875e-01	2.564285278320312500e+00	-2.810358047485351562e+00	-7.256317138671875000e-01	-1.297500610351562500e+00	-4.506843566894531250e+00	1.907964706420898438e+00	-3.120689392089843750e+00	7.578887939453125000e-01	1.804916381835937500e+00	0.000000000000000000e+00	0.000000000000000000e+00	1.151716232299804688e+00	2.066650390625000000e-01	8.309993743896484375e-01	2.878067016601562500e+00	-4.017616271972656250e+00	2.575736999511718750e+00	2.541484832763671875e-01	4.914733886718750000e+00	-3.992292404174804688e+00	-2.013778686523437500e+00	4.480684280395507812e+00	1.731582641601562500e+00	3.841876983642578125e-01	-5.878448486328125000e-01	-1.632629394531250000e+00	-3.227516174316406250e+00	-2.526176452636718750e+00	1.028518676757812500e+00	-2.319898605346679688e+00	-4.147499084472656250e+00	-3.199670791625976562e+00	9.953002929687500000e-01	-4.273130416870117188e+00	-9.514999389648437500e-01	3.144756317138671875e+00	-3.429512023925781250e+00	-2.470273971557617188e+00	3.634414672851562500e-01	6.005363464355468750e-01	1.153213500976562500e+00	2.054229736328125000e+00	-1.986053466796875000e+00	2.105251312255859375e+00	3.496833801269531250e+00	1.387239456176757812e+00	-1.052543640136718750e+00	-8.052597045898437500e-01	-2.494239807128906250e+00
9.227523803710937500e-01	-2.602546691894531250e+00	1.946098327636718750e+00	-5.156059265136718750e-01	4.105262756347656250e+00	-5.768547058105468750e-01	-1.024772644042968750e+00	2.206367492675781250e+00	1.990844726562500000e+00	-1.186088562011718750e+00	-2.862686157226562500e+00	-3.565898895263671875e+00	-3.064178466796875000e+00	-1.857181549072265625e+00	4.928375244140625000e+00	4.915847778320312500e-01	-1.324081420898437500e-01	3.763462066650390625e+00	7.199478149414062500e-01	1.555404663085937500e+00	-3.774894714355468750e+00	-2.680358886718750000e+00	3.769683837890625000e+00	3.902053833007812500e-02	2.181953430175781250e+00	-2.764911651611328125e+00	-4.230857849121093750e+00	9.509086608886718750e-01	4.595649719238281250e+00	-1.045421600341796875e+00	-2.221954345703125000e+00	-3.698120117187500000e-01	-1.142913818359375000e+00	3.361412048339843750e+00	1.400550842285156250e+00	-8.861541748046875000e-01	1.787773132324218750e+00	1.825908660888671875e+00	-4.094009399414062500e+00	-1.418006896972656250e+00	-2.174186706542968750e+00	2.942783355712890625e+00	0.000000000000000000e+00	0.000000000000000000e+00	2.599868774414062500e-01	2.535373687744140625e+00	-3.983383178710937500e-01	1.862670898437500000e+00	-5.063781738281250000e-01	4.333850860595703125e+00
-1.145347595214843750e+00	1.253337860107421875e+00	-6.234359741210937500e-02	1.310726165771484375e+00	2.086139678955078125e+00	-2.191236495971679688e+00	8.028907775878906250e-01	3.221630096435546875e+00	-2.076038360595703125e+00	-5.351638793945312500e-01	-1.987266540527343750e-01	-2.609991073608398438e+00	-2.214260101318359375e+00	-3.453458786010742188e+00	4.126247406005859375e+00	-8.234214782714843750e-01	7.419471740722656250e-01	4.464969635009765625e+00	-4.159534454345703125e+00	-6.466178894042968750e-01	3.213497161865234375e+00	-2.698556900024414062e+00	-1.080764770507812500e+00	-3.309000015258789062e+00	-4.277389526367187500e+00	1.796485900878906250e+00	-1.750335693359375000e-01	2.615291595458984375e+00	-1.104106903076171875e+00	-4.024505615234375000e-03	-3.138633728027343750e+00	-2.769165039062500000e-01	-8.403167724609375000e-01	2.371250152587890625e+00	-1.038036346435546875e+00	4.711418151855468750e+00	-1.469135284423828125e+00	3.284717559814453125e+00	6.510925292968750000e-02	-1.480033874511718750e+00	-4.061706542968750000e+00	2.874286651611328125e+00	-1.969978332519531250e+00	2.149478912353515625e+00	3.247253417968750000e+00	3.262916564941406250e+00	2.081562042236328125e+00	3.531761169433593750e-01	6.533088684082031250e-01	-3.647729873657226562e+00
-1.998237609863281250e+00	-8.953857421875000000e-02	6.924247741699218750e-01	-2.111228942871093750e+00	-1.996101379394531250e+00	3.575614929199218750e+00	-4.877895355224609375e+00	1.051971435546875000e+00	-3.612174987792968750e+00	1.075431823730468750e+00	-3.810501098632812500e-01	4.255027770996093750e+00	5.756378173828125000e-01	2.830543518066406250e+00	1.691871643066406250e+00	-2.811485290527343750e+00	6.814346313476562500e-01	4.187683105468750000e+00	-3.030284881591796875e+00	2.219528198242187500e+00	1.345752716064453125e+00	4.280517578125000000e+00	4.644748687744140625e+00	1.453056335449218750e+00	1.321949005126953125e+00	-4.247741699218750000e-01	2.104148864746093750e-01	-8.467559814453125000e-01	4.239356994628906250e+00	-2.106170654296875000e+00	-2.844722747802734375e+00	-2.106689453125000000e+00	-5.487518310546875000e-01	-4.457633972167968750e+00	1.954257965087890625e+00	-3.863250732421875000e+00	-4.297252655029296875e+00	-1.003570556640625000e+00	-1.946128845214843750e+00	-4.604980468750000000e+00	-3.068843841552734375e+00	-2.755554199218750000e+00	2.405311584472656250e+00	3.669799804687500000e+00	3.391357421875000000e+00	3.286735534667968750e+00	1.731864929199218750e+00	3.533668518066406250e+00	-2.229061126708984375e+00	-1.788253784179687500e+00
1.792984008789062500e-01	-6.448211669921875000e-01	-1.269798278808593750e+00	-3.833511352539062500e+00	-1.286323547363281250e+00	4.378723144531250000e+00	1.005851745605468750e+00	2.135002136230468750e+00	-3.196357727050781250e+00	2.051658630371093750e+00	-2.538452148437500000e-01	-1.655639648437500000e+00	1.388862609863281250e+00	4.569999694824218750e+00	1.837760925292968750e+00	1.217353820800781250e+00	-3.760032653808593750e+00	-2.261077880859375000e+00	-1.006469726562500000e-01	2.935264587402343750e+00	2.569892883300781250e+00	-8.853530883789062500e-01	-2.453903198242187500e+00	-3.256690979003906250e+00	-1.909507751464843750e+00	-4.060943603515625000e+00	3.192596435546875000e+00	-6.080169677734375000e-01	-1.548309326171875000e-01	1.669624328613281250e+00	-1.563415527343750000e+00	-1.723243713378906250e+00	-4.772109985351562500e+00	1.333091735839843750e+00	2.424873352050781250e+00	1.713638305664062500e-01	4.145111083984375000e+00	-4.993591308593750000e-01	9.447708129882812500e-01	-1.746910095214843750e+00	1.080970764160156250e+00	3.371604919433593750e+00	-1.492538452148437500e-01	-3.887336730957031250e+00	-3.107734680175781250e+00	-3.113677978515625000e+00	7.609100341796875000e-01	1.036521911621093750e+00	2.191596984863281250e+00	-1.899589538574218750e+00
1.483497619628906250e+00	1.071495056152343750e+00	1.193054199218750000e+00	1.667556762695312500e+00	-1.141212463378906250e+00	1.618408203125000000e+00	-4.518150329589843750e+00	8.773803710937500000e-04	-3.363723754882812500e+00	-2.727363586425781250e+00	3.125038146972656250e+00	2.016563415527343750e+00	6.677932739257812500e-01	-4.199981689453125000e-02	4.090705871582031250e+00	2.549179077148437500e+00	-7.793655395507812500e-01	2.852928161621093750e+00	2.742767333984375000e-02	-4.427406311035156250e+00	4.873039245605468750e+00	-8.535614013671875000e-01	-3.273529052734375000e+00	5.822143554687500000e-01	-2.393074035644531250e+00	-3.234565734863281250e+00	2.931808471679687500e+00	-3.812789916992187500e+00	-3.202392578125000000e+00	-1.652427673339843750e+00	1.054153442382812500e+00	5.145187377929687500e-01	-2.752410888671875000e+00	3.655563354492187500e+00	-1.294395446777343750e+00	-2.132186889648437500e+00	-2.716598510742187500e-01	-2.725685119628906250e+00	-3.644226074218750000e+00	-6.559066772460937500e-01	-2.238372802734375000e+00	2.850570678710937500e-01	0.000000000000000000e+00	0.000000000000000000e+00	2.613777160644531250e+00	1.048103332519531250e+00	1.613204956054687500e+00	-7.204513549804687500e-01	-2.051834106445312500e+00	-4.282638549804687500e+00
-3.571289062500000000e+00	3.122573852539062500e+00	8.913917541503906250e-01	-3.199005126953125000e+00	-1.318046569824218750e+00	-2.928527832031250000e+00	2.123268127441406250e+00	-4.481430053710937500e+00	-1.858722686767578125e+00	-5.891189575195312500e-01	9.907073974609375000e-01	8.365173339843750000e-01	3.139839172363281250e-01	3.115699768066406250e+00	1.226009368896484375e+00	-1.921043395996093750e+00	6.739730834960937500e-01	1.889228820800781250e+00	3.566059112548828125e+00	3.176345825195312500e+00	1.655769348144531250e+00	3.860298156738281250e+00	-2.471572875976562500e+00	2.495086669921875000e+00	3.219524383544921875e+00	-3.220695495605468750e+00	4.103691101074218750e+00	-2.590362548828125000e+00	-2.600326538085937500e-01	-3.175003051757812500e+00	5.730018615722656250e-01	-9.626083374023437500e-01	2.148197174072265625e+00	4.295394897460937500e+00	-3.710937500000000000e-02	-1.872627258300781250e+00	-5.894470214843750000e-01	-4.453018188476562500e+00	1.161712646484375000e+00	-2.582550048828125000e+00	2.729164123535156250e+00	-4.573059082031250000e-01	2.294315338134765625e+00	1.306472778320312500e+00	-1.318275451660156250e+00	4.234100341796875000e+00	-3.560070037841796875e+00	-2.291397094726562500e+00	1.845199584960937500e+00	1.815986633300781250e+00
7.832336425781250000e-01	-7.424392700195312500e-01	3.168006896972656250e+00	-2.100688934326171875e+00	2.212516784667968750e+00	2.563133239746093750e+00	4.275207519531250000e+00	2.377109527587890625e+00	-2.888366699218750000e+00	-4.982032775878906250e-01	-8.621978759765625000e-01	-2.609809875488281250e+00	-3.027076721191406250e+00	2.890602111816406250e+00	-4.180992126464843750e+00	2.697303771972656250e+00	-2.803504943847656250e+00	1.863643646240234375e+00	4.065353393554687500e+00	-6.011123657226562500e-01	-1.930793762207031250e+00	-3.640811920166015625e+00	-2.216995239257812500e+00	-1.663486480712890625e+00	-4.100219726562500000e+00	-4.362869262695312500e-02	-3.747558593750000000e-02	3.830013275146484375e+00	1.222541809082031250e+00	-1.745628356933593750e+00	1.372848510742187500e+00	-3.886119842529296875e+00	-2.527343750000000000e+00	-2.726127624511718750e+00	-3.829376220703125000e+00	5.499839782714843750e-01	-4.901283264160156250e+00	7.112617492675781250e-01	9.327392578125000000e-01	5.640945434570312500e-01	-2.298820495605468750e+00	1.437183380126953125e+00	-1.651565551757812500e+00	-4.283721923828125000e+00	-2.333473205566406250e+00	-4.184722900390625000e+00	-2.568481445312500000e+00	-1.085170745849609375e+00	-1.845153808593750000e+00	2.428909301757812500e+00
1.383209228515625000e-02	-2.718688964843750000e+00	2.151962280273437500e+00	3.726387023925781250e+00	3.341247558593750000e+00	1.136802673339843750e+00	2.693565368652343750e+00	-2.033065795898437500e+00	1.259902954101562500e+00	-4.383995056152343750e+00	-4.041992187500000000e+00	8.247070312500000000e-01	-4.044860839843750000e+00	-7.854003906250000000e-01	1.813499450683593750e+00	2.577713012695312500e+00	4.297302246093750000e+00	6.265029907226562500e-01	-2.619827270507812500e+00	3.486259460449218750e+00	-1.244316101074218750e+00	-3.919635772705078125e+00	3.534500122070312500e+00	2.194053649902343750e+00	6.914978027343750000e-01	2.642990112304687500e+00	2.323585510253906250e+00	4.010086059570312500e-01	-2.470581054687500000e+00	2.196159362792968750e+00	3.063117980957031250e+00	3.151473999023437500e+00	0.000000000000000000e+00	0.000000000000000000e+00	4.638557434082031250e+00	-4.144668579101562500e-01	1.491233825683593750e+00	3.633094787597656250e+00	3.132316589355468750e+00	-3.309635162353515625e+00	8.110961914062500000e-01	1.999320983886718750e+00	-1.825782775878906250e+00	-6.612396240234375000e-02	-2.556327819824218750e+00	-3.671085357666015625e+00	-2.016883850097656250e+00	5.762786865234375000e-01	-2.102661132812500000e+00	-1.608436584472656250e+00
2.600578308105468750e+00	1.212028503417968750e+00	-3.707054138183593750e+00	3.176361083984375000e+00	-1.129577636718750000e+00	-5.375747680664062500e-01	-4.609291076660156250e+00	8.424758911132812500e-01	1.578483581542968750e+00	2.516586303710937500e+00	-3.709732055664062500e+00	-2.653068542480468750e+00	4.212135314941406250e+00	-2.562553405761718750e+00	-4.124748229980468750e+00	-1.461441040039062500e+00	-3.026054382324218750e+00	2.057861328125000000e+00	1.717529296875000000e+00	-2.152175903320312500e+00	4.852050781250000000e+00	9.079513549804687500e-01	-9.331359863281250000e-01	2.847457885742187500e+00	-2.887489318847656250e+00	-3.849739074707031250e+00	-1.290519714355468750e+00	1.391983032226562500e-01	2.106605529785156250e+00	1.291732788085937500e-01	-1.732582092285156250e+00	1.802032470703125000e+00	-3.279373168945312500e+00	-7.375564575195312500e-01	3.678451538085937500e+00	5.538787841796875000e-01	2.956153869628906250e+00	-2.552268981933593750e+00	2.610321044921875000e+00	5.521163940429687500e-01	2.442398071289062500e-01	-2.354789733886718750e+00	-4.581604003906250000e-01	1.652656555175781250e+00	-2.195106506347656250e+00	2.992271423339843750e+00	-2.087936401367187500e-01	-1.126609802246093750e+00	8.693389892578125000e-01	-1.455505371093750000e+00
-2.136093139648437500e+00	-2.911499023437500000e+00	1.536895751953125000e+00	-4.329299926757812500e+00	-6.687088012695312500e-01	4.954429626464843750e+00	-3.612106323242187500e+00	-1.108657836914062500e+00	1.201210021972656250e+00	2.661018371582031250e+00	-1.812362670898437500e-01	-1.129043579101562500e+00	-1.122421264648437500e+00	-3.646492004394531250e+00	4.380813598632812500e+00	1.627136230468750000e+00	3.047760009765625000e+00	2.208709716796875000e-01	-1.302017211914062500e+00	-1.347381591796875000e+00	-6.267623901367187500e-01	9.339828491210937500e-01	-6.999206542968750000e-01	-4.840858459472656250e+00	-5.325317382812500000e-03	2.226455688476562500e+00	0.000000000000000000e+00	0.000000000000000000e+00	1.255645751953125000e-01	-3.866363525390625000e+00	1.702613830566406250e+00	1.623947143554687500e+00	-1.922576904296875000e+00	-2.045669555664062500e-01	-1.081802368164062500e+00	-2.550178527832031250e+00	1.960723876953125000e+00	-1.243652343750000000e+00	3.765937805175781250e+00	1.919097900390625000e+00	-1.191429138183593750e+00	-6.525268554687500000e-01	2.756927490234375000e+00	-4.041366577148437500e-01	-2.013275146484375000e+00	2.834640502929687500e+00	-9.071655273437500000e-01	-1.913108825683593750e+00	1.986961364746093750e+00	4.376754760742187500e-01
-4.851303100585937500e-01	1.194633483886718750e+00	-2.145553588867187500e+00	-4.480148315429687500e+00	9.457550048828125000e-01	2.670219421386718750e+00	-1.224563598632812500e+00	-1.436965942382812500e+00	2.292358398437500000e+00	1.387870788574218750e+00	1.067352294921875000e+00	-1.602890014648437500e+00	-3.116966247558593750e+00	2.630577087402343750e+00	2.827575683593750000e+00	-1.297264099121093750e+00	2.409194946289062500e+00	4.176635742187500000e+00	-8.577651977539062500e-01	2.766410827636718750e+00	3.954032897949218750e+00	2.351448059082031250e+00	7.975845336914062500e-01	-9.543304443359375000e-01	8.468627929687500000e-03	2.120933532714843750e+00	-3.456085205078125000e+00	-2.525787353515625000e+00	1.095046997070312500e+00	1.989425659179687500e+00	-4.710693359375000000e-01	-5.821762084960937500e-01	3.235466003417968750e+00	5.429534912109375000e-01	-4.087478637695312500e+00	6.779022216796875000e-01	3.614501953125000000e+00	2.921348571777343750e+00	3.926490783691406250e+00	5.470504760742187500e-01	2.979927062988281250e+00	3.056907653808593750e+00	1.280326843261718750e+00	-4.797531127929687500e+00	1.609062194824218750e+00	1.523262023925781250e+00	-1.101493835449218750e+00	2.106636047363281250e+00	-2.434700012207031250e+00	3.538185119628906250e+00
3.286209106445312500e-01	-5.776901245117187500e-01	2.911048889160156250e+00	-4.042381286621093750e+00	-2.409896850585937500e-01	4.836223602294921875e+00	-3.975677490234375000e+00	2.834930419921875000e-01	-4.877784729003906250e+00	-6.827659606933593750e-01	-2.175701141357421875e+00	-1.050319671630859375e+00	4.504745483398437500e+00	5.993652343750000000e-02	-2.829048156738281250e+00	-2.894081115722656250e+00	3.964996337890625000e-01	-4.277042388916015625e+00	1.480094909667968750e+00	-3.823955535888671875e+00	-3.595962524414062500e-01	-6.071510314941406250e-01	-8.240394592285156250e-01	-4.771476745605468750e+00	3.986000061035156250e+00	-1.084960937500000000e+00	4.001907348632812500e+00	2.077003479003906250e+00	2.870872497558593750e+00	6.182670593261718750e-01	1.317192077636718750e+00	4.360538482666015625e+00	1.109603881835937500e+00	3.301315307617187500e+00	1.930007934570312500e-01	4.316772460937500000e+00	1.779846191406250000e+00	4.632034301757812500e-01	9.016113281250000000e-01	-4.747135162353515625e+00	-1.199329376220703125e+00	6.057510375976562500e-01	2.925872802734375000e+00	1.795848846435546875e+00	-8.277702331542968750e-01	2.198459625244140625e+00	-4.227031707763671875e+00	1.380817413330078125e+00	-3.840446472167968750e+00	-3.769378662109375000e-01
-4.020490646362304688e-01	5.669822692871093750e-01	-2.891843795776367188e+00	-1.928428649902343750e+00	1.311058998107910156e+00	1.721183776855468750e+00	-7.520074844360351562e-01	-1.689338684082031250e+00	2.918248176574707031e+00	2.531383514404296875e+00	-9.286689758300781250e-01	1.484260559082031250e-01	2.471173286437988281e+00	-6.871185302734375000e-01	-3.344745159149169922e+00	1.866157531738281250e+00	3.407635688781738281e+00	3.591098785400390625e+00	-2.577767848968505859e+00	-1.295219421386718750e+00	1.727693557739257812e+00	-3.813308715820312500e+00	-3.182584285736083984e+00	-1.015499114990234375e+00	6.488285064697265625e-01	-9.873161315917968750e-01	-3.816431999206542969e+00	-2.669322967529296875e+00	4.732603073120117188e+00	-1.329257965087890625e+00	-1.553545951843261719e+00	-7.873954772949218750e-01	-3.632278442382812500e-01	1.688762664794921875e+00	5.480756759643554688e-01	-3.254814147949218750e+00	1.536657333374023438e+00	-2.482334136962890625e+00	1.775326728820800781e+00	1.668777465820312500e-01	-2.058493137359619141e+00	-4.454830169677734375e+00	-3.395338058471679688e-01	-3.897762298583984375e+00	-4.518241882324218750e-01	-1.092342376708984375e+00	-1.803082466125488281e+00	-3.254772186279296875e+00	3.835954666137695312e-01	4.979541778564453125e+00
6.677017211914062500e-01	-2.114257812500000000e-01	-3.215293884277343750e+00	-2.000648498535156250e+00	2.846763610839843750e+00	9.091186523437500000e-01	-4.173355102539062500e-01	1.034614562988281250e+00	2.170936584472656250e+00	-3.953498840332031250e+00	1.728546142578125000e+00	3.573333740234375000e+00	-2.903213500976562500e-01	-3.616851806640625000e+00	2.315696716308593750e+00	3.241485595703125000e+00	2.976051330566406250e+00	3.097251892089843750e+00	2.745826721191406250e+00	-4.230194091796875000e-01	4.209861755371093750e+00	1.086654663085937500e+00	-2.959106445312500000e+00	1.378959655761718750e+00	-3.396484375000000000e+00	-1.332351684570312500e+00	1.590728759765625000e-02	-1.311309814453125000e+00	1.512115478515625000e+00	4.617736816406250000e+00	-3.771446228027343750e+00	3.282089233398437500e-01	3.907142639160156250e+00	-2.765205383300781250e+00	3.167373657226562500e+00	-3.548324584960937500e+00	1.585823059082031250e+00	-8.513793945312500000e-01	9.306335449218750000e-01	-3.968452453613281250e+00	4.929199218750000000e-01	-8.518218994140625000e-01	-1.883071899414062500e+00	-3.804740905761718750e+00	-2.504348754882812500e+00	2.001571655273437500e-01	-4.226387023925781250e+00	1.515296936035156250e+00	-2.713607788085937500e+00	3.599006652832031250e+00
1.835742950439453125e+00	3.718204498291015625e+00	-4.219453811645507812e+00	-2.433385848999023438e+00	1.689308166503906250e+00	-1.536563873291015625e+00	-1.542886734008789062e+00	8.580856323242187500e-01	1.037376403808593750e+00	2.798336029052734375e+00	1.558582305908203125e+00	1.696952819824218750e+00	8.254776000976562500e-01	-2.390295028686523438e+00	-3.255708694458007812e+00	3.475482940673828125e+00	3.226100921630859375e+00	3.414987564086914062e+00	3.218677520751953125e+00	-2.914714813232421875e+00	3.943878173828125000e+00	2.487384796142578125e+00	2.011375427246093750e-01	3.830778121948242188e+00	-3.226100921630859375e+00	-6.267395019531250000e-01	5.440635681152343750e-01	-1.227703094482421875e+00	2.787330627441406250e+00	-1.687091827392578125e+00	3.805831909179687500e+00	1.812271118164062500e+00	2.191856384277343750e+00	-5.939235687255859375e-01	2.675781250000000000e+00	1.413682937622070312e+00	3.330383300781250000e-01	1.362928390502929688e+00	1.054592132568359375e+00	-1.754198074340820312e+00	4.024303436279296875e+00	-1.823310852050781250e+00	2.257762908935546875e+00	2.558174133300781250e+00	8.963661193847656250e-01	-3.043441772460937500e+00	-4.216663360595703125e+00	-1.597290039062500000e-01	9.447822570800781250e-01	1.070209503173828125e+00
-4.340328216552734375e+00	1.562797546386718750e+00	2.678642272949218750e-01	-2.720611572265625000e+00	1.036754608154296875e+00	-1.902359008789062500e+00	-1.458244323730468750e-01	-3.231170654296875000e+00	3.728229522705078125e+00	-5.385818481445312500e-01	-3.537033081054687500e+00	2.323867797851562500e+00	-2.014999389648437500e-01	3.228683471679687500e+00	-2.678291320800781250e+00	-3.143768310546875000e+00	-1.330596923828125000e+00	1.008361816406250000e+00	2.239376068115234375e+00	1.079589843750000000e+00	-1.215682983398437500e+00	-1.127700805664062500e-01	4.483577728271484375e+00	2.517623901367187500e-01	4.816055297851562500e-01	-9.530944824218750000e-01	3.987579345703125000e-01	-2.074272155761718750e+00	3.457321166992187500e+00	6.792984008789062500e-01	4.808242797851562500e+00	-3.634262084960937500e-01	-4.904956817626953125e+00	4.048614501953125000e-01	3.142719268798828125e+00	3.170539855957031250e+00	4.608226776123046875e+00	-1.473716735839843750e+00	-2.713195800781250000e+00	-1.847122192382812500e+00	-6.305656433105468750e-01	1.793594360351562500e-01	2.004077911376953125e+00	-1.797393798828125000e+00	9.354782104492187500e-01	-2.584762573242187500e+00	9.531974792480468750e-01	2.818672180175781250e+00	2.001422882080078125e+00	-3.974777221679687500e+00
1.948112487792968750e+00	2.317443847656250000e+00	-5.576629638671875000e-01	4.302658081054687500e+00	-3.597557067871093750e+00	3.002460479736328125e+00	1.301033020019531250e+00	-4.190727233886718750e+00	-3.598274230957031250e+00	1.046684265136718750e+00	1.881553649902343750e+00	1.155143737792968750e+00	-2.513359069824218750e+00	-1.093219757080078125e+00	3.705215454101562500e-01	-9.979362487792968750e-01	4.701568603515625000e+00	-4.864501953125000000e-01	-3.376838684082031250e+00	-3.327674865722656250e+00	-1.141716003417968750e+00	-4.000148773193359375e+00	-2.788970947265625000e+00	3.792724609375000000e+00	0.000000000000000000e+00	0.000000000000000000e+00	2.596199035644531250e+00	-3.561798095703125000e+00	1.762069702148437500e+00	3.491592407226562500e-02	-7.047042846679687500e-01	-1.014198303222656250e+00	5.811386108398437500e-01	-4.127342224121093750e+00	6.139984130859375000e-01	3.869140625000000000e+00	-2.777130126953125000e+00	1.602554321289062500e-02	1.865959167480468750e+00	-3.795143127441406250e+00	2.904548645019531250e+00	2.856651306152343750e+00	-2.311004638671875000e+00	2.768966674804687500e+00	-6.466751098632812500e-01	-4.481418609619140625e+00	2.589126586914062500e+00	-1.253063201904296875e+00	3.446746826171875000e+00	-3.752708435058593750e-01
5.431098937988281250e-01	-3.955383300781250000e-01	-2.284294128417968750e+00	-7.583045959472656250e-01	-2.525096893310546875e+00	-1.929588317871093750e+00	-2.767818450927734375e+00	2.823745727539062500e+00	-3.968158721923828125e+00	-8.934364318847656250e-01	-1.866352081298828125e+00	-2.299613952636718750e-01	4.042667388916015625e+00	-5.049743652343750000e-01	1.270347595214843750e+00	2.932559967041015625e+00	-9.194183349609375000e-01	4.313781738281250000e+00	-1.947383880615234375e+00	3.524532318115234375e+00	-3.247310638427734375e+00	1.786540985107421875e+00	1.160446166992187500e+00	-1.539585113525390625e+00	-3.065948486328125000e+00	-2.348083496093750000e+00	-4.519916534423828125e+00	7.363014221191406250e-01	1.489234924316406250e+00	-3.095714569091796875e+00	-3.724208831787109375e+00	-2.189834594726562500e+00	1.832168579101562500e+00	8.834457397460937500e-02	2.610298156738281250e+00	-3.660327911376953125e+00	-1.039871215820312500e+00	7.566070556640625000e-01	-2.933895111083984375e+00	-6.341934204101562500e-01	-8.491935729980468750e-01	3.012138366699218750e+00	1.650402069091796875e+00	-2.010726928710937500e+00	-3.251743316650390625e+00	6.463432312011718750e-01	1.198989868164062500e+00	1.594299316406250000e+00	-9.358825683593750000e-01	-1.027545928955078125e+00
1.806343078613281250e+00	-4.657470703125000000e+00	7.346038818359375000e-01	5.405426025390625000e-03	-4.569793701171875000e+00	-4.724197387695312500e-01	5.599975585937500000e-03	4.502174377441406250e+00	-4.876586914062500000e+00	8.324089050292968750e-01	2.267593383789062500e+00	-3.679710388183593750e+00	-5.159149169921875000e-01	2.250137329101562500e+00	-2.893524169921875000e+00	-2.679954528808593750e+00	3.806976318359375000e+00	2.516479492187500000e-01	-1.186981201171875000e+00	-4.166091918945312500e+00	-4.030464172363281250e+00	-2.609622955322265625e+00	-2.506996154785156250e+00	3.786590576171875000e+00	-1.502510070800781250e+00	-1.901077270507812500e+00	1.414054870605468750e+00	-2.990886688232421875e+00	-2.694435119628906250e+00	-1.420669555664062500e+00	-1.484725952148437500e+00	3.031768798828125000e+00	-2.900199890136718750e+00	-3.256759643554687500e-01	-2.233573913574218750e+00	-3.232765197753906250e-01	-1.625259399414062500e+00	1.655857086181640625e+00	3.479148864746093750e+00	-9.159431457519531250e-01	-2.918853759765625000e-01	-3.451011657714843750e+00	-1.049179077148437500e+00	4.232978820800781250e+00	-1.272331237792968750e+00	2.838478088378906250e-01	2.362983703613281250e+00	-2.422779083251953125e+00	-1.785720825195312500e+00	-8.075485229492187500e-01
9.661827087402343750e-01	-2.553283691406250000e+00	2.121585845947265625e+00	-2.770172119140625000e+00	-9.951248168945312500e-01	2.016662597656250000e+00	-1.073757171630859375e+00	3.557968139648437500e-01	6.767730712890625000e-01	2.050247192382812500e-01	7.749900817871093750e-01	3.548973083496093750e+00	-4.230060577392578125e+00	-9.340744018554687500e-01	1.879791259765625000e+00	2.770614624023437500e+00	2.311855316162109375e+00	-4.076141357421875000e+00	2.935539245605468750e+00	-1.120323181152343750e+00	1.230411529541015625e+00	6.595153808593750000e-01	-3.418457031250000000e+00	3.312210083007812500e+00	-3.197956085205078125e+00	-2.096786499023437500e-01	-5.210418701171875000e-01	3.607101440429687500e+00	1.853378295898437500e+00	3.892135620117187500e-01	-1.473217010498046875e+00	-3.512023925781250000e+00	-1.786483764648437500e+00	-4.577644348144531250e+00	1.061408996582031250e+00	1.826599121093750000e+00	-2.782447814941406250e+00	3.123283386230468750e+00	-2.231262207031250000e+00	9.421386718750000000e-01	-1.777656555175781250e+00	3.509346008300781250e+00	2.868648529052734375e+00	-4.456863403320312500e-01	-4.455856323242187500e+00	3.517456054687500000e-01	0.000000000000000000e+00	0.000000000000000000e+00	-4.607391357421875000e-02	4.741821289062500000e+00
3.680686950683593750e-01	1.060638427734375000e+00	1.560384750366210938e+00	2.781341552734375000e+00	8.952388763427734375e-01	-2.318984985351562500e+00	-4.869678497314453125e+00	9.339065551757812500e-01	-2.709049224853515625e+00	-4.897232055664062500e-01	4.590887069702148438e+00	-1.539878845214843750e+00	-3.623657226562500000e-01	-2.284797668457031250e+00	-4.829444885253906250e+00	-9.319000244140625000e-01	3.355939865112304688e+00	3.891448974609375000e-01	-4.709434509277343750e-01	2.507682800292968750e+00	-3.784915924072265625e+00	-1.232460021972656250e+00	0.000000000000000000e+00	0.000000000000000000e+00	2.104007720947265625e+00	-3.429931640625000000e+00	-2.114540100097656250e+00	-1.693008422851562500e+00	-1.408975601196289062e+00	-2.577087402343750000e+00	2.434331893920898438e+00	-1.052505493164062500e+00	-2.551864624023437500e+00	-1.198768615722656250e+00	-8.525066375732421875e-01	3.704643249511718750e+00	-4.836784362792968750e+00	2.120590209960937500e-01	-3.932939529418945312e+00	-3.035789489746093750e+00	3.447179794311523438e+00	3.541458129882812500e+00	2.178152084350585938e+00	3.681694030761718750e+00	-3.440761566162109375e-01	-1.138977050781250000e+00	-6.303768157958984375e-01	4.359970092773437500e+00	2.605087280273437500e+00	2.520919799804687500e+00
-2.321300506591796875e+00	3.638206481933593750e+00	-3.620321273803710938e+00	-3.319232940673828125e+00	-3.943010330200195312e+00	-8.718204498291015625e-01	-1.176143646240234375e+00	6.703033447265625000e-01	-2.285470962524414062e+00	-2.620420455932617188e+00	-2.975749969482421875e+00	-2.648553848266601562e+00	-6.544570922851562500e-01	2.964893341064453125e+00	-2.614376068115234375e+00	-2.048370361328125000e+00	-4.265110015869140625e+00	2.008029937744140625e+00	2.332792282104492188e+00	-4.003948211669921875e+00	1.241701126098632812e+00	-3.382143020629882812e+00	3.397230148315429688e+00	9.787368774414062500e-02	-4.487510681152343750e+00	-1.916059494018554688e+00	1.047649383544921875e+00	3.503341674804687500e-01	2.093017578125000000e+00	1.611263275146484375e+00	-2.447227478027343750e+00	7.435417175292968750e-01	-3.315263748168945312e+00	-2.049753189086914062e+00	1.622562408447265625e-01	2.272716522216796875e+00	4.053812026977539062e+00	-6.182861328125000000e-02	-3.554534912109375000e-02	6.661415100097656250e-01	-2.915336608886718750e+00	-1.464834213256835938e+00	1.325235366821289062e+00	2.594120025634765625e+00	-3.057125091552734375e+00	1.616939544677734375e+00	-3.561326980590820312e+00	-1.417037963867187500e+00	4.004810333251953125e+00	-2.015718460083007812e+00
3.972694396972656250e+00	2.113632202148437500e+00	-2.300270080566406250e+00	3.337249755859375000e+00	-4.527206420898437500e-01	1.036552429199218750e+00	-1.871536254882812500e+00	-2.747001647949218750e+00	2.665863037109375000e+00	1.027145385742187500e-01	1.362106323242187500e+00	-1.356124877929687500e+00	-2.998199462890625000e+00	-2.963615417480468750e+00	-2.317306518554687500e+00	-6.893310546875000000e-01	3.755889892578125000e+00	-5.641937255859375000e-02	-1.672927856445312500e+00	6.147155761718750000e-01	-1.689804077148437500e+00	-1.622100830078125000e+00	0.000000000000000000e+00	0.000000000000000000e+00	-3.614807128906250000e+00	-1.819458007812500000e+00	2.908554077148437500e-01	-2.834541320800781250e+00	2.026702880859375000e+00	3.607254028320312500e-01	-2.881431579589843750e+00	-2.271530151367187500e+00	4.965324401855468750e+00	-2.713012695312500000e-01	-1.246337890625000000e-01	3.666732788085937500e+00	1.083702087402343750e+00	-1.989471435546875000e+00	-3.667366027832031250e+00	1.224128723144531250e+00	3.336433410644531250e+00	-2.069732666015625000e+00	-2.604263305664062500e+00	-3.523567199707031250e+00	2.948760986328125000e-01	-1.174636840820312500e+00	1.899505615234375000e+00	-9.532394409179687500e-01	-2.935546875000000000e+00	4.140548706054687500e-01
-3.578460693359375000e+00	1.693218231201171875e+00	-4.423154830932617188e+00	9.506835937500000000e-01	-5.835533142089843750e-01	-3.745971679687500000e+00	4.138023376464843750e+00	-2.567104339599609375e+00	-2.817346572875976562e+00	2.562156677246093750e+00	6.565475463867187500e-01	3.512916564941406250e+00	4.035697937011718750e+00	-3.160133361816406250e-01	3.898872375488281250e+00	2.425514221191406250e+00	-6.400566101074218750e-01	2.228469848632812500e-01	1.311691284179687500e+00	-2.866668701171875000e-01	3.713100433349609375e+00	3.093482971191406250e+00	1.260337829589843750e+00	3.179473876953125000e+00	4.675804138183593750e+00	8.706817626953125000e-01	-1.609102249145507812e+00	-4.919853210449218750e-01	-1.019592285156250000e-01	-4.274967193603515625e+00	4.048759460449218750e+00	1.762519836425781250e+00	-3.883323669433593750e-01	1.995708465576171875e+00	-2.709083557128906250e+00	-3.927574157714843750e-01	6.921424865722656250e-01	3.406524658203125000e-03	1.282119750976562500e+00	2.452194213867187500e+00	-7.240867614746093750e-01	-1.166389465332031250e+00	-1.724765777587890625e+00	-1.768119812011718750e+00	-1.597364425659179688e+00	-3.163528442382812500e+00	-5.243721008300781250e-01	-4.561767578125000000e-01	-4.297752380371093750e-01	3.205764770507812500e+00
3.137420654296875000e+00	3.661827087402343750e+00	1.321853637695312500e+00	1.392807006835937500e+00	3.834770202636718750e+00	2.802474975585937500e+00	1.696311950683593750e+00	-3.229522705078125000e-01	1.918163299560546875e+00	3.616920471191406250e+00	2.378635406494140625e+00	8.348922729492187500e-01	1.374210357666015625e+00	-9.255676269531250000e-01	-1.348529815673828125e+00	-4.325904846191406250e+00	-1.044643402099609375e+00	-3.240974426269531250e+00	-2.208541870117187500e+00	8.560256958007812500e-01	2.904891967773437500e-01	-1.077926635742187500e+00	3.247795104980468750e-01	1.811668395996093750e+00	-1.754428863525390625e+00	1.973526000976562500e+00	-7.457771301269531250e-01	1.618560791015625000e+00	-1.111625671386718750e+00	1.027252197265625000e+00	2.974700927734375000e+00	-1.846343994140625000e+00	-3.827484130859375000e+00	-2.481452941894531250e+00	-3.208671569824218750e+00	3.768051147460937500e+00	2.762523651123046875e+00	2.443237304687500000e-01	-8.809661865234375000e-01	-6.828765869140625000e-01	1.719791412353515625e+00	-1.497039794921875000e+00	-2.454723358154296875e+00	-4.026542663574218750e+00	1.347038269042968750e+00	4.536819458007812500e+00	3.077770233154296875e+00	8.489608764648437500e-01	2.063621520996093750e+00	-9.025573730468750000e-01
-2.761688232421875000e+00	1.913467407226562500e+00	-2.508285522460937500e+00	2.967834472656250000e+00	-3.409957885742187500e-01	-8.030090332031250000e-01	2.998298645019531250e+00	3.439918518066406250e+00	-1.155998229980468750e+00	-4.096824645996093750e+00	2.915878295898437500e-01	5.936737060546875000e-01	-2.166580200195312500e+00	-3.637855529785156250e+00	-4.436416625976562500e-01	5.034332275390625000e-01	3.213790893554687500e+00	7.979660034179687500e-01	-3.916824340820312500e+00	-2.348991394042968750e+00	6.468200683593750000e-01	-1.694168090820312500e+00	1.635276794433593750e+00	-2.096580505371093750e+00	-1.683380126953125000e+00	1.764373779296875000e+00	-1.795005798339843750e+00	-1.879371643066406250e+00	4.248001098632812500e+00	1.102973937988281250e+00	-1.608551025390625000e+00	6.884307861328125000e-01	-2.680053710937500000e+00	8.143386840820312500e-01	-1.106262207031250000e+00	2.572174072265625000e-01	-1.609733581542968750e+00	-1.245124816894531250e+00	-9.778823852539062500e-01	-1.032615661621093750e+00	-6.008911132812500000e-01	-2.143951416015625000e+00	1.416694641113281250e+00	3.253005981445312500e+00	1.024787902832031250e+00	4.500106811523437500e+00	2.117065429687500000e+00	4.088241577148437500e+00	3.031921386718750000e-02	-1.948280334472656250e+00
-4.436599731445312500e+00	2.252807617187500000e+00	-2.600143432617187500e+00	2.904441833496093750e+00	-1.972511291503906250e+00	3.184326171875000000e+00	8.848800659179687500e-01	-4.181800842285156250e+00	9.684219360351562500e-01	-2.075799942016601562e+00	6.677474975585937500e-01	4.803550720214843750e+00	-4.477210998535156250e+00	1.585636138916015625e+00	-3.873138427734375000e+00	1.918590545654296875e+00	-3.565887451171875000e+00	-2.667387008666992188e+00	3.993591308593750000e+00	2.079231262207031250e+00	-2.936599731445312500e+00	2.314292907714843750e+00	1.692390441894531250e+00	4.290298461914062500e+00	4.010429382324218750e+00	1.417842864990234375e+00	4.467277526855468750e+00	-8.425083160400390625e-01	-9.874649047851562500e-01	-7.402687072753906250e-01	-2.062133789062500000e+00	-5.012931823730468750e-01	2.383300781250000000e+00	9.249248504638671875e-01	2.405548095703125000e-02	-4.911901473999023438e+00	2.908836364746093750e+00	-3.735347747802734375e+00	-1.038719177246093750e+00	-2.780723571777343750e+00	1.419120788574218750e+00	3.683696746826171875e+00	-1.869132995605468750e+00	-3.806533813476562500e+00	1.536125183105468750e+00	1.555370330810546875e+00	-1.399017333984375000e+00	3.983917236328125000e-01	1.976448059082031250e+00	-1.360473632812500000e+00
3.780827522277832031e+00	6.963119506835937500e-01	3.661961555480957031e+00	1.400451660156250000e+00	-3.915683746337890625e+00	1.014427185058593750e+00	-4.193595886230468750e+00	-7.998657226562500000e-02	-1.338302612304687500e+00	2.007507324218750000e+00	-1.654360771179199219e+00	-1.577415466308593750e-01	-1.995779991149902344e+00	2.228843688964843750e+00	5.236053466796875000e-02	4.328022003173828125e+00	2.947586059570312500e+00	-2.752277374267578125e+00	1.071165084838867188e+00	7.090377807617187500e-01	4.379138946533203125e-01	-9.693908691406250000e-01	-3.110972404479980469e+00	1.771034240722656250e+00	-1.893860816955566406e+00	2.903919219970703125e+00	1.301271438598632812e+00	2.014335632324218750e+00	-2.917180061340332031e+00	3.799449920654296875e+00	3.587937355041503906e+00	-4.878959655761718750e-01	4.091567039489746094e+00	5.178833007812500000e-02	3.428027153015136719e+00	1.475181579589843750e-01	-1.697513580322265625e+00	-3.624561309814453125e+00	5.239391326904296875e-02	3.629646301269531250e+00	-1.219772338867187500e+00	4.031982421875000000e+00	2.869588851928710938e+00	3.666900634765625000e+00	-3.009930610656738281e+00	3.119796752929687500e+00	-4.269495010375976562e-01	-3.984428405761718750e+00	2.199652671813964844e+00	-3.754936218261718750e+00
-2.349876403808593750e+00	-1.475830078125000000e+00	1.948142528533935547e+00	3.747367858886718750e-01	-2.169683933258056641e+00	1.035789489746093750e+00	-1.221438646316528320e+00	3.051872253417968750e+00	-2.821740627288818359e+00	3.269454956054687500e+00	2.225696563720703125e+00	-6.869010925292968750e-01	2.063976764678955078e+00	-3.959239959716796875e+00	1.869739055633544922e+00	-1.760608673095703125e+00	8.571062088012695312e-01	1.580207824707031250e+00	7.652158737182617188e-01	3.278831481933593750e+00	-9.922728538513183594e-01	5.321235656738281250e-01	2.915889263153076172e+00	3.792129516601562500e+00	3.529211521148681641e+00	1.895774841308593750e+00	1.806784629821777344e+00	1.055191040039062500e+00	1.964634418487548828e+00	1.714096069335937500e+00	3.926737308502197266e+00	6.389274597167968750e-01	-1.084095001220703125e+00	-4.507663726806640625e+00	-2.463083267211914062e-01	-1.739002227783203125e+00	-9.301362037658691406e-01	-7.063255310058593750e-01	1.314789295196533203e+00	-4.434585571289062500e-02	2.264393329620361328e+00	2.309463500976562500e+00	2.103073596954345703e+00	2.992485046386718750e+00	2.900277614593505859e+00	2.098007202148437500e+00	8.800258636474609375e-01	-2.274032592773437500e+00	1.822324275970458984e+00	3.690719604492187500e+00
2.900177001953125000e+00	-2.733068466186523438e-01	1.589920043945312500e+00	1.883446693420410156e+00	1.757434844970703125e+00	-4.900646209716796875e-01	3.256778717041015625e+00	1.932995796203613281e+00	2.954421997070312500e+00	3.074481010437011719e+00	1.812355041503906250e+00	-2.668860435485839844e+00	-5.443534851074218750e-01	-2.025262832641601562e+00	-8.095207214355468750e-01	4.228906631469726562e+00	9.817657470703125000e-01	-3.373693466186523438e+00	-4.088954925537109375e+00	-1.747147083282470703e+00	3.552131652832031250e+00	1.337219238281250000e+00	-2.835845947265625000e-02	2.372401237487792969e+00	1.167716979980468750e+00	4.019042968750000000e+00	7.593383789062500000e-01	-4.452636241912841797e+00	3.091262817382812500e+00	-2.476296901702880859e+00	7.171669006347656250e-01	-2.090064048767089844e+00	-9.788398742675781250e-01	4.628705978393554688e-01	6.358108520507812500e-01	1.968584060668945312e-01	-2.270637512207031250e+00	2.352265357971191406e+00	-2.506065368652343750e-01	4.601026535034179688e+00	-1.155174255371093750e+00	3.178611755371093750e+00	-3.340190887451171875e+00	1.373926162719726562e+00	-3.923755645751953125e+00	-6.818113327026367188e-01	1.446342468261718750e-01	3.608664512634277344e+00	-1.414108276367187500e-02	-2.491916656494140625e+00
-3.284999847412109375e+00	1.607971191406250000e+00	-3.564243316650390625e+00	5.778388977050781250e-01	-2.895694732666015625e+00	4.988861083984375000e-01	3.955673217773437500e+00	1.218269348144531250e+00	1.317699432373046875e+00	-4.347496032714843750e-01	1.994621276855468750e+00	-3.286247253417968750e-01	2.970245361328125000e+00	3.566253662109375000e+00	-1.826293945312500000e+00	-3.568748474121093750e+00	-3.457820892333984375e+00	2.839176177978515625e+00	5.059623718261718750e-01	5.777816772460937500e-01	-5.312423706054687500e-01	1.939056396484375000e+00	-3.891181945800781250e-01	1.279434204101562500e+00	7.355346679687500000e-01	-4.676437377929687500e-02	1.203216552734375000e+00	3.972549438476562500e+00	-1.560302734375000000e+00	-1.933788299560546875e+00	3.148628234863281250e+00	1.630058288574218750e-01	0.000000000000000000e+00	0.000000000000000000e+00	4.296928405761718750e+00	1.798412322998046875e+00	6.243934631347656250e-01	1.713088989257812500e+00	1.083179473876953125e+00	2.861465454101562500e+00	9.179306030273437500e-01	-2.182807922363281250e+00	1.758522033691406250e+00	1.760913848876953125e+00	-1.204284667968750000e+00	2.101325988769531250e+00	2.266559600830078125e+00	3.519718170166015625e+00	-1.157718658447265625e+00	3.911476135253906250e-01
-4.849967956542968750e-01	4.887824058532714844e-01	-8.087615966796875000e-01	-1.507380485534667969e+00	1.910709381103515625e+00	2.000660419464111328e+00	1.463794708251953125e+00	8.082938194274902344e-01	3.655448913574218750e+00	-1.180074214935302734e+00	1.852680206298828125e+00	1.344012737274169922e+00	-1.220882415771484375e+00	-4.057957172393798828e+00	2.548454284667968750e+00	-3.653635978698730469e-01	2.414924621582031250e+00	2.443080902099609375e+00	0.000000000000000000e+00	0.000000000000000000e+00	-1.673446655273437500e+00	-2.366018295288085938e-02	-3.961658477783203125e+00	-6.290388107299804688e-01	3.016559600830078125e+00	-1.453616619110107422e+00	2.555366516113281250e+00	-3.793327808380126953e+00	-3.329181671142578125e+00	-3.041932821273803711e+00	1.345920562744140625e+00	-1.565474510192871094e+00	8.043212890625000000e-01	1.680108070373535156e+00	2.911422729492187500e+00	-2.115555047988891602e+00	2.333122253417968750e+00	-2.466871738433837891e+00	8.240661621093750000e-01	5.855784416198730469e-01	-2.637134552001953125e+00	1.470430850982666016e+00	2.754325866699218750e-01	-1.309374809265136719e+00	1.914577484130859375e+00	-6.085314750671386719e-01	3.540630340576171875e+00	-1.908580780029296875e+00	2.580490112304687500e+00	3.508350849151611328e+00
2.201141357421875000e+00	4.058647155761718750e+00	-1.119590759277343750e+00	1.372894287109375000e+00	4.050315856933593750e+00	6.846694946289062500e-01	-4.701717376708984375e+00	-3.410949707031250000e-01	3.406669616699218750e+00	8.359832763671875000e-01	3.494773864746093750e+00	-9.651947021484375000e-01	4.541275024414062500e+00	1.502593994140625000e+00	3.875373840332031250e+00	1.324752807617187500e+00	-3.386184692382812500e+00	-3.209548950195312500e+00	-3.750514984130859375e+00	-1.956398010253906250e+00	-1.352264404296875000e+00	-9.300918579101562500e-01	-3.772277832031250000e-01	-4.624572753906250000e+00	1.109893798828125000e+00	6.454162597656250000e-01	-6.348953247070312500e-01	-3.990447998046875000e+00	-1.631469726562500000e-01	-2.302665710449218750e+00	-5.694198608398437500e-01	2.362533569335937500e+00	3.996589660644531250e+00	-4.586410522460937500e-01	3.239166259765625000e+00	-3.464355468750000000e-01	1.740646362304687500e+00	-3.690414428710937500e+00	1.750785827636718750e+00	-1.317771911621093750e+00	3.700302124023437500e+00	-1.610115051269531250e+00	3.354057312011718750e+00	3.372550964355468750e+00	-1.726150512695312500e-01	-1.126777648925781250e+00	3.049980163574218750e+00	-1.495246887207031250e+00	3.157096862792968750e+00	-2.587120056152343750e+00
2.392637252807617188e+00	-3.827095031738281250e+00	-1.041730761528015137e+00	-1.567466735839843750e+00	9.543151855468750000e-01	2.245241880416870117e+00	1.124212384223937988e+00	-3.215408325195312500e+00	-4.113110542297363281e+00	-1.490513086318969727e-01	-5.602073669433593750e-01	4.857991218566894531e+00	2.148675918579101562e+00	2.256475448608398438e+00	2.099356651306152344e+00	-3.986422419548034668e-01	-1.787641048431396484e+00	3.801647424697875977e+00	-1.256960630416870117e-01	-3.492263793945312500e+00	5.906001329421997070e-01	-1.545471191406250000e+00	1.271377682685852051e+00	-1.550437927246093750e+00	-3.450162410736083984e+00	3.463702678680419922e+00	1.670445442199707031e+00	3.233689069747924805e+00	3.351554870605468750e+00	6.399877667427062988e-01	-1.107761263847351074e+00	-4.356491088867187500e+00	3.180534362792968750e+00	-2.764602661132812500e+00	1.744979858398437500e+00	4.435068130493164062e+00	-3.388179779052734375e+00	-9.775619506835937500e-01	1.254375576972961426e+00	-4.463607788085937500e+00	-2.849597930908203125e-01	2.085005998611450195e+00	-3.715055942535400391e+00	-2.267501831054687500e+00	-2.232293605804443359e+00	3.309529066085815430e+00	-3.762363910675048828e+00	-2.943756103515625000e+00	-3.515970706939697266e+00	2.078874349594116211e+00
-2.148429870605468750e+00	-3.759956359863281250e-01	-2.781211853027343750e+00	-2.354534149169921875e+00	-1.857284545898437500e+00	2.680431365966796875e+00	-4.561683654785156250e+00	5.323410034179687500e-02	4.839995861053466797e+00	4.763565063476562500e-01	1.159936666488647461e+00	1.354270935058593750e+00	-2.594833374023437500e+00	-3.595252990722656250e+00	3.811622858047485352e+00	2.468929290771484375e+00	2.231606483459472656e+00	-4.169643402099609375e+00	1.299689292907714844e+00	4.755767822265625000e+00	-1.792060852050781250e+00	3.882873535156250000e+00	-1.942946910858154297e-01	-3.058761596679687500e+00	-8.826828002929687500e-01	1.955181121826171875e+00	-3.811515808105468750e+00	1.958583831787109375e+00	3.483760595321655273e+00	4.638671875000000000e-01	-1.802062988281250000e+00	-1.568790435791015625e+00	3.740430116653442383e+00	-1.696128845214843750e-01	2.284769773483276367e+00	-3.015251159667968750e+00	1.572044134140014648e+00	-1.888713836669921875e+00	3.365704417228698730e-01	2.364379882812500000e+00	-2.858329772949218750e+00	-1.269958496093750000e+00	3.208718895912170410e-01	-1.055397033691406250e+00	-7.143554687500000000e-01	4.500930786132812500e+00	3.071460008621215820e+00	-8.571243286132812500e-02	2.738853693008422852e+00	-6.808052062988281250e-01
2.143135070800781250e+00	-3.058526992797851562e+00	-5.865478515625000000e-02	-6.737251281738281250e-01	3.581771850585937500e+00	-2.229455947875976562e+00	3.634925842285156250e+00	1.631122589111328125e+00	-2.467407226562500000e+00	2.380531311035156250e+00	-3.556312561035156250e+00	-6.920967102050781250e-01	2.092407226562500000e+00	9.848594665527343750e-01	-1.320175170898437500e+00	-2.817764282226562500e-01	3.324066162109375000e+00	-1.571693420410156250e-01	3.107749938964843750e+00	-1.231065750122070312e+00	-4.187202453613281250e+00	-2.453157424926757812e+00	4.169929504394531250e+00	-2.562805175781250000e+00	2.472137451171875000e+00	3.744562149047851562e+00	-3.332046508789062500e+00	1.654657363891601562e+00	-2.431755065917968750e+00	-6.231651306152343750e-01	-4.442672729492187500e-01	2.829172134399414062e+00	-9.584274291992187500e-01	1.835292816162109375e+00	1.160125732421875000e-01	1.708265304565429688e+00	0.000000000000000000e+00	0.000000000000000000e+00	1.978149414062500000e-01	-3.848201751708984375e+00	-1.885177612304687500e+00	-4.211362838745117188e+00	-3.593101501464843750e+00	-2.853633880615234375e+00	1.875457763671875000e-01	-1.738931655883789062e+00	-3.428466796875000000e+00	-3.526609420776367188e+00	-3.287254333496093750e+00	3.917617797851562500e-01
-6.789321899414062500e-01	4.337692260742187500e+00	3.926498413085937500e+00	2.055992126464843750e+00	-5.322189331054687500e-01	-3.444618225097656250e+00	-4.494495391845703125e+00	-2.184951782226562500e+00	-5.333251953125000000e-01	-4.129760742187500000e+00	-5.515441894531250000e-01	-2.748786926269531250e+00	-3.383884429931640625e+00	-2.581474304199218750e+00	-2.986213684082031250e+00	-2.620315551757812500e-01	-3.344120025634765625e+00	1.005935668945312500e+00	-9.253234863281250000e-01	2.009216308593750000e+00	1.248931884765625000e-02	-1.644134521484375000e+00	1.541664123535156250e+00	3.659729003906250000e+00	-2.664108276367187500e-01	-1.024780273437500000e+00	4.356025695800781250e+00	-3.507614135742187500e-01	2.406692504882812500e-01	7.542724609375000000e-01	-3.978111267089843750e+00	1.382522583007812500e-01	2.939964294433593750e+00	-2.099128723144531250e+00	3.671470642089843750e+00	2.673362731933593750e+00	2.136665344238281250e+00	-6.642913818359375000e-01	2.182731628417968750e+00	1.692810058593750000e+00	4.131568908691406250e+00	1.410942077636718750e+00	2.649993896484375000e-01	1.934524536132812500e+00	3.483100891113281250e+00	1.528282165527343750e+00	2.173675537109375000e+00	-2.894309997558593750e+00	1.088737487792968750e+00	-2.913719177246093750e+00
-1.073562622070312500e+00	-3.458639144897460938e+00	1.174568176269531250e+00	-4.932441711425781250e-01	-2.633056640625000000e-01	4.386451721191406250e+00	2.008125305175781250e+00	-9.393177032470703125e-01	-1.300346374511718750e+00	1.235332489013671875e+00	7.712631225585937500e-01	4.846721649169921875e+00	-3.128051757812500000e+00	-2.809659957885742188e+00	1.834747314453125000e+00	-1.582336425781250000e+00	3.157516479492187500e+00	1.609214782714843750e+00	6.937103271484375000e-01	-1.042495727539062500e+00	-1.389076232910156250e+00	-1.523889541625976562e+00	-2.590530395507812500e+00	2.836362838745117188e+00	-4.079666137695312500e-01	-1.014778137207031250e+00	2.919784545898437500e+00	-3.501300811767578125e-01	4.241333007812500000e+00	1.486577987670898438e+00	1.658134460449218750e+00	3.366176605224609375e+00	-1.881568908691406250e+00	-2.503612518310546875e+00	-1.606094360351562500e+00	3.712203979492187500e+00	3.463630676269531250e+00	-2.962097167968750000e+00	5.224304199218750000e-01	-3.952674865722656250e-01	1.732025146484375000e+00	-3.568769454956054688e+00	-3.556777954101562500e+00	-1.822845458984375000e+00	1.199829101562500000e+00	-3.174999237060546875e+00	2.088134765625000000e+00	1.800870895385742188e+00	-3.959106445312500000e+00	4.505729675292968750e-01
4.656867980957031250e+00	-1.500244140625000000e-01	-2.498069763183593750e+00	1.012435913085937500e+00	-3.428970336914062500e+00	-4.422302246093750000e-01	-4.103065490722656250e+00	-1.523750305175781250e+00	3.782356262207031250e+00	-2.770233154296875000e+00	-5.009078979492187500e-01	-2.452926635742187500e+00	5.632781982421875000e-02	3.111320495605468750e+00	-2.087379455566406250e+00	5.006866455078125000e-01	2.028823852539062500e+00	1.339279174804687500e+00	-1.067504882812500000e+00	1.750183105468750000e-01	4.280639648437500000e+00	1.479583740234375000e+00	1.556495666503906250e+00	-3.841743469238281250e+00	-1.183258056640625000e+00	2.486358642578125000e+00	-1.745674133300781250e+00	-3.571517944335937500e+00	-1.672943115234375000e+00	-4.229530334472656250e+00	9.869384765625000000e-01	-6.719665527343750000e-01	-2.113807678222656250e+00	-5.908355712890625000e-01	-5.640487670898437500e-01	2.756507873535156250e+00	-4.601287841796875000e+00	7.859878540039062500e-01	4.022125244140625000e+00	8.233032226562500000e-01	-2.747123718261718750e+00	3.903884887695312500e-01	-5.714950561523437500e-01	-4.887245178222656250e+00	-5.859375000000000000e-02	4.367530822753906250e+00	2.713035583496093750e+00	2.252174377441406250e+00	-3.483505249023437500e-01	-7.029342651367187500e-01
-1.701141357421875000e+00	-3.734241485595703125e+00	5.468673706054687500e-01	-7.736263275146484375e-01	-8.771820068359375000e-01	4.109464645385742188e+00	1.379936218261718750e+00	-1.220998764038085938e+00	-1.924362182617187500e+00	9.630279541015625000e-01	1.602325439453125000e-01	4.565977096557617188e+00	4.114494323730468750e+00	2.707130432128906250e+00	4.455299377441406250e+00	-1.653020858764648438e+00	-3.753875732421875000e+00	-3.080751419067382812e+00	1.205596923828125000e+00	-1.863693237304687500e+00	2.534461975097656250e+00	1.325340270996093750e+00	6.532287597656250000e-02	-1.321252822875976562e+00	-2.017150878906250000e+00	-1.796810150146484375e+00	-3.214210510253906250e+00	2.566938400268554688e+00	-1.036178588867187500e+00	-1.289777755737304688e+00	2.292358398437500000e+00	-6.330394744873046875e-01	3.618270874023437500e+00	1.202392578125000000e+00	1.042930603027343750e+00	3.083738327026367188e+00	4.573776245117187500e+00	-1.004680633544921875e+00	-2.507385253906250000e+00	-2.777219772338867188e+00	-2.227096557617187500e+00	3.437520980834960938e+00	2.832580566406250000e+00	-3.246492385864257812e+00	-1.048736572265625000e-01	-6.731376647949218750e-01	1.101806640625000000e+00	-3.850280761718750000e+00	-4.184013366699218750e+00	-2.094150543212890625e+00
-2.853973388671875000e+00	1.146030426025390625e+00	-2.389915466308593750e+00	-9.688949584960937500e-02	3.088836669921875000e+00	-2.915050506591796875e+00	7.728805541992187500e-01	-4.255081176757812500e+00	1.351692199707031250e+00	2.027900695800781250e+00	-4.603248596191406250e+00	-7.732582092285156250e-01	-3.224411010742187500e-01	4.841911315917968750e+00	2.488983154296875000e+00	3.061477661132812500e+00	4.265609741210937500e+00	1.595523834228515625e+00	1.361885070800781250e+00	3.164478302001953125e+00	3.640296936035156250e+00	-1.995216369628906250e+00	-3.622390747070312500e+00	2.655834197998046875e+00	1.363609313964843750e+00	-2.983558654785156250e+00	1.305725097656250000e+00	-1.549339294433593750e-01	2.612854003906250000e+00	1.810993194580078125e+00	2.456336975097656250e+00	-3.119304656982421875e+00	-6.745910644531250000e-01	3.588703155517578125e+00	2.829284667968750000e-01	-3.302627563476562500e+00	-1.072952270507812500e+00	-1.776977539062500000e+00	3.695236206054687500e+00	2.519367218017578125e+00	-1.651557922363281250e+00	-3.865814208984375000e+00	4.111351013183593750e+00	9.157409667968750000e-01	-1.505218505859375000e+00	4.518798828125000000e+00	3.581329345703125000e+00	-7.301712036132812500e-01	-1.215225219726562500e+00	-6.338005065917968750e-01
-4.346124649047851562e+00	7.574310302734375000e-01	4.556255340576171875e-01	4.695968627929687500e-01	2.341644287109375000e+00	2.814407348632812500e-01	-1.067644119262695312e+00	-4.505340576171875000e+00	-5.768508911132812500e-01	-3.178939819335937500e-01	1.710554122924804688e+00	4.773864746093750000e-01	2.796339988708496094e-01	1.705741882324218750e+00	-1.644411087036132812e+00	-1.724800109863281250e+00	-4.639377593994140625e+00	-3.189926147460937500e-01	-1.070800781250000000e+00	-3.246109008789062500e+00	-1.707115173339843750e+00	-2.374069213867187500e+00	1.099636077880859375e+00	-1.877395629882812500e+00	-3.834295272827148438e+00	-2.676933288574218750e+00	-1.872665405273437500e+00	7.901153564453125000e-01	-1.717372894287109375e+00	-1.060104370117187500e+00	6.046295166015625000e-03	-2.586647033691406250e+00	9.722709655761718750e-02	-1.359657287597656250e+00	-5.345840454101562500e-01	-9.969711303710937500e-01	1.724368572235107422e+00	2.503974914550781250e+00	-1.153043746948242188e+00	-6.846618652343750000e-01	9.921927452087402344e-01	1.669029235839843750e+00	2.971162796020507812e+00	-6.026306152343750000e-01	2.281007289886474609e+00	1.395912170410156250e+00	4.240188598632812500e+00	-5.441055297851562500e-01	3.345680236816406250e-02	-6.579437255859375000e-01
-2.893646240234375000e+00	1.099239349365234375e+00	-2.443367004394531250e+00	-1.492729187011718750e-01	3.060646057128906250e+00	-2.942996978759765625e+00	7.398529052734375000e-01	-4.275749206542968750e+00	1.350723266601562500e+00	2.000770568847656250e+00	-4.652526855468750000e+00	-8.258857727050781250e-01	-3.411483764648437500e-01	4.798908233642578125e+00	2.471336364746093750e+00	3.025527954101562500e+00	4.254524230957031250e+00	1.561710357666015625e+00	1.344154357910156250e+00	3.130290985107421875e+00	3.621269226074218750e+00	-2.028892517089843750e+00	-3.640663146972656250e+00	2.622131347656250000e+00	1.331428527832031250e+00	-2.987674713134765625e+00	1.296424865722656250e+00	-1.807136535644531250e-01	2.606727600097656250e+00	1.776569366455078125e+00	2.425277709960937500e+00	-3.138824462890625000e+00	-6.938247680664062500e-01	3.541694641113281250e+00	2.544174194335937500e-01	-3.319858551025390625e+00	-1.106513977050781250e+00	-1.814334869384765625e+00	3.684570312500000000e+00	2.485805511474609375e+00	-1.686241149902343750e+00	-3.911762237548828125e+00	4.101203918457031250e+00	8.799591064453125000e-01	-1.522758483886718750e+00	4.476112365722656250e+00	3.570083618164062500e+00	-7.665176391601562500e-01	-1.267593383789062500e+00	-6.814384460449218750e-01
-7.526626586914062500e-01	2.919576644897460938e+00	4.957122802734375000e-01	4.618911743164062500e-01	2.460618972778320312e+00	-6.907901763916015625e-01	-1.411649227142333984e+00	3.024072647094726562e+00	2.532234191894531250e-01	-4.608858108520507812e+00	3.356882095336914062e+00	1.219495773315429688e+00	-2.139282226562500000e-02	1.835723876953125000e+00	-8.028964996337890625e-01	-4.199361801147460938e+00	3.671885490417480469e+00	-1.682548522949218750e-01	1.830529212951660156e+00	-2.328243255615234375e+00	3.612710952758789062e+00	-2.780880928039550781e+00	2.376327514648437500e+00	2.058647155761718750e+00	4.352734565734863281e+00	7.718486785888671875e-01	1.638881683349609375e+00	4.425245285034179688e+00	-2.181472778320312500e-01	6.244335174560546875e-01	2.003273963928222656e+00	3.814249038696289062e+00	4.419721603393554688e+00	1.450841903686523438e+00	1.671284675598144531e+00	-4.555091857910156250e+00	1.520303726196289062e+00	2.736114501953125000e+00	-2.520440101623535156e+00	-2.051992416381835938e+00	-4.305603027343750000e+00	1.438348770141601562e+00	3.108298301696777344e+00	3.377096176147460938e+00	4.075953483581542969e+00	2.038341522216796875e+00	6.454648971557617188e-01	1.709856033325195312e+00	2.967936515808105469e+00	-1.773211479187011719e+00
-4.212135314941406250e+00	6.929473876953125000e-01	-2.715393066406250000e+00	3.947029113769531250e+00	2.191925048828125000e-01	-1.905685424804687500e+00	-3.737144470214843750e+00	-1.315597534179687500e+00	1.199577331542968750e+00	3.712890625000000000e+00	3.541244506835937500e+00	2.017059326171875000e-01	-1.358116149902343750e+00	-1.133605957031250000e+00	-2.175689697265625000e+00	-2.174804687500000000e+00	-6.691589355468750000e-01	-1.582489013671875000e-01	-2.664993286132812500e+00	-1.045654296875000000e+00	9.079971313476562500e-01	-3.736289978027343750e+00	-3.876495361328125000e-02	-3.129646301269531250e+00	-2.637863159179687500e+00	2.840919494628906250e+00	3.821784973144531250e+00	-2.156250000000000000e+00	3.930130004882812500e-01	-2.579689025878906250e+00	-4.757278442382812500e+00	-8.658218383789062500e-01	-3.512725830078125000e-01	-7.269897460937500000e-01	4.788612365722656250e+00	-2.257537841796875000e-01	-3.964897155761718750e+00	-5.508422851562500000e-03	6.984024047851562500e-01	-8.881454467773437500e-01	-3.057518005371093750e+00	1.194885253906250000e+00	2.648773193359375000e+00	8.877487182617187500e-01	-1.336090087890625000e+00	1.850257873535156250e+00	-3.330261230468750000e+00	1.812110900878906250e+00	-4.221336364746093750e+00	-1.795433044433593750e+00
3.823047637939453125e+00	-2.651008605957031250e+00	1.368236541748046875e+00	-2.563823699951171875e+00	2.457588195800781250e+00	5.676860809326171875e-01	-1.751766204833984375e+00	-3.651395797729492188e+00	1.197025299072265625e+00	-5.740871429443359375e-01	2.827339172363281250e-01	-4.547519683837890625e+00	6.106758117675781250e-01	3.964500427246093750e-01	6.292877197265625000e-01	-2.570037841796875000e-01	-4.066394805908203125e+00	-8.934993743896484375e-01	-2.208946228027343750e+00	-2.059982299804687500e+00	1.592941284179687500e-01	-7.170238494873046875e-01	2.385742187500000000e+00	1.647232055664062500e+00	-8.281860351562500000e-01	2.280851364135742188e+00	-6.255340576171875000e-02	4.297140121459960938e+00	8.489761352539062500e-01	3.465032577514648438e+00	1.064201354980468750e+00	4.539062500000000000e+00	-4.747734069824218750e-01	-5.312500000000000000e-01	1.237598419189453125e+00	1.197338104248046875e-01	-2.287597656250000000e-01	3.200328826904296875e+00	-3.013843536376953125e+00	9.786663055419921875e-01	2.277389526367187500e+00	-1.915134429931640625e+00	-3.483390808105468750e+00	-2.089660644531250000e+00	1.377971649169921875e+00	-4.692577362060546875e+00	-4.376792907714843750e-01	-1.640851974487304688e+00	-1.049369812011718750e+00	3.814659118652343750e-01
1.000701904296875000e+00	-4.195167541503906250e+00	-3.509407043457031250e+00	3.271194458007812500e+00	4.640235900878906250e+00	1.796150207519531250e+00	-1.228309631347656250e+00	-2.591094970703125000e-01	-4.926887512207031250e+00	-6.649246215820312500e-01	2.545219421386718750e+00	9.613342285156250000e-01	3.970901489257812500e+00	-2.009170532226562500e+00	1.994499206542968750e+00	-2.300567626953125000e-01	1.112838745117187500e+00	-2.900360107421875000e+00	-1.008583068847656250e+00	-2.633186340332031250e+00	1.688613891601562500e-01	-1.906936645507812500e+00	1.162063598632812500e+00	3.623664855957031250e+00	-1.300048828125000000e-02	-7.329940795898437500e-01	2.140251159667968750e+00	4.258956909179687500e-01	2.168083190917968750e+00	-8.572158813476562500e-01	-4.107315063476562500e+00	-1.380722045898437500e+00	-1.604057312011718750e+00	4.286598205566406250e+00	-2.091827392578125000e+00	4.614257812500000000e-01	1.537986755371093750e+00	1.377647399902343750e+00	2.572776794433593750e+00	2.056777954101562500e+00	1.903633117675781250e+00	-1.916358947753906250e+00	-2.153228759765625000e+00	-7.908401489257812500e-01	-2.698791503906250000e+00	1.389274597167968750e+00	-1.642738342285156250e+00	1.683792114257812500e+00	3.755844116210937500e+00	2.443107604980468750e+00
-1.212020874023437500e+00	-1.050262451171875000e+00	2.422286987304687500e+00	-2.186706542968750000e+00	-6.114883422851562500e-01	-3.702438354492187500e+00	-2.664878845214843750e+00	7.949752807617187500e-01	2.398254394531250000e+00	4.339118957519531250e+00	-2.133666992187500000e+00	-3.316875457763671875e+00	8.111114501953125000e-01	6.934814453125000000e-01	-1.065826416015625000e-01	-1.680519104003906250e+00	4.088584899902343750e+00	2.334220886230468750e+00	-3.883132934570312500e-01	5.343933105468750000e-01	-1.512046813964843750e+00	-4.464427947998046875e+00	3.593521118164062500e-01	2.740631103515625000e+00	-3.940017700195312500e+00	-1.136878967285156250e+00	-4.224082946777343750e+00	-4.946899414062500000e-02	2.533645629882812500e-01	-2.859169006347656250e+00	1.060775756835937500e+00	4.030540466308593750e+00	9.534530639648437500e-01	1.801513671875000000e+00	1.164993286132812500e+00	-1.870903015136718750e+00	2.589065551757812500e+00	3.227935791015625000e+00	-9.784088134765625000e-01	1.679969787597656250e+00	3.606300354003906250e+00	-2.621231079101562500e+00	-2.210769653320312500e-01	-6.133270263671875000e-01	3.161148071289062500e+00	8.843688964843750000e-01	7.176437377929687500e-01	-3.853103637695312500e+00	-2.122802734375000000e-01	1.186477661132812500e+00
2.204460144042968750e+00	-7.261047363281250000e-01	3.364799499511718750e+00	-9.561309814453125000e-01	3.434677124023437500e-01	3.788116455078125000e+00	1.736793518066406250e-01	2.132026672363281250e+00	1.968910217285156250e+00	2.021881103515625000e+00	-2.995498657226562500e+00	7.958221435546875000e-01	-1.309726715087890625e+00	-4.808708190917968750e+00	3.549720764160156250e+00	-2.264976501464843750e+00	4.188903808593750000e+00	6.929092407226562500e-01	2.501827239990234375e+00	2.478164672851562500e+00	-1.961582183837890625e+00	1.499420166015625000e+00	3.126316070556640625e+00	2.197822570800781250e+00	-2.406120300292968750e-01	-1.650726318359375000e+00	-4.086311340332031250e+00	-9.605255126953125000e-01	-2.471035003662109375e+00	-2.760406494140625000e+00	-4.447174072265625000e-01	-2.716835021972656250e+00	1.834983825683593750e+00	-3.477172851562500000e+00	2.358707427978515625e+00	3.621551513671875000e+00	-9.465408325195312500e-01	2.737144470214843750e+00	4.143444061279296875e+00	1.370887756347656250e+00	-3.202453613281250000e+00	2.083694458007812500e+00	1.280887603759765625e+00	1.866645812988281250e+00	-2.783512115478515625e+00	-3.356040954589843750e+00	4.749526977539062500e+00	3.239059448242187500e-01	-4.263610839843750000e-01	5.406875610351562500e-01
-2.923946380615234375e+00	-3.068574905395507812e+00	1.906162261962890625e+00	3.588485717773437500e-02	2.600059509277343750e-01	-3.493413925170898438e+00	3.567302703857421875e+00	-3.384475708007812500e+00	1.959266662597656250e-01	6.377716064453125000e-01	-1.638397216796875000e+00	-3.512807846069335938e+00	-1.475353240966796875e+00	4.562873840332031250e+00	-4.027385711669921875e+00	1.601013183593750000e+00	1.206165313720703125e+00	2.441169738769531250e+00	3.027248382568359375e+00	3.031387329101562500e-01	4.061710357666015625e+00	5.900344848632812500e-01	-2.022060394287109375e+00	8.908081054687500000e-02	-2.050853729248046875e+00	-1.136150360107421875e+00	-3.840545654296875000e+00	2.894992828369140625e+00	1.855838775634765625e+00	2.511367797851562500e+00	-1.743961334228515625e+00	2.764961242675781250e+00	3.281192779541015625e+00	-1.046001434326171875e+00	-1.927719116210937500e+00	1.359149932861328125e+00	-1.998878479003906250e+00	-2.410264968872070312e+00	-6.740303039550781250e-01	2.976226806640625000e+00	-2.907722473144531250e+00	-3.751346588134765625e+00	1.519435882568359375e+00	-2.856195449829101562e+00	-3.084926605224609375e+00	7.581443786621093750e-01	4.135040283203125000e+00	1.956790924072265625e+00	-4.294799804687500000e+00	3.227577209472656250e-01
-2.319152832031250000e+00	-3.731323242187500000e+00	6.541748046875000000e-01	-4.600978851318359375e+00	2.002685546875000000e+00	9.943161010742187500e-01	-2.955398559570312500e-01	3.568496704101562500e+00	9.719161987304687500e-01	1.317974090576171875e+00	-3.705596923828125000e+00	1.608879089355468750e+00	1.521759033203125000e+00	4.544841766357421875e+00	-2.243522644042968750e+00	-3.056488037109375000e+00	6.449661254882812500e-01	2.796478271484375000e-01	-1.333015441894531250e+00	3.976303100585937500e+00	-2.091217041015625000e-01	4.664646148681640625e+00	6.634521484375000000e-01	-3.228912353515625000e+00	2.273651123046875000e+00	3.500740051269531250e+00	-1.660858154296875000e+00	-2.696277618408203125e+00	8.856201171875000000e-02	6.626014709472656250e-01	-2.280273437500000000e+00	-5.803985595703125000e-01	-1.263740539550781250e+00	-3.728763580322265625e+00	-3.128509521484375000e+00	-1.450168609619140625e+00	-4.060554504394531250e+00	5.754776000976562500e-01	-1.693862915039062500e+00	6.200637817382812500e-01	-2.276222229003906250e+00	-2.351860046386718750e+00	-2.873527526855468750e+00	-2.777519226074218750e+00	2.353767395019531250e+00	4.056549072265625000e-01	-2.927124023437500000e+00	-2.111572265625000000e+00	1.864692687988281250e+00	-3.098182678222656250e-01
-1.564556121826171875e+00	1.404919624328613281e+00	-1.487140655517578125e+00	-7.238330841064453125e-01	2.965885162353515625e+00	-3.702980995178222656e+00	1.727199554443359375e+00	-1.769618988037109375e+00	-5.229835510253906250e-01	-1.195335388183593750e+00	-9.794349670410156250e-01	-2.827095031738281250e+00	-1.238044738769531250e+00	3.736143112182617188e-01	1.764945983886718750e-01	4.923232078552246094e+00	-2.605018615722656250e+00	-1.276671409606933594e+00	-7.998199462890625000e-01	-3.922306060791015625e+00	-2.434562683105468750e+00	-1.605300903320312500e-01	-6.780738830566406250e-01	2.966213226318359375e-02	2.093421936035156250e+00	-2.360429763793945312e+00	-1.469993591308593750e-01	-3.759448051452636719e+00	-3.427333831787109375e+00	2.853289604187011719e+00	-3.810218811035156250e+00	1.710433006286621094e+00	3.631027221679687500e+00	-5.604190826416015625e-01	1.475048065185546875e+00	-1.083802223205566406e+00	-2.936405181884765625e+00	-3.662688255310058594e+00	1.092819213867187500e+00	4.184977531433105469e+00	-4.332485198974609375e+00	-6.025085449218750000e-01	1.076148986816406250e+00	-1.631688117980957031e+00	4.895359039306640625e+00	-7.658119201660156250e-01	-2.799884796142578125e+00	8.771848678588867188e-01	-2.603221893310546875e+00	2.105984687805175781e+00
-2.167581558227539062e+00	-5.893096923828125000e-01	-1.095729827880859375e+00	1.288078308105468750e+00	-4.242530822753906250e+00	2.459060668945312500e+00	-4.164775848388671875e+00	1.541519165039062500e-01	1.842374801635742188e+00	-3.604957580566406250e+00	-2.664442062377929688e+00	2.642745971679687500e+00	-2.311120986938476562e+00	1.605834960937500000e+00	9.883384704589843750e-01	-2.114883422851562500e+00	-3.461385726928710938e+00	1.629661560058593750e+00	1.261810302734375000e+00	4.749229431152343750e+00	3.157890319824218750e+00	1.934455871582031250e+00	-1.421804428100585938e+00	2.121505737304687500e-01	4.238161087036132812e+00	1.828765869140625000e-01	4.295783996582031250e+00	1.820671081542968750e+00	2.239509582519531250e+00	-1.040229797363281250e+00	1.484203338623046875e-01	-2.844345092773437500e+00	1.955421447753906250e+00	-1.623664855957031250e+00	-4.507612228393554688e+00	1.237342834472656250e+00	1.970468521118164062e+00	1.288467407226562500e+00	4.023683547973632812e+00	2.862396240234375000e+00	-1.338100433349609375e+00	-2.905097961425781250e+00	7.840538024902343750e-01	1.206932067871093750e+00	9.650497436523437500e-01	-4.454376220703125000e+00	1.599092483520507812e+00	3.435615539550781250e+00	-3.890150070190429688e+00	-1.689605712890625000e+00
2.451866149902343750e+00	2.475662231445312500e-01	-4.300472259521484375e+00	-1.311439514160156250e+00	-1.577285766601562500e+00	-4.234695434570312500e+00	-4.160118103027343750e-01	2.129188537597656250e+00	3.072029113769531250e+00	2.311225891113281250e+00	3.725475311279296875e+00	2.434249877929687500e+00	-6.429977416992187500e-01	1.573028564453125000e-01	2.348966598510742188e+00	-2.128211975097656250e+00	-1.524589538574218750e+00	3.759849548339843750e+00	8.629055023193359375e-01	2.595458984375000000e+00	-2.177289962768554688e+00	-2.245536804199218750e+00	-6.305866241455078125e-01	4.626609802246093750e+00	-3.940683364868164062e+00	2.273094177246093750e+00	1.950937271118164062e+00	-9.555740356445312500e-01	-1.640228271484375000e+00	-2.474822998046875000e-01	-2.729421615600585938e+00	3.513450622558593750e+00	1.697025299072265625e-01	3.142318725585937500e+00	-1.904411315917968750e+00	1.504631042480468750e+00	6.141128540039062500e-01	4.777717590332031250e+00	-4.103221893310546875e-01	2.803939819335937500e+00	-4.319627761840820312e+00	-2.005310058593750000e+00	8.753967285156250000e-02	3.813697814941406250e+00	2.089962005615234375e+00	2.828239440917968750e+00	2.686248779296875000e+00	-3.441825866699218750e+00	6.642742156982421875e-01	4.032135009765625000e-02
3.833284378051757812e+00	3.215713500976562500e-01	-3.627215385437011719e+00	2.193485260009765625e+00	3.359622955322265625e-01	-1.073835372924804688e+00	2.902183532714843750e-01	2.717729568481445312e+00	1.114995956420898438e+00	7.637634277343750000e-01	-3.256439208984375000e+00	5.389003753662109375e-01	-1.639865875244140625e+00	-1.355438232421875000e+00	-7.944946289062500000e-01	2.512905120849609375e+00	1.451158523559570312e+00	-4.092844009399414062e+00	2.047048568725585938e+00	-4.431375503540039062e+00	1.466039657592773438e+00	3.136129379272460938e+00	1.480636596679687500e-01	1.609392166137695312e+00	4.356193542480468750e+00	1.255661010742187500e+00	-3.554220199584960938e+00	-6.816654205322265625e-01	3.240030288696289062e+00	-3.738971710205078125e+00	3.199451446533203125e+00	-2.475027084350585938e+00	3.342218399047851562e+00	8.262786865234375000e-01	4.704761505126953125e-01	9.994010925292968750e-01	-2.362586975097656250e+00	-3.652240753173828125e+00	2.530670166015625000e-01	-4.713323593139648438e+00	-4.658892631530761719e+00	-1.043807983398437500e+00	2.482358932495117188e+00	3.860017776489257812e+00	8.361434936523437500e-01	-4.382213592529296875e+00	4.281436920166015625e+00	-1.131353378295898438e+00	2.222393035888671875e+00	9.973888397216796875e-01
4.764575958251953125e+00	1.004600524902343750e+00	-3.273979187011718750e+00	-2.952629089355468750e+00	-1.635314941406250000e+00	1.533737182617187500e-01	-3.934051513671875000e+00	3.190994262695312500e-01	-2.322105407714843750e+00	-1.988563537597656250e+00	1.944526672363281250e+00	4.554771423339843750e+00	-2.412139892578125000e+00	-6.320877075195312500e-01	0.000000000000000000e+00	0.000000000000000000e+00	1.205802917480468750e+00	2.542091369628906250e+00	-4.863124847412109375e+00	8.928680419921875000e-01	4.309295654296875000e+00	2.172027587890625000e+00	-2.713687896728515625e+00	-3.294204711914062500e+00	-3.746414184570312500e-01	-1.810111999511718750e+00	-1.001903533935546875e+00	-3.837265014648437500e+00	1.409484863281250000e+00	1.905471801757812500e+00	2.179191589355468750e+00	2.980461120605468750e+00	-8.123092651367187500e-01	-7.938461303710937500e-01	-4.620059967041015625e+00	-1.618537902832031250e+00	-5.289802551269531250e-01	2.686454772949218750e+00	-1.050132751464843750e+00	-4.512596130371093750e+00	2.243045806884765625e+00	2.220382690429687500e-01	2.078739166259765625e+00	-1.078987121582031250e+00	3.058628082275390625e+00	2.364517211914062500e+00	1.900779724121093750e+00	2.369712829589843750e+00	2.033084869384765625e+00	-3.086235046386718750e+00
-2.347402572631835938e+00	-2.008544921875000000e+00	3.205207824707031250e+00	2.517318725585937500e-01	-4.123470306396484375e+00	1.373970031738281250e+00	2.261608123779296875e+00	-4.042251586914062500e+00	-1.078994750976562500e+00	-2.109207153320312500e+00	-4.078844070434570312e+00	-1.020919799804687500e+00	-6.441574096679687500e-01	1.279861450195312500e+00	-4.121202468872070312e+00	2.635154724121093750e+00	2.517280578613281250e+00	2.643310546875000000e+00	-1.916183471679687500e+00	3.986045837402343750e+00	2.386627197265625000e-01	-4.436790466308593750e+00	-1.787235260009765625e+00	-2.484893798828125000e-02	-2.917387008666992188e+00	-8.574752807617187500e-01	-3.047306060791015625e+00	3.298454284667968750e+00	1.019481658935546875e+00	7.566986083984375000e-01	0.000000000000000000e+00	0.000000000000000000e+00	1.018539428710937500e+00	-3.342521667480468750e+00	2.295471191406250000e+00	-3.017807006835937500e-01	3.813972473144531250e-01	-3.124755859375000000e+00	-1.776096343994140625e+00	-3.159736633300781250e+00	-3.037937164306640625e+00	-3.058029174804687500e+00	-2.592100143432617188e+00	-4.195137023925781250e+00	-3.612815856933593750e+00	-1.986083984375000000e+00	1.167564392089843750e+00	-3.984649658203125000e+00	4.230171203613281250e+00	5.962982177734375000e-01
1.123725891113281250e+00	-2.541929244995117188e+00	-3.584339141845703125e+00	1.639032363891601562e+00	8.697013854980468750e-01	-1.344583511352539062e+00	-3.656349182128906250e-01	5.917758941650390625e-01	-2.619655609130859375e+00	1.168142318725585938e+00	-3.072914123535156250e+00	-4.643096923828125000e-01	-3.334693908691406250e+00	2.735979080200195312e+00	-4.704128265380859375e+00	1.087194442749023438e+00	-2.904064178466796875e+00	-1.563055038452148438e+00	-2.774192810058593750e+00	2.392542839050292969e+00	0.000000000000000000e+00	0.000000000000000000e+00	-2.255149841308593750e+00	-1.384423255920410156e+00	2.163623809814453125e+00	-2.262609481811523438e+00	1.541233062744140625e+00	1.795111656188964844e+00	2.352977752685546875e+00	-5.917329788208007812e-01	-6.179313659667968750e-01	1.278326988220214844e+00	3.919181823730468750e+00	9.227924346923828125e-01	-1.016281127929687500e+00	7.307844161987304688e-01	2.805751800537109375e+00	1.587796211242675781e+00	2.053676605224609375e+00	-3.405150413513183594e+00	1.915699005126953125e+00	-1.639328002929687500e+00	2.229736328125000000e+00	3.684858322143554688e+00	-2.644233703613281250e-01	-1.247559547424316406e+00	-3.252792358398437500e-01	2.443116188049316406e+00	6.004180908203125000e-01	-2.937917709350585938e-01
-7.882118225097656250e-02	-2.946159362792968750e+00	-3.263803482055664062e+00	-2.837837219238281250e+00	-5.538444519042968750e-01	1.804931640625000000e+00	-2.270963668823242188e+00	2.772880554199218750e+00	-2.816850662231445312e+00	3.136398315429687500e+00	1.560230255126953125e+00	4.552402496337890625e+00	-1.275520324707031250e+00	-3.467533111572265625e+00	1.999000549316406250e+00	-6.329383850097656250e-01	-4.555988311767578125e-01	-6.060638427734375000e-01	-2.970293045043945312e+00	-3.896965026855468750e+00	4.258289337158203125e+00	-1.218086242675781250e+00	-1.869403839111328125e+00	6.569709777832031250e-01	-5.708217620849609375e-01	4.207344055175781250e+00	2.120704650878906250e-01	-6.300277709960937500e-01	-6.073608398437500000e-01	7.024383544921875000e-01	3.106494903564453125e+00	-6.815872192382812500e-01	2.656211853027343750e+00	-1.720474243164062500e+00	-1.864936828613281250e+00	1.770633697509765625e+00	1.090454101562500000e+00	-1.263671875000000000e+00	3.257904052734375000e+00	2.824447631835937500e+00	5.334777832031250000e-01	4.007957458496093750e+00	9.962291717529296875e-01	2.099346160888671875e+00	3.015960693359375000e+00	-3.439060211181640625e+00	-2.907625198364257812e+00	-1.600440979003906250e+00	-3.526878356933593750e-02	-1.254276275634765625e+00
1.485061645507812500e+00	2.976753234863281250e+00	-2.295890808105468750e+00	4.050350189208984375e+00	-1.707351684570312500e+00	-1.592681884765625000e+00	-1.446105957031250000e+00	-2.852958679199218750e+00	1.438377380371093750e+00	4.436225891113281250e+00	2.334396362304687500e+00	-1.734352111816406250e-01	-3.688934326171875000e+00	-3.160591125488281250e+00	2.479934692382812500e-01	2.442371368408203125e+00	3.223632812500000000e+00	7.605552673339843750e-01	2.082038879394531250e+00	8.904342651367187500e-01	4.527282714843750000e+00	1.441902160644531250e+00	3.864440917968750000e-01	3.743202209472656250e+00	3.377532958984375000e+00	1.996929168701171875e+00	3.219459533691406250e+00	3.072959899902343750e+00	3.882225036621093750e+00	3.045822143554687500e+00	-2.759704589843750000e+00	-4.600143432617187500e-01	-2.092102050781250000e+00	1.898120880126953125e+00	-3.368492126464843750e+00	3.618564605712890625e+00	2.223663330078125000e+00	-2.331222534179687500e+00	3.592086791992187500e+00	-4.567298889160156250e-01	2.476921081542968750e+00	3.836891174316406250e+00	-6.614685058593750000e-03	1.116333007812500000e+00	-3.806457519531250000e-01	-4.635391235351562500e+00	4.701164245605468750e+00	1.930236816406250000e-01	-6.639480590820312500e-01	4.518722534179687500e+00
0.000000000000000000e+00	0.000000000000000000e+00	2.304761409759521484e-01	4.974922180175781250e+00	2.061639785766601562e+00	-1.902122497558593750e+00	3.091480255126953125e+00	3.368423461914062500e+00	-4.062089920043945312e+00	1.812507629394531250e+00	2.096927642822265625e+00	-2.962486267089843750e+00	1.605857849121093750e+00	-1.418998718261718750e+00	-3.733051300048828125e+00	-3.237236022949218750e+00	-2.751312255859375000e+00	-1.186218261718750000e-01	-6.351432800292968750e-01	2.262496948242187500e-01	4.856777191162109375e-01	6.509933471679687500e-01	2.780132293701171875e+00	2.291450500488281250e+00	-3.177274703979492188e+00	-3.638755798339843750e+00	3.074077606201171875e+00	-3.436866760253906250e+00	-2.459144592285156250e+00	-7.528228759765625000e-01	6.674289703369140625e-01	2.250671386718750000e-02	3.581371307373046875e+00	-7.482147216796875000e-02	-3.531553745269775391e-01	4.013099670410156250e+00	-2.034656524658203125e+00	-4.412826538085937500e+00	2.304397583007812500e+00	1.786575317382812500e-01	1.627418518066406250e+00	1.015106201171875000e+00	-3.921924591064453125e+00	-2.164787292480468750e+00	-1.098869323730468750e+00	-2.842453002929687500e+00	-2.904188156127929688e+00	-1.727897644042968750e+00	-9.652442932128906250e-01	2.850891113281250000e+00
-1.771163940429687500e+00	-3.564884185791015625e+00	-1.910644531250000000e+00	-1.590305328369140625e+00	3.487922668457031250e+00	2.458717346191406250e+00	-1.198539733886718750e+00	3.005298614501953125e+00	-2.436889648437500000e+00	3.295085906982421875e+00	-1.606208801269531250e+00	-2.887165069580078125e+00	1.485595703125000000e-01	2.062049865722656250e+00	0.000000000000000000e+00	0.000000000000000000e+00	-3.656555175781250000e+00	-2.892719268798828125e+00	-5.353012084960937500e-01	2.117565155029296875e+00	-3.453369140625000000e+00	-3.532444000244140625e+00	3.022003173828125000e+00	-2.051982879638671875e+00	4.230499267578125000e-02	-2.037002563476562500e+00	-9.417190551757812500e-01	-2.707218170166015625e+00	-1.115806579589843750e+00	-4.449710845947265625e+00	-3.290328979492187500e+00	9.559631347656250000e-02	-2.951156616210937500e+00	-1.995006561279296875e+00	3.690086364746093750e+00	3.063468933105468750e-01	-4.962158203125000000e-02	-4.764667510986328125e+00	2.415359497070312500e+00	2.027023315429687500e+00	-1.486160278320312500e+00	-1.055927276611328125e+00	-2.906639099121093750e+00	-3.926994323730468750e+00	-4.380020141601562500e+00	4.037590026855468750e-01	-2.206260681152343750e+00	-4.133525848388671875e+00	-1.139236450195312500e+00	-3.352596282958984375e+00
-4.199771881103515625e+00	-2.606454849243164062e+00	4.537200927734375000e+00	7.268724441528320312e-01	2.731723785400390625e+00	-3.989158630371093750e+00	-1.792362213134765625e+00	-1.074229240417480469e+00	-2.248416900634765625e+00	-2.253372669219970703e+00	-1.054382324218750000e-02	-4.212821960449218750e+00	-1.854637145996093750e+00	-1.726091384887695312e+00	4.598659515380859375e+00	-1.490476131439208984e+00	2.251247406005859375e+00	-8.372592926025390625e-01	-1.136459350585937500e+00	-3.422212123870849609e+00	3.787712097167968750e+00	-2.210881710052490234e+00	-1.292381286621093750e+00	-6.316699981689453125e-01	-3.700977325439453125e+00	-3.079940795898437500e+00	2.805255889892578125e+00	3.611983299255371094e+00	-6.490898132324218750e-01	-4.496709346771240234e+00	3.565856933593750000e+00	-3.284168243408203125e+00	-2.907649993896484375e+00	-1.388827323913574219e+00	2.108371734619140625e+00	-4.191511631011962891e+00	3.464298248291015625e+00	-9.388561248779296875e-01	-2.885471343994140625e+00	-2.481011390686035156e+00	1.830066680908203125e+00	1.696309089660644531e+00	3.420223236083984375e+00	1.392369270324707031e+00	6.252174377441406250e-01	3.622309684753417969e+00	1.718860626220703125e+00	4.405115127563476562e+00	-5.693206787109375000e-01	2.423316955566406250e+00
0.000000000000000000e+00	0.000000000000000000e+00	4.748016357421875000e+00	1.152784824371337891e+00	-8.408432006835937500e-01	-6.976046562194824219e-01	8.214416503906250000e-01	4.160593032836914062e+00	-4.188247680664062500e+00	9.355206489562988281e-01	-4.108474731445312500e+00	2.080122470855712891e+00	2.655029296875000000e-01	3.234821319580078125e+00	1.067962646484375000e-01	-1.533418178558349609e+00	-3.777030944824218750e+00	-2.151721239089965820e+00	-2.669120788574218750e+00	-2.186303615570068359e+00	-2.038513183593750000e+00	-2.416429758071899414e+00	2.539817810058593750e+00	3.793999671936035156e+00	-1.217208862304687500e+00	3.352298736572265625e-01	1.206352233886718750e+00	-1.517969608306884766e+00	-2.265968322753906250e+00	-9.199714660644531250e-02	4.358444213867187500e-01	-4.651976585388183594e+00	-1.043632507324218750e+00	-1.963942050933837891e+00	4.160949707031250000e+00	8.185482025146484375e-01	-1.620544433593750000e+00	-4.208158493041992188e+00	-1.862968444824218750e+00	-1.134198665618896484e+00	-3.017219543457031250e+00	-1.132585048675537109e+00	-3.598388671875000000e+00	-1.766347885131835938e-02	3.203224182128906250e+00	-2.120224475860595703e+00	9.806060791015625000e-01	-8.967781066894531250e-01	-2.965461730957031250e+00	8.491268157958984375e-01
3.338619232177734375e+00	-1.134686470031738281e+00	-4.067173004150390625e+00	-2.782317161560058594e+00	-2.104106903076171875e+00	-2.259931564331054688e+00	-1.342887878417968750e+00	3.064126014709472656e+00	3.094799041748046875e+00	6.510829925537109375e-02	1.862285614013671875e+00	2.001882553100585938e+00	-3.815002441406250000e-01	2.585783958435058594e+00	-8.519935607910156250e-01	9.610633850097656250e-01	-1.088535308837890625e+00	4.160499572753906250e+00	-1.753417968750000000e+00	-2.850342750549316406e+00	-2.464832305908203125e+00	2.517893791198730469e+00	-6.607170104980468750e-01	-1.285448074340820312e-01	-2.286678314208984375e+00	3.631428718566894531e+00	-5.307502746582031250e-01	3.812345504760742188e+00	2.225364685058593750e+00	1.409738540649414062e+00	0.000000000000000000e+00	0.000000000000000000e+00	4.378818511962890625e+00	-8.553237915039062500e-01	-8.977584838867187500e-01	-4.415318489074707031e+00	3.772010803222656250e+00	3.203812599182128906e+00	4.578449249267578125e+00	8.157739639282226562e-01	1.614624023437500000e+00	2.686946868896484375e+00	-2.799804687500000000e+00	1.230392456054687500e-01	-6.768836975097656250e-01	-3.206475257873535156e+00	1.210819244384765625e+00	2.141446113586425781e+00	4.263423919677734375e+00	-1.999712944030761719e+00
4.410679817199707031e+00	2.004970550537109375e+00	2.263748168945312500e+00	-4.053884506225585938e+00	1.479806900024414062e-01	1.118221282958984375e+00	1.606229305267333984e+00	-3.942779541015625000e+00	2.752359390258789062e+00	-1.353609085083007812e+00	1.665015697479248047e+00	-1.540964126586914062e+00	-3.181818723678588867e+00	-3.270524978637695312e+00	3.466634750366210938e+00	2.524000167846679688e+00	-3.038164377212524414e+00	-9.443778991699218750e-01	-4.547130584716796875e+00	-1.206027984619140625e+00	1.310858726501464844e-01	3.484325408935546875e+00	3.322424888610839844e+00	3.710065841674804688e+00	-1.634632587432861328e+00	4.522264480590820312e+00	-1.212472915649414062e+00	2.200256347656250000e+00	1.391830444335937500e-01	-2.544385910034179688e+00	-3.748250007629394531e+00	6.487083435058593750e-02	1.107395172119140625e+00	2.985555648803710938e+00	-1.756798267364501953e+00	2.620700836181640625e+00	-2.098729610443115234e+00	4.062461853027343750e-01	-9.463415145874023438e-01	-2.200271606445312500e+00	-3.333224058151245117e+00	1.097131729125976562e+00	1.250255584716796875e+00	1.355384826660156250e+00	2.220941543579101562e+00	-3.874073028564453125e-01	-9.719753265380859375e-01	3.354888916015625000e+00	7.254734039306640625e-01	-2.893400192260742188e+00
-8.472671508789062500e-01	-4.447639465332031250e+00	2.332687377929687500e+00	-8.338851928710937500e-01	1.126431703567504883e+00	3.966545104980468750e+00	-3.288337707519531250e+00	1.591888427734375000e+00	1.845008850097656250e+00	8.935089111328125000e-01	5.701980590820312500e-01	-2.940795898437500000e+00	-3.920585632324218750e+00	1.796745300292968750e+00	2.035382509231567383e+00	2.130607604980468750e+00	1.895721435546875000e+00	-4.237213134765625000e+00	-3.414184570312500000e+00	-2.891532897949218750e+00	3.705184936523437500e+00	6.676483154296875000e-01	-8.919219970703125000e-01	1.722412109375000000e-01	2.039527893066406250e+00	-1.434349060058593750e+00	-1.172843933105468750e+00	-2.792243957519531250e+00	1.978256225585937500e+00	-2.678375244140625000e-01	3.634704589843750000e+00	-3.265090942382812500e+00	-3.675689697265625000e-01	-3.498703002929687500e+00	7.165451049804687500e-01	-3.611244201660156250e+00	-9.031982421875000000e-01	8.380279541015625000e-01	-2.305208921432495117e+00	2.448478698730468750e+00	-3.369204282760620117e+00	2.740707397460937500e+00	2.658752441406250000e+00	-2.425460815429687500e-01	-1.489814758300781250e+00	5.134658813476562500e-01	2.090527772903442383e+00	4.459945678710937500e+00	3.233978271484375000e+00	-2.728851318359375000e+00
3.930374145507812500e+00	2.736949920654296875e+00	-4.113632202148437500e+00	5.538253784179687500e-01	1.842842102050781250e+00	-3.256729125976562500e+00	-4.357872009277343750e+00	-7.492942810058593750e-01	1.937904357910156250e-01	6.771163940429687500e-01	-2.370586395263671875e+00	-2.276947021484375000e+00	2.863796234130859375e+00	-1.456653594970703125e+00	-3.750419616699218750e-01	-3.797409057617187500e+00	-1.725910186767578125e+00	4.160758972167968750e+00	-2.178470611572265625e+00	-9.829864501953125000e-01	3.513725280761718750e+00	-1.388935089111328125e+00	-8.396911621093750000e-02	-1.120174407958984375e+00	-2.754020690917968750e-01	-2.527164459228515625e+00	9.866561889648437500e-01	-9.138336181640625000e-01	1.645988464355468750e+00	3.458084106445312500e+00	-1.434345245361328125e+00	-3.124858856201171875e+00	-2.446044921875000000e+00	6.620407104492187500e-01	-2.645408630371093750e+00	-3.555656433105468750e+00	-2.394390106201171875e+00	1.785163879394531250e+00	-3.436935424804687500e+00	1.435806274414062500e+00	3.776176452636718750e+00	1.662746429443359375e+00	-4.691867828369140625e+00	1.461341857910156250e+00	-3.398311614990234375e+00	2.532474517822265625e+00	2.490734100341796875e+00	-3.144641876220703125e+00	-1.207801818847656250e+00	-1.731231689453125000e+00
3.377052307128906250e+00	2.042015075683593750e+00	3.084167480468750000e+00	8.311233520507812500e-01	-1.961204528808593750e+00	2.173294067382812500e+00	-1.152931213378906250e+00	3.179977416992187500e+00	-4.024841308593750000e+00	-9.119186401367187500e-01	-1.920719146728515625e+00	4.030548095703125000e+00	3.929481506347656250e-01	2.289169311523437500e+00	-6.077537536621093750e-01	2.980499267578125000e-01	2.716754913330078125e+00	-3.528736114501953125e+00	2.582218170166015625e+00	-7.677383422851562500e-01	-1.998092651367187500e+00	-3.011554718017578125e+00	-1.458740234375000000e-02	-3.485099792480468750e+00	2.427505493164062500e+00	-8.400726318359375000e-02	0.000000000000000000e+00	0.000000000000000000e+00	3.373519897460937500e+00	-2.321857452392578125e+00	3.798580169677734375e+00	-1.118194580078125000e+00	-1.282398223876953125e+00	4.293067932128906250e+00	-2.959003448486328125e+00	-3.730392456054687500e+00	2.745674133300781250e+00	-1.431472778320312500e+00	-1.741214752197265625e+00	-1.246215820312500000e+00	2.035331726074218750e+00	5.923690795898437500e-01	-6.399269104003906250e-01	-3.199047088623046875e+00	-1.327514648437500000e-02	-7.798461914062500000e-01	-2.062755584716796875e+00	-4.383476257324218750e+00	-6.077690124511718750e-01	4.138229370117187500e+00
2.273162841796875000e+00	4.167570114135742188e+00	2.666854858398437500e+00	-3.299655914306640625e-01	2.835105895996093750e+00	2.153144836425781250e+00	9.888305664062500000e-01	4.971199035644531250e-01	-3.606140136718750000e+00	1.067619323730468750e-01	-2.166404724121093750e+00	9.502105712890625000e-01	-4.087142944335937500e+00	-2.240493774414062500e+00	3.585357666015625000e+00	3.669281005859375000e-01	2.041854858398437500e-01	4.769289016723632812e+00	-2.440216064453125000e+00	3.019783020019531250e+00	-2.647758483886718750e+00	1.944278717041015625e+00	2.619522094726562500e+00	9.157924652099609375e-01	-1.824119567871093750e+00	-1.672424316406250000e+00	-1.572074890136718750e+00	6.278209686279296875e-01	0.000000000000000000e+00	0.000000000000000000e+00	1.873626708984375000e-01	2.410465240478515625e+00	3.627471923828125000e-01	3.051214218139648438e+00	-5.605545043945312500e-01	3.982017517089843750e+00	-5.425720214843750000e-01	-4.280736923217773438e+00	1.471015930175781250e+00	-7.393093109130859375e-01	1.495536804199218750e+00	-2.227317810058593750e+00	3.026504516601562500e-01	-2.796977996826171875e+00	-5.230484008789062500e-01	-2.051469802856445312e+00	-2.589248657226562500e+00	4.260982513427734375e+00	-3.825561523437500000e+00	1.378131866455078125e+00
-9.122676849365234375e-01	1.200107574462890625e+00	2.879289627075195312e+00	2.478885650634765625e-01	-1.254278182983398438e+00	1.828136444091796875e-01	4.338264465332031250e-01	-4.248506546020507812e+00	2.789131164550781250e+00	1.923719406127929688e+00	-1.232416152954101562e+00	-1.859533309936523438e+00	-3.511810302734375000e-01	-2.501398086547851562e+00	-1.087856292724609375e+00	2.530511856079101562e+00	-4.465618133544921875e-01	2.241996765136718750e+00	-7.148189544677734375e-01	5.613079071044921875e-01	2.067377090454101562e+00	-5.638771057128906250e-01	-6.544685363769531250e-02	7.039260864257812500e-01	1.974067687988281250e-01	1.938070297241210938e+00	7.560577392578125000e-01	3.021713256835937500e+00	-2.555959701538085938e+00	5.070476531982421875e-01	3.992254257202148438e+00	-1.910976409912109375e+00	6.771469116210937500e-01	4.198387145996093750e+00	-4.481267929077148438e+00	7.449283599853515625e-01	-2.182079315185546875e+00	1.637762069702148438e+00	1.224424362182617188e+00	4.122524261474609375e-01	-1.547145843505859375e+00	1.466356277465820312e+00	-1.676986694335937500e+00	2.152753829956054688e+00	-4.591651916503906250e+00	-6.359653472900390625e-01	4.128423690795898438e+00	-1.272041320800781250e+00	0.000000000000000000e+00	0.000000000000000000e+00
-1.038821697235107422e+00	1.778793334960937500e-01	3.710952758789062500e+00	9.923973083496093750e-01	-8.508501052856445312e-01	-9.125289916992187500e-01	-4.958091735839843750e+00	4.171028137207031250e-01	-4.293589591979980469e-01	-2.971759796142578125e+00	6.173229217529296875e-01	1.863937377929687500e-01	9.329543113708496094e-01	2.085483551025390625e+00	-4.141822814941406250e+00	1.195739746093750000e+00	4.005549430847167969e+00	1.635623931884765625e+00	-1.726668596267700195e+00	-4.290103912353515625e+00	3.401587486267089844e+00	1.939811706542968750e+00	1.587712287902832031e+00	-2.519187927246093750e-01	-3.612556457519531250e+00	-2.141796112060546875e+00	2.814391136169433594e+00	2.617835998535156250e-01	-2.988281250000000000e-01	3.659248352050781250e+00	1.190876960754394531e-01	4.232284545898437500e+00	-4.074478149414062500e+00	2.318141937255859375e+00	-1.985409259796142578e+00	3.774246215820312500e+00	-2.243101835250854492e+00	-1.908138275146484375e+00	2.033008098602294922e+00	-3.403411865234375000e+00	-8.383705615997314453e-01	4.059726715087890625e+00	4.529713630676269531e+00	-1.563995361328125000e+00	-2.721390962600708008e+00	-3.531707763671875000e+00	1.002997398376464844e+00	-3.740486145019531250e+00	4.164552688598632812e+00	-2.606323242187500000e+00
3.382096767425537109e+00	-2.375488281250000000e+00	4.418404102325439453e+00	-1.572883605957031250e+00	-1.919870853424072266e+00	1.139503479003906250e+00	2.129475116729736328e+00	3.315742492675781250e+00	-1.022534847259521484e+00	-4.228858947753906250e+00	-2.621322870254516602e+00	-3.979042053222656250e+00	3.193302631378173828e+00	4.028778076171875000e-01	-4.371498107910156250e+00	1.512611389160156250e+00	4.271912097930908203e+00	-2.234733581542968750e+00	1.301323890686035156e+00	-1.201576232910156250e+00	9.541444778442382812e-01	-4.049545288085937500e+00	-1.266472339630126953e+00	4.692657470703125000e+00	1.010787487030029297e+00	-1.828605651855468750e+00	-4.214683532714843750e+00	-1.121841430664062500e+00	3.125277042388916016e+00	-3.528945922851562500e+00	-2.245552062988281250e+00	-2.713340759277343750e+00	-3.173346281051635742e+00	-8.287963867187500000e-01	3.768653392791748047e+00	-1.805694580078125000e+00	-2.113873958587646484e+00	-1.089546203613281250e+00	2.286060810089111328e+00	-4.327781677246093750e+00	4.494699954986572266e+00	3.515930175781250000e-01	2.027061939239501953e+00	-3.643020629882812500e+00	-1.806492805480957031e-01	2.344718933105468750e+00	-9.182462692260742188e-01	1.553573608398437500e+00	-2.429772377014160156e+00	4.261489868164062500e+00
-2.539840698242187500e+00	8.624687194824218750e-01	-5.931472778320312500e-01	4.357048034667968750e+00	-2.359542846679687500e-01	2.811595916748046875e+00	-3.197624206542968750e+00	-3.247261047363281250e+00	2.130737304687500000e+00	-1.634216308593750000e-02	-3.646621704101562500e-01	5.780067443847656250e-01	1.543891906738281250e+00	-3.507179260253906250e+00	2.827133178710937500e+00	-3.388420104980468750e+00	-2.178749084472656250e+00	-3.739059448242187500e+00	4.808654785156250000e-01	-2.562000274658203125e+00	1.013488769531250000e+00	7.600860595703125000e-01	2.803840637207031250e+00	-8.958816528320312500e-02	4.382217407226562500e+00	1.512027740478515625e+00	3.156814575195312500e-01	-3.793296813964843750e+00	4.813751220703125000e+00	-6.906967163085937500e-01	-3.548511505126953125e+00	-9.010238647460937500e-01	5.882797241210937500e-01	-4.872989654541015625e+00	5.361480712890625000e-01	1.729724884033203125e+00	-2.359619140625000000e+00	-2.501983642578125000e-01	2.555938720703125000e+00	3.591670989990234375e+00	-1.309791564941406250e+00	3.297225952148437500e+00	2.030715942382812500e+00	2.448181152343750000e+00	1.066772460937500000e+00	-3.020439147949218750e-01	1.164321899414062500e+00	-1.531810760498046875e+00	-4.553489685058593750e+00	9.879684448242187500e-01
3.884475708007812500e+00	1.515846252441406250e+00	3.159133911132812500e+00	3.681610107421875000e+00	-1.082687377929687500e-01	-3.051528930664062500e+00	1.038261413574218750e+00	9.565658569335937500e-01	-3.695594787597656250e+00	-2.726417541503906250e+00	-2.057655334472656250e+00	-1.546722412109375000e+00	4.693634033203125000e+00	7.986373901367187500e-01	3.590240478515625000e-01	9.430923461914062500e-01	-3.109832763671875000e+00	-2.386047363281250000e+00	-1.787765502929687500e+00	3.684867858886718750e+00	2.910606384277343750e+00	2.389152526855468750e+00	0.000000000000000000e+00	0.000000000000000000e+00	3.853683471679687500e+00	-2.330474853515625000e-01	2.368293762207031250e+00	7.908248901367187500e-01	-2.481155395507812500e-01	-1.125953674316406250e+00	3.679855346679687500e+00	4.178543090820312500e-01	1.836639404296875000e+00	-2.528022766113281250e+00	4.106460571289062500e+00	2.843414306640625000e+00	1.815544128417968750e+00	2.117507934570312500e+00	8.045196533203125000e-01	2.557891845703125000e+00	4.753807067871093750e+00	-8.467483520507812500e-01	-3.860343933105468750e+00	-1.608039855957031250e+00	-1.140975952148437500e+00	-3.495338439941406250e+00	-4.266326904296875000e+00	-3.103179931640625000e-01	-2.729637145996093750e+00	-1.810607910156250000e+00
0.000000000000000000e+00	0.000000000000000000e+00	-2.322383880615234375e+00	-3.001777172088623047e+00	1.523349761962890625e+00	-1.611602306365966797e+00	1.728477478027343750e+00	1.649355888366699219e+00	-1.066604614257812500e+00	-3.528265953063964844e+00	-1.248645782470703125e+00	-2.312353134155273438e+00	4.692001342773437500e-01	3.389570236206054688e+00	-1.064590454101562500e+00	4.805420875549316406e+00	-4.330360412597656250e+00	1.951749801635742188e+00	-2.999458312988281250e-01	-6.277103424072265625e-01	2.620433807373046875e+00	-1.774317741394042969e+00	1.088733673095703125e+00	2.515926361083984375e+00	1.071331024169921875e+00	4.162263870239257812e-01	3.975391387939453125e+00	-1.798950195312500000e+00	-1.325008392333984375e+00	-1.044959068298339844e+00	3.208858489990234375e+00	-3.936090469360351562e-01	-4.450611114501953125e+00	8.073968887329101562e-01	3.249904632568359375e+00	3.118176460266113281e+00	-2.429542541503906250e+00	-1.742182254791259766e+00	9.084396362304687500e-01	-1.905599594116210938e+00	1.441089630126953125e+00	4.149269104003906250e+00	-1.791267395019531250e-01	-1.706257343292236328e+00	-2.750389099121093750e+00	5.802488327026367188e-01	2.417865753173828125e+00	6.093206405639648438e-01	1.184020996093750000e+00	-4.716007709503173828e+00
-1.331481933593750000e-01	4.398948669433593750e+00	-4.044815063476562500e+00	2.266662597656250000e+00	4.229095458984375000e+00	2.093338012695312500e+00	-2.014007568359375000e-01	-3.284980773925781250e+00	-4.455513000488281250e+00	-1.819068908691406250e+00	-3.648757934570312500e-01	-3.973762512207031250e+00	-4.135055541992187500e-01	-2.659233093261718750e+00	-2.845455169677734375e+00	-2.824050903320312500e+00	-2.846893310546875000e+00	-3.725433349609375000e-01	-2.681625366210937500e+00	9.096298217773437500e-01	-5.376510620117187500e-01	2.252288818359375000e+00	2.764587402343750000e-01	-1.352264404296875000e+00	2.134140014648437500e+00	3.981979370117187500e+00	-2.975463867187500000e-02	-7.303924560546875000e-01	4.619636535644531250e+00	-2.825164794921875000e-01	6.077957153320312500e-01	2.237594604492187500e+00	-3.927116394042968750e+00	-2.297134399414062500e-01	-6.527404785156250000e-01	-4.668724060058593750e+00	3.188117980957031250e+00	-1.971786499023437500e+00	4.055114746093750000e+00	2.736946105957031250e+00	2.402114868164062500e+00	-4.096832275390625000e-01	2.407798767089843750e+00	1.965660095214843750e+00	4.366539001464843750e+00	1.450576782226562500e+00	6.548919677734375000e-01	-4.827697753906250000e+00	2.237930297851562500e-01	3.289314270019531250e+00
-2.094807624816894531e+00	-3.605827331542968750e+00	-1.300395011901855469e+00	-2.852790832519531250e+00	1.288543701171875000e+00	4.529273986816406250e+00	-8.079395294189453125e-01	1.746971130371093750e+00	4.866992950439453125e+00	-1.016326904296875000e+00	1.464439392089843750e+00	-2.987258911132812500e+00	2.395503997802734375e+00	-2.375968933105468750e+00	3.651517868041992188e+00	-1.242630004882812500e+00	-3.830231666564941406e+00	2.277488708496093750e+00	1.137582778930664062e+00	2.481216430664062500e+00	-1.880389213562011719e+00	-4.239349365234375000e+00	-4.120946884155273438e+00	-2.146553039550781250e+00	-2.592306137084960938e+00	-1.023597717285156250e+00	-3.814308166503906250e+00	-3.202774047851562500e+00	4.268474578857421875e-01	-4.323150634765625000e+00	3.576908111572265625e-01	-5.900268554687500000e-01	-1.168131828308105469e+00	4.650375366210937500e+00	1.948879241943359375e+00	1.685867309570312500e-01	-2.986927032470703125e-01	-4.353675842285156250e+00	-4.253452301025390625e+00	1.774925231933593750e+00	2.979997634887695312e+00	-1.929397583007812500e-01	3.368644714355468750e+00	1.871475219726562500e+00	-1.896546363830566406e+00	2.410591125488281250e+00	-1.705352783203125000e+00	-2.453460693359375000e-01	-3.729782104492187500e+00	1.987686157226562500e-01
2.396854400634765625e+00	-3.620567321777343750e+00	-1.693393707275390625e+00	-1.190948486328125000e+00	5.985260009765625000e-02	1.948867797851562500e+00	-2.215316772460937500e+00	2.092407226562500000e+00	-6.743812561035156250e-01	-2.249374389648437500e-01	-6.823539733886718750e-01	1.124984741210937500e+00	1.170043945312500000e+00	-3.624107360839843750e+00	1.658027648925781250e+00	1.777168273925781250e+00	-4.452083587646484375e+00	-5.788040161132812500e-01	-4.067481994628906250e+00	-1.503753662109375000e-02	-3.113620758056640625e+00	2.698692321777343750e+00	-1.133373260498046875e+00	-1.548629760742187500e+00	1.241737365722656250e+00	-3.240203857421875000e-02	6.046752929687500000e-01	-2.073905944824218750e+00	3.238010406494140625e+00	3.643653869628906250e+00	8.367919921875000000e-01	9.934387207031250000e-01	-2.973747253417968750e+00	1.251602172851562500e-01	1.296260833740234375e+00	4.435424804687500000e+00	5.540924072265625000e-01	-2.748229980468750000e+00	-4.154659271240234375e+00	-2.751121520996093750e+00	4.018234252929687500e+00	1.967956542968750000e+00	3.705139160156250000e+00	7.204208374023437500e-01	-3.770744323730468750e+00	-6.150665283203125000e-01	3.628437042236328125e+00	-1.292922973632812500e+00	-1.051670074462890625e+00	-4.370170593261718750e+00
3.444519042968750000e+00	-3.172386169433593750e+00	8.846511840820312500e-01	2.793449401855468750e+00	3.081516265869140625e+00	-8.821640014648437500e-01	5.634613037109375000e-01	1.592590332031250000e+00	3.125751495361328125e+00	3.112808227539062500e+00	3.258041381835937500e+00	8.919296264648437500e-01	4.615207672119140625e+00	-3.177642822265625000e-02	3.932323455810546875e+00	8.306884765625000000e-01	-2.117187500000000000e+00	3.046791076660156250e+00	-3.133281707763671875e+00	1.079315185546875000e+00	3.309345245361328125e+00	-1.941677093505859375e+00	1.358947753906250000e-01	-2.777812957763671875e+00	3.647281646728515625e+00	2.133117675781250000e+00	0.000000000000000000e+00	0.000000000000000000e+00	4.328414916992187500e+00	1.992858886718750000e+00	-2.619461059570312500e+00	-2.714725494384765625e+00	-1.082572937011718750e-01	6.967544555664062500e-01	-2.511569976806640625e+00	8.411026000976562500e-01	7.971115112304687500e-01	-1.563755035400390625e+00	1.241954803466796875e+00	-3.707733154296875000e-01	1.775016784667968750e-01	-6.660385131835937500e-01	-4.345973968505859375e+00	-4.815521240234375000e-01	-4.754104614257812500e-01	1.316818237304687500e+00	-3.244964599609375000e+00	-2.427158355712890625e+00	-2.555938720703125000e+00	-4.267120361328125000e-02
3.450122833251953125e+00	-3.550959587097167969e+00	-1.098148345947265625e+00	-5.409145355224609375e-01	-1.257061004638671875e+00	4.485044479370117188e+00	3.912887573242187500e-01	4.853633880615234375e+00	-1.782661437988281250e+00	2.229747772216796875e+00	-3.165760040283203125e+00	3.563644409179687500e+00	-2.703296661376953125e+00	1.403507232666015625e+00	2.662540435791015625e+00	1.268436431884765625e+00	4.938991546630859375e+00	6.754398345947265625e-01	1.454158782958984375e+00	4.143777847290039062e+00	-2.837234497070312500e+00	2.497165679931640625e+00	3.932674407958984375e+00	-2.357820510864257812e+00	-3.478088378906250000e+00	2.238008499145507812e+00	4.793460845947265625e+00	-1.412704467773437500e+00	4.932098388671875000e-01	-4.062328338623046875e+00	4.434967041015625000e-01	-1.428100585937500000e+00	-4.466247558593750000e-02	-9.355278015136718750e-01	-3.380493164062500000e+00	-2.870318412780761719e+00	-9.968833923339843750e-01	-3.743067741394042969e+00	2.373458862304687500e+00	-3.638629913330078125e-01	6.226348876953125000e-01	-2.074882507324218750e+00	-2.108867645263671875e+00	-3.077012062072753906e+00	1.747867584228515625e+00	-1.327512741088867188e+00	3.060531616210937500e-02	6.995887756347656250e-01	1.686607360839843750e+00	-2.020265579223632812e+00
-2.111898422241210938e+00	3.293296813964843750e+00	-1.104633331298828125e+00	-7.950248718261718750e-01	-1.949172973632812500e+00	-1.515724182128906250e+00	-1.660686492919921875e+00	1.525733947753906250e+00	-2.797515869140625000e+00	8.500671386718750000e-01	-3.940204620361328125e+00	6.379394531250000000e-01	-8.016948699951171875e-01	2.623146057128906250e+00	2.007930755615234375e+00	3.074859619140625000e+00	2.828147888183593750e+00	4.070709228515625000e+00	0.000000000000000000e+00	0.000000000000000000e+00	-3.709197998046875000e+00	-6.069831848144531250e-01	3.352958679199218750e+00	1.217880249023437500e+00	-2.325504302978515625e+00	1.669715881347656250e+00	-2.939641952514648438e+00	1.874923706054687500e-01	-2.517416000366210938e+00	2.306327819824218750e+00	1.871368408203125000e+00	-2.093124389648437500e+00	3.867759704589843750e+00	-2.571510314941406250e+00	3.975288391113281250e+00	9.809722900390625000e-01	9.107398986816406250e-01	-2.804565429687500000e+00	-4.056865692138671875e+00	-2.304786682128906250e+00	2.139793395996093750e+00	-3.407630920410156250e-01	-1.835823059082031250e-01	-2.750778198242187500e+00	3.241989135742187500e+00	-2.284332275390625000e+00	3.931358337402343750e+00	9.839630126953125000e-02	1.806674957275390625e+00	-3.456100463867187500e+00
-1.272903442382812500e+00	-1.110254287719726562e+00	-1.310111999511718750e+00	3.904485702514648438e+00	3.219528198242187500e-01	4.283979415893554688e+00	-1.813369750976562500e+00	1.626667022705078125e+00	-3.221412658691406250e+00	3.005109786987304688e+00	-2.770740509033203125e+00	8.442726135253906250e-01	2.632617950439453125e+00	7.484073638916015625e-01	4.890739440917968750e+00	1.325378417968750000e-01	1.384231567382812500e+00	3.588630676269531250e+00	-2.870784759521484375e+00	1.934658050537109375e+00	3.828079223632812500e+00	-2.873025894165039062e+00	-3.532028198242187500e+00	1.682807922363281250e+00	4.221237182617187500e+00	2.416965484619140625e+00	4.364318847656250000e-01	-4.589887619018554688e+00	3.106002807617187500e-01	-1.940450668334960938e+00	-1.884765625000000000e-01	-1.440069198608398438e+00	-3.480033874511718750e+00	-3.431639671325683594e+00	-1.072143554687500000e+00	-4.291387557983398438e+00	2.308525085449218750e+00	-8.788356781005859375e-01	5.187187194824218750e-01	-2.585741043090820312e+00	-4.668048858642578125e+00	1.719486236572265625e+00	-2.196224212646484375e+00	-3.627110481262207031e+00	1.628211975097656250e+00	-1.814006805419921875e+00	0.000000000000000000e+00	0.000000000000000000e+00	1.581195831298828125e+00	-2.508617401123046875e+00
1.642631530761718750e+00	3.823226928710937500e+00	1.239265441894531250e+00	-2.777248382568359375e+00	-4.630203247070312500e-01	-2.160072326660156250e+00	-2.094871520996093750e+00	1.776531219482421875e+00	3.638858795166015625e+00	1.584049224853515625e+00	-4.671852111816406250e+00	-1.169422149658203125e+00	5.658531188964843750e-01	-3.636741638183593750e-01	2.361358642578125000e+00	-2.514423370361328125e+00	3.396549224853515625e+00	-2.230674743652343750e+00	-2.681755065917968750e+00	-2.692661285400390625e+00	-2.737014770507812500e+00	-3.916412353515625000e+00	-4.474193572998046875e+00	1.228256225585937500e-01	1.215919494628906250e+00	-2.972488403320312500e-01	-2.381076812744140625e+00	-2.130889892578125000e-02	2.603591918945312500e+00	-3.865652084350585938e+00	-2.577117919921875000e+00	-1.424091339111328125e+00	-1.310321807861328125e+00	1.836776733398437500e-01	-6.369132995605468750e-01	4.555679321289062500e+00	4.553962707519531250e+00	-1.586555480957031250e+00	-3.738994598388671875e+00	-2.019161224365234375e+00	3.486431121826171875e+00	-8.669166564941406250e-01	2.702590942382812500e+00	4.145221710205078125e+00	3.980972290039062500e+00	5.283966064453125000e-01	1.486835479736328125e+00	2.750686645507812500e+00	1.851577758789062500e-01	-2.050281524658203125e+00
8.877601623535156250e-01	2.809704780578613281e+00	4.358852386474609375e+00	1.761520385742187500e+00	-1.013732910156250000e+00	-2.566269874572753906e+00	5.131378173828125000e-01	-4.162477970123291016e+00	6.958427429199218750e-01	-8.280916213989257812e-01	4.330333709716796875e+00	-1.450134277343750000e+00	1.355228424072265625e+00	4.008519172668457031e+00	-5.467262268066406250e-01	9.215917587280273438e-01	-2.021362304687500000e+00	2.291973114013671875e+00	2.802364349365234375e+00	3.743062973022460938e+00	-1.311496734619140625e+00	-3.194036483764648438e+00	1.606029510498046875e+00	-4.321553230285644531e+00	0.000000000000000000e+00	0.000000000000000000e+00	-3.529460906982421875e+00	2.581774711608886719e+00	4.728317260742187500e-02	-2.137374877929687500e+00	-2.341518402099609375e+00	-3.603696823120117188e+00	-1.951408386230468750e+00	4.298584938049316406e+00	2.190143585205078125e+00	-2.868545532226562500e+00	3.757915496826171875e+00	6.881780624389648438e-01	-8.982315063476562500e-01	4.388844490051269531e+00	-2.574748992919921875e+00	3.378955841064453125e+00	2.229907989501953125e+00	6.118679046630859375e-01	-1.429176330566406250e-01	3.487525939941406250e+00	-1.015510559082031250e-01	-4.459902763366699219e+00	4.404754638671875000e-01	1.648108482360839844e+00
2.304321289062500000e+00	2.340034484863281250e+00	-2.767944335937500000e+00	-1.726169586181640625e+00	1.272560119628906250e+00	-3.982593536376953125e+00	1.949905395507812500e+00	3.034324645996093750e-01	-1.903732299804687500e+00	3.808139801025390625e+00	-5.557250976562500000e-02	2.400596618652343750e+00	-2.372817993164062500e+00	3.826866149902343750e-01	-2.036918640136718750e+00	-7.087745666503906250e-01	3.175811767578125000e+00	-3.032951354980468750e+00	-3.923171997070312500e+00	-1.720260620117187500e+00	2.386299133300781250e+00	-4.044292449951171875e+00	-1.882804870605468750e+00	2.090084075927734375e+00	-1.908515930175781250e+00	-2.435108184814453125e+00	-5.507659912109375000e-01	-2.557300567626953125e+00	-2.894897460937500000e-01	1.238845825195312500e+00	2.377029418945312500e+00	-8.575820922851562500e-01	-2.553054809570312500e+00	2.173213958740234375e+00	-2.456375122070312500e+00	-3.979778289794921875e+00	-3.641609191894531250e+00	4.105110168457031250e-01	-4.258666992187500000e+00	2.396301269531250000e+00	4.546745300292968750e+00	-1.342697143554687500e-01	1.065444946289062500e+00	4.381172180175781250e+00	-5.481872558593750000e-01	1.890060424804687500e+00	2.790222167968750000e-01	-1.623363494873046875e+00	-3.012145996093750000e+00	-2.338855743408203125e+00
1.297729492187500000e+00	2.019372940063476562e+00	-2.200828552246093750e+00	-4.351437568664550781e+00	4.306533813476562500e+00	7.041931152343750000e-03	-2.040527343750000000e+00	-1.601806640625000000e+00	-1.187965393066406250e+00	-2.873420715332031250e-01	2.481765747070312500e+00	-1.947643280029296875e+00	4.724655151367187500e-01	4.391374588012695312e+00	-2.462669372558593750e+00	3.721759796142578125e+00	-8.153533935546875000e-01	-1.546548843383789062e+00	1.173194885253906250e+00	-4.768823623657226562e+00	-1.535575866699218750e+00	1.765857696533203125e+00	1.738716125488281250e+00	4.147546768188476562e+00	3.210502624511718750e+00	2.589797973632812500e-01	-3.762718200683593750e+00	-2.289608001708984375e+00	-1.115653991699218750e+00	-4.019070625305175781e+00	-6.446075439453125000e-01	8.655242919921875000e-01	-2.705497741699218750e+00	1.253658294677734375e+00	6.044387817382812500e-01	-3.846206665039062500e+00	7.637329101562500000e-01	3.174846649169921875e+00	3.521469116210937500e+00	3.021305084228515625e+00	3.127754211425781250e+00	-3.230897903442382812e+00	2.945907592773437500e+00	-9.653587341308593750e-01	2.438972473144531250e+00	3.294286727905273438e+00	-4.547332763671875000e+00	-6.537628173828125000e-02	1.824920654296875000e+00	3.034313201904296875e+00
-2.698799133300781250e+00	1.454174041748046875e+00	7.254257202148437500e-01	-1.064369201660156250e+00	-1.821868896484375000e+00	1.145801544189453125e+00	-1.413818359375000000e+00	1.725719451904296875e+00	7.945327758789062500e-01	-1.718620300292968750e+00	2.306541442871093750e+00	6.020851135253906250e-01	1.910575866699218750e+00	-9.969825744628906250e-01	1.267509460449218750e+00	-3.938386917114257812e+00	6.405563354492187500e-01	1.039974212646484375e+00	3.021171569824218750e+00	-1.887855529785156250e-01	-2.092628479003906250e+00	1.772453308105468750e+00	2.480216979980468750e+00	3.843414306640625000e+00	-8.425369262695312500e-01	-2.215702056884765625e+00	1.215011596679687500e+00	-4.045867919921875000e-02	1.272743225097656250e+00	-7.070808410644531250e-01	-2.718048095703125000e-01	1.717670440673828125e+00	1.602973937988281250e+00	1.595966339111328125e+00	3.423454284667968750e+00	-2.120632171630859375e+00	-1.900115966796875000e+00	4.414215087890625000e-01	6.129837036132812500e-01	2.954368591308593750e-01	7.440338134765625000e-01	2.458972930908203125e+00	1.723159790039062500e+00	4.603290557861328125e+00	-1.775047302246093750e+00	-1.719020843505859375e+00	-1.302162170410156250e+00	-4.502126693725585938e+00	4.175506591796875000e+00	1.908943176269531250e+00
-4.831657409667968750e-01	-4.701881408691406250e-01	-2.404689788818359375e+00	-2.380970001220703125e+00	-3.032722473144531250e-01	4.226516723632812500e+00	-2.503700256347656250e-01	-1.749362945556640625e+00	7.122573852539062500e-01	-2.246170043945312500e+00	-2.248283386230468750e+00	2.415145874023437500e+00	3.905578613281250000e+00	-1.294971466064453125e+00	-9.114074707031250000e-01	-1.772586822509765625e+00	-4.616691589355468750e+00	-1.789443969726562500e+00	1.058349609375000000e+00	-3.467247009277343750e+00	3.836563110351562500e+00	-2.951972961425781250e+00	-9.521064758300781250e-01	2.081775665283203125e+00	-3.965187072753906250e-01	-2.853778839111328125e+00	2.870479583740234375e+00	-2.038600921630859375e+00	-2.611118316650390625e+00	3.650222778320312500e+00	-4.154930114746093750e+00	1.613636016845703125e+00	-1.573589324951171875e+00	-1.706462860107421875e+00	-3.308547973632812500e+00	-2.997684478759765625e+00	-1.211841583251953125e+00	-4.295837402343750000e+00	6.500663757324218750e-01	1.308059692382812500e-01	3.080417633056640625e+00	2.616767883300781250e+00	1.938156127929687500e+00	-4.147014617919921875e+00	-3.088272094726562500e+00	1.452072143554687500e+00	3.081550598144531250e+00	4.671173095703125000e-01	-3.528964996337890625e+00	-1.907947540283203125e+00
1.659549713134765625e+00	3.364406585693359375e+00	-5.191612243652343750e-01	-2.699783325195312500e+00	4.081789016723632812e+00	-4.160118103027343750e-01	-2.599727153778076172e+00	2.470022201538085938e+00	-1.175751686096191406e+00	-2.587633132934570312e+00	0.000000000000000000e+00	0.000000000000000000e+00	-1.085743904113769531e+00	-1.741142272949218750e-01	1.901617050170898438e-01	-3.794315338134765625e+00	7.153739929199218750e-01	3.882474899291992188e+00	2.607907295227050781e+00	-3.624732971191406250e+00	2.689308166503906250e+00	2.725767135620117188e+00	-2.636565685272216797e+00	-1.180353164672851562e+00	1.876019477844238281e+00	-1.202310562133789062e+00	-1.645231723785400391e+00	4.341367721557617188e+00	2.168347358703613281e+00	-1.855903625488281250e+00	1.750297546386718750e+00	-2.965312957763671875e+00	3.316045761108398438e+00	-2.344173431396484375e+00	-3.725965976715087891e+00	-8.254051208496093750e-01	-1.501430988311767578e+00	2.712619781494140625e+00	8.555879592895507812e-01	-3.950077056884765625e+00	-5.211353302001953125e-01	9.729900360107421875e-01	-2.040682315826416016e+00	-1.509326934814453125e+00	-2.814817428588867188e-01	-1.095140457153320312e+00	-4.636881351470947266e+00	-1.836385726928710938e+00	1.535017967224121094e+00	-3.980506896972656250e+00
-5.051956176757812500e-01	-1.341735839843750000e+00	5.727386474609375000e-01	2.100631713867187500e+00	-2.579971313476562500e+00	-2.412094116210937500e+00	-2.515213012695312500e+00	-3.743034362792968750e+00	-5.620117187500000000e-01	-3.219413757324218750e+00	4.553298950195312500e+00	1.838676452636718750e+00	1.053222656250000000e+00	4.871734619140625000e+00	1.777336120605468750e+00	-3.088165283203125000e+00	9.634246826171875000e-01	-4.108993530273437500e+00	-4.820701599121093750e+00	-1.109481811523437500e+00	3.059684753417968750e+00	-2.084724426269531250e+00	-2.111297607421875000e+00	-4.727325439453125000e-01	2.012107849121093750e+00	4.353179931640625000e+00	7.527923583984375000e-02	2.536094665527343750e+00	5.166168212890625000e-01	-2.947654724121093750e+00	-3.713546752929687500e+00	-1.403358459472656250e+00	9.010162353515625000e-01	4.201293945312500000e+00	-2.572624206542968750e+00	1.832786560058593750e+00	7.746810913085937500e-01	9.939117431640625000e-01	-1.546150207519531250e+00	-2.653816223144531250e+00	-2.585769653320312500e+00	-4.425048828125000000e-03	2.795387268066406250e+00	-2.719161987304687500e+00	-2.091445922851562500e+00	2.327987670898437500e+00	-2.767822265625000000e+00	1.173301696777343750e+00	-7.431488037109375000e-01	-1.949592590332031250e+00
-3.175720214843750000e+00	-3.787170410156250000e+00	-3.411899566650390625e+00	-1.218818664550781250e+00	6.848335266113281250e-01	-9.582519531250000000e-02	1.470569610595703125e+00	7.272033691406250000e-01	2.637519836425781250e-01	-6.078414916992187500e-01	4.145683288574218750e+00	2.077537536621093750e+00	-4.480613708496093750e+00	6.382522583007812500e-01	2.829589843750000000e-01	-3.331230163574218750e+00	-2.272609710693359375e+00	-4.752273559570312500e-01	-8.703498840332031250e-01	3.664535522460937500e+00	2.690349578857421875e+00	3.722877502441406250e+00	-7.618064880371093750e-01	2.545143127441406250e+00	9.272155761718750000e-01	1.680343627929687500e+00	8.334388732910156250e-01	5.500106811523437500e-01	-2.148593902587890625e+00	-3.017845153808593750e+00	-2.278282165527343750e+00	8.179168701171875000e-01	-1.691970825195312500e-01	2.824996948242187500e+00	-3.373584747314453125e+00	-2.533668518066406250e+00	2.451541900634765625e+00	8.175430297851562500e-01	1.355377197265625000e+00	4.695129394531250000e-02	-6.162681579589843750e-01	-4.458511352539062500e+00	1.755645751953125000e+00	-4.318412780761718750e+00	2.416015625000000000e+00	-1.335540771484375000e+00	-3.479576110839843750e+00	2.599227905273437500e+00	-3.789520263671875000e-01	-5.505905151367187500e-01
0.000000000000000000e+00	0.000000000000000000e+00	2.507446289062500000e+00	9.555053710937500000e-02	-1.440811157226562500e-01	3.298072814941406250e+00	1.987815856933593750e+00	-2.961723327636718750e+00	-3.297149658203125000e+00	1.318664550781250000e+00	8.216552734375000000e-01	3.770240783691406250e+00	-3.588417053222656250e+00	-4.759979248046875000e-02	1.599838256835937500e+00	-3.962638854980468750e+00	-4.171195983886718750e+00	-1.037582397460937500e+00	-7.835083007812500000e-01	3.475982666015625000e+00	-2.465583801269531250e+00	3.650840759277343750e+00	-2.223266601562500000e+00	-1.747436523437500000e-01	5.772247314453125000e-01	-1.157218933105468750e+00	3.086273193359375000e+00	1.637191772460937500e+00	3.136253356933593750e+00	9.801864624023437500e-01	-1.017211914062500000e+00	-4.542610168457031250e+00	-1.273849487304687500e+00	4.480598449707031250e+00	1.704406738281250000e-01	1.100318908691406250e+00	-2.076705932617187500e+00	1.123939514160156250e+00	4.217254638671875000e+00	2.854003906250000000e-01	3.051605224609375000e-01	2.792823791503906250e+00	2.535766601562500000e+00	-1.033271789550781250e+00	4.681282043457031250e+00	-1.370750427246093750e+00	-4.951698303222656250e+00	-2.717666625976562500e-01	3.567520141601562500e+00	4.689178466796875000e-01
3.012378692626953125e+00	3.339615821838378906e+00	1.151596069335937500e+00	-1.533941745758056641e+00	-3.429740905761718750e+00	1.127538681030273438e+00	-3.940387725830078125e+00	-3.814935684204101562e-02	-1.581867218017578125e+00	-1.441321372985839844e+00	-3.523860931396484375e+00	4.672064781188964844e-01	3.053302764892578125e+00	1.007175922393798828e+00	4.603424072265625000e-01	2.028641700744628906e+00	-2.765422821044921875e+00	-1.213382244110107422e+00	3.352851867675781250e-01	-3.455022335052490234e+00	2.122833251953125000e+00	4.616003036499023438e-01	-2.919986724853515625e+00	1.563585281372070312e+00	-7.735900878906250000e-01	-3.555167913436889648e+00	-2.267673492431640625e+00	-1.687059402465820312e+00	-3.961959838867187500e+00	-2.436828374862670898e+00	-2.945098876953125000e-01	-4.525668144226074219e+00	1.655891418457031250e+00	-5.471596717834472656e-01	-4.528614044189453125e+00	9.108424186706542969e-01	4.971237182617187500e-01	-1.670861244201660156e+00	-2.325531005859375000e+00	-2.373218297958374023e+00	-3.183139801025390625e+00	-3.309501647949218750e+00	4.267566680908203125e+00	1.074128150939941406e+00	1.608455657958984375e+00	1.771553993225097656e+00	2.226734161376953125e+00	-1.680141925811767578e+00	-4.590789794921875000e+00	-2.010645866394042969e-01
2.554756164550781250e+00	-6.968917846679687500e-01	-1.176605224609375000e+00	-4.839324951171875000e+00	3.123031616210937500e+00	2.947624206542968750e+00	-1.471862792968750000e+00	3.218055725097656250e+00	-2.763854980468750000e+00	1.181831359863281250e+00	-4.010360717773437500e+00	-6.232757568359375000e-01	-6.092224121093750000e-01	-4.477554321289062500e+00	3.309303283691406250e+00	-3.285385131835937500e+00	4.357948303222656250e+00	-1.368644714355468750e+00	2.883865356445312500e+00	-3.820350646972656250e+00	-1.670150756835937500e+00	1.133316040039062500e+00	1.978340148925781250e+00	-3.319358825683593750e+00	9.512176513671875000e-01	-2.882217407226562500e+00	4.264259338378906250e+00	1.113571166992187500e+00	7.827529907226562500e-01	7.562713623046875000e-01	0.000000000000000000e+00	0.000000000000000000e+00	3.059005737304687500e+00	8.341751098632812500e-01	2.055831909179687500e+00	-2.241523742675781250e+00	4.354446411132812500e+00	2.372978210449218750e+00	3.411628723144531250e+00	1.863746643066406250e+00	-3.241035461425781250e+00	1.632843017578125000e+00	-4.267578125000000000e-01	9.946517944335937500e-01	4.145271301269531250e+00	-2.706604003906250000e-01	3.363189697265625000e-01	4.514335632324218750e+00	2.199424743652343750e+00	1.498191833496093750e+00
-1.055362701416015625e+00	2.823623657226562500e+00	2.164710998535156250e+00	7.652816772460937500e-01	2.385057449340820312e+00	-4.270347595214843750e+00	4.873748779296875000e+00	-6.512908935546875000e-01	3.574316024780273438e+00	-2.599578857421875000e+00	-1.039791107177734375e+00	1.761993408203125000e+00	-1.500276565551757812e+00	3.317398071289062500e+00	3.208322525024414062e+00	2.752494812011718750e+00	3.181373596191406250e+00	3.634719848632812500e-01	-7.093811035156250000e-02	1.273193359375000000e+00	-3.006578445434570312e+00	-2.110687255859375000e+00	4.850082397460937500e-01	4.634185791015625000e+00	4.336616516113281250e+00	5.082015991210937500e-01	0.000000000000000000e+00	0.000000000000000000e+00	1.764221191406250000e-01	6.479568481445312500e-01	-7.752399444580078125e-01	4.906013488769531250e+00	1.530214309692382812e+00	-2.825782775878906250e+00	1.113698959350585938e+00	4.759216308593750000e-02	-4.236324310302734375e+00	1.909309387207031250e+00	1.218660354614257812e+00	-1.671661376953125000e+00	4.179000854492187500e+00	-1.693038940429687500e+00	-8.739089965820312500e-01	-7.650222778320312500e-01	1.422393798828125000e+00	-1.006942749023437500e+00	3.617937088012695312e+00	-6.141052246093750000e-01	-5.069770812988281250e-01	-3.152793884277343750e+00
-2.128738403320312500e+00	1.775009155273437500e+00	-4.108963012695312500e-01	2.282299041748046875e+00	5.184326171875000000e-01	4.217445373535156250e+00	2.294082641601562500e-01	2.531421661376953125e+00	3.216087341308593750e+00	-2.584295272827148438e+00	-2.110023498535156250e+00	1.103176116943359375e+00	-1.521507263183593750e+00	1.497371673583984375e+00	-1.339416503906250000e+00	-3.256256103515625000e+00	-8.032989501953125000e-01	1.691261291503906250e+00	-1.916023254394531250e+00	4.250556945800781250e+00	-7.389831542968750000e-01	4.601123809814453125e+00	1.224067687988281250e+00	-1.296543121337890625e+00	-3.088195800781250000e+00	3.875648498535156250e+00	1.386566162109375000e-01	-1.077026367187500000e+00	4.708656311035156250e+00	4.275093078613281250e-01	-4.222785949707031250e+00	1.228443145751953125e+00	-4.055892944335937500e+00	2.347732543945312500e+00	-1.447006225585937500e+00	3.760665893554687500e+00	1.213417053222656250e+00	-3.354579925537109375e+00	-1.761436462402343750e+00	-4.558769226074218750e+00	3.684860229492187500e+00	3.089118957519531250e+00	3.614349365234375000e-01	-4.373027801513671875e+00	3.764221191406250000e+00	9.168701171875000000e-01	8.687133789062500000e-01	-2.298488616943359375e-01	4.223823547363281250e+00	-1.840145111083984375e+00
1.217910766601562500e+00	-1.263735771179199219e+00	4.407508850097656250e+00	3.310880661010742188e-01	4.448608398437500000e+00	-7.497339248657226562e-01	-2.688385009765625000e+00	-3.365344047546386719e+00	3.935165405273437500e-01	3.716274261474609375e+00	-4.139457702636718750e+00	-9.333553314208984375e-01	-4.609848022460937500e+00	-4.768257141113281250e-01	-2.495956420898437500e+00	-1.332906723022460938e+00	-4.817314147949218750e+00	-1.136919975280761719e+00	-5.630493164062500000e-02	-1.213564872741699219e+00	4.438751220703125000e+00	-1.989162445068359375e+00	-1.376785278320312500e+00	2.347920417785644531e+00	-3.633888244628906250e+00	3.167758941650390625e+00	-1.855873107910156250e+00	4.381765365600585938e+00	-1.633224487304687500e+00	-4.642784595489501953e+00	-1.023101806640625000e-01	4.702692985534667969e+00	-3.899917602539062500e-01	-4.816695213317871094e+00	0.000000000000000000e+00	0.000000000000000000e+00	2.227294921875000000e+00	-2.680570602416992188e+00	-4.169494628906250000e+00	5.109243392944335938e-01	-1.857757568359375000e-02	1.249663352966308594e+00	-3.318901062011718750e+00	-3.484153747558593750e+00	-1.464210510253906250e+00	-3.521442413330078125e+00	-2.023162841796875000e+00	1.460146903991699219e+00	1.295539855957031250e+00	1.139156341552734375e+00
-1.516975402832031250e+00	4.517051219940185547e+00	-1.219245910644531250e+00	2.105974674224853516e+00	-1.108032226562500000e+00	3.407496929168701172e+00	7.082061767578125000e-01	2.972205162048339844e+00	-1.058280944824218750e+00	-1.588675737380981445e+00	-1.596466064453125000e+00	3.847344875335693359e+00	-5.144271850585937500e-01	-3.848414421081542969e+00	-4.702751159667968750e+00	-5.901265144348144531e-01	3.564315795898437500e+00	-3.010459899902343750e+00	1.166267395019531250e+00	1.833043098449707031e-01	1.076812744140625000e+00	-1.920994997024536133e+00	-1.519943237304687500e+00	-4.343597412109375000e+00	-1.784194946289062500e+00	1.739694118499755859e+00	-5.987625122070312500e-01	-3.876938819885253906e-01	-4.266052246093750000e-01	-1.758596420288085938e+00	-2.712539672851562500e+00	-1.160458326339721680e+00	-4.928741455078125000e+00	2.934360504150390625e-02	-2.713867187500000000e+00	6.001963615417480469e-01	1.764862060546875000e+00	1.696186542510986328e+00	7.484436035156250000e-03	-6.819767951965332031e-01	-1.026779174804687500e+00	2.734437942504882812e+00	-2.928382873535156250e+00	-1.832540512084960938e+00	2.202911376953125000e+00	5.019764900207519531e-01	-3.681083679199218750e+00	2.571189403533935547e+00	3.007789611816406250e+00	1.522895336151123047e+00
1.230854034423828125e+00	-2.056530952453613281e+00	-2.403289794921875000e+00	1.393495559692382812e+00	-4.275083541870117188e+00	-1.114171028137207031e+00	-1.198610305786132812e+00	-3.484170436859130859e+00	-1.914335250854492188e+00	2.633750915527343750e+00	-4.391031265258789062e+00	-2.358695030212402344e+00	-2.752342224121093750e-01	1.254493713378906250e+00	-2.187877655029296875e+00	-1.389225006103515625e+00	-1.202545166015625000e+00	3.730589866638183594e+00	3.142299652099609375e-01	-1.206748962402343750e+00	-9.653663635253906250e-02	-6.800365447998046875e-01	3.817090988159179688e+00	2.644874572753906250e+00	-3.463224411010742188e+00	1.181004524230957031e+00	-2.680740356445312500e-01	3.118384361267089844e+00	-1.888618469238281250e+00	-2.441210746765136719e+00	1.771007537841796875e+00	4.747314453125000000e-01	2.245079040527343750e+00	2.915167808532714844e+00	8.767852783203125000e-01	-3.116362094879150391e+00	-9.506149291992187500e-01	-4.509017944335937500e+00	3.858949661254882812e+00	1.549215316772460938e+00	3.956928253173828125e-01	-4.137939453125000000e+00	4.548570632934570312e+00	-9.597101211547851562e-01	-1.994020462036132812e+00	-7.539834976196289062e-01	-4.072122573852539062e+00	1.140003204345703125e-01	0.000000000000000000e+00	0.000000000000000000e+00
2.903434753417968750e+00	-3.730716705322265625e+00	3.621047973632812500e+00	2.405918121337890625e+00	-6.217536926269531250e-01	3.011566162109375000e+00	-2.156513214111328125e+00	2.155151367187500000e+00	9.960899353027343750e-01	1.795139312744140625e+00	0.000000000000000000e+00	0.000000000000000000e+00	3.119911193847656250e+00	-1.257831573486328125e+00	-3.009654998779296875e+00	-2.065322875976562500e+00	-1.193470001220703125e+00	-4.176105499267578125e+00	-1.641235351562500000e-01	-3.858421325683593750e+00	4.298286437988281250e+00	-9.084815979003906250e-01	2.944099426269531250e+00	2.396595001220703125e+00	-2.359771728515625000e+00	-1.982166290283203125e+00	1.943435668945312500e+00	-1.635005950927734375e+00	8.241806030273437500e-01	-4.302108764648437500e+00	9.830169677734375000e-01	-3.182193756103515625e+00	3.587127685546875000e+00	-1.746028900146484375e+00	2.092605590820312500e+00	3.406623840332031250e+00	-9.247207641601562500e-02	-2.483768463134765625e+00	-2.004085540771484375e+00	4.298156738281250000e+00	-9.186363220214843750e-01	4.162616729736328125e+00	-1.056278228759765625e+00	2.465682983398437500e+00	3.890304565429687500e-01	-1.049861907958984375e+00	-2.186305999755859375e+00	1.069919586181640625e+00	1.887786865234375000e+00	-4.078887939453125000e+00
4.643310546875000000e+00	1.322247505187988281e+00	4.249328613281250000e+00	-2.123217821121215820e+00	-3.960144042968750000e+00	1.208603620529174805e+00	3.600517272949218750e+00	-1.956021308898925781e+00	2.851875305175781250e+00	-1.145683646202087402e+00	-3.416023254394531250e+00	-1.055425286293029785e+00	-3.034724235534667969e+00	-3.386184692382812500e+00	6.620559692382812500e-01	-2.190144062042236328e-01	-1.708053588867187500e+00	2.976944684982299805e+00	-1.835327148437500000e+00	8.850524425506591797e-01	-4.423500061035156250e+00	-1.553304433822631836e+00	4.148834228515625000e+00	-9.903391599655151367e-01	-3.489463806152343750e+00	2.443182229995727539e+00	2.103103637695312500e+00	7.596809864044189453e-01	2.325714111328125000e+00	-2.104177474975585938e+00	-3.324729919433593750e+00	1.053099632263183594e+00	2.982487678527832031e+00	-2.227790832519531250e+00	-1.198893547058105469e+00	-4.703979492187500000e+00	-1.115280151367187500e+00	4.493140220642089844e+00	-2.886970520019531250e+00	2.144877672195434570e+00	2.141242980957031250e+00	3.610451459884643555e+00	2.046246528625488281e+00	-3.719947814941406250e+00	-6.694946289062500000e-01	3.296670675277709961e+00	1.219177246093750000e-01	4.325968742370605469e+00	3.052230834960937500e+00	2.808969259262084961e+00
1.625778198242187500e+00	-2.407325744628906250e+00	2.935050964355468750e+00	3.647491455078125000e+00	-3.462432861328125000e+00	-1.669853210449218750e+00	-1.779655456542968750e+00	4.572654724121093750e+00	-2.549240112304687500e+00	1.662910461425781250e+00	-2.820770263671875000e+00	5.980758666992187500e-01	3.927917480468750000e-01	-4.458534240722656250e+00	2.259239196777343750e+00	-3.475059509277343750e+00	-1.885047912597656250e+00	-8.951873779296875000e-01	1.947196960449218750e+00	4.398529052734375000e+00	-9.553451538085937500e-01	-2.409980773925781250e+00	1.034797668457031250e+00	-1.318603515625000000e+00	1.631637573242187500e+00	-3.860244750976562500e-01	1.628593444824218750e+00	3.154449462890625000e+00	-1.176994323730468750e+00	-4.318328857421875000e+00	2.693778991699218750e+00	2.420715332031250000e+00	3.671264648437500000e+00	-1.185928344726562500e+00	-1.199462890625000000e+00	-7.087249755859375000e-01	-1.612693786621093750e+00	2.972488403320312500e-01	1.001022338867187500e+00	-3.507347106933593750e+00	-9.949493408203125000e-02	4.747940063476562500e+00	5.634460449218750000e-01	-3.509216308593750000e-01	-3.176216125488281250e+00	-2.865997314453125000e+00	-1.812660217285156250e+00	3.413742065429687500e+00	1.122924804687500000e+00	6.099624633789062500e-01
4.458446502685546875e-01	-2.793231964111328125e+00	-1.642245292663574219e+00	2.504295349121093750e+00	2.838180541992187500e+00	-1.999267578125000000e+00	4.457686424255371094e+00	-1.294277191162109375e+00	5.051059722900390625e-01	-3.480518341064453125e+00	-1.613986015319824219e+00	1.419281005859375000e+00	-1.826421737670898438e+00	-1.864040374755859375e+00	-1.957263946533203125e+00	3.427162170410156250e-01	-2.852941036224365234e+00	3.591316223144531250e+00	3.003212928771972656e+00	2.146324157714843750e+00	3.447536468505859375e+00	1.004245758056640625e+00	1.551946640014648438e+00	-4.338741302490234375e+00	-8.578205108642578125e-02	4.085220336914062500e+00	-1.872235298156738281e+00	3.141120910644531250e+00	-1.760188102722167969e+00	3.808959960937500000e+00	2.208490371704101562e-01	2.797248840332031250e+00	-4.083492279052734375e+00	3.337478637695312500e-01	-4.784667968750000000e+00	1.361595153808593750e+00	2.930531501770019531e+00	3.241683959960937500e+00	4.064942359924316406e+00	1.940238952636718750e+00	-1.021451950073242188e-01	-4.440559387207031250e+00	1.150696754455566406e+00	-1.945209503173828125e+00	-2.534013748168945312e+00	2.021457672119140625e+00	-1.360710144042968750e+00	4.351814270019531250e+00	-7.041807174682617188e-01	4.286529541015625000e+00
8.830490112304687500e-01	-1.021385192871093750e+00	2.957458496093750000e+00	3.113059997558593750e-01	-1.975715637207031250e+00	2.040122985839843750e+00	1.264617919921875000e+00	-4.714088439941406250e+00	-1.841934204101562500e+00	-2.293230056762695312e+00	-1.071716308593750000e+00	-3.642740249633789062e+00	-2.324386596679687500e+00	-3.270380020141601562e+00	3.799224853515625000e+00	1.284313201904296875e+00	-2.170715332031250000e+00	4.144149780273437500e+00	-1.037719726562500000e+00	-1.699962615966796875e-01	-4.032974243164062500e+00	2.077140808105468750e-01	-2.809928894042968750e+00	-3.456211090087890625e-01	-3.588905334472656250e+00	1.204130172729492188e+00	-1.706245422363281250e+00	-1.291751861572265625e-01	2.243347167968750000e+00	2.822454452514648438e+00	9.855651855468750000e-02	2.351303100585937500e+00	-1.588409423828125000e+00	3.735927581787109375e+00	-1.449241638183593750e+00	3.056999206542968750e+00	-1.443008422851562500e+00	-4.723382949829101562e+00	-2.437042236328125000e+00	1.001861572265625000e+00	3.182502746582031250e+00	-3.111145973205566406e+00	-3.558120727539062500e+00	2.564397811889648438e+00	6.779556274414062500e-01	2.594375610351562500e-02	-2.493919372558593750e+00	-2.151264190673828125e+00	3.434143066406250000e-01	1.051366806030273438e+00
-1.329324722290039062e+00	-3.611263275146484375e+00	1.360752105712890625e+00	3.739172458648681641e+00	-7.025394439697265625e-01	-1.543415784835815430e+00	-4.674606323242187500e+00	-1.159935951232910156e+00	8.563137054443359375e-01	2.172004699707031250e+00	9.897499084472656250e-01	4.284918308258056641e+00	-2.657188415527343750e+00	8.444013595581054688e-01	-1.375396728515625000e+00	-2.477930784225463867e+00	-2.057527542114257812e+00	1.943130970001220703e+00	3.966884613037109375e-01	3.865846157073974609e+00	-1.286022186279296875e+00	3.895635128021240234e+00	-1.898532867431640625e+00	-4.603303909301757812e+00	-2.099243164062500000e+00	-1.632147073745727539e+00	-3.290790557861328125e+00	3.623352527618408203e+00	0.000000000000000000e+00	0.000000000000000000e+00	1.430385589599609375e+00	3.081261157989501953e+00	-3.372238159179687500e+00	-1.324143648147583008e+00	-2.383733749389648438e+00	-3.351346731185913086e+00	-3.113758087158203125e+00	-2.530935049057006836e+00	1.447500228881835938e+00	-3.116230487823486328e+00	1.524353027343750000e+00	1.302614688873291016e+00	-2.170095443725585938e+00	1.281596183776855469e+00	2.126705169677734375e+00	-4.352246284484863281e+00	-2.301567077636718750e+00	3.003683567047119141e+00	-4.318323135375976562e+00	9.533023834228515625e-01
-1.875503063201904297e+00	3.263759613037109375e+00	1.220037937164306641e+00	4.451229095458984375e+00	2.800316333770751953e+00	-2.200286865234375000e+00	3.139811038970947266e+00	1.849044799804687500e+00	-6.632499694824218750e-01	3.515880584716796875e+00	-2.746090888977050781e-01	1.829620361328125000e+00	-1.014417171478271484e+00	2.503650665283203125e+00	2.860241413116455078e+00	-2.884338378906250000e+00	6.021456718444824219e-01	1.115356445312500000e+00	-1.595751285552978516e+00	1.456089019775390625e+00	-3.977406740188598633e+00	2.092250823974609375e+00	-6.863117218017578125e-01	8.146972656250000000e-01	2.287846088409423828e+00	-1.013874053955078125e+00	4.037792682647705078e+00	-2.240360260009765625e+00	3.433489799499511719e-01	-5.775337219238281250e-01	-2.972170352935791016e+00	1.903533935546875000e-01	3.197641372680664062e-01	2.187072753906250000e+00	-1.871950149536132812e+00	3.238220214843750000e-01	3.907020092010498047e+00	-2.913570404052734375e+00	-1.688482284545898438e+00	-3.862842559814453125e+00	-3.135591506958007812e+00	3.456085205078125000e+00	-3.887773752212524414e+00	8.152275085449218750e-01	2.647714138031005859e+00	2.962718963623046875e+00	7.435145378112792969e-01	-2.416217803955078125e+00	-3.006546497344970703e+00	-1.074073791503906250e+00
-2.923347473144531250e+00	-3.432651519775390625e+00	-1.849861145019531250e+00	-4.026382446289062500e+00	3.252456665039062500e+00	1.682800292968750000e+00	-6.412200927734375000e-01	2.772712707519531250e-01	-3.241744995117187500e+00	-1.081325531005859375e+00	-6.458129882812500000e-01	-2.893882751464843750e+00	9.126968383789062500e-01	4.753711700439453125e+00	7.537841796875000000e-02	1.096092224121093750e+00	-3.467147827148437500e+00	-2.306175231933593750e+00	4.052032470703125000e+00	-4.484100341796875000e-01	3.539207458496093750e+00	-2.503231048583984375e+00	-1.293212890625000000e+00	-1.989372253417968750e+00	-2.274604797363281250e+00	7.176589965820312500e-01	1.634490966796875000e+00	-4.250503540039062500e+00	-2.027305603027343750e+00	3.080818176269531250e+00	2.262420654296875000e+00	9.293899536132812500e-01	-1.307861328125000000e+00	1.703186035156250000e-01	-3.071418762207031250e+00	-1.215362548828125000e-02	-4.689849853515625000e+00	7.554130554199218750e-01	7.642974853515625000e-01	4.063606262207031250e+00	5.310363769531250000e-01	-4.328208923339843750e+00	2.200164794921875000e-01	2.388057708740234375e+00	-4.617996215820312500e+00	1.856353759765625000e+00	2.862396240234375000e-01	4.542289733886718750e+00	-1.239395141601562500e-01	4.008426666259765625e+00
4.476699829101562500e+00	5.287361145019531250e-01	3.173320770263671875e+00	-3.261470794677734375e+00	3.974262237548828125e+00	-5.606079101562500000e-01	-1.548854827880859375e+00	1.132022857666015625e+00	-4.726936340332031250e+00	-1.064403533935546875e+00	2.690162658691406250e+00	-1.668880462646484375e+00	6.526985168457031250e-01	3.833255767822265625e+00	3.270610809326171875e+00	9.150047302246093750e-01	-2.686492919921875000e+00	4.170288085937500000e+00	7.875404357910156250e-01	2.340087890625000000e+00	-2.561824798583984375e+00	-3.797016143798828125e+00	3.923797607421875000e+00	-1.693702697753906250e+00	3.888362884521484375e+00	-2.362842559814453125e+00	-1.553592681884765625e+00	3.656551361083984375e+00	-1.419883728027343750e+00	-3.834522247314453125e+00	-3.866893768310546875e+00	7.470893859863281250e-01	-5.669288635253906250e-01	6.310958862304687500e-01	1.386806488037109375e+00	-2.149196624755859375e+00	-5.009002685546875000e-01	1.802947998046875000e+00	2.163520812988281250e+00	-1.253005981445312500e+00	-1.378883361816406250e+00	-2.702327728271484375e+00	2.952342987060546875e+00	1.508857727050781250e+00	-1.957080841064453125e+00	-9.902381896972656250e-01	-9.393768310546875000e-01	-4.334365844726562500e+00	-2.443843841552734375e+00	1.788604736328125000e+00
-2.767575263977050781e+00	-2.516479492187500000e-01	-3.718910217285156250e-01	5.394630432128906250e-01	2.499077796936035156e+00	2.611373901367187500e+00	-2.546025276184082031e+00	-2.718887329101562500e+00	1.262916564941406250e+00	1.222537994384765625e+00	-2.709737777709960938e+00	-9.378509521484375000e-01	6.465482711791992188e-01	-1.922504425048828125e+00	1.857321739196777344e+00	2.323467254638671875e+00	-4.353038787841796875e+00	-2.455352783203125000e+00	-1.807975769042968750e-01	4.669830322265625000e+00	-2.098846435546875000e-02	-4.986442565917968750e+00	2.639493942260742188e-01	3.526073455810546875e+00	-1.665760040283203125e+00	-1.796371459960937500e+00	2.480614662170410156e+00	4.012920379638671875e+00	3.081755638122558594e+00	3.770122528076171875e+00	2.907727241516113281e+00	-2.535022735595703125e+00	3.262164115905761719e+00	-4.353485107421875000e-01	3.780383110046386719e+00	1.616954803466796875e+00	8.815460205078125000e-01	4.461441040039062500e+00	2.533116340637207031e+00	1.499610900878906250e+00	-3.322956085205078125e+00	-1.897380828857421875e+00	-2.058906555175781250e+00	5.938949584960937500e-01	1.350608825683593750e+00	3.312618255615234375e+00	-1.404093742370605469e+00	-4.565368652343750000e+00	-3.961076736450195312e-01	-3.760242462158203125e+00
4.031089782714843750e+00	8.669109344482421875e-01	4.097396850585937500e+00	-1.179960250854492188e+00	1.571006774902343750e+00	-1.752376556396484375e+00	2.425712585449218750e+00	-8.036479949951171875e-01	3.018985748291015625e+00	-2.491037368774414062e+00	-1.064949035644531250e+00	3.701814651489257812e+00	-2.846794128417968750e-01	-4.561689376831054688e+00	3.798217773437500000e-01	-4.529634475708007812e+00	1.091609954833984375e+00	3.422723770141601562e+00	3.306739807128906250e+00	-1.478408813476562500e+00	-3.756885528564453125e+00	1.573137283325195312e+00	2.457611083984375000e+00	5.452308654785156250e-01	4.088111877441406250e+00	-2.258720397949218750e+00	3.536628723144531250e+00	-8.263072967529296875e-01	-2.746009826660156250e-01	4.784683227539062500e+00	3.534809112548828125e+00	4.426765441894531250e-01	-2.866020202636718750e-01	1.101179122924804688e+00	-6.679344177246093750e-01	-4.019042968750000000e+00	1.681659698486328125e+00	2.163457870483398438e+00	1.943126678466796875e+00	1.526716232299804688e+00	-1.193603515625000000e+00	4.720630645751953125e-01	4.473442077636718750e+00	-1.462078094482421875e-01	9.024848937988281250e-01	-1.655311584472656250e-01	-6.688766479492187500e-01	8.111763000488281250e-02	-8.510398864746093750e-01	-1.197502136230468750e+00
-1.408367156982421875e+00	-2.925243377685546875e+00	-1.861543655395507812e-01	2.849914550781250000e+00	-2.661518096923828125e+00	-2.660007476806640625e+00	0.000000000000000000e+00	0.000000000000000000e+00	-3.117179870605468750e-01	-1.101058959960937500e+00	-1.989660263061523438e-01	2.158016204833984375e+00	-3.704167842864990234e+00	-8.966522216796875000e-01	2.599794387817382812e+00	9.719886779785156250e-01	2.211784362792968750e+00	-1.219287872314453125e+00	-2.371215820312500000e-01	-4.866867065429687500e+00	1.960782051086425781e+00	1.201297760009765625e+00	4.962668418884277344e+00	-3.542976379394531250e-01	4.293500900268554688e+00	-2.024787902832031250e+00	-2.733461856842041016e+00	-1.389415740966796875e+00	-8.564538955688476562e-01	4.091388702392578125e+00	7.881774902343750000e-01	7.905540466308593750e-01	2.075915336608886719e+00	1.876773834228515625e+00	1.041207313537597656e+00	2.717842102050781250e+00	4.063091278076171875e+00	2.546417236328125000e+00	-2.290306091308593750e-01	-4.172592163085937500e+00	2.806519508361816406e+00	2.998470306396484375e+00	9.371795654296875000e-01	2.053260803222656250e+00	-4.701047897338867188e+00	1.109951019287109375e+00	4.234719276428222656e+00	1.861003875732421875e+00	-2.295085906982421875e+00	2.674167633056640625e+00
3.533248901367187500e-01	-3.757453918457031250e+00	1.060146331787109375e+00	9.702301025390625000e-02	-5.464973449707031250e-01	-3.153961181640625000e+00	1.022708892822265625e+00	-9.928894042968750000e-01	2.598899841308593750e+00	-1.751312255859375000e+00	8.549880981445312500e-02	1.098968505859375000e+00	-1.432571411132812500e-01	-1.254943847656250000e+00	0.000000000000000000e+00	0.000000000000000000e+00	3.048500061035156250e+00	-1.229576110839843750e+00	1.505775451660156250e+00	-1.978965759277343750e+00	-5.609474182128906250e-01	-4.462524414062500000e+00	4.088150024414062500e+00	1.441604614257812500e+00	-2.550544738769531250e+00	-6.465301513671875000e-01	-1.187469482421875000e+00	-3.313316345214843750e+00	1.274250030517578125e+00	4.359573364257812500e+00	-1.018230438232421875e+00	3.173652648925781250e+00	1.083721160888671875e+00	3.298736572265625000e+00	3.300022125244140625e+00	2.451141357421875000e+00	-4.202957153320312500e+00	-5.906295776367187500e-01	6.239471435546875000e-01	-2.636535644531250000e+00	-4.363380432128906250e+00	6.442642211914062500e-01	-1.332950592041015625e+00	-2.662765502929687500e+00	4.159786224365234375e+00	-1.168968200683593750e+00	-3.135929107666015625e+00	-2.605033874511718750e+00	2.122901916503906250e+00	-3.671943664550781250e+00
-1.408950805664062500e+00	4.598434448242187500e+00	-5.575647354125976562e-01	-4.360900878906250000e+00	1.949977874755859375e+00	3.226028442382812500e+00	-2.007084846496582031e+00	4.256584167480468750e+00	-1.837724685668945312e+00	-1.107269287109375000e+00	-1.287746429443359375e-01	2.935630798339843750e+00	-2.930864334106445312e+00	-1.247703552246093750e+00	3.455001831054687500e+00	-4.624938964843750000e-02	-1.056619644165039062e+00	1.480377197265625000e+00	-2.097340583801269531e+00	-3.551300048828125000e+00	-7.037410736083984375e-01	4.562149047851562500e+00	-2.599332809448242188e+00	2.133598327636718750e+00	-5.646533966064453125e-01	1.945083618164062500e+00	1.040124893188476562e-01	1.792236328125000000e+00	4.341936111450195312e-01	4.949111938476562500e-01	6.342697143554687500e-02	-3.909614562988281250e+00	-2.086324691772460938e+00	1.973190307617187500e-01	1.608845710754394531e+00	-2.801795959472656250e+00	3.356094360351562500e-01	-4.975105285644531250e+00	3.135192871093750000e+00	2.843841552734375000e+00	-3.666522979736328125e+00	-2.812675476074218750e+00	0.000000000000000000e+00	0.000000000000000000e+00	-2.184305191040039062e-01	4.061721801757812500e+00	2.376918792724609375e+00	6.206588745117187500e-01	8.771677017211914062e-01	3.899024963378906250e+00
-1.971153259277343750e+00	2.521705627441406250e+00	2.119668960571289062e+00	-3.689071655273437500e+00	-2.429260253906250000e+00	4.246543884277343750e+00	8.462204933166503906e-01	-2.706054687500000000e+00	3.152512550354003906e+00	-3.121795654296875000e+00	-3.755523681640625000e+00	4.499969482421875000e-01	6.401534080505371094e-01	-3.551025390625000000e-01	9.237241744995117188e-01	9.192581176757812500e-01	-2.468185424804687500e+00	-8.838577270507812500e-01	2.001206398010253906e+00	-1.395965576171875000e+00	-5.542788505554199219e-01	3.996818542480468750e+00	6.431326866149902344e-01	-4.628463745117187500e+00	-2.153572082519531250e+00	-3.621055603027343750e+00	-2.260253906250000000e+00	1.915420532226562500e+00	-2.300643920898437500e+00	3.106918334960937500e+00	-6.892943382263183594e-01	4.394531250000000000e-02	6.802601814270019531e-01	-1.502471923828125000e+00	-4.704246520996093750e+00	-8.162689208984375000e-02	-3.624259948730468750e+00	-2.219696044921875000e-01	-1.620068073272705078e+00	3.099815368652343750e+00	1.563809394836425781e+00	3.321296691894531250e+00	-1.667215824127197266e+00	-1.800979614257812500e+00	2.749585151672363281e+00	3.041290283203125000e+00	-1.084064483642578125e+00	5.901641845703125000e-01	-9.684767723083496094e-01	-1.741783142089843750e+00
-3.247711181640625000e+00	3.114006042480468750e+00	8.431081771850585938e-01	-3.096771240234375000e+00	-4.303402900695800781e-01	-2.113754272460937500e+00	4.069906234741210938e+00	1.039810180664062500e-01	1.875951766967773438e+00	-2.529495239257812500e+00	-6.364073753356933594e-01	2.371978759765625000e-01	-3.528366088867187500e-01	1.511558532714843750e+00	-3.744743347167968750e+00	-2.915573120117187500e-01	7.246456146240234375e-01	-8.036651611328125000e-01	-1.830839633941650391e+00	4.589118957519531250e+00	-6.334280967712402344e-01	-4.036163330078125000e+00	-3.430130004882812500e+00	-3.028755187988281250e+00	-3.536811828613281250e+00	2.507720947265625000e+00	-1.965855121612548828e+00	6.362457275390625000e-01	-5.963006019592285156e-01	-9.101715087890625000e-01	1.434931755065917969e+00	-4.283660888671875000e+00	-4.900817871093750000e+00	3.703308105468750000e-01	-2.896628856658935547e+00	3.692115783691406250e+00	2.872486114501953125e-01	3.913597106933593750e+00	-2.943776607513427734e+00	-1.208679199218750000e+00	1.473024368286132812e+00	3.633590698242187500e+00	-2.360625267028808594e+00	1.182464599609375000e+00	-2.245037555694580078e+00	-1.149482727050781250e+00	-2.982350826263427734e+00	1.388137817382812500e+00	1.943311691284179688e+00	-1.875305175781250000e+00
1.222236633300781250e+00	-1.403404235839843750e+00	-2.761459350585937500e+00	3.906514167785644531e+00	4.516082763671875000e+00	2.329330444335937500e-01	4.500991821289062500e+00	-8.486051559448242188e-01	-2.678306579589843750e+00	-3.529620170593261719e+00	5.415649414062500000e-01	3.599003791809082031e+00	-4.099716186523437500e+00	-1.085836410522460938e+00	-4.538825988769531250e+00	-5.969324111938476562e-01	-2.471130371093750000e+00	-1.498949050903320312e+00	-4.770019531250000000e+00	-1.279316902160644531e+00	-2.670288085937500000e-02	-1.415268898010253906e+00	4.475143432617187500e+00	-2.080075263977050781e+00	-1.222358703613281250e+00	2.170629501342773438e+00	-3.480300903320312500e+00	2.993743896484375000e+00	-1.703239440917968750e+00	4.225790023803710938e+00	6.487274169921875000e-02	4.589953422546386719e+00	-3.497543334960937500e-01	-4.948499679565429688e+00	0.000000000000000000e+00	0.000000000000000000e+00	2.265258789062500000e+00	-2.760891914367675781e+00	-4.829978942871093750e+00	1.208408355712890625e+00	-4.080787658691406250e+00	3.953571319580078125e-01	5.731964111328125000e-02	1.158613204956054688e+00	-3.307441711425781250e+00	-3.661274909973144531e+00	-1.443122863769531250e+00	-3.667465209960937500e+00	-1.882316589355468750e+00	1.287181854248046875e+00
1.870422363281250000e+00	-3.673030853271484375e+00	-2.773651123046875000e+00	-3.025957107543945312e+00	-9.808731079101562500e-02	1.289756774902343750e+00	9.451484680175781250e-01	-5.511322021484375000e-01	-1.984218597412109375e+00	-3.824995040893554688e+00	-2.377140045166015625e+00	-6.850280761718750000e-01	2.639072418212890625e+00	-2.647314071655273438e+00	3.097766876220703125e+00	-3.699718475341796875e+00	-4.230724334716796875e+00	1.741588592529296875e+00	7.842636108398437500e-01	-3.645128250122070312e+00	-2.095619201660156250e+00	1.999942779541015625e+00	1.763671875000000000e+00	-2.019332885742187500e+00	-4.499298095703125000e+00	-4.323959350585937500e-01	-4.873085021972656250e-01	3.816993713378906250e+00	3.044975280761718750e+00	2.341403961181640625e+00	-2.241184234619140625e+00	5.474853515625000000e-01	1.532844543457031250e+00	4.040374755859375000e+00	1.616962432861328125e+00	-1.377016067504882812e+00	-9.463958740234375000e-01	2.208675384521484375e+00	5.760841369628906250e-01	3.240337371826171875e+00	-1.745639801025390625e+00	4.344913482666015625e+00	-3.432487487792968750e+00	1.151275634765625000e-02	-3.470001220703125000e-01	1.931152343750000000e+00	-3.164367675781250000e-01	-3.450849533081054688e+00	-1.732055664062500000e+00	-2.624849319458007812e+00
-1.218233108520507812e+00	8.344221115112304688e-01	1.606939315795898438e+00	-5.465402603149414062e-01	-4.633273124694824219e+00	-1.817586898803710938e+00	4.983549118041992188e+00	2.683429718017578125e-01	4.853302001953125000e+00	-9.747390747070312500e-01	-2.800395965576171875e+00	3.485179901123046875e+00	1.102466583251953125e+00	-2.114103794097900391e+00	1.242647171020507812e+00	5.798339843750000000e-03	-2.412889480590820312e+00	-3.435546398162841797e+00	-1.805942535400390625e+00	-2.341879367828369141e+00	3.888034820556640625e-01	2.263466835021972656e+00	6.496829986572265625e-01	-4.280347824096679688e-01	-1.045261383056640625e+00	-3.974914550781250000e-01	-4.309849739074707031e+00	4.738845825195312500e-01	-3.025138854980468750e+00	-6.511955261230468750e-01	1.678884506225585938e+00	1.214243888854980469e+00	2.377338409423828125e-01	-4.292139053344726562e+00	-3.662477493286132812e+00	2.054373741149902344e+00	-4.135717391967773438e+00	-8.364763259887695312e-01	-1.634511947631835938e+00	2.979549407958984375e+00	1.680025100708007812e+00	-1.205244064331054688e+00	-3.597766876220703125e+00	2.729449272155761719e+00	-7.237987518310546875e-01	3.604073524475097656e+00	-2.102106094360351562e+00	1.770723342895507812e+00	8.056240081787109375e-01	4.461739540100097656e+00
1.230322837829589844e+00	-2.188003540039062500e+00	3.100087165832519531e+00	-3.832321166992187500e+00	4.742191314697265625e+00	-6.329269409179687500e-01	-1.146835327148437500e+00	-1.479797363281250000e+00	-2.323917388916015625e+00	-1.930236816406250000e-01	4.342658996582031250e+00	-1.167549133300781250e+00	2.323320388793945312e+00	1.782302856445312500e+00	1.827812194824218750e-02	-6.539535522460937500e-01	3.394865036010742188e+00	-2.602882385253906250e+00	-2.394337177276611328e+00	2.133666992187500000e+00	2.504245758056640625e+00	-4.179092407226562500e+00	1.445264816284179688e+00	-3.933914184570312500e+00	-2.000384330749511719e+00	3.325157165527343750e+00	4.592666625976562500e-01	-4.466011047363281250e+00	-1.156440734863281250e+00	9.287033081054687500e-01	-2.499295234680175781e+00	-2.370246887207031250e+00	-3.663852214813232422e+00	2.276733398437500000e+00	-2.527025222778320312e+00	1.035491943359375000e+00	-1.299037933349609375e-01	-2.417266845703125000e+00	4.422504425048828125e+00	-2.252761840820312500e+00	-4.722512245178222656e+00	2.033233642578125000e-01	-1.375584602355957031e+00	-4.781982421875000000e+00	-3.791677951812744141e+00	2.973831176757812500e+00	-4.132184028625488281e+00	5.137481689453125000e-01	0.000000000000000000e+00	0.000000000000000000e+00
-3.465511322021484375e+00	4.776802062988281250e-01	-7.960891723632812500e-01	-2.675552368164062500e-01	2.862724304199218750e+00	3.809814453125000000e-01	2.797271728515625000e+00	2.272258758544921875e+00	-2.939163208007812500e+00	1.749504089355468750e+00	1.912765502929687500e+00	-5.784950256347656250e-01	3.154678344726562500e+00	1.035068511962890625e+00	9.796981811523437500e-01	1.000316619873046875e+00	3.409561157226562500e+00	-2.958362579345703125e+00	-1.997009277343750000e+00	4.366149902343750000e+00	2.489768981933593750e+00	-8.936004638671875000e-01	2.112777709960937500e+00	-4.333156585693359375e+00	8.389053344726562500e-01	-7.379951477050781250e-01	-1.709121704101562500e+00	1.658924102783203125e+00	2.442932128906250000e-01	-1.643051147460937500e+00	1.027786254882812500e+00	3.321533203125000000e-01	-2.425003051757812500e-01	-6.388626098632812500e-01	1.028327941894531250e+00	-4.365127563476562500e+00	-2.164154052734375000e+00	2.925365447998046875e+00	-1.821044921875000000e+00	-4.334117889404296875e+00	2.326530456542968750e+00	-3.182216644287109375e+00	3.822311401367187500e+00	1.103515625000000000e+00	3.525299072265625000e+00	-5.667572021484375000e-01	1.345916748046875000e+00	3.855365753173828125e+00	-4.497318267822265625e+00	-1.430923461914062500e+00
-1.063842773437500000e+00	1.085815429687500000e-01	5.254364013671875000e-02	3.522796630859375000e+00	2.352844238281250000e+00	3.164726257324218750e+00	-2.040077209472656250e+00	8.816146850585937500e-01	3.611236572265625000e+00	-1.626174926757812500e+00	-2.385597229003906250e+00	-3.990859985351562500e+00	4.281974792480468750e+00	-1.397590637207031250e+00	-2.344406127929687500e+00	-3.753051757812500000e-01	2.104454040527343750e+00	3.808250427246093750e+00	-1.918869018554687500e+00	2.138626098632812500e+00	-1.292037963867187500e+00	-1.124603271484375000e+00	4.183807373046875000e-01	-4.902572631835937500e-01	-3.468093872070312500e-01	-4.765724182128906250e+00	9.423217773437500000e-01	4.133270263671875000e+00	1.412185668945312500e+00	-8.827285766601562500e-01	2.339485168457031250e+00	-1.970672607421875000e-02	-4.111511230468750000e+00	1.182525634765625000e+00	2.571502685546875000e+00	-1.306594848632812500e+00	-2.830528259277343750e+00	-2.967857360839843750e+00	-3.054573059082031250e+00	4.729385375976562500e-01	-3.667076110839843750e+00	-4.580993652343750000e-01	8.209457397460937500e-01	-4.070556640625000000e+00	-5.007705688476562500e-01	-3.032775878906250000e+00	-4.755653381347656250e+00	1.371574401855468750e+00	-1.521423339843750000e+00	-2.518974304199218750e+00
1.963878631591796875e+00	-1.460521697998046875e+00	1.427291870117187500e+00	-3.942718505859375000e-01	1.910839080810546875e+00	8.092117309570312500e-02	-1.222187042236328125e+00	-2.500610351562500000e-01	2.260066986083984375e+00	3.560592651367187500e+00	1.516166687011718750e+00	2.745632171630859375e+00	-3.928318023681640625e+00	1.788398742675781250e+00	1.231178283691406250e+00	4.362251281738281250e+00	-3.664016723632812500e+00	-3.398136138916015625e+00	4.083190917968750000e+00	2.082763671875000000e+00	-1.425865173339843750e+00	-4.017990112304687500e+00	-1.728416442871093750e+00	2.728336334228515625e+00	-2.563747406005859375e+00	-3.473941802978515625e+00	3.075973510742187500e+00	-8.992004394531250000e-02	-5.275650024414062500e-01	-4.873710632324218750e+00	-1.514305114746093750e+00	3.373630523681640625e+00	-2.672580718994140625e+00	2.150409698486328125e+00	1.257938385009765625e+00	-4.100990295410156250e+00	-1.652339935302734375e+00	9.558372497558593750e-01	-2.280723571777343750e+00	3.453826904296875000e-02	-1.550544738769531250e+00	2.077426910400390625e+00	-4.541683197021484375e+00	-6.285171508789062500e-01	1.965522766113281250e+00	-7.921905517578125000e-01	-3.309707641601562500e+00	-3.669166564941406250e-01	-1.008415222167968750e-01	-3.637008666992187500e+00
1.372238159179687500e+00	-3.991279602050781250e+00	2.187355041503906250e+00	2.775352478027343750e+00	4.680374145507812500e+00	-1.019294738769531250e+00	1.192016601562500000e+00	4.708633422851562500e-01	-3.026718139648437500e+00	-6.838760375976562500e-01	1.890007019042968750e+00	-3.020210266113281250e+00	-1.758949279785156250e+00	-3.851669311523437500e+00	1.567008972167968750e+00	-1.818412780761718750e+00	2.840782165527343750e+00	1.623291015625000000e+00	8.850555419921875000e-01	3.850646972656250000e+00	-2.745605468750000000e+00	2.974212646484375000e+00	9.167480468750000000e-02	3.069015502929687500e+00	2.458602905273437500e+00	-4.157440185546875000e+00	-3.916412353515625000e+00	7.366180419921875000e-01	-6.879425048828125000e-01	4.015975952148437500e+00	4.448677062988281250e+00	-3.520736694335937500e-01	-1.890815734863281250e+00	-2.569549560546875000e+00	-1.520088195800781250e+00	2.534744262695312500e+00	-9.167938232421875000e-01	-3.062530517578125000e+00	-2.965568542480468750e+00	3.696701049804687500e+00	4.136291503906250000e+00	1.327926635742187500e+00	-4.055343627929687500e+00	-2.757896423339843750e+00	2.473304748535156250e+00	-1.138717651367187500e+00	-3.449134826660156250e+00	1.222831726074218750e+00	0.000000000000000000e+00	0.000000000000000000e+00
-5.622367858886718750e-01	2.442356586456298828e+00	-2.905063629150390625e+00	-5.326323509216308594e-01	9.448089599609375000e-01	8.895716667175292969e-01	-2.693977355957031250e+00	-3.098079919815063477e+00	4.331501007080078125e+00	3.912529945373535156e-01	-1.693576812744140625e+00	-1.080964565277099609e+00	3.768726348876953125e+00	-1.241049289703369141e+00	-1.501441955566406250e+00	-4.705106735229492188e+00	-1.807411193847656250e+00	1.323800086975097656e-01	5.529632568359375000e-01	-3.458009958267211914e+00	-8.753204345703125000e-01	1.839637279510498047e+00	2.019863128662109375e+00	7.712903022766113281e-01	1.619083404541015625e+00	-4.057704448699951172e+00	4.507369995117187500e-01	2.919344425201416016e+00	2.656726837158203125e+00	-1.858989715576171875e+00	3.306430816650390625e+00	8.053884506225585938e-01	-1.870666503906250000e+00	1.383012771606445312e+00	2.495464324951171875e+00	2.601390361785888672e+00	2.884784698486328125e+00	-3.551031112670898438e+00	1.732692718505859375e+00	-2.766259431838989258e+00	4.932125091552734375e+00	-5.915832519531250000e-01	-2.993854522705078125e+00	7.199139595031738281e-01	3.394088745117187500e-01	5.872507095336914062e-01	-7.479743957519531250e-01	7.634534835815429688e-01	-3.267589569091796875e+00	3.021273136138916016e+00
1.648120880126953125e+00	-2.471572875976562500e+00	1.413888931274414062e+00	3.119224548339843750e+00	1.430316925048828125e+00	-4.419967651367187500e+00	7.781562805175781250e-01	-8.124389648437500000e-01	2.905643463134765625e+00	-1.979728698730468750e+00	1.706224441528320312e+00	3.565979003906250000e-02	-2.682340621948242188e+00	-2.742034912109375000e+00	2.468914031982421875e+00	2.823822021484375000e+00	-1.738988876342773438e+00	-2.131759643554687500e+00	4.135433197021484375e+00	2.421791076660156250e+00	4.201679229736328125e-01	-4.817665100097656250e+00	3.727039337158203125e+00	2.933067321777343750e+00	-4.454650878906250000e-01	-1.025222778320312500e+00	2.379117965698242188e+00	-1.510185241699218750e+00	1.431793212890625000e+00	4.220832824707031250e+00	2.150974273681640625e-01	-3.047172546386718750e+00	2.299835205078125000e+00	1.008201599121093750e+00	-2.899188995361328125e+00	2.729278564453125000e+00	2.955556869506835938e+00	1.296844482421875000e-01	1.719856262207031250e+00	-1.781356811523437500e+00	-3.736476898193359375e+00	-3.295745849609375000e-01	2.384649276733398438e+00	-8.152694702148437500e-01	-2.127016067504882812e+00	4.123458862304687500e-01	4.375989913940429688e+00	-1.811080932617187500e+00	-8.637599945068359375e-01	-3.816169738769531250e+00
4.092597961425781250e-01	-1.036346435546875000e+00	3.062202453613281250e+00	-2.035469055175781250e+00	-2.403682708740234375e+00	3.800292968750000000e+00	-4.550155639648437500e+00	1.708667755126953125e+00	-2.605911254882812500e+00	2.531475067138671875e+00	-1.797492980957031250e+00	1.774143218994140625e+00	1.064254760742187500e+00	2.149543762207031250e-01	4.903968811035156250e+00	-4.021186828613281250e-01	2.054313659667968750e+00	2.688034057617187500e+00	2.278182983398437500e+00	3.773498535156250000e-02	4.801437377929687500e+00	-1.087127685546875000e+00	-2.915016174316406250e+00	1.936031341552734375e+00	3.657379150390625000e+00	-2.438301086425781250e+00	-1.554454803466796875e+00	5.118904113769531250e-01	1.907333374023437500e+00	1.309803009033203125e+00	-3.144004821777343750e+00	-3.817497253417968750e+00	-2.712112426757812500e+00	8.344116210937500000e-01	-7.259101867675781250e-01	-3.046020507812500000e+00	8.737030029296875000e-01	2.241798400878906250e+00	2.170417785644531250e+00	-4.239463806152343750e+00	1.504508972167968750e+00	-7.770004272460937500e-01	-3.539207458496093750e+00	2.234424591064453125e+00	0.000000000000000000e+00	0.000000000000000000e+00	4.316505432128906250e+00	2.452121734619140625e+00	-3.500766754150390625e+00	-3.523216247558593750e-01
-2.751754760742187500e+00	9.908828735351562500e-01	-1.865768432617187500e+00	-4.513854980468750000e-01	1.034835815429687500e+00	2.636199951171875000e+00	-3.266670227050781250e+00	3.213104248046875000e+00	-1.307846069335937500e+00	-4.588912963867187500e+00	1.551948547363281250e+00	1.091918945312500000e+00	2.715354919433593750e+00	1.442733764648437500e+00	-1.646522521972656250e+00	7.604904174804687500e-01	-2.009635925292968750e+00	1.926345825195312500e-01	1.055526733398437500e+00	-2.095962524414062500e+00	-1.102058410644531250e+00	2.329452514648437500e+00	-8.280334472656250000e-01	3.550819396972656250e+00	-6.680831909179687500e-01	-4.767608642578125000e-02	-6.571197509765625000e-02	2.750160217285156250e+00	-3.863525390625000000e-02	1.638038635253906250e+00	3.328681945800781250e+00	-3.187507629394531250e+00	-3.596313476562500000e+00	1.985527038574218750e+00	-3.069625854492187500e+00	-6.849441528320312500e-01	-3.614349365234375000e-01	5.752563476562500000e-01	-9.922485351562500000e-01	-1.102699279785156250e+00	3.618110656738281250e+00	2.805557250976562500e+00	-4.355148315429687500e+00	4.932556152343750000e-01	-3.147369384765625000e+00	-3.551483154296875000e-02	2.846450805664062500e-01	-1.049156188964843750e+00	5.268096923828125000e-01	-3.234924316406250000e+00
4.489376068115234375e+00	5.009117126464843750e-01	3.138141632080078125e+00	-3.273353576660156250e+00	3.974002838134765625e+00	-5.852737426757812500e-01	-1.550704956054687500e+00	1.139724731445312500e+00	-4.737812042236328125e+00	-1.044837951660156250e+00	2.678272247314453125e+00	-1.679172515869140625e+00	6.714210510253906250e-01	3.820285797119140625e+00	3.286514282226562500e+00	8.964729309082031250e-01	-2.668395996093750000e+00	4.181945800781250000e+00	8.038864135742187500e-01	2.334724426269531250e+00	-2.587818145751953125e+00	-3.784267425537109375e+00	3.918636322021484375e+00	-1.716224670410156250e+00	3.861793518066406250e+00	-2.383060455322265625e+00	-1.537879943847656250e+00	3.663879394531250000e+00	-1.447834014892578125e+00	-3.831100463867187500e+00	-3.869354248046875000e+00	7.642478942871093750e-01	-5.710525512695312500e-01	6.356506347656250000e-01	1.359184265136718750e+00	-2.128639221191406250e+00	-5.014991760253906250e-01	1.806854248046875000e+00	2.162273406982421875e+00	-1.250350952148437500e+00	-1.399448394775390625e+00	-2.697200775146484375e+00	2.971542358398437500e+00	1.489826202392578125e+00	-1.965675354003906250e+00	-9.801940917968750000e-01	-9.707107543945312500e-01	-4.335437774658203125e+00	-2.442333221435546875e+00	1.799797058105468750e+00
7.104492187500000000e-01	2.469408035278320312e+00	3.435470581054687500e+00	5.228137969970703125e-01	2.665370941162109375e+00	2.391805648803710938e+00	8.567276000976562500e-01	-9.759712219238281250e-01	-3.140098571777343750e+00	2.333656311035156250e+00	4.451095581054687500e+00	9.765472412109375000e-01	-3.445682525634765625e+00	-1.423748016357421875e+00	-1.063472747802734375e+00	9.427013397216796875e-01	1.481250762939453125e+00	3.491811752319335938e+00	-2.829113006591796875e+00	-3.394134521484375000e+00	3.090335845947265625e+00	-6.116867065429687500e-02	1.934566497802734375e+00	2.436161041259765625e+00	-3.856887817382812500e-01	1.151931762695312500e+00	-1.927070617675781250e-01	-6.681766510009765625e-01	-6.891632080078125000e-01	-3.449960708618164062e+00	-3.753585815429687500e-01	2.503467559814453125e+00	4.142265319824218750e+00	-3.056697845458984375e-01	-1.867664337158203125e+00	5.463523864746093750e-01	6.099586486816406250e-01	4.124771118164062500e+00	-1.981815338134765625e+00	-2.092180252075195312e+00	-4.414649963378906250e+00	1.725654602050781250e-01	-5.638122558593750000e-02	-4.696760177612304688e+00	0.000000000000000000e+00	0.000000000000000000e+00	1.049232482910156250e-01	6.985511779785156250e-01	4.607772827148437500e-01	4.766027450561523438e+00
2.044612884521484375e+00	-8.310737609863281250e-01	5.245208740234375000e-01	-1.755897521972656250e+00	3.624855041503906250e+00	-1.548130035400390625e+00	-1.472133636474609375e+00	9.533691406250000000e-01	-4.819438934326171875e+00	-3.545417785644531250e-01	-3.722110748291015625e+00	5.032920837402343750e-01	-1.436389923095703125e+00	2.300128936767578125e+00	-1.737331390380859375e+00	-1.291862487792968750e+00	4.850318908691406250e+00	-3.096084594726562500e-01	-3.750114440917968750e-01	1.621551513671875000e+00	2.248523712158203125e+00	2.593139648437500000e+00	-2.609748840332031250e+00	3.826179504394531250e-01	-2.506980895996093750e+00	1.674007415771484375e+00	-4.987831115722656250e-01	4.826011657714843750e-01	6.732673645019531250e-01	3.835868835449218750e-01	1.736976623535156250e+00	2.735939025878906250e-01	1.663463592529296875e+00	-1.412742614746093750e+00	5.030555725097656250e-01	-2.841175079345703125e+00	2.963779449462890625e+00	-1.623500823974609375e+00	2.296775817871093750e+00	-1.616031646728515625e+00	-1.059925079345703125e+00	4.633651733398437500e+00	4.080520629882812500e+00	-2.073600769042968750e+00	1.021789550781250000e+00	-4.788722991943359375e+00	-4.063938140869140625e+00	-1.121566772460937500e+00	3.695755004882812500e+00	8.709259033203125000e-01
2.047084808349609375e+00	-3.058464050292968750e+00	1.738029479980468750e+00	3.552215814590454102e+00	8.959350585937500000e-01	2.856530427932739258e+00	-2.040702819824218750e+00	6.795644760131835938e-02	1.867439270019531250e+00	2.051492929458618164e+00	-2.016883850097656250e+00	1.362555503845214844e+00	-9.043273925781250000e-01	1.322313785552978516e+00	-2.662658691406250000e-01	1.112858533859252930e+00	5.295104980468750000e-01	3.890277147293090820e+00	2.975181579589843750e+00	2.075807332992553711e+00	-5.067901611328125000e-01	3.439181566238403320e+00	-1.811916351318359375e+00	-4.536811828613281250e+00	3.127532958984375000e+00	-1.715198636054992676e+00	2.194602966308593750e+00	-1.072641491889953613e+00	7.255554199218750000e-01	1.571791410446166992e+00	-3.862106323242187500e+00	2.615589380264282227e+00	-4.752349853515625000e-01	-2.118576526641845703e+00	1.224594116210937500e-01	-6.663291454315185547e-01	-1.094512939453125000e-01	2.392699003219604492e+00	-1.257087707519531250e+00	2.379147291183471680e+00	-3.695713043212890625e+00	-3.342575073242187500e+00	5.202217102050781250e-01	-4.800750732421875000e+00	-1.845359802246093750e+00	3.481207609176635742e+00	2.752273559570312500e+00	2.689340353012084961e+00	2.256252288818359375e+00	-3.706947326660156250e+00
-2.031288146972656250e+00	-1.458259582519531250e+00	-3.446922302246093750e+00	3.303352355957031250e+00	2.568267822265625000e+00	-2.094081878662109375e+00	-2.847572326660156250e+00	-4.050941467285156250e+00	-4.856948852539062500e-01	-5.240898132324218750e-01	-1.604415893554687500e+00	-4.739608764648437500e-01	4.852493286132812500e+00	1.331100463867187500e-01	1.267730712890625000e+00	-3.912658691406250000e-01	2.169204711914062500e+00	1.798542022705078125e+00	5.280303955078125000e-02	3.518249511718750000e+00	1.468559265136718750e+00	2.633300781250000000e+00	8.835296630859375000e-01	1.633468627929687500e+00	5.693054199218750000e-01	5.349540710449218750e-01	1.659591674804687500e+00	6.277008056640625000e-01	-2.462959289550781250e+00	1.950111389160156250e-01	6.667480468750000000e-01	-1.217727661132812500e-01	0.000000000000000000e+00	0.000000000000000000e+00	-1.824264526367187500e-01	2.330127716064453125e+00	-4.195434570312500000e+00	-2.631530761718750000e-01	2.010856628417968750e+00	-3.065715789794921875e+00	1.580657958984375000e+00	-1.410636901855468750e+00	-1.530601501464843750e+00	7.740669250488281250e-01	-1.091041564941406250e+00	-2.859489440917968750e+00	-2.555297851562500000e+00	-1.029460906982421875e+00	2.455787658691406250e+00	3.107429504394531250e+00
-1.700092315673828125e+00	1.107269287109375000e+00	-2.234802246093750000e-01	4.462562561035156250e+00	4.643100738525390625e+00	-2.409210205078125000e-01	-1.558208465576171875e+00	-3.518478393554687500e+00	-2.624092102050781250e-01	-2.422904968261718750e+00	1.019916534423828125e+00	4.368591308593750000e+00	-1.463497161865234375e+00	4.579589843750000000e+00	2.602344512939453125e+00	3.366111755371093750e+00	-3.386684417724609375e+00	-7.524490356445312500e-01	1.559146881103515625e+00	1.930541992187500000e+00	-1.211612701416015625e+00	1.561050415039062500e-01	1.257884979248046875e+00	-1.647605895996093750e+00	-8.671760559082031250e-01	-1.478401184082031250e+00	7.768363952636718750e-01	8.278884887695312500e-01	-3.832820892333984375e+00	4.133148193359375000e-01	2.079555511474609375e+00	-4.462081909179687500e+00	7.664756774902343750e-01	-2.798049926757812500e+00	-3.153579711914062500e+00	-1.989120483398437500e+00	-4.653728485107421875e+00	-9.806976318359375000e-01	-2.099910736083984375e+00	2.087402343750000000e+00	2.451839447021484375e+00	-2.037979125976562500e+00	4.303020477294921875e+00	1.032554626464843750e+00	3.259418487548828125e+00	6.460952758789062500e-01	2.377967834472656250e-01	-1.226478576660156250e+00	1.010448455810546875e+00	-4.210433959960937500e-01
3.687973022460937500e-01	4.274765014648437500e+00	3.487144470214843750e+00	-1.444236755371093750e+00	1.848449707031250000e-01	-3.754264831542968750e+00	3.458015441894531250e+00	2.058044433593750000e+00	4.522903442382812500e+00	-1.114891052246093750e+00	3.717094421386718750e+00	1.179527282714843750e+00	-1.682640075683593750e+00	-1.070228576660156250e+00	-3.289184570312500000e+00	-2.890167236328125000e-01	-2.194732666015625000e+00	-2.038208007812500000e+00	2.891418457031250000e+00	-1.168228149414062500e+00	-6.530532836914062500e-01	-2.505874633789062500e-01	1.212844848632812500e+00	-8.758239746093750000e-01	2.405792236328125000e+00	2.352584838867187500e+00	2.121444702148437500e+00	1.066726684570312500e+00	1.137237548828125000e+00	-4.561271667480468750e+00	-2.343894958496093750e+00	2.039443969726562500e+00	-1.047401428222656250e+00	-8.298492431640625000e-01	1.478630065917968750e+00	3.449569702148437500e+00	1.108940124511718750e+00	3.371658325195312500e-01	2.519584655761718750e+00	-1.371383666992187500e-01	4.388275146484375000e+00	1.203422546386718750e+00	-3.025596618652343750e+00	-1.347045898437500000e+00	1.359062194824218750e+00	-3.312438964843750000e+00	1.681365966796875000e-01	1.113166809082031250e+00	-6.885681152343750000e-01	1.736061096191406250e+00
4.792775154113769531e+00	-1.103630065917968750e-01	-3.000796318054199219e+00	3.178165435791015625e+00	4.683793067932128906e+00	5.885581970214843750e-01	-2.853291511535644531e+00	3.302764892578125000e-01	-3.178467750549316406e+00	-7.677154541015625000e-01	-3.022315979003906250e+00	2.487194061279296875e+00	-2.421703338623046875e-01	1.278812408447265625e+00	-6.498260498046875000e-01	-9.145698547363281250e-01	-8.816556930541992188e-01	1.503623962402343750e+00	1.267230987548828125e+00	3.539966583251953125e+00	2.108016014099121094e+00	-6.569671630859375000e-02	1.423847198486328125e+00	-1.732994079589843750e+00	-2.051980018615722656e+00	1.108615875244140625e+00	-7.515172958374023438e-01	2.177059173583984375e+00	2.398755073547363281e+00	1.238235473632812500e+00	-1.776268959045410156e+00	3.030284881591796875e+00	4.624831199645996094e+00	-1.321117401123046875e+00	4.449791908264160156e+00	-6.800308227539062500e-01	-8.714809417724609375e-01	-4.360305786132812500e+00	1.252040863037109375e+00	2.833118438720703125e+00	-3.141508102416992188e+00	-3.832061767578125000e+00	-2.689361572265625000e-04	3.307544708251953125e+00	-1.888294219970703125e+00	2.369483947753906250e+00	3.530817031860351562e-01	-4.754325866699218750e+00	1.401680946350097656e+00	2.141689300537109375e+00
-3.033489227294921875e+00	-1.647747039794921875e+00	2.902990341186523438e+00	-3.807605743408203125e+00	-6.099109649658203125e-01	2.214412689208984375e+00	-5.079727172851562500e-01	-3.294181823730468750e+00	1.630809783935546875e+00	-3.960060119628906250e+00	3.145750045776367188e+00	9.589004516601562500e-02	-2.183120727539062500e+00	-6.026420593261718750e-01	4.484176635742187500e-01	2.037586212158203125e+00	-1.573556900024414062e+00	8.896331787109375000e-01	-5.851306915283203125e-01	1.497406005859375000e+00	-8.445663452148437500e-01	-4.348323822021484375e+00	-2.667469024658203125e+00	3.237934112548828125e+00	3.401994705200195312e+00	-3.371612548828125000e+00	4.048669815063476562e+00	1.988430023193359375e+00	2.274349212646484375e+00	3.802165985107421875e+00	-1.662548065185546875e+00	-3.335914611816406250e+00	-4.082321166992187500e+00	-2.551040649414062500e+00	1.678794860839843750e+00	1.689304351806640625e+00	2.589569091796875000e-01	-4.938209533691406250e+00	3.365543365478515625e+00	-1.133350372314453125e+00	1.292184829711914062e+00	-4.543796539306640625e+00	2.898788452148437500e+00	1.352275848388671875e+00	-1.592521667480468750e-01	-1.162864685058593750e+00	9.481105804443359375e-01	4.080818176269531250e+00	-1.309764862060546875e+00	-1.267127990722656250e+00
-9.173507690429687500e-01	3.062963485717773438e+00	-2.297805786132812500e+00	-8.290691375732421875e-01	9.853477478027343750e-01	-4.262046813964843750e-01	-2.850044250488281250e+00	3.671285629272460938e+00	-4.373828887939453125e+00	-6.617145538330078125e-01	4.724201202392578125e+00	-1.365884780883789062e+00	2.314071655273437500e-01	3.220376968383789062e+00	1.279857635498046875e+00	3.460302352905273438e+00	-4.544418334960937500e+00	1.712339401245117188e+00	-2.305438995361328125e+00	-4.425481796264648438e+00	5.094451904296875000e-01	1.929628372192382812e+00	2.295452117919921875e+00	3.039865493774414062e+00	-4.599143981933593750e+00	4.660491943359375000e-01	-1.079910278320312500e+00	-1.407489776611328125e-01	2.354755401611328125e+00	4.132028579711914062e+00	1.166473388671875000e+00	-4.620904922485351562e+00	-3.109512329101562500e+00	-2.452089309692382812e+00	2.343448638916015625e+00	-3.434093475341796875e+00	-2.422283172607421875e+00	-3.330738067626953125e+00	3.321636199951171875e+00	3.397012710571289062e+00	-1.403137207031250000e+00	-2.981349945068359375e+00	-2.194232940673828125e+00	3.519357681274414062e+00	-2.027378082275390625e+00	-2.070478439331054688e+00	-7.455902099609375000e-01	-3.155010223388671875e+00	-1.194763183593750000e-01	-6.576232910156250000e-01
-2.367601394653320312e+00	-2.497074127197265625e+00	5.474243164062500000e-01	-4.031219482421875000e-01	3.741685867309570312e+00	4.840087890625000000e-02	-7.624988555908203125e-01	-1.814201354980468750e+00	3.370771408081054688e+00	3.341167449951171875e+00	2.909158706665039062e+00	-7.332267761230468750e-01	2.842725753784179688e+00	1.660793304443359375e+00	2.767322540283203125e+00	5.092048645019531250e-01	-1.215457916259765625e-01	-6.504402160644531250e-01	4.165073394775390625e+00	-2.207794189453125000e+00	-2.133823394775390625e+00	1.658939361572265625e+00	-1.695014953613281250e+00	5.140876770019531250e-01	5.254993438720703125e-01	1.002037048339843750e+00	1.128583908081054688e+00	7.679405212402343750e-01	1.225008010864257812e+00	-3.443840026855468750e+00	1.743135452270507812e+00	-1.390041351318359375e+00	-2.200144767761230469e+00	2.755977630615234375e+00	-1.074640274047851562e+00	1.449996948242187500e+00	4.936943054199218750e-01	-1.518245697021484375e+00	3.574348449707031250e+00	2.253437042236328125e+00	-4.047819137573242188e+00	-2.435108184814453125e+00	3.304275512695312500e+00	-3.141391754150390625e+00	-6.047477722167968750e-01	2.872085571289062500e-01	-2.059590339660644531e+00	-4.118335723876953125e+00	-2.783305168151855469e+00	3.661563873291015625e+00
3.872821807861328125e+00	-1.895874023437500000e+00	0.000000000000000000e+00	0.000000000000000000e+00	1.942710876464843750e+00	3.774536132812500000e+00	-3.601913452148437500e-01	3.512336730957031250e+00	1.945053100585937500e+00	-4.326744079589843750e+00	8.699798583984375000e-01	1.839622497558593750e+00	1.555229187011718750e+00	2.769790649414062500e+00	2.649074554443359375e+00	-2.144050598144531250e+00	-4.309490203857421875e+00	1.757591247558593750e+00	3.519351959228515625e+00	3.444931030273437500e+00	-2.692703247070312500e+00	9.989395141601562500e-01	-1.592430114746093750e+00	-4.642448425292968750e+00	-2.244476318359375000e+00	1.503990173339843750e+00	-3.788475036621093750e+00	7.914505004882812500e-01	9.909629821777343750e-01	-3.812850952148437500e+00	-1.074890136718750000e+00	-3.525451660156250000e+00	-8.945846557617187500e-02	-3.948898315429687500e+00	-1.246101379394531250e+00	4.183715820312500000e+00	5.129508972167968750e-01	-4.794769287109375000e-01	-4.970245361328125000e-01	-4.509460449218750000e+00	2.889644622802734375e+00	1.679214477539062500e+00	2.716892242431640625e+00	-5.216140747070312500e-01	-4.751308441162109375e+00	2.108001708984375000e-01	-2.614875793457031250e+00	-1.824371337890625000e+00	2.625274658203125000e+00	2.749023437500000000e+00
1.381710052490234375e+00	1.360389709472656250e+00	3.998363494873046875e+00	2.948219299316406250e+00	1.552055358886718750e+00	-4.090652465820312500e-01	2.067005157470703125e+00	3.550254821777343750e+00	2.340610504150390625e+00	6.983642578125000000e-01	1.211711883544921875e+00	-9.960708618164062500e-01	-1.403701782226562500e+00	-4.483711242675781250e+00	-1.164779663085937500e+00	-3.417816162109375000e+00	-2.139305114746093750e+00	1.079826354980468750e+00	1.372528076171875000e-01	-1.155113220214843750e+00	4.394760131835937500e-01	1.896362304687500000e+00	-1.625385284423828125e+00	2.194961547851562500e+00	-6.404914855957031250e-01	1.764961242675781250e+00	-1.048892974853515625e+00	1.211341857910156250e+00	2.810890197753906250e+00	-1.952888488769531250e+00	-3.809185028076171875e+00	-2.434112548828125000e+00	2.647727966308593750e+00	9.953308105468750000e-02	-9.423637390136718750e-01	-5.345764160156250000e-01	1.532192230224609375e+00	-1.593940734863281250e+00	-2.443454742431640625e+00	-4.043418884277343750e+00	1.192752838134765625e+00	4.247169494628906250e+00	3.322490692138671875e+00	1.606445312500000000e-01	1.892314910888671875e+00	-1.011260986328125000e+00	2.247611999511718750e+00	-1.573379516601562500e+00	-4.146621704101562500e+00	-1.837303161621093750e+00
-1.683811187744140625e+00	3.934219360351562500e+00	-1.513465881347656250e+00	2.164764404296875000e+00	-7.249107360839843750e-01	3.272193908691406250e+00	-1.853809356689453125e+00	1.577758789062500000e+00	-4.469223022460937500e+00	-1.909881591796875000e+00	-4.230300903320312500e+00	-8.439865112304687500e-01	-2.928268432617187500e+00	1.418716430664062500e+00	4.740222930908203125e+00	-8.634414672851562500e-01	-9.480209350585937500e-01	-2.123382568359375000e+00	-2.217941284179687500e+00	-4.431228637695312500e+00	2.930023193359375000e+00	1.915786743164062500e+00	3.269252777099609375e+00	-2.927288055419921875e+00	-2.546310424804687500e-01	6.209411621093750000e-01	-4.177932739257812500e-01	2.673362731933593750e+00	-4.007884979248046875e+00	2.039253234863281250e+00	-1.533329010009765625e+00	9.798889160156250000e-01	1.451587677001953125e+00	-1.737464904785156250e+00	-3.109142303466796875e+00	-3.812793731689453125e+00	-1.900951385498046875e+00	-3.295867919921875000e+00	-1.145847320556640625e+00	-4.350677490234375000e+00	2.569694519042968750e-01	2.734474182128906250e+00	2.492576599121093750e+00	3.086441040039062500e+00	-1.173206329345703125e+00	1.562568664550781250e+00	-8.179092407226562500e-01	1.000450134277343750e+00	-2.181316375732421875e+00	2.207740783691406250e+00
1.814908981323242188e+00	-1.219017028808593750e+00	2.172863006591796875e+00	-2.883941650390625000e+00	0.000000000000000000e+00	0.000000000000000000e+00	-3.222626686096191406e+00	1.322486877441406250e+00	4.609268188476562500e+00	-8.554782867431640625e-01	3.801557540893554688e+00	2.513782501220703125e+00	1.317865371704101562e+00	4.289093017578125000e+00	-1.408329963684082031e+00	-4.404624938964843750e+00	-9.267768859863281250e-01	1.534965515136718750e+00	-3.194011688232421875e+00	2.015533447265625000e+00	1.801011085510253906e+00	-4.095336914062500000e+00	-4.153593063354492188e+00	-1.647262573242187500e-01	2.801198959350585938e-01	1.199207305908203125e+00	2.950231552124023438e+00	1.475193023681640625e+00	-1.296180725097656250e+00	-3.121288299560546875e+00	2.408679962158203125e+00	4.348377227783203125e+00	-2.636324882507324219e+00	1.668457031250000000e+00	7.001256942749023438e-01	-4.461154937744140625e+00	-2.466401100158691406e+00	-3.733739852905273438e+00	-1.244477272033691406e+00	3.963497161865234375e+00	-2.242470741271972656e+00	-1.096700668334960938e+00	-2.594058990478515625e+00	1.016139984130859375e+00	1.382166862487792969e+00	2.948535919189453125e+00	1.113047599792480469e+00	-2.051103591918945312e+00	2.303981781005859375e-01	2.438430786132812500e+00
1.108589172363281250e+00	2.441562652587890625e+00	0.000000000000000000e+00	0.000000000000000000e+00	2.608390808105468750e+00	3.283737182617187500e+00	1.536552429199218750e+00	3.400123596191406250e+00	2.936614990234375000e+00	-3.345157623291015625e+00	-3.716354370117187500e+00	-1.374053955078125000e+00	2.394004821777343750e+00	-4.315437316894531250e+00	-2.271156311035156250e+00	3.149017333984375000e+00	7.092208862304687500e-01	4.068599700927734375e+00	-2.979011535644531250e+00	-5.416984558105468750e-01	3.156723022460937500e+00	3.702281951904296875e+00	7.774429321289062500e-01	-2.139572143554687500e+00	2.686691284179687500e-01	-4.188648223876953125e+00	-1.605583190917968750e+00	4.034782409667968750e+00	1.706741333007812500e+00	4.641788482666015625e+00	-9.230957031250000000e-01	-6.123046875000000000e-01	1.922073364257812500e+00	9.681015014648437500e-01	-4.391815185546875000e+00	-1.504104614257812500e+00	-2.876777648925781250e+00	4.031024932861328125e+00	-2.352149963378906250e+00	2.480121612548828125e+00	4.699020385742187500e-01	2.742938995361328125e+00	4.113540649414062500e-01	3.438499450683593750e+00	-2.886367797851562500e+00	8.081207275390625000e-01	3.407966613769531250e+00	2.588832855224609375e+00	-2.885017395019531250e+00	2.904300689697265625e+00
3.823547363281250000e-01	-1.034622192382812500e+00	1.059951782226562500e+00	2.811950683593750000e+00	-5.793724060058593750e-01	-5.542144775390625000e-01	-2.149360656738281250e+00	-3.831085205078125000e+00	-2.909038543701171875e+00	-1.780548095703125000e+00	1.049030303955078125e+00	1.724761962890625000e+00	2.669052124023437500e+00	9.955596923828125000e-01	4.995346069335937500e-02	3.637252807617187500e+00	-1.048965454101562500e-01	1.311828613281250000e+00	2.888107299804687500e-02	2.526336669921875000e+00	2.211723327636718750e-01	-3.935539245605468750e+00	3.108234405517578125e+00	1.510360717773437500e+00	1.576084136962890625e+00	7.621612548828125000e-01	-1.136196136474609375e+00	-4.531532287597656250e+00	-4.360809326171875000e-01	-1.866096496582031250e+00	-2.277263641357421875e+00	-2.720741271972656250e+00	-2.552680969238281250e+00	1.900680541992187500e+00	-1.185333251953125000e+00	-8.090667724609375000e-01	-1.583892822265625000e+00	-2.918830871582031250e+00	-4.118225097656250000e+00	1.930107116699218750e+00	6.511611938476562500e-01	1.419601440429687500e-01	2.790119171142578125e+00	-1.817390441894531250e+00	-1.294387817382812500e+00	-1.446304321289062500e-01	4.214630126953125000e+00	1.595932006835937500e+00	-3.112812042236328125e+00	-1.020507812500000000e-01
-3.549640655517578125e+00	-3.444793701171875000e+00	-3.951751708984375000e+00	1.337497711181640625e+00	8.320655822753906250e-01	-4.209804534912109375e+00	4.191967010498046875e+00	1.066146850585937500e+00	3.845363616943359375e+00	2.247001647949218750e+00	9.484176635742187500e-01	2.269683837890625000e+00	-1.634456634521484375e+00	4.200717926025390625e+00	-1.481250762939453125e+00	-9.996871948242187500e-01	-3.968856811523437500e+00	-1.137966156005859375e+00	7.488059997558593750e-01	-1.476345062255859375e+00	-3.313037872314453125e+00	-9.686737060546875000e-01	-3.940357208251953125e+00	2.117004394531250000e-01	-3.943138122558593750e-01	-1.046718597412109375e+00	-8.233833312988281250e-01	-2.082962036132812500e+00	1.686031341552734375e+00	-2.240962982177734375e+00	-3.250846862792968750e-01	4.502052307128906250e+00	3.414005279541015625e+00	-1.504413604736328125e+00	-2.411254882812500000e+00	-1.645900726318359375e+00	4.223632812500000000e-01	3.402046203613281250e+00	-1.281433105468750000e-01	2.442039489746093750e+00	-2.686508178710937500e+00	3.740718841552734375e+00	8.024406433105468750e-01	4.415802001953125000e+00	-2.402759552001953125e+00	1.772510528564453125e+00	-4.118423461914062500e-01	-3.742759704589843750e+00	-3.495582580566406250e+00	-1.637474060058593750e+00
9.429912567138671875e-01	2.516988754272460938e+00	-3.657245635986328125e-01	3.045909881591796875e+00	5.871505737304687500e-01	1.220392227172851562e+00	-3.945524215698242188e+00	1.217882156372070312e+00	2.335994720458984375e+00	3.174295425415039062e+00	1.654075622558593750e+00	3.184223175048828125e+00	1.293163299560546875e+00	1.282135009765625000e+00	-2.938568115234375000e+00	-2.833383560180664062e+00	-2.918203353881835938e+00	3.483364105224609375e+00	6.690902709960937500e-01	-3.830007553100585938e+00	6.889743804931640625e-01	-2.122661590576171875e+00	2.130586624145507812e+00	-1.737976074218750000e-01	2.040184020996093750e+00	3.762676239013671875e+00	-3.266080856323242188e+00	-1.482265472412109375e+00	-2.585266113281250000e+00	-1.725124359130859375e+00	-2.787361145019531250e+00	-3.497373580932617188e+00	2.025470733642578125e-01	3.967754364013671875e+00	-1.964759826660156250e-01	-4.574514389038085938e+00	-2.285606384277343750e+00	-3.048830032348632812e+00	-1.930227279663085938e+00	-1.913511276245117188e+00	-9.702415466308593750e-01	-8.462295532226562500e-01	-1.083429336547851562e+00	2.305183410644531250e-01	-8.126869201660156250e-01	3.562236785888671875e+00	-4.236614227294921875e+00	-2.471378326416015625e+00	-9.810218811035156250e-01	-3.480457305908203125e+00
1.748397827148437500e+00	3.859710693359375000e-02	1.669776916503906250e+00	-4.301253318786621094e+00	-8.905639648437500000e-01	1.149219512939453125e+00	2.293380737304687500e+00	3.864843368530273438e+00	-2.709114074707031250e+00	-5.146770477294921875e-01	-3.398590087890625000e+00	-3.400314331054687500e+00	1.602989196777343750e+00	2.134153366088867188e+00	-1.218856811523437500e+00	5.591735839843750000e-01	2.652412414550781250e+00	-2.139680862426757812e+00	-3.917770385742187500e-01	-1.639181137084960938e+00	-2.722930908203125000e+00	1.510538101196289062e+00	8.319015502929687500e-01	-2.280731201171875000e+00	-2.526550292968750000e+00	-2.532274246215820312e+00	1.405105590820312500e-01	-6.689395904541015625e-01	1.972534179687500000e+00	-2.150016784667968750e+00	-2.089118957519531250e+00	-3.716300964355468750e+00	-2.699119567871093750e+00	2.761854171752929688e+00	6.156921386718750000e-01	4.319442749023437500e+00	3.845611572265625000e+00	3.066120147705078125e-01	2.159034729003906250e+00	1.699127197265625000e+00	2.313034057617187500e+00	1.017621994018554688e+00	-5.933761596679687500e-01	4.000680923461914062e+00	1.265296936035156250e+00	-1.008968353271484375e+00	1.963882446289062500e-01	6.356506347656250000e-01	-3.016960144042968750e+00	3.985012054443359375e+00
4.091997146606445312e+00	1.432491302490234375e+00	-3.244573593139648438e+00	3.085306167602539062e+00	5.044746398925781250e-01	-3.982925415039062500e-01	1.501676559448242188e+00	-4.455942153930664062e+00	6.270904541015625000e-01	3.757528305053710938e+00	1.547807693481445312e+00	1.862205505371093750e+00	-2.886680603027343750e+00	1.419130325317382812e+00	-1.426076889038085938e+00	-6.753578186035156250e-01	-4.459667205810546875e-01	3.445751190185546875e+00	1.163959503173828125e+00	-3.105962753295898438e+00	1.852161407470703125e+00	-3.348644256591796875e+00	1.764547348022460938e+00	4.312284469604492188e+00	5.442161560058593750e-01	2.677040100097656250e+00	-3.268878936767578125e+00	2.093276977539062500e-01	2.508680343627929688e+00	-3.529893875122070312e+00	3.479753494262695312e+00	-2.428575515747070312e+00	-2.608469009399414062e+00	-3.926143646240234375e+00	3.305295944213867188e+00	-1.366762161254882812e+00	3.650691986083984375e+00	1.953210830688476562e+00	9.437465667724609375e-01	2.158140182495117188e+00	-2.412010192871093750e+00	-2.855798721313476562e+00	2.009296417236328125e-01	-4.100290298461914062e+00	-4.366206169128417969e+00	-1.609382629394531250e-01	8.520679473876953125e-01	-4.259321212768554688e+00	6.801223754882812500e-01	-3.595712661743164062e+00
3.375494003295898438e+00	1.330062866210937500e+00	4.038640975952148438e+00	-2.791419982910156250e+00	3.149084091186523438e+00	-3.491806030273437500e+00	3.551389694213867188e+00	-4.748764038085937500e-01	-1.303110122680664062e+00	-1.578750610351562500e-01	2.375120162963867188e+00	-1.107780456542968750e+00	-1.799087524414062500e+00	-3.915069580078125000e+00	1.267951965332031250e+00	-1.235862731933593750e+00	-2.089767456054687500e+00	1.344993591308593750e+00	4.551782608032226562e+00	6.121597290039062500e-01	1.427780151367187500e+00	-2.494808197021484375e+00	1.285757064819335938e+00	3.532302856445312500e+00	2.935361862182617188e+00	-2.390518188476562500e-01	2.238416671752929688e+00	4.082679748535156250e+00	-2.989356994628906250e+00	-1.761154174804687500e+00	-7.790412902832031250e-01	2.379234313964843750e+00	2.234895706176757812e+00	-1.766510009765625000e+00	-2.961786270141601562e+00	6.453399658203125000e-01	-1.112037658691406250e+00	1.822601318359375000e+00	2.810033798217773438e+00	4.106674194335937500e-01	-9.222373962402343750e-01	4.721130371093750000e+00	-4.493749618530273438e+00	6.289978027343750000e-01	-2.213962554931640625e+00	-9.847259521484375000e-01	-8.341598510742187500e-01	-3.467121124267578125e+00	1.068498611450195312e+00	-4.240119934082031250e+00
-4.928302764892578125e-01	-3.847976684570312500e+00	2.529714584350585938e+00	4.304641723632812500e+00	4.508295059204101562e-01	4.012702941894531250e+00	8.862581253051757812e-01	-2.799240112304687500e+00	3.234217643737792969e+00	5.805969238281250000e-02	-1.243880271911621094e+00	1.754302978515625000e+00	-4.004611968994140625e-01	-9.840621948242187500e-01	6.199388504028320312e-01	-3.426795959472656250e+00	-2.081605911254882812e+00	-2.551887512207031250e+00	4.230065345764160156e+00	9.238204956054687500e-01	-2.218282699584960938e+00	3.797645568847656250e+00	-2.578976631164550781e+00	-3.783790588378906250e+00	-6.137046813964843750e-01	-4.913520812988281250e+00	-5.359363555908203125e-02	2.993782043457031250e+00	5.003890991210937500e-01	3.359809875488281250e+00	-4.071426391601562500e-02	-3.342514038085937500e+00	1.852847099304199219e+00	9.307556152343750000e-01	8.381462097167968750e-01	-1.158843994140625000e+00	2.158086776733398438e+00	3.339614868164062500e-01	2.325259208679199219e+00	1.932243347167968750e+00	3.137352943420410156e+00	1.145401000976562500e+00	-3.599548339843750000e+00	1.014999389648437500e+00	-4.148551940917968750e+00	5.013275146484375000e-02	-3.491563796997070312e+00	-8.353424072265625000e-02	-3.998788833618164062e+00	-6.184692382812500000e-01
-4.456539154052734375e-01	2.611366271972656250e+00	-4.770908355712890625e-01	-4.749114990234375000e+00	1.451953887939453125e+00	1.331153869628906250e+00	3.773807525634765625e+00	-4.939956665039062500e-01	-6.604442596435546875e-01	8.503417968750000000e-01	-1.319358825683593750e+00	-3.082618713378906250e+00	7.788372039794921875e-01	-4.252090454101562500e+00	-3.824291229248046875e-01	-2.249366760253906250e+00	3.905162811279296875e-01	5.418472290039062500e-01	4.144233703613281250e+00	1.876495361328125000e+00	2.035243988037109375e+00	9.850311279296875000e-02	2.732265472412109375e+00	-8.004913330078125000e-01	1.648630142211914062e+00	6.294097900390625000e-01	-2.544879913330078125e+00	-3.296508789062500000e+00	2.667407989501953125e-01	-3.796836853027343750e+00	-6.391773223876953125e-01	1.954772949218750000e+00	2.138137817382812500e-01	-1.273696899414062500e+00	-4.971149444580078125e+00	4.486312866210937500e-01	3.783922195434570312e+00	6.166152954101562500e-01	8.648548126220703125e-01	-2.163017272949218750e+00	-3.876571655273437500e-01	-4.060050964355468750e+00	1.895097732543945312e+00	4.014236450195312500e+00	2.985343933105468750e-01	-3.107215881347656250e+00	-4.226768493652343750e+00	-1.842864990234375000e+00	2.317930221557617188e+00	-4.122802734375000000e+00
5.611572265625000000e-01	4.213104248046875000e-01	2.238769531250000000e+00	4.065338134765625000e+00	-3.515808105468750000e+00	2.723020553588867188e+00	5.611419677734375000e-01	3.118186950683593750e+00	-3.230209350585937500e+00	-1.706563949584960938e+00	-1.750778198242187500e+00	-2.591808319091796875e+00	1.085319519042968750e+00	4.198165893554687500e+00	4.170623779296875000e+00	1.767463684082031250e-01	2.191726684570312500e+00	7.381992340087890625e-01	3.008377075195312500e+00	3.300151824951171875e+00	-4.034568786621093750e+00	1.203464508056640625e+00	1.144996643066406250e+00	2.058168411254882812e+00	2.735580444335937500e+00	-1.880064010620117188e+00	-3.141204833984375000e+00	-1.022598266601562500e+00	-3.553237915039062500e-01	-4.506885528564453125e+00	1.728317260742187500e+00	-3.274477005004882812e+00	2.369789123535156250e+00	1.833919525146484375e+00	-8.591079711914062500e-01	-1.646677017211914062e+00	1.628089904785156250e+00	-1.940788269042968750e+00	-2.131256103515625000e+00	-1.431949615478515625e+00	3.511932373046875000e+00	-7.639179229736328125e-01	2.556922912597656250e+00	-2.537761688232421875e+00	-1.261917114257812500e+00	-3.699228286743164062e+00	-3.439308166503906250e+00	1.580305099487304688e+00	2.556396484375000000e+00	1.723995208740234375e-01
-4.237663269042968750e+00	-8.087768554687500000e-01	9.337425231933593750e-02	-6.910476684570312500e-01	-2.621870040893554688e+00	2.127067565917968750e+00	1.989587783813476562e+00	-1.974922180175781250e+00	-1.209373474121093750e-01	-2.452178955078125000e+00	-3.500558853149414062e+00	2.758789062500000000e-02	-5.355453491210937500e-02	1.782325744628906250e+00	-2.219810485839843750e+00	4.193420410156250000e+00	3.026418685913085938e+00	3.876731872558593750e+00	-4.467414855957031250e+00	1.662368774414062500e+00	4.481943130493164062e+00	1.049339294433593750e+00	9.284553527832031250e-01	-2.763435363769531250e+00	4.680837631225585938e+00	-1.432502746582031250e+00	2.571502685546875000e+00	-3.208442687988281250e+00	2.185626983642578125e+00	-2.677352905273437500e+00	4.250509262084960938e+00	2.204032897949218750e+00	-9.957313537597656250e-02	-1.347549438476562500e+00	7.507343292236328125e-01	-4.579200744628906250e+00	2.144407272338867188e+00	3.112472534179687500e+00	2.434082031250000000e+00	7.088699340820312500e-01	-1.289310455322265625e+00	2.074104309082031250e+00	4.062072753906250000e+00	1.563392639160156250e+00	1.195209503173828125e+00	-4.190216064453125000e-01	-2.203384399414062500e+00	-3.475646972656250000e+00	-5.765457153320312500e-01	-4.748443603515625000e+00
-1.944137573242187500e+00	-4.209564208984375000e+00	4.630531311035156250e+00	-1.451034545898437500e+00	5.454025268554687500e-01	4.673492431640625000e+00	3.968811035156250000e-01	-2.557472229003906250e+00	-3.705139160156250000e+00	1.521957397460937500e+00	-2.539703369140625000e+00	1.856483459472656250e+00	4.338447570800781250e+00	1.929206848144531250e+00	-4.258438110351562500e+00	-1.660491943359375000e+00	2.942001342773437500e+00	3.887634277343750000e+00	6.697387695312500000e-01	9.868774414062500000e-01	3.530334472656250000e+00	1.162025451660156250e+00	-2.015159606933593750e+00	-2.801353454589843750e+00	-2.734298706054687500e-01	2.628654479980468750e+00	-5.632781982421875000e-01	-1.216278076171875000e+00	2.710212707519531250e+00	2.081474304199218750e+00	1.492027282714843750e+00	-4.455268859863281250e+00	1.914955139160156250e+00	5.873489379882812500e-01	-1.617813110351562500e+00	3.202873229980468750e+00	4.394149780273437500e-01	1.745346069335937500e+00	-7.077560424804687500e-01	-4.702133178710937500e+00	-4.417419433593750000e-02	-7.827529907226562500e-01	3.434890747070312500e+00	-1.915176391601562500e+00	3.458854675292968750e+00	-3.133537292480468750e+00	6.923294067382812500e-01	3.453544616699218750e+00	-1.562141418457031250e+00	4.495651245117187500e+00
1.220504760742187500e+00	-2.597015380859375000e+00	8.764843940734863281e-01	4.744483947753906250e+00	3.515949249267578125e+00	1.671371459960937500e-01	2.585911750793457031e-01	2.282867431640625000e+00	3.313762664794921875e+00	-2.720474243164062500e+00	-6.623687744140625000e-01	-2.068328857421875000e-02	-2.564773559570312500e+00	-3.335777282714843750e+00	-2.708152770996093750e+00	-1.267936706542968750e+00	1.830799102783203125e+00	-1.708580017089843750e+00	1.140007019042968750e+00	-1.495674133300781250e+00	-1.634899139404296875e+00	-1.463455200195312500e+00	2.627037048339843750e+00	-6.560974121093750000e-01	-3.945541381835937500e-01	5.965347290039062500e-01	3.698639392852783203e+00	8.232040405273437500e-01	-9.130554199218750000e-01	-2.556655883789062500e+00	-2.163844585418701172e+00	3.451278686523437500e+00	4.579353809356689453e+00	1.455329895019531250e+00	-1.432604789733886719e-01	1.239624023437500000e+00	4.395122528076171875e+00	-9.109268188476562500e-01	-2.322452068328857422e+00	2.290077209472656250e+00	3.489727020263671875e+00	-1.661720275878906250e+00	2.617912769317626953e+00	9.762725830078125000e-01	-3.204541683197021484e+00	3.154640197753906250e+00	5.528454780578613281e-01	1.248260498046875000e+00	-3.810459136962890625e+00	-6.861114501953125000e-01
2.096808433532714844e+00	2.573417663574218750e+00	-3.471331596374511719e-01	-3.805572509765625000e+00	1.873038291931152344e+00	-2.606094360351562500e+00	-1.467948913574218750e+00	-2.622917175292968750e+00	4.087107658386230469e+00	-1.558410644531250000e+00	4.378879547119140625e+00	2.024414062500000000e+00	-3.044479370117187500e+00	2.122177124023437500e+00	1.861335754394531250e+00	1.341606140136718750e+00	6.787643432617187500e-01	1.392364501953125000e-02	1.251045227050781250e+00	-3.211898803710937500e-01	1.922966957092285156e+00	-3.849945068359375000e-01	1.693579673767089844e+00	-3.929687500000000000e+00	3.243020057678222656e+00	-2.321762084960937500e+00	2.136082649230957031e-01	3.429916381835937500e+00	-4.028274536132812500e+00	-2.364913940429687500e+00	2.215505599975585938e+00	4.344337463378906250e+00	1.011532783508300781e+00	2.726867675781250000e+00	-7.183980941772460938e-02	2.190109252929687500e+00	6.281828880310058594e-01	1.081413269042968750e+00	-1.227745056152343750e+00	2.528991699218750000e+00	4.133560180664062500e+00	-8.386306762695312500e-01	1.049768447875976562e+00	4.388328552246093750e+00	5.497617721557617188e-01	-4.428947448730468750e+00	-5.965399742126464844e-01	-4.423934936523437500e+00	-2.409973144531250000e+00	1.914596557617187500e+00
1.362892150878906250e+00	2.453254699707031250e+00	-7.601547241210937500e-01	1.504020690917968750e+00	-6.928100585937500000e-01	1.368103027343750000e-01	-4.026306152343750000e+00	-2.822616577148437500e+00	1.228660583496093750e+00	5.774688720703125000e-01	1.106704711914062500e+00	-3.462165832519531250e+00	3.583663940429687500e+00	6.633758544921875000e-01	2.750648498535156250e+00	-3.316955566406250000e-01	-2.968513488769531250e+00	2.501296997070312500e+00	5.015945434570312500e-01	-3.219390869140625000e+00	1.610839843750000000e+00	-2.418380737304687500e+00	-3.618545532226562500e-01	3.292114257812500000e+00	2.294441223144531250e+00	8.614349365234375000e-01	-2.290946960449218750e+00	2.416442871093750000e+00	1.021202087402343750e+00	-2.756271362304687500e+00	-1.762435913085937500e+00	-3.150680541992187500e+00	2.199249267578125000e-01	1.061950683593750000e+00	-9.118957519531250000e-01	3.673431396484375000e+00	4.629112243652343750e+00	9.781417846679687500e-01	-3.636779785156250000e+00	-1.769424438476562500e+00	7.941665649414062500e-01	-4.561157226562500000e+00	1.160125732421875000e-01	-4.368865966796875000e+00	9.899978637695312500e-01	1.892578125000000000e+00	4.446716308593750000e-01	-5.027236938476562500e-01	2.223602294921875000e+00	3.265068054199218750e+00
[truncated: 1,598 more rows]
[truncated: 202 more columns]
